# Supplementary material for: Quantitative Persulfide Site Identification (qPerS-SID) Reveals Protein Targets of H2S Releasing Donors in Mammalian Cells
Source: Sci Rep. 2016 Jul 14;6:29808. doi: 10.1038/srep29808 (PMC4944133; doi:10.1038/srep29808)
Supplement: Supplementary Table 1 [file srep29808-s2.xls]

## Sheet: Legend
Identified Peptides PEAKS7 Search
Blue: iodoacetamide labelled peptides (+57.02 Da)
Green: iodoacetyl-PEG2-Biotin on cysteine (+414.19 Da)
Yellow: iodoacetyl-PEG2-Biotin on persulfide (+446.17 Da)
Grey: non-labeled cystein peptides/unallocated modification
Red: Peptides possessing iodoacetamide label AND iodoacetyl-PEG2-Biotin label

## Sheet: Total
Identified Peptides PEAKS7 Search - Total Fraction
Experiment	Protein Group	Protein ID	Protein Accession	Peptide	-10lgP	Mass	ppm	m/z	z	Scan	#Spec	PTM
1	19	259401	P13639|EF2_HUMAN	R.TFC(+57.02)Q(+.98)LILDPIFK.V	81.68	1494.78	1.3	748.398	2	23984	1	Carbamidomethylation; Deamidation (NQ)
2	20	259401	P13639|EF2_HUMAN	R.TFC(+57.02)Q(+.98)LILDPIFK.V	62.71	1494.78	1	748.398	2	22264	1	Carbamidomethylation; Deamidation (NQ)
1	34	259946	P62937|PPIA_HUMAN	R.IIPGFMC(+57.02)Q(+.98)GGDFTR.H	58.12	1598.72	0.6	800.369	2	16874	1	Carbamidomethylation; Deamidation (NQ)
2	23	259946	P62937|PPIA_HUMAN	R.IIPGFMC(+57.02)Q(+.98)GGDFTR.H	44.44	1598.72	0.4	800.369	2	14887	1	Carbamidomethylation; Deamidation (NQ)
2	172	259602	Q10567|AP1B1_HUMAN	R.IQPGNPSC(+57.02)TDLELSLK.C	44.04	1770.88	12.3	886.459	2	11396	1	Carbamidomethylation
1	37	259420	O75369|FLNB_HUMAN	R.DNKDGSC(+57.02)SAEYIPFAPGDYDVNITYGGAHIPGSPFR.V	32.22	3886.75	1.1	1296.59	3	23335	1	Carbamidomethylation
2	38	259625	P62258|1433E_HUMAN	R.Q(+42.01)(+.98)MVETELKLIC(+57.02)CDILDVLDK.H	27.45	2420.19	14.4	1211.12	2	21120	2	Acetylation (N-term); Deamidation (NQ); Carbamidomethylation
2	306	260630	Q07021|C1QBP_HUMAN	K.ALVLDC(+414.19)HYPEDEVGQEDEAESDIFSIR.E	131.37	3492.57	1	1165.2	3	18783	2	PEO-Biotin
2	249	260122	P12004|PCNA_HUMAN	R.DLSHIGDAVVISC(+414.19)AK.D	110.86	1940.97	-0.1	971.492	2	14340	1	PEO-Biotin
2	77	259538	tr|E7ENZ3|E7ENZ3_HUMAN	K.ETGANLAIC(+414.19)QWGFDDEANHLLLQNNLPAVR.W	108.73	3735.81	0.3	1246.28	3	20792	1	PEO-Biotin
2	159	260085	P09936|UCHL1_HUMAN	K.NEAIQAAHDAVAQEGQC(+414.19)R.V	107.75	2324.06	-0.6	1163.04	2	9865	3	PEO-Biotin
2	63	259482	P00558|PGK1_HUMAN	K.AC(+414.19)ANPAAGSVILLENLR.F	107.42	2125.1	1.3	1063.56	2	19355	3	PEO-Biotin
2	14	259406	tr|Q60FE5|Q60FE5_HUMAN	K.ATC(+414.19)APQHGAPGPGPADASK.V	104.83	2145.99	-0.6	1074	2	5304	2	PEO-Biotin
2	179	259605	Q16658|FSCN1_HUMAN	R.YLAADKDGNVTC(+414.19)ER.E	104.68	1967.91	0.3	984.962	2	7129	2	PEO-Biotin
1	40	259585	P60174|TPIS_HUMAN	K.VPADTEVVC(+414.19)APPTAYIDFAR.Q	104.51	2548.23	1.1	1275.13	2	19723	2	PEO-Biotin
1	21	259432	P08107|HSP71_HUMAN	K.ELEQVC(+414.19)NPIISGLYQGAGGPGPGGFGAQGPK.G	104.15	3411.66	-1.2	1706.83	2	20734	3	PEO-Biotin
2	40	259901	P04406|G3P_HUMAN	R.VPTANVSVVDLTC(+414.19)R.L	102.98	1886.96	0.6	944.487	2	14047	2	PEO-Biotin
1	696	260523	P62873|GBB1_HUMAN	K.AC(+414.19)ADATLSQITNNIDPVGR.I	102.73	2372.15	-0.6	1187.08	2	18937	1	PEO-Biotin
2	86	259465	P13010|XRCC5_HUMAN	K.ETVYC(+414.19)LNDDDETEVLKEDIIQGFR.Y	102.08	3257.51	1.4	1086.85	3	20265	1	PEO-Biotin
2	272	259930	Q06830|PRDX1_HUMAN	K.HGEVC(+414.19)PAGWKPGSDTIKPDVQK.S	102.01	2762.35	0.7	691.596	4	8981	2	PEO-Biotin
1	409	261280	P62979|RS27A_HUMAN	R.EC(+414.19)PSDEC(+414.19)GAGVFMASHFDR.H	101.74	2885.2	0.5	962.739	3	18212	1	PEO-Biotin
2	37	259585	P60174|TPIS_HUMAN	K.VPADTEVVC(+414.19)APPTAYIDFAR.Q	101.64	2548.23	1.7	1275.13	2	17918	2	PEO-Biotin
1	208	260085	P09936|UCHL1_HUMAN	K.NEAIQAAHDAVAQEGQC(+414.19)R.V	101.41	2324.06	-1.1	1163.04	2	11780	2	PEO-Biotin
2	37	259585	P60174|TPIS_HUMAN	K.VAHALAEGLGVIAC(+414.19)IGEK.L	101.05	2164.14	1.8	1083.08	2	18356	2	PEO-Biotin
1	148	259915	P68104|EF1A1_HUMAN	K.SGDAAIVDMVPGKPMC(+414.19)VESFSDYPPLGR.F	100.96	3351.56	0	1118.2	3	20915	3	PEO-Biotin
2	322	260420	tr|D6RAT0|D6RAT0_HUMAN	K.AC(+414.19)QSIYPLHDVFVR.K	100.66	2061.02	-1.8	1031.51	2	15771	2	PEO-Biotin
2	556	259731	Q9Y3I0|RTCB_HUMAN	K.NVTDVVNTC(+414.19)HDAGISK.K	100.63	2085.98	1.6	1044	2	9044	2	PEO-Biotin
2	30	259437	P07900|HS90A_HUMAN	R.LVTSPC(+414.19)C(+414.19)IVTSTYGWTANMER.I	100.58	3159.46	2	1580.74	2	19938	2	PEO-Biotin
1	400	260402	Q04760|LGUL_HUMAN	R.GFGHIGIAVPDVYSAC(+414.19)K.R	100.39	2147.05	1	1074.54	2	18000	2	PEO-Biotin
2	245	260328	P00492|HPRT_HUMAN	R.SPGVVISDDEPGYDLDLFC(+414.19)IPNHYAEDLER.V	99.95	3791.73	-3	1264.91	3	21255	1	PEO-Biotin
1	609	260630	Q07021|C1QBP_HUMAN	K.ALVLDC(+414.19)HYPEDEVGQEDEAESDIFSIR.E	99.88	3492.57	-5.1	1165.19	3	20813	1	PEO-Biotin
1	59	260381	P06748|NPM_HUMAN	M(+42.01)EDSMDMDMSPLRPQNYLFGC(+414.19)ELK.A	99.76	3305.42	0.6	1102.82	3	23466	1	Acetylation (N-term); PEO-Biotin
2	53	259529	P40926|MDHM_HUMAN	K.GC(+414.19)DVVVIPAGVPR.K	99.41	1694.88	0.5	848.45	2	14335	2	PEO-Biotin
2	256	260402	Q04760|LGUL_HUMAN	R.GFGHIGIAVPDVYSAC(+414.19)K.R	98.85	2147.05	0	1074.53	2	16012	2	PEO-Biotin
2	676	261127	tr|E5RI99|E5RI99_HUMAN	R.VC(+414.19)TLAIIDPGDSDIIR.S	98.05	2114.08	0	1058.04	2	18226	2	PEO-Biotin
1	12	259406	tr|Q60FE5|Q60FE5_HUMAN	K.ATC(+414.19)APQHGAPGPGPADASK.V	98.04	2145.99	1.8	1074.01	2	6236	2	PEO-Biotin
2	315	260098	P45880|VDAC2_HUMAN	K.SC(+414.19)SGVEFSTSGSSNTDTGK.V	97.88	2263.96	-1.6	1132.98	2	8711	1	PEO-Biotin
2	483	259864	Q9Y262|EIF3L_HUMAN	K.GDPQVYEELFSYSC(+414.19)PK.F	97.39	2275.02	1.7	1138.52	2	18407	1	PEO-Biotin
2	85	260007	tr|F8VZ49|F8VZ49_HUMAN	K.YHTVNGHNC(+414.19)EVR.K	96.96	1841.83	0	921.922	2	5407	3	PEO-Biotin
2	61	259915	P68104|EF1A1_HUMAN	K.DGNASGTTLLEALDC(+414.19)ILPPTRPTDKPLR.L	96.95	3377.73	0.8	1126.92	3	21674	2	PEO-Biotin
2	1334	261689	tr|K7EKD8|K7EKD8_HUMAN	R.YSDESGNMDFDNFISC(+414.19)LVR.L	96.65	2625.12	1	1313.57	2	22597	1	PEO-Biotin
2	52	259497	P78371|TCPB_HUMAN	R.SLHDALC(+414.19)VLAQTVK.D	96.64	1911	1.8	956.507	2	18270	2	PEO-Biotin
2	541	259823	Q96AE4|FUBP1_HUMAN	R.SC(+414.19)MLTGTPESVQSAK.R	96.55	1951.91	0	976.96	2	10779	1	PEO-Biotin
2	53	259529	P40926|MDHM_HUMAN	K.SQETEC(+414.19)TYFSTPLLLGK.K	96.53	2330.12	-0.5	1166.07	2	18446	2	PEO-Biotin
1	83	259497	P78371|TCPB_HUMAN	R.SLHDALC(+414.19)VLAQTVK.D	96.47	1911	0.9	956.506	2	20268	2	PEO-Biotin
1	48	259482	P00558|PGK1_HUMAN	K.AC(+414.19)ANPAAGSVILLENLR.F	96.45	2125.1	0.4	1063.56	2	21144	2	PEO-Biotin
2	72	259502	P49368|TCPG_HUMAN	K.IPGGIIEDSC(+414.19)VLR.G	96.2	1784.92	0.6	893.466	2	15411	2	PEO-Biotin
1	734	261749	P30050|RL12_HUMAN	R.C(+414.19)TGGEVGATSALAPK.I	96.08	1774.86	-0.4	888.437	2	10658	1	PEO-Biotin
1	4	259417	P78527|PRKDC_HUMAN	K.C(+414.19)LMDQATDPNILGR.T	95.75	1959.92	0.7	980.969	2	17196	1	PEO-Biotin
2	232	260745	O00299|CLIC1_HUMAN	K.LHIVQVVC(+414.19)K.K	95.69	1451.8	0.2	726.907	2	10328	2	PEO-Biotin
2	41	259949	P23528|COF1_HUMAN	K.HELQANC(+414.19)YEEVKDR.C	95.64	2146.98	-1.2	1074.49	2	7130	3	PEO-Biotin
1	190	259605	Q16658|FSCN1_HUMAN	R.YLAADKDGNVTC(+414.19)ER.E	95.52	1967.91	-0.9	984.96	2	8623	1	PEO-Biotin
2	351	260170	tr|G5E9G0|G5E9G0_HUMAN	K.TVFAEHISDEC(+414.19)K.R	95.46	1791.82	0	896.916	2	9488	2	PEO-Biotin
2	352	260375	P62701|RS4X_HUMAN	K.FDTGNLC(+414.19)MVTGGANLGR.I	95.06	2138.99	-0.2	1070.5	2	15498	1	PEO-Biotin
2	185	259888	P25786|PSA1_HUMAN	R.HMSEFMEC(+414.19)NLNELVK.H	95.06	2237	-0.5	1119.51	2	16181	2	PEO-Biotin
2	70	260381	P06748|NPM_HUMAN	M(+42.01)EDSMDMDMSPLRPQNYLFGC(+414.19)ELK.A	94.99	3305.42	2.2	1653.72	2	21897	4	Acetylation (N-term); PEO-Biotin
1	246	260122	P12004|PCNA_HUMAN	R.DLSHIGDAVVISC(+414.19)AK.D	94.85	1940.97	0.4	971.493	2	16224	2	PEO-Biotin
2	444	260398	Q13347|EIF3I_HUMAN	K.HVLTGSADNSC(+414.19)R.L	94.73	1672.77	-0.8	837.39	2	5732	2	PEO-Biotin
2	676	261127	tr|E5RI99|E5RI99_HUMAN	K.TGVHHYSGNNIELGTAC(+414.19)GK.Y	94.51	2371.11	-1.3	791.375	3	7745	1	PEO-Biotin
2	15	259417	P78527|PRKDC_HUMAN	K.C(+414.19)LMDQATDPNILGR.T	94.4	1959.92	0.7	980.969	2	15359	2	PEO-Biotin
1	179	259930	Q06830|PRDX1_HUMAN	K.HGEVC(+414.19)PAGWKPGSDTIKPDVQK.S	94.39	2762.35	0.2	921.792	3	10951	2	PEO-Biotin
2	77	259538	tr|E7ENZ3|E7ENZ3_HUMAN	K.EMNPALGIDC(+414.19)LHK.G	93.88	1853.88	0.1	927.949	2	12720	2	PEO-Biotin
2	20	259401	P13639|EF2_HUMAN	R.C(+414.19)ELLYEGPPDDEAAMGIK.S	93.75	2364.07	0.8	789.031	3	16155	2	PEO-Biotin
2	676	261127	tr|E5RI99|E5RI99_HUMAN	K.LVILANNC(+414.19)PALR.K	93.72	1709.93	-0.2	855.973	2	14587	2	PEO-Biotin
2	41	259949	P23528|COF1_HUMAN	K.HELQANC(+414.19)YEEVK.D	93.69	1875.85	0.8	938.933	2	7697	2	PEO-Biotin
2	219	260516	P60981|DEST_HUMAN	K.HEC(+414.19)QANGPEDLNR.A	93.53	1895.83	0.6	948.921	2	6182	2	PEO-Biotin
2	37	259585	P60174|TPIS_HUMAN	K.DC(+414.19)GATWVVLGHSER.R	93.5	1942.9	0.9	972.46	2	13870	2	PEO-Biotin
2	116	259519	P30153|2AAA_HUMAN	R.LNIISNLDC(+414.19)VNEVIGIR.Q	93.48	2298.21	0.4	1150.11	2	21193	1	PEO-Biotin
1	27	259400	P22314|UBA1_HUMAN	K.YFLVGAGAIGC(+414.19)ELLK.N	93.41	1967.03	0.4	984.521	2	22269	1	PEO-Biotin
2	25	259449	P14618|KPYM_HUMAN	R.AEGSDVANAVLDGADC(+414.19)IMLSGETAK.G	93.36	2850.31	0.2	1426.16	2	20968	3	PEO-Biotin
2	73	259403	P34932|HSP74_HUMAN	R.SVMDATQIAGLNC(+414.19)LR.L	93.19	2004.98	-0.1	1003.5	2	16608	1	PEO-Biotin
1	31	259410	Q00610|CLH1_HUMAN	R.LPVVIGGLLDVDC(+414.19)SEDVIK.N	93.12	2397.25	1	1199.64	2	22732	2	PEO-Biotin
2	663	261384	Q15417|CNN3_HUMAN	K.C(+414.19)ASQAGMTAYGTR.R	93.12	1729.76	0.1	865.887	2	7624	1	PEO-Biotin
2	61	259915	P68104|EF1A1_HUMAN	K.SGDAAIVDMVPGKPMC(+414.19)VESFSDYPPLGR.F	93.12	3351.56	-0.2	1118.2	3	18827	3	PEO-Biotin
2	1522	268751	Q9BS26|ERP44_HUMAN	R.VDC(+414.19)DQHSDIAQR.Y	92.89	1799.79	0.7	900.904	2	5654	2	PEO-Biotin
1	395	260097	tr|A0A0A0MR02|A0A0A0MR02_HUMAN	K.SC(+414.19)SGVEFSTSGSSNTDTGK.V	92.81	2263.96	1.2	1132.99	2	10443	1	PEO-Biotin
1	373	259862	tr|B0QY90|B0QY90_HUMAN	K.GDPQVYEELFSYSC(+414.19)PK.F	92.77	2275.02	0.6	1138.52	2	20155	1	PEO-Biotin
2	270	259806	tr|Q5JXI8|Q5JXI8_HUMAN	K.C(+414.19)LHPLANETFVAK.D	92.77	1855.93	0.6	928.974	2	11653	2	PEO-Biotin
1	581	260167	P50995|ANX11_HUMAN	K.GFGTDEQAIIDC(+414.19)LGSR.S	92.65	2094.97	0.6	1048.49	2	20062	1	PEO-Biotin
2	849	262180	Q9BVP2|GNL3_HUMAN	R.C(+414.19)PQVEEAIVQSGQK.K	92.54	1928.93	-1	965.473	2	10928	1	PEO-Biotin
1	45	259901	P04406|G3P_HUMAN	R.VPTANVSVVDLTC(+414.19)R.L	92.52	1886.96	0	944.487	2	15952	2	PEO-Biotin
2	22	259400	P22314|UBA1_HUMAN	K.DNPGVVTC(+414.19)LDEAR.H	92.48	1801.83	-0.4	901.924	2	12372	2	PEO-Biotin
2	37	259585	P60174|TPIS_HUMAN	R.IIYGGSVTGATC(+414.19)K.E	92.46	1682.84	0	842.426	2	9559	2	PEO-Biotin
2	841	261199	O96019|ACL6A_HUMAN	K.SPLAGDFITMQC(+414.19)R.E	92.15	1851.87	-0.9	926.941	2	15981	1	PEO-Biotin
1	339	259968	P39023|RL3_HUMAN	K.TVFAEHISDEC(+414.19)K.R	92.11	1791.82	-0.2	896.916	2	11445	2	PEO-Biotin
1	31	259410	Q00610|CLH1_HUMAN	R.HSSLAGC(+414.19)QIINYR.T	92.08	1874.91	1.3	938.465	2	13081	2	PEO-Biotin
2	39	259399	O43707|ACTN4_HUMAN	K.IC(+414.19)DQWDALGSLTHSR.R	91.96	2114.99	-0.7	706.003	3	15773	1	PEO-Biotin
1	64	259402	P25205|MCM3_HUMAN	R.C(+414.19)SVLAAANPVYGR.Y	91.93	1733.86	0.8	867.938	2	14798	1	PEO-Biotin
1	134	259589	O00571|DDX3X_HUMAN	R.GC(+414.19)HLLVATPGR.L	91.93	1536.79	2	769.404	2	11922	2	PEO-Biotin
2	379	260642	P30520|PURA2_HUMAN	R.MC(+414.19)DLVSDFDGFSER.F	91.91	2033.85	-0.5	1017.93	2	18654	2	PEO-Biotin
2	64	259643	P12277|KCRB_HUMAN	R.FC(+414.19)TGLTQIETLFK.S	91.84	1913.96	0.9	957.99	2	21279	3	PEO-Biotin
1	148	259915	P68104|EF1A1_HUMAN	K.DGNASGTTLLEALDC(+414.19)ILPPTRPTDKPLR.L	91.75	3377.73	1.9	1126.92	3	24422	2	PEO-Biotin
2	147	259610	P21796|VDAC1_HUMAN	R.EHINLGC(+414.19)DMDFDIAGPSIR.G	91.67	2516.15	0.5	839.724	3	17563	1	PEO-Biotin
1	129	259563	O43175|SERA_HUMAN	R.C(+414.19)GEEIAVQFVDMVK.G	91.66	1980.94	-0.2	991.475	2	21625	1	PEO-Biotin
2	747	261073	P0CW22|RS17L_HUMAN	R.VC(+414.19)EEIAIIPSK.K	91.48	1614.84	0.9	808.426	2	13432	1	PEO-Biotin
1	19	259401	P13639|EF2_HUMAN	R.TFC(+414.19)QLILDPIFK.V	91.13	1850.97	0.8	926.492	2	23752	2	PEO-Biotin
2	565	261525	P62829|RL23_HUMAN	R.ISLGLPVGAVINC(+414.19)ADNTGAK.N	91.1	2326.2	0.4	1164.11	2	18511	2	PEO-Biotin
1	19	259401	P13639|EF2_HUMAN	K.IWC(+414.19)FGPDGTGPNILTDITK.G	91.09	2461.2	0	1231.61	2	23997	8	PEO-Biotin
2	85	260007	tr|F8VZ49|F8VZ49_HUMAN	K.YHTVN(+.98)GHNC(+414.19)EVR.K	90.97	1842.81	-0.4	922.414	2	5803	3	Deamidation (NQ); PEO-Biotin
1	31	259410	Q00610|CLH1_HUMAN	R.IHEGC(+414.19)EEPATHNALAK.I	90.93	2133	-1.2	1067.51	2	7391	3	PEO-Biotin
2	57	259543	Q00839|HNRPU_HUMAN	K.DC(+414.19)EVVMMIGLPGAGK.T	90.91	1932.92	0	967.466	2	18751	1	PEO-Biotin
1	591	260309	P39748|FEN1_HUMAN	K.HLLSLMGIPYLDAPSEAEASC(+414.19)AALVK.A	90.88	3112.56	1.9	1038.53	3	24489	1	PEO-Biotin
1	16	259531	Q9BQE3|TBA1C_HUMAN	R.AVC(+414.19)MLSNTTAVAEAWAR.L	90.88	2207.05	0.5	1104.53	2	20479	1	PEO-Biotin
2	20	259401	P13639|EF2_HUMAN	K.IWC(+414.19)FGPDGTGPNILTDITK.G	90.85	2461.2	0.7	1231.61	2	21436	3	PEO-Biotin
2	453	260513	Q16543|CDC37_HUMAN	R.C(+414.19)IDSGLWVPNSK.A	90.84	1731.83	0.7	866.924	2	14733	1	PEO-Biotin
2	197	259673	tr|E7EX73|E7EX73_HUMAN	R.LQGINC(+414.19)GPDFTPSFANLGR.T	90.82	2420.16	-1.1	1211.09	2	17846	1	PEO-Biotin
2	20	259401	P13639|EF2_HUMAN	R.TFC(+414.19)QLILDPIFK.V	90.77	1850.97	0.4	926.491	2	22077	4	PEO-Biotin
2	313	260167	P50995|ANX11_HUMAN	K.GFGTDEQAIIDC(+414.19)LGSR.S	90.72	2094.97	0.9	1048.49	2	18293	2	PEO-Biotin
1	97	259502	P49368|TCPG_HUMAN	K.IPGGIIEDSC(+414.19)VLR.G	90.52	1784.92	0.4	893.466	2	17404	1	PEO-Biotin
1	220	260127	P10768|ESTD_HUMAN	K.VFEHDSVELNC(+414.19)K.M	90.47	1832.84	0.4	917.429	2	11312	2	PEO-Biotin
2	218	259701	P15880|RS2_HUMAN	K.LLMMAGIDDC(+414.19)YTSAR.G	90.41	2072.94	-0.8	1037.48	2	16933	1	PEO-Biotin
1	256	260080	P05388|RLA0_HUMAN	R.AGAIAPC(+414.19)EVTVPAQNTGLGPEK.T	90.39	2536.27	0.1	1269.14	2	14766	2	PEO-Biotin
2	407	259877	Q9UHD1|CHRD1_HUMAN	R.TTDFSDFLSIVGC(+414.19)TK.G	90.32	2046.96	0.2	1024.49	2	21051	1	PEO-Biotin
2	919	263950	tr|D3YTB1|D3YTB1_HUMAN	K.SYC(+414.19)AEIAHNVSSK.N	90.3	1821.84	-0.5	911.926	2	9001	2	PEO-Biotin
2	522	259665	O43776|SYNC_HUMAN	R.LMTDTINEPILLC(+414.19)R.F	90.15	2045.04	0.5	1023.53	2	17217	1	PEO-Biotin
2	338	261025	P07741|APT_HUMAN	R.VVVVDDLLATGGTMNAAC(+414.19)ELLGR.L	90.14	2730.38	3.2	1366.2	2	21667	2	PEO-Biotin
1	285	260161	P61247|RS3A_HUMAN	K.AC(+414.19)QSIYPLHDVFVR.K	89.85	2061.02	-0.8	1031.52	2	17920	2	PEO-Biotin
1	841	261384	Q15417|CNN3_HUMAN	K.C(+414.19)ASQAGMTAYGTR.R	89.79	1729.76	0.1	865.887	2	9239	1	PEO-Biotin
2	78	259402	P25205|MCM3_HUMAN	R.C(+414.19)SVLAAANPVYGR.Y	89.78	1733.86	1	867.938	2	12860	1	PEO-Biotin
2	216	259533	P49411|EFTU_HUMAN	R.HYAHTDC(+414.19)PGHADYVK.N	89.71	2126.93	-0.2	709.984	3	5793	1	PEO-Biotin
1	19	259401	P13639|EF2_HUMAN	R.C(+414.19)ELLYEGPPDDEAAMGIK.S	89.7	2364.07	-0.6	1183.04	2	18014	2	PEO-Biotin
2	17	259432	P08107|HSP71_HUMAN	K.ELEQVC(+414.19)NPIISGLYQGAGGPGPGGFGAQGPK.G	89.69	3411.66	0	1138.23	3	19157	3	PEO-Biotin
1	572	260857	P40429|RL13A_HUMAN	R.C(+414.19)EGINISGNFYR.N	89.68	1785.82	0.1	893.916	2	16435	1	PEO-Biotin
1	301	260106	P27797|CALR_HUMAN	K.HEQNIDC(+414.19)GGGYVK.L	89.67	1832.82	-1.2	917.415	2	8547	1	PEO-Biotin
1	479	259889	Q9Y617|SERC_HUMAN	R.C(+414.19)ADYVVTGAWSAK.A	89.55	1783.83	0.2	892.921	2	15661	1	PEO-Biotin
1	303	260471	Q02543|RL18A_HUMAN	R.DLTTAGAVTQC(+414.19)YR.D	89.54	1811.85	0.1	906.935	2	13013	2	PEO-Biotin
2	216	259533	P49411|EFTU_HUMAN	K.GEETPVIVGSALC(+414.19)ALEGR.D	89.52	2214.1	0.6	1108.06	2	20037	2	PEO-Biotin
2	363	259696	O00567|NOP56_HUMAN	R.IDC(+414.19)FSEVPTSVFGEK.L	89.45	2070.96	1.1	1036.49	2	17433	1	PEO-Biotin
2	204	260341	Q15365|PCBP1_HUMAN	R.LVVPATQC(+414.19)GSLIGK.G	89.35	1798.97	0.4	900.492	2	13388	2	PEO-Biotin
2	290	260346	P62424|RL7A_HUMAN	K.TC(+414.19)TTVAFTQVNSEDK.G	89.34	2056.94	-0.9	1029.48	2	10898	1	PEO-Biotin
2	822	260857	P40429|RL13A_HUMAN	R.C(+414.19)EGINISGNFYR.N	89.23	1785.82	1.1	893.917	2	14511	1	PEO-Biotin
1	27	259400	P22314|UBA1_HUMAN	K.DNPGVVTC(+414.19)LDEAR.H	89.1	1801.83	0.1	901.924	2	14168	1	PEO-Biotin
2	13	259531	Q9BQE3|TBA1C_HUMAN	R.AVC(+414.19)MLSNTTAVAEAWAR.L	88.96	2207.05	0	1104.53	2	18699	1	PEO-Biotin
1	919	261517	P61081|UBC12_HUMAN	K.TC(+414.19)DISFSDPDDLLNFK.L	88.91	2243.01	0	1122.51	2	21275	1	PEO-Biotin
1	78	259945	tr|G3V1A4|G3V1A4_HUMAN	K.HELQANC(+414.19)YEEVKDR.C	88.86	2146.98	-0.8	1074.5	2	8600	3	PEO-Biotin
2	180	259592	P13489|RINI_HUMAN	R.ELC(+414.19)QGLGQPGSVLR.V	88.85	1869.94	0.2	935.98	2	13334	2	PEO-Biotin
1	837	261330	P30405|PPIF_HUMAN	K.HVGPGVLSMANAGPN(+.98)TNGSQFFIC(+414.19)TIK.T	88.81	3174.53	-0.1	1059.18	3	20380	1	Deamidation (NQ); PEO-Biotin
2	24	259426	Q14204|DYHC1_HUMAN	R.SAC(+414.19)DTVDTWLDDTAK.G	88.75	2053.9	0.4	1027.96	2	16799	1	PEO-Biotin
2	34	259419	P49327|FAS_HUMAN	K.AC(+414.19)LDTAVENMPSLK.M	88.59	1904.9	1.7	953.461	2	15017	1	PEO-Biotin
2	1119	264644	Q3YEC7|RABL6_HUMAN	K.GPAPAPQQC(+414.19)SEPETK.W	88.57	1952.9	-0.1	977.456	2	5798	1	PEO-Biotin
2	15	259417	P78527|PRKDC_HUMAN	R.C(+414.19)GAALAGHQLIR.G	88.43	1622.84	-0.4	812.426	2	9629	1	PEO-Biotin
2	116	259519	P30153|2AAA_HUMAN	R.ENVIMSQILPC(+414.19)IK.E	88.4	1900.98	-0.7	951.498	2	19282	1	PEO-Biotin
2	303	260106	P27797|CALR_HUMAN	K.HEQNIDC(+414.19)GGGYVK.L	88.39	1832.82	-0.9	917.416	2	7103	2	PEO-Biotin
2	93	259694	Q13283|G3BP1_HUMAN	K.VMSQNFTNC(+414.19)HTK.I	88.35	1822.82	-0.8	912.415	2	7254	2	PEO-Biotin
2	905	262234	tr|E5RHG8|E5RHG8_HUMAN	K.TYGGC(+414.19)EGPDAMYVK.L	88.34	1903.82	1.1	952.916	2	10939	1	PEO-Biotin
1	135	259643	P12277|KCRB_HUMAN	R.FC(+414.19)TGLTQIETLFK.S	88.33	1913.96	1	957.99	2	24273	5	PEO-Biotin
2	205	260162	P24752|THIL_HUMAN	K.IHMGSC(+414.19)AENTAK.K	88.33	1674.75	-0.4	838.383	2	6478	2	PEO-Biotin
2	371	259536	P55884|EIF3B_HUMAN	R.FSHQGVQLIDFSPC(+414.19)ER.Y	88.32	2276.07	0.7	759.698	3	15363	1	PEO-Biotin
2	1283	261974	Q15056|IF4H_HUMAN	K.GFC(+414.19)YVEFDEVDSLK.E	88.3	2063.92	1.2	1032.97	2	18349	1	PEO-Biotin
2	90	259912	P27348|1433T_HUMAN	R.YLAEVAC(+414.19)GDDRK.Q	88.29	1752.82	-0.2	877.416	2	8086	1	PEO-Biotin
1	327	259731	Q9Y3I0|RTCB_HUMAN	K.NVTDVVNTC(+414.19)HDAGISK.K	88.24	2085.98	0.6	1044	2	10852	2	PEO-Biotin
2	1219	263567	O14617|AP3D1_HUMAN	K.C(+414.19)SDSTLLSNLLEEMK.A	88.24	2095.98	1.1	1049	2	22734	1	PEO-Biotin
2	59	259458	P55072|TERA_HUMAN	K.LADDVDLEQVANETHGHVGADLAALC(+414.19)SEAALQAIR.K	88.24	4028.96	2.4	1008.25	4	22971	3	PEO-Biotin
2	82	259415	Q08211|DHX9_HUMAN	R.AAEC(+414.19)NIVVTQPR.R	88.24	1713.85	-0.5	857.934	2	9486	1	PEO-Biotin
2	65	259551	P26641|EF1G_HUMAN	R.WFLTC(+414.19)INQPQFR.A	88.22	1965.96	1	983.988	2	19182	2	PEO-Biotin
2	248	259789	O00148|DX39A_HUMAN	K.NC(+414.19)PHVVVGTPGR.I	88.2	1648.82	-0.5	825.416	2	7535	2	PEO-Biotin
2	355	260006	Q09028|RBBP4_HUMAN	K.HPSKPDPSGEC(+414.19)NPDLR.L	88.12	2161.99	0.2	721.67	3	6068	3	PEO-Biotin
2	267	259514	O14980|XPO1_HUMAN	K.LDINLLDNVVNC(+414.19)LYHGEGAQQR.M	88.11	2897.42	0.6	966.813	3	22715	1	PEO-Biotin
2	174	259788	P30041|PRDX6_HUMAN	R.DFTPVC(+414.19)TTELGR.A	88.11	1751.82	0.2	876.919	2	13354	1	PEO-Biotin
2	324	261749	P30050|RL12_HUMAN	R.C(+414.19)TGGEVGATSALAPK.I	88.09	1774.86	-0.2	888.437	2	8851	2	PEO-Biotin
2	88	259443	P31948|STIP1_HUMAN	K.ALSVGNIDDALQC(+414.19)YSEAIK.L	87.98	2423.17	1.5	1212.59	2	20397	2	PEO-Biotin
1	129	259563	O43175|SERA_HUMAN	K.NAGNC(+414.19)LSPAVIVGLLK.E	87.97	1982.07	1.5	992.043	2	22873	3	PEO-Biotin
2	387	259927	P49419|AL7A1_HUMAN	R.GEVITTYC(+414.19)PANNEPIAR.V	87.9	2261.08	-1.1	1131.55	2	12185	2	PEO-Biotin
2	230	259527	Q99832|TCPH_HUMAN	R.INALTAASEAAC(+414.19)LIVSVDETIK.N	87.9	2645.37	-0.5	882.795	3	23331	1	PEO-Biotin
1	1015	261764	tr|F8W914|F8W914_HUMAN	K.YSNSALGHVNC(+414.19)TIK.E	87.89	1919.92	0.1	960.969	2	10883	2	PEO-Biotin
1	361	260024	tr|E9PKG1|E9PKG1_HUMAN	K.VIGIEC(+414.19)SSISDYAVK.I	87.81	1996.98	0.7	999.5	2	16921	1	PEO-Biotin
2	252	260285	P18669|PGAM1_HUMAN	R.YADLTEDQLPSC(+414.19)ESLK.D	87.71	2225.02	0.2	1113.52	2	13992	2	PEO-Biotin
2	137	259763	P36578|RL4_HUMAN	R.GPC(+414.19)IIYNEDNGIIK.A	87.67	1961.96	-0.1	981.987	2	14445	1	PEO-Biotin
2	313	260167	P50995|ANX11_HUMAN	K.GVGTDEAC(+414.19)LIEILASR.S	87.63	2060.03	0.9	1031.02	2	20998	1	PEO-Biotin
2	196	259472	P26639|SYTC_HUMAN	K.FMADIDLDPGC(+414.19)TLNK.K	87.52	2065.95	-0.1	1033.98	2	16665	1	PEO-Biotin
2	27	259410	Q00610|CLH1_HUMAN	R.C(+414.19)NEPAVWSQLAK.A	87.45	1758.84	0.1	880.429	2	14512	1	PEO-Biotin
2	210	259609	P11387|TOP1_HUMAN	K.C(+414.19)DFTQMSQYFK.A	87.44	1810.77	0.7	906.394	2	17365	1	PEO-Biotin
2	424	259978	P43246|MSH2_HUMAN	K.EC(+414.19)VLPGGETAGDMGK.L	87.44	1876.84	-1.8	939.424	2	11731	1	PEO-Biotin
1	9	259461	P60709|ACTB_HUMAN	M.D(+42.01)DDIAALVVDNGSGMC(+414.19)K.A	87.43	2177.96	-0.1	1089.99	2	20653	1	Acetylation (N-term); PEO-Biotin
2	1310	262384	Q7Z4H3|HDDC2_HUMAN	R.LALVHDMAEC(+414.19)IVGDIAPADNIPK.E	87.43	2818.41	-0.1	940.476	3	23208	1	PEO-Biotin
2	117	259486	P49321|NASP_HUMAN	R.KPTDGASSSNC(+414.19)VTDISHLVR.K	87.36	2500.21	0.6	834.409	3	12291	1	PEO-Biotin
2	852	260256	Q9BWF3|RBM4_HUMAN	R.TAPGMGDQSGC(+414.19)YR.C	87.35	1755.74	-1.1	878.875	2	7502	1	PEO-Biotin
1	619	261127	tr|E5RI99|E5RI99_HUMAN	K.LVILANNC(+414.19)PALR.K	87.29	1709.93	-0.3	855.973	2	16524	2	PEO-Biotin
2	141	259520	P33992|MCM5_HUMAN	R.C(+414.19)SVLAAANSVFGR.W	87.22	1707.84	0.1	854.929	2	17267	1	PEO-Biotin
2	20	259401	P13639|EF2_HUMAN	K.DLEEDHAC(+414.19)IPIK.K	87.19	1795.85	-0.6	898.931	2	10982	1	PEO-Biotin
2	127	259518	O00231|PSD11_HUMAN	R.TTANAIYC(+414.19)PPK.L	87.11	1591.77	0.1	796.894	2	8847	1	PEO-Biotin
1	29	259437	P07900|HS90A_HUMAN	R.LVTSPC(+414.19)C(+414.19)IVTSTYGWTANMER.I	87.09	3159.46	0.8	1580.74	2	21499	2	PEO-Biotin
2	22	259400	P22314|UBA1_HUMAN	K.YFLVGAGAIGC(+414.19)ELLK.N	87.03	1967.03	0.4	984.521	2	20586	1	PEO-Biotin
1	26	259398	P08238|HS90B_HUMAN	R.LVSSPC(+414.19)C(+414.19)IVTSTYGWTANMER.I	87	3145.44	-0.6	1573.73	2	21172	2	PEO-Biotin
1	120	259559	P07355|ANXA2_HUMAN	K.GLGTDEDSLIEIIC(+414.19)SR.T	86.98	2134.03	0.7	1068.02	2	22307	3	PEO-Biotin
1	111	259477	P33993|MCM7_HUMAN	R.C(+414.19)SILAAANPAYGR.Y	86.97	1719.84	-1.4	860.928	2	15062	1	PEO-Biotin
1	498	259982	Q96QK1|VPS35_HUMAN	R.AC(+414.19)AELHQNVNVK.N	86.92	1738.85	-1.4	870.431	2	8248	1	PEO-Biotin
2	71	259412	P55060|XPO2_HUMAN	K.SQIC(+414.19)DNAALYAQK.Y	86.91	1837.87	0.4	919.943	2	10013	1	PEO-Biotin
2	202	259441	P50990|TCPQ_HUMAN	K.IAVYSC(+414.19)PFDGMITETK.G	86.86	2188.03	0.2	1095.02	2	17322	1	PEO-Biotin
1	269	259673	tr|E7EX73|E7EX73_HUMAN	R.LQGINC(+414.19)GPDFTPSFANLGR.T	86.71	2420.16	0	1211.09	2	19671	1	PEO-Biotin
2	411	260560	P30084|ECHM_HUMAN	K.ALNALC(+414.19)DGLIDELNQALK.T	86.65	2327.19	0.4	1164.6	2	22757	3	PEO-Biotin
2	155	259737	P43243|MATR3_HUMAN	R.EDAMAMVDHC(+414.19)LK.K	86.65	1775.77	0.4	888.893	2	14124	2	PEO-Biotin
2	19	259398	P08238|HS90B_HUMAN	R.LVSSPC(+414.19)C(+414.19)IVTSTYGWTANMER.I	86.51	3145.44	-0.2	1049.49	3	19557	1	PEO-Biotin
1	260	260375	P62701|RS4X_HUMAN	K.FDTGNLC(+414.19)MVTGGANLGR.I	86.48	2138.99	-0.3	1070.5	2	17350	2	PEO-Biotin
2	633	260445	tr|J3QT28|J3QT28_HUMAN	R.TPC(+414.19)NAGTFSQPEK.V	86.45	1792.81	0	897.413	2	7710	1	PEO-Biotin
1	948	261245	tr|Q8WVC2|Q8WVC2_HUMAN	K.TYAIC(+414.19)GAIR.R	86.42	1380.69	0.3	691.352	2	13465	1	PEO-Biotin
2	25	259449	P14618|KPYM_HUMAN	K.C(+414.19)DENILWLDYK.N	86.4	1824.84	0.3	913.429	2	18104	1	PEO-Biotin
2	27	259410	Q00610|CLH1_HUMAN	R.IHEGC(+414.19)EEPATHNALAK.I	86.4	2133	0.7	534.257	4	6190	2	PEO-Biotin
2	541	259823	Q96AE4|FUBP1_HUMAN	R.C(+414.19)QHAAEIITDLLR.S	86.31	1895.96	-0.1	632.994	3	18392	1	PEO-Biotin
2	246	260024	tr|E9PKG1|E9PKG1_HUMAN	K.VIGIEC(+414.19)SSISDYAVK.I	86.3	1996.98	0.2	999.5	2	15039	2	PEO-Biotin
1	177	259701	P15880|RS2_HUMAN	K.LLMMAGIDDC(+414.19)YTSAR.G	86.29	2072.94	0.3	1037.48	2	18889	1	PEO-Biotin
2	890	261280	P62979|RS27A_HUMAN	R.EC(+414.19)PSDEC(+414.19)GAGVFMASHFDR.H	86.23	2885.2	-0.1	962.739	3	16178	1	PEO-Biotin
2	215	260127	P10768|ESTD_HUMAN	K.VFEHDSVELNC(+414.19)K.M	86.22	1832.84	-0.6	917.428	2	9405	2	PEO-Biotin
2	141	259520	P33992|MCM5_HUMAN	K.C(+414.19)SPIGVYTSGK.G	86.04	1524.73	0.9	763.374	2	10215	1	PEO-Biotin
2	707	261934	O43765|SGTA_HUMAN	K.AIELNPANAVYFC(+414.19)NR.A	86.03	2108.02	2.9	1055.02	2	16366	1	PEO-Biotin
1	734	261749	P30050|RL12_HUMAN	K.EILGTAQSVGC(+414.19)NVDGR.H	86.02	2031.97	-0.8	1016.99	2	13003	2	PEO-Biotin
1	12	259406	tr|Q60FE5|Q60FE5_HUMAN	K.C(+414.19)APGVVGPAEADIDFDIIR.N	85.99	2371.16	-1.8	1186.58	2	20792	1	PEO-Biotin
2	562	261812	Q9BTT0|AN32E_HUMAN	K.C(+414.19)PNLTYLNLSGNK.I	85.99	1849.91	1.2	925.962	2	14986	1	PEO-Biotin
1	1892	264599	Q9P1F3|ABRAL_HUMAN	K.C(+414.19)ANLFEALVGTLK.A	85.93	1791.93	0.8	896.971	2	24478	1	PEO-Biotin
2	697	259834	tr|G3V1C3|G3V1C3_HUMAN	K.LLAEMSSFC(+414.19)GDMEK.L	85.89	1973.86	-1.7	987.936	2	15960	1	PEO-Biotin
1	1464	263298	P12532|KCRU_HUMAN	R.LGYILTC(+414.19)PSNLGTGLR.A	85.85	2091.09	-0.4	1046.55	2	19130	1	PEO-Biotin
2	116	259519	P30153|2AAA_HUMAN	R.NLC(+414.19)SDDTPMVR.R	85.79	1663.74	-0.5	832.875	2	10235	1	PEO-Biotin
1	26	259398	P08238|HS90B_HUMAN	R.VFIMDSC(+414.19)DELIPEYLNFIR.G	85.77	2730.31	-1.5	1366.16	2	24391	1	PEO-Biotin
2	76	259511	Q14974|IMB1_HUMAN	R.ESC(+414.19)LEAYTGIVQGLK.G	85.76	2024	0.5	1013.01	2	18369	1	PEO-Biotin
2	289	260646	tr|H0YN26|H0YN26_HUMAN	K.C(+414.19)PNLTHLNLSGNK.I	85.7	1823.9	-0.2	912.958	2	11288	2	PEO-Biotin
1	132	259763	P36578|RL4_HUMAN	R.GPC(+414.19)IIYNEDNGIIK.A	85.68	1961.96	0.3	981.987	2	16384	2	PEO-Biotin
2	1287	263983	tr|D6REK3|D6REK3_HUMAN	K.SC(+414.19)EVLFNPFDDIIPR.E	85.67	2178.05	0.3	1090.03	2	22135	1	PEO-Biotin
1	40	259585	P60174|TPIS_HUMAN	R.IIYGGSVTGATC(+414.19)K.E	85.61	1682.84	-0.3	842.426	2	11407	2	PEO-Biotin
2	183	259563	O43175|SERA_HUMAN	K.NAGNC(+414.19)LSPAVIVGLLK.E	85.61	1982.07	1.3	992.043	2	21244	2	PEO-Biotin
1	129	259563	O43175|SERA_HUMAN	R.ALVDHENVISC(+414.19)PHLGASTK.E	85.59	2404.19	-1.2	802.402	3	12491	1	PEO-Biotin
2	389	259723	P05141|ADT2_HUMAN	K.GTDIMYTGTLDC(+414.19)WR.K	85.59	2044.91	0.6	1023.46	2	16928	1	PEO-Biotin
1	214	259610	P21796|VDAC1_HUMAN	R.EHINLGC(+414.19)DMDFDIAGPSIR.G	85.57	2516.15	-0.1	839.724	3	19495	1	PEO-Biotin
2	324	261749	P30050|RL12_HUMAN	K.EILGTAQSVGC(+414.19)NVDGR.H	85.48	2031.97	-0.1	1016.99	2	11138	2	PEO-Biotin
2	1804	262616	tr|E9PKU4|E9PKU4_HUMAN	K.AQLNIGNVLPVGTMPEGTIVC(+414.19)C(+414.19)LEEKPGDR.G	85.45	3980.95	2.3	1327.99	3	20541	1	PEO-Biotin
1	299	259806	tr|Q5JXI8|Q5JXI8_HUMAN	K.C(+414.19)LHPLANETFVAK.D	85.4	1855.93	0.3	928.974	2	13806	2	PEO-Biotin
1	789	260642	P30520|PURA2_HUMAN	R.MC(+414.19)DLVSDFDGFSER.F	85.39	2033.85	0.2	1017.93	2	20421	1	PEO-Biotin
1	30	259404	P09874|PARP1_HUMAN	K.SDAYYC(+414.19)TGDVTAWTK.C	85.35	2093.91	-0.5	1047.96	2	16156	1	PEO-Biotin
2	23	259946	P62937|PPIA_HUMAN	R.IIPGFMC(+414.19)QGGDFTR.H	85.34	1954.91	0.9	978.463	2	16331	4	PEO-Biotin
2	87	259490	P50991|TCPD_HUMAN	K.LGGTIDDC(+414.19)ELVEGLVLTQK.V	85.25	2416.22	1.4	1209.12	2	19811	1	PEO-Biotin
1	259	260285	P18669|PGAM1_HUMAN	R.YADLTEDQLPSC(+414.19)ESLK.D	85.24	2225.02	0.3	1113.52	2	15788	1	PEO-Biotin
2	1130	261759	tr|E9PQH6|E9PQH6_HUMAN	K.HFC(+414.19)PNVPIILVGNK.K	85.2	1964.04	0.5	983.027	2	15630	2	PEO-Biotin
1	358	259770	tr|A0A0C4DG17|A0A0C4DG17_HUMAN	R.ADHQPLTEASYVNLPTIALC(+414.19)NTDSPLR.Y	85.18	3352.64	0.6	1118.56	3	20588	1	PEO-Biotin
2	828	262134	P62280|RS11_HUMAN	K.NMSVHLSPC(+414.19)FR.D	85.12	1703.79	0.7	852.905	2	12376	2	PEO-Biotin
2	143	259589	O00571|DDX3X_HUMAN	R.GC(+414.19)HLLVATPGR.L	85.12	1536.79	1.5	769.404	2	9920	2	PEO-Biotin
2	584	260082	Q15019|SEPT2_HUMAN	R.LTVVDTPGYGDAINC(+414.19)R.D	85.07	2107.01	-1.1	1054.51	2	13151	1	PEO-Biotin
1	158	259737	P43243|MATR3_HUMAN	R.EDAMAMVDHC(+414.19)LK.K	85.04	1775.77	0.3	888.893	2	16088	2	PEO-Biotin
2	35	259464	P10809|CH60_HUMAN	R.AAVEEGIVLGGGC(+414.19)ALLR.C	85.03	2041.07	0.2	1021.54	2	17444	2	PEO-Biotin
2	955	261796	Q9NQC3|RTN4_HUMAN	K.YSNSALGHVNC(+414.19)TIK.E	85.02	1919.92	5.3	960.974	2	9005	1	PEO-Biotin
2	406	261337	Q9UMS4|PRP19_HUMAN	R.QELSHALYQHDAAC(+414.19)R.V	84.98	2154.99	0.9	719.339	3	7704	1	PEO-Biotin
1	9	259461	P60709|ACTB_HUMAN	M.D(+42.01)DDIAALVVDN(+.98)GSGMC(+414.19)K.A	84.94	2178.95	-0.2	1090.48	2	20210	3	Acetylation (N-term); Deamidation (NQ); PEO-Biotin
1	44	259415	Q08211|DHX9_HUMAN	R.AAEC(+414.19)NIVVTQPR.R	84.94	1713.85	0.1	857.934	2	11344	1	PEO-Biotin
2	14	259406	tr|Q60FE5|Q60FE5_HUMAN	K.C(+414.19)APGVVGPAEADIDFDIIR.N	84.91	2371.16	1.2	1186.59	2	19044	2	PEO-Biotin
1	78	259945	tr|G3V1A4|G3V1A4_HUMAN	K.HELQANC(+414.19)YEEVK.D	84.88	1875.85	0.1	938.932	2	9336	2	PEO-Biotin
1	839	261362	P22061|PIMT_HUMAN	K.ALDVGSGSGILTAC(+414.19)FAR.M	84.71	2051.02	-0.7	1026.52	2	19296	1	PEO-Biotin
2	35	259464	P10809|CH60_HUMAN	R.C(+414.19)IPALDSLTPANEDQK.I	84.71	2128.02	2	1065.02	2	14994	3	PEO-Biotin
1	339	259968	P39023|RL3_HUMAN	K.VAC(+414.19)IGAWHPAR.V	84.65	1593.79	-0.2	797.903	2	12620	2	PEO-Biotin
2	20	259401	P13639|EF2_HUMAN	K.DLEEDHAC(+414.19)IPIKK.S	84.62	1923.94	-1.7	962.977	2	8624	3	PEO-Biotin
1	372	259856	P00505|AATM_HUMAN	K.EYLPIGGLAEFC(+414.19)K.A	84.56	1852.91	0	927.462	2	20640	1	PEO-Biotin
1	109	259912	P27348|1433T_HUMAN	R.YLAEVAC(+414.19)GDDR.K	84.56	1624.72	-0.1	813.369	2	11628	1	PEO-Biotin
2	255	260632	tr|I3L397|I3L397_HUMAN	K.KYEDIC(+414.19)PSTHNMDVPNIK.R	84.47	2517.17	1	630.301	4	10907	1	PEO-Biotin
1	31	259410	Q00610|CLH1_HUMAN	R.C(+414.19)NEPAVWSQLAK.A	84.44	1758.84	2	880.431	2	16459	1	PEO-Biotin
2	189	260288	Q8NC51|PAIRB_HUMAN	M.PGHLQEGFGC(+414.19)VVTNR.F	84.44	2026.97	-0.7	1014.49	2	10943	2	PEO-Biotin
1	428	260499	tr|F8W1R7|F8W1R7_HUMAN	K.ILYSQC(+414.19)GDVMR.A	84.35	1697.79	-0.2	849.904	2	13249	2	PEO-Biotin
2	145	259544	P20700|LMNB1_HUMAN	R.C(+414.19)QSLTEDLEFR.K	84.25	1753.8	-0.2	877.908	2	15528	1	PEO-Biotin
1	122	260481	P07737|PROF1_HUMAN	K.C(+414.19)YEMASHLR.R	84.14	1522.67	1.2	508.566	3	10622	2	PEO-Biotin
2	430	260090	Q9Y2X3|NOP58_HUMAN	K.IISDNLTYC(+414.19)K.C	84.14	1582.77	0.2	792.394	2	10792	1	PEO-Biotin
1	290	259592	P13489|RINI_HUMAN	R.ELC(+414.19)QGLGQPGSVLR.V	84.09	1869.94	0.4	935.98	2	15191	1	PEO-Biotin
2	238	259857	tr|C9J9K3|C9J9K3_HUMAN	R.YVDIAIPC(+414.19)NNK.G	84.09	1662.81	-0.1	832.413	2	12838	1	PEO-Biotin
2	34	259419	P49327|FAS_HUMAN	K.ADEASELAC(+414.19)PTPK.E	84.01	1744.8	-1.6	873.407	2	8900	1	PEO-Biotin
2	204	260341	Q15365|PCBP1_HUMAN	R.AITIAGVPQSVTEC(+414.19)VK.Q	83.99	2029.06	0.2	1015.54	2	15171	2	PEO-Biotin
1	1610	264558	tr|E7EUB5|E7EUB5_HUMAN	R.GC(+414.19)SHPGGSADGPAK.K	83.96	1653.72	0.8	827.87	2	4773	2	PEO-Biotin
1	109	259912	P27348|1433T_HUMAN	R.YLAEVAC(+414.19)GDDRK.Q	83.96	1752.82	-0.1	877.416	2	9756	2	PEO-Biotin
2	650	260597	P67775|PP2AA_HUMAN	K.ELDQWIEQLNEC(+414.19)K.Q	83.92	2060.95	-0.5	1031.48	2	18571	2	PEO-Biotin
1	158	259737	P43243|MATR3_HUMAN	K.LC(+414.19)SLFYTNEEVAK.N	83.87	1929.92	0.1	965.968	2	17097	1	PEO-Biotin
2	1521	265123	O75683|SURF6_HUMAN	K.IC(+414.19)SHSAPEQQAR.T	83.86	1739.81	0.5	870.912	2	4437	2	PEO-Biotin
2	117	259486	P49321|NASP_HUMAN	K.SVSGTDVQEEC(+414.19)R.E	83.77	1722.76	-0.2	862.385	2	6431	1	PEO-Biotin
1	509	260162	P24752|THIL_HUMAN	K.IHMGSC(+414.19)AENTAK.K	83.74	1674.75	-0.4	838.383	2	7668	1	PEO-Biotin
1	929	261777	P61586|RHOA_HUMAN	R.IGAFGYMEC(+414.19)SAK.T	83.71	1689.76	0.4	845.886	2	15932	1	PEO-Biotin
1	66	259529	P40926|MDHM_HUMAN	K.GYLGPEQLPDC(+414.19)LK.G	83.69	1845.9	0.3	923.958	2	17348	2	PEO-Biotin
2	377	259960	O00151|PDLI1_HUMAN	K.GC(+414.19)TDNLTLTVAR.S	83.69	1676.82	0.1	839.419	2	12104	1	PEO-Biotin
2	27	259410	Q00610|CLH1_HUMAN	K.VIQC(+414.19)FAETGQVQK.I	83.63	1863.92	0.1	932.968	2	10644	1	PEO-Biotin
2	52	259497	P78371|TCPB_HUMAN	K.HGINC(+414.19)FINR.Q	83.62	1486.72	0.2	744.366	2	10290	2	PEO-Biotin
2	398	260582	P28482|MK01_HUMAN	K.ISPFEHQTYC(+414.19)QR.T	83.6	1921.88	0.3	961.948	2	9357	2	PEO-Biotin
1	304	260496	tr|M0R0F0|M0R0F0_HUMAN	K.TIAEC(+414.19)LADELINAAK.G	83.57	1988	0.5	995.006	2	24354	6	PEO-Biotin
1	19	259401	P13639|EF2_HUMAN	R.C(+414.19)LYASVLTAQPR.L	83.54	1734.88	0.1	868.447	2	16515	2	PEO-Biotin
2	250	260080	P05388|RLA0_HUMAN	R.AGAIAPC(+414.19)EVTVPAQNTGLGPEK.T	83.53	2536.27	1.9	1269.14	2	12961	2	PEO-Biotin
1	98	259450	P17987|TCPA_HUMAN	K.VLC(+414.19)ELADLQDK.E	83.51	1659.82	0.9	830.919	2	16040	1	PEO-Biotin
1	163	259548	Q9NR30|DDX21_HUMAN	K.LGVC(+414.19)FDVPTASVTEIQEK.W	83.47	2349.16	0.8	1175.59	2	19116	1	PEO-Biotin
2	128	259591	Q9UQ80|PA2G4_HUMAN	K.VAHSFNC(+414.19)TPIEGMLSHQLK.Q	83.46	2525.22	1.3	842.749	3	15207	2	PEO-Biotin
1	190	259605	Q16658|FSCN1_HUMAN	R.LSC(+414.19)FAQTVSPAEK.W	83.42	1793.87	2.6	897.944	2	13279	2	PEO-Biotin
2	1042	261517	P61081|UBC12_HUMAN	K.TC(+414.19)DISFSDPDDLLNFK.L	83.37	2243.01	0.2	1122.51	2	19692	1	PEO-Biotin
2	318	259892	P22102|PUR2_HUMAN	R.FGDPEC(+414.19)QVILPLLK.S	83.35	1985.04	0.5	993.526	2	20050	1	PEO-Biotin
1	19	259401	P13639|EF2_HUMAN	K.DLEEDHAC(+414.19)IPIK.K	83.29	1795.85	-1.1	898.931	2	12955	1	PEO-Biotin
1	40	259585	P60174|TPIS_HUMAN	K.VAHALAEGLGVIAC(+414.19)IGEK.L	83.29	2164.14	2	1083.08	2	20460	4	PEO-Biotin
1	1014	261759	tr|E9PQH6|E9PQH6_HUMAN	R.ISAFGYLEC(+414.19)SAK.T	83.29	1701.81	0.5	851.913	2	17558	1	PEO-Biotin
2	136	260321	P32969|RL9_HUMAN	R.MRPGVAC(+414.19)SVSQAQK.D	83.29	1874.92	0	625.979	3	6673	2	PEO-Biotin
1	228	259700	Q15181|IPYR_HUMAN	K.GISC(+414.19)MNTTLSESPFK.C	83.24	2027.94	0.6	1014.98	2	17198	1	PEO-Biotin
2	90	259912	P27348|1433T_HUMAN	R.YLAEVAC(+414.19)GDDR.K	83.15	1624.72	-0.1	813.369	2	9758	1	PEO-Biotin
1	239	260321	P32969|RL9_HUMAN	R.MRPGVAC(+414.19)SVSQAQK.D	83.14	1874.92	-0.5	938.465	2	8036	2	PEO-Biotin
1	46	259543	Q00839|HNRPU_HUMAN	K.DC(+414.19)EVVMMIGLPGAGK.T	83.1	1932.92	-0.6	967.466	2	20478	1	PEO-Biotin
1	54	259412	P55060|XPO2_HUMAN	K.NLFEDQNTLTSIC(+414.19)EK.V	83.04	2168.01	0.8	1085.01	2	17814	2	PEO-Biotin
2	48	259414	Q13813|SPTN1_HUMAN	R.DC(+414.19)EQAENWMAAR.E	83.01	1836.76	1	919.388	2	12930	1	PEO-Biotin
2	238	259857	tr|C9J9K3|C9J9K3_HUMAN	R.ADHQPLTEASYVNLPTIALC(+414.19)NTDSPLR.Y	83	3352.64	-0.7	1118.55	3	18744	1	PEO-Biotin
1	128	259528	P48643|TCPE_HUMAN	K.EMNPALGIDC(+414.19)LHK.G	82.97	1853.88	0.2	927.949	2	14687	2	PEO-Biotin
1	311	259746	P61158|ARP3_HUMAN	R.LPAC(+414.19)VVDC(+414.19)GTGYTK.L	82.93	2254.05	1.5	1128.03	2	15896	1	PEO-Biotin
1	468	259878	tr|G8JLG1|G8JLG1_HUMAN	K.MNQVEDEVFEEFC(+414.19)R.E	82.89	2187.93	0.6	1094.97	2	20948	1	PEO-Biotin
1	99	259490	P50991|TCPD_HUMAN	R.TLSGMESYC(+414.19)VR.A	82.88	1658.75	0.2	830.381	2	13729	1	PEO-Biotin
2	10	259504	P68363|TBA1B_HUMAN	R.SIQFVDWC(+414.19)PTGFK.V	82.88	1940.92	0	971.466	2	18893	2	PEO-Biotin
2	573	260394	P20042|IF2B_HUMAN	K.TSFVNFTDIC(+414.19)K.L	82.87	1687.79	0.5	844.905	2	16378	1	PEO-Biotin
1	198	259658	P31150|GDIA_HUMAN	R.TDDYLDQPC(+414.19)LETVNR.I	82.84	2194.99	-0.7	1098.5	2	15506	2	PEO-Biotin
2	583	260213	Q99714|HCD2_HUMAN	K.LGNNC(+414.19)VFAPADVTSEK.D	82.84	2077.98	0.8	1040	2	13546	1	PEO-Biotin
2	842	265483	tr|H0YKT8|H0YKT8_HUMAN	K.ATC(+414.19)IGNNSAAAVSMLK.Q	82.83	1963.95	1.5	982.985	2	13423	1	PEO-Biotin
1	1161	261974	Q15056|IF4H_HUMAN	K.GFC(+414.19)YVEFDEVDSLK.E	82.8	2063.92	0.3	1032.97	2	20143	1	PEO-Biotin
2	854	267600	Q6NUK1|SCMC1_HUMAN	K.TGQYSGIYDC(+414.19)AK.K	82.76	1718.76	-0.9	860.389	2	9727	1	PEO-Biotin
1	118	259564	P23396|RS3_HUMAN	R.GLC(+414.19)AIAQAESLR.Y	82.75	1644.83	0.5	823.424	2	16348	1	PEO-Biotin
2	562	261812	Q9BTT0|AN32E_HUMAN	K.SLDLFNC(+414.19)EITNLEDYR.E	82.74	2358.09	0.1	1180.05	2	20786	2	PEO-Biotin
2	813	262375	tr|H0YNJ9|H0YNJ9_HUMAN	M.PC(+414.19)SEETPAISPSK.R	82.71	1758.82	0.3	880.416	2	7434	1	PEO-Biotin
1	171	259539	P53618|COPB_HUMAN	R.C(+414.19)IYNLLQSSSPAVK.Y	82.69	1935.98	0.6	968.998	2	18221	1	PEO-Biotin
1	138	259489	P49736|MCM2_HUMAN	R.C(+414.19)TVIAAANPIGGR.Y	82.63	1655.85	2	828.933	2	13356	2	PEO-Biotin
2	51	259706	P63104|1433Z_HUMAN	R.YDDMAAC(+414.19)MK.S	82.63	1460.58	0.1	731.298	2	9604	2	PEO-Biotin
1	251	259696	O00567|NOP56_HUMAN	R.IDC(+414.19)FSEVPTSVFGEK.L	82.6	2070.96	0.4	1036.49	2	19262	2	PEO-Biotin
2	137	259763	P36578|RL4_HUMAN	R.FC(+414.19)IWTESAFR.K	82.6	1672.77	0.1	837.394	2	18874	1	PEO-Biotin
1	452	260346	P62424|RL7A_HUMAN	K.TC(+414.19)TTVAFTQVNSEDK.G	82.59	2056.94	-2.2	1029.48	2	12810	1	PEO-Biotin
2	177	260496	tr|M0R0F0|M0R0F0_HUMAN	R.VNQAIWLLC(+414.19)TGAR.E	82.59	1857.96	-0.3	929.987	2	17642	2	PEO-Biotin
2	57	259543	Q00839|HNRPU_HUMAN	K.KDC(+414.19)EVVMMIGLPGAGK.T	82.58	2061.01	0.7	688.012	3	16357	2	PEO-Biotin
1	208	260085	P09936|UCHL1_HUMAN	K.QTIGNSC(+414.19)GTIGLIHAVANNQDK.L	82.54	2667.31	0.8	890.112	3	16250	1	PEO-Biotin
2	35	259464	P10809|CH60_HUMAN	K.C(+414.19)EFQDAYVLLSEK.K	82.49	1957.92	0.9	979.966	2	18280	2	PEO-Biotin
1	222	259583	tr|A0A024R4E5|A0A024R4E5_HUMAN	K.AAC(+414.19)LESAQEPAGAWGNK.I	82.47	2115.97	-2.1	1058.99	2	13111	1	PEO-Biotin
1	157	259664	P04075|ALDOA_HUMAN	R.ALANSLAC(+414.19)QGK.Y	82.47	1488.74	0.1	745.379	2	10161	1	PEO-Biotin
2	570	259594	Q9P258|RCC2_HUMAN	R.DVAC(+414.19)GANHTLVLDSQK.R	82.47	2084	0.7	1043.01	2	9642	1	PEO-Biotin
1	4	259417	P78527|PRKDC_HUMAN	R.NC(+414.19)ISTVVHQGLIR.I	82.45	1852.97	0.4	618.663	3	15579	1	PEO-Biotin
1	54	259412	P55060|XPO2_HUMAN	K.SQIC(+414.19)DNAALYAQK.Y	82.43	1837.87	-0.3	919.942	2	11882	1	PEO-Biotin
1	42	259399	O43707|ACTN4_HUMAN	K.IC(+414.19)DQWDALGSLTHSR.R	82.37	2114.99	-0.5	706.003	3	17799	1	PEO-Biotin
2	667	261310	Q9BQ67|GRWD1_HUMAN	R.AQTGAPC(+414.19)LSFDIVR.D	82.34	1890.93	0.8	946.475	2	16619	2	PEO-Biotin
2	14	259406	tr|Q60FE5|Q60FE5_HUMAN	K.IVGPSGAAVPC(+414.19)K.V	82.27	1511.78	0.1	756.899	2	8309	2	PEO-Biotin
2	281	259719	tr|F5GY55|F5GY55_HUMAN	R.QGQGQLVTC(+414.19)SGAFK.E	82.24	1836.89	1.6	919.452	2	10752	1	PEO-Biotin
1	108	259744	tr|F8W6I7|F8W6I7_HUMAN	K.YHTVNGHNC(+414.19)EVR.K	82.19	1841.83	-0.9	921.922	2	6421	3	PEO-Biotin
1	702	260745	O00299|CLIC1_HUMAN	K.LHIVQVVC(+414.19)K.K	82.15	1451.8	0.7	726.907	2	12390	2	PEO-Biotin
1	221	260646	tr|H0YN26|H0YN26_HUMAN	K.C(+414.19)PNLTHLNLSGNK.I	82.06	1823.9	-0.3	912.958	2	13346	2	PEO-Biotin
2	307	260319	P68871|HBB_HUMAN	K.GTFATLSELHC(+414.19)DK.L	82.03	1834.86	-2.3	918.435	2	12675	2	PEO-Biotin
2	670	260965	tr|E9PID8|E9PID8_HUMAN	K.LC(+414.19)VQNSPQEAR.N	82.03	1657.79	-0.5	829.903	2	7016	1	PEO-Biotin
2	760	263889	P02765|FETUA_HUMAN	K.C(+414.19)DSSPDSAEDVRK.V	81.97	1821.79	-0.2	911.901	2	5116	2	PEO-Biotin
1	346	260757	Q99497|PARK7_HUMAN	R.DVVIC(+414.19)PDASLEDAK.K	81.96	1887.9	0.6	944.956	2	15403	1	PEO-Biotin
1	323	260288	Q8NC51|PAIRB_HUMAN	M.PGHLQEGFGC(+414.19)VVTNR.F	81.94	2026.97	-0.7	1014.49	2	13095	2	PEO-Biotin
2	230	259527	Q99832|TCPH_HUMAN	R.C(+414.19)QVFEETQIGGER.Y	81.92	1908.87	0.4	955.443	2	11908	2	PEO-Biotin
1	39	259464	P10809|CH60_HUMAN	R.C(+414.19)IPALDSLTPANEDQK.I	81.91	2128.02	2.6	1065.02	2	16840	3	PEO-Biotin
2	183	259563	O43175|SERA_HUMAN	R.ALVDHENVISC(+414.19)PHLGASTK.E	81.89	2404.19	0.5	802.404	3	10453	2	PEO-Biotin
2	158	260481	P07737|PROF1_HUMAN	K.C(+414.19)YEMASHLR.R	81.78	1522.67	1.1	508.566	3	8783	2	PEO-Biotin
2	360	260757	Q99497|PARK7_HUMAN	R.DVVIC(+414.19)PDASLEDAK.K	81.73	1887.9	-0.2	944.955	2	13614	1	PEO-Biotin
1	85	259441	P50990|TCPQ_HUMAN	K.IAVYSC(+414.19)PFDGMITETK.G	81.71	2188.03	-1.7	1095.02	2	19263	2	PEO-Biotin
2	629	259603	P05198|IF2A_HUMAN	R.AGLNC(+414.19)STENMPIK.I	81.71	1790.84	-0.8	896.425	2	10623	1	PEO-Biotin
2	102	259935	Q07955|SRSF1_HUMAN	R.EAGDVC(+414.19)YADVYR.D	81.71	1773.77	0.6	887.893	2	11608	1	PEO-Biotin
2	239	260244	Q96CX2|KCD12_HUMAN	R.C(+414.19)TVVSVPDSLLWR.M	81.64	1887.96	0.4	944.987	2	18864	2	PEO-Biotin
1	19	259401	P13639|EF2_HUMAN	R.ETVSEESNVLC(+414.19)LSK.S	81.59	1950.93	-0.6	976.471	2	14818	2	PEO-Biotin
2	1299	261283	P55769|NH2L1_HUMAN	K.LLDLVQQSC(+414.19)NYK.Q	81.55	1836.91	1.3	919.464	2	13982	1	PEO-Biotin
1	1273	263197	tr|Q5T8U5|Q5T8U5_HUMAN	R.LC(+414.19)LISTFLEDGIR.M	81.5	1892.97	2.1	947.496	2	24408	1	PEO-Biotin
2	19	259398	P08238|HS90B_HUMAN	K.C(+414.19)LELFSELAEDKENYK.K	81.48	2344.1	0.5	782.373	3	17960	1	PEO-Biotin
1	340	260121	P62241|RS8_HUMAN	K.NC(+414.19)IVLIDSTPYR.Q	81.47	1806.9	0.8	904.458	2	17362	1	PEO-Biotin
1	34	259946	P62937|PPIA_HUMAN	R.IIPGFMC(+414.19)QGGDFTR.H	81.46	1954.91	1	978.463	2	18382	3	PEO-Biotin
2	92	259425	Q9Y490|TLN1_HUMAN	K.AGALQC(+414.19)SPSDAYTK.K	81.45	1824.84	1.1	913.428	2	8513	1	PEO-Biotin
1	101	259706	P63104|1433Z_HUMAN	R.DIC(+414.19)NDVLSLLEK.F	81.44	1774.88	1.4	888.451	2	24308	1	PEO-Biotin
1	690	260441	tr|G3XAC6|G3XAC6_HUMAN	K.GYGFITFSDSEC(+414.19)AK.K	81.42	1937.85	0.4	969.935	2	18095	1	PEO-Biotin
1	476	261525	P62829|RL23_HUMAN	R.ISLGLPVGAVINC(+414.19)ADNTGAK.N	81.41	2326.2	0.4	1164.11	2	20265	2	PEO-Biotin
2	296	259651	Q99460|PSMD1_HUMAN	K.VLTMPETC(+414.19)R.Y	81.34	1462.7	-0.5	732.356	2	10341	1	PEO-Biotin
1	12	259406	tr|Q60FE5|Q60FE5_HUMAN	K.IVGPSGAAVPC(+414.19)K.V	81.31	1511.78	-0.1	756.899	2	10048	2	PEO-Biotin
2	177	260496	tr|M0R0F0|M0R0F0_HUMAN	K.TIAEC(+414.19)LADELINAAK.G	81.21	1988	0.1	995.005	2	22113	6	PEO-Biotin
2	760	263889	P02765|FETUA_HUMAN	K.C(+414.19)DSSPDSAEDVR.K	81.2	1693.69	-0.1	847.853	2	6189	1	PEO-Biotin
2	179	259605	Q16658|FSCN1_HUMAN	R.LSC(+414.19)FAQTVSPAEK.W	81.19	1793.87	1.2	897.943	2	11331	1	PEO-Biotin
2	982	261856	P36405|ARL3_HUMAN	K.LSC(+414.19)VPVLIFANK.Q	81.14	1716.93	1	859.473	2	18786	1	PEO-Biotin
2	605	260591	tr|B1AK85|B1AK85_HUMAN	K.S(+42.01)DQQLDC(+414.19)ALDLMR.R	81.11	1962.88	0.3	982.45	2	19767	1	Acetylation (N-term); PEO-Biotin
2	605	260222	P47756|CAPZB_HUMAN	M.S(+42.01)DQQLDC(+414.19)ALDLMR.R	81.11	1962.88	0.3	982.45	2	19767	1	Acetylation (N-term); PEO-Biotin
1	238	259847	P05455|LA_HUMAN	K.FSGDLDDQTC(+414.19)R.E	81.1	1669.71	-0.7	835.861	2	10424	1	PEO-Biotin
1	577	260117	P13804|ETFA_HUMAN	R.TIYAGNALC(+414.19)TVK.C	81.1	1666.84	0.3	834.429	2	13542	1	PEO-Biotin
2	166	259847	P05455|LA_HUMAN	K.FSGDLDDQTC(+414.19)R.E	81.03	1669.71	-0.9	835.86	2	8674	1	PEO-Biotin
2	490	260779	P51858|HDGF_HUMAN	K.SC(+414.19)VEEPEPEPEAAEGDGDKK.G	81.02	2529.09	2.2	844.039	3	7125	1	PEO-Biotin
1	736	262127	tr|M0QZC5|M0QZC5_HUMAN	K.NMSVHLSPC(+414.19)FR	81	1703.79	0.1	852.905	2	14624	2	PEO-Biotin
1	736	262134	P62280|RS11_HUMAN	K.NMSVHLSPC(+414.19)FR.D	81	1703.79	0.1	852.905	2	14624	2	PEO-Biotin
2	20	259401	P13639|EF2_HUMAN	R.C(+414.19)LYASVLTAQPR.L	80.99	1734.88	0.5	868.447	2	14598	2	PEO-Biotin
2	1678	264383	P17540|KCRS_HUMAN	R.LGYILTC(+414.19)PSNLGTGLR.A	80.98	2091.09	1.8	1046.55	2	17194	1	PEO-Biotin
2	481	260180	P62633|CNBP_HUMAN	R.GFQFVSSSLPDIC(+414.19)YR.C	80.97	2132.01	0.5	1067.01	2	18635	2	PEO-Biotin
2	53	259529	P40926|MDHM_HUMAN	K.GYLGPEQLPDC(+414.19)LK.G	80.94	1845.9	0.6	923.958	2	15431	2	PEO-Biotin
2	707	261934	O43765|SGTA_HUMAN	K.LGNYAGAVQDC(+414.19)ER.A	80.9	1808.82	-1.2	905.415	2	9219	1	PEO-Biotin
2	542	259804	Q92973|TNPO1_HUMAN	K.SEC(+414.19)LNNIGDSSPLIR.A	80.87	2030.98	-0.3	1016.5	2	14141	1	PEO-Biotin
2	72	259502	P49368|TCPG_HUMAN	R.WSSLAC(+414.19)NIALDAVK.M	80.85	1903.95	0.3	952.984	2	17479	1	PEO-Biotin
2	373	259647	Q9UNE7|CHIP_HUMAN	K.MQQHEQALADC(+414.19)R.R	80.78	1842.82	1.1	615.28	3	6571	1	PEO-Biotin
1	28	259419	P49327|FAS_HUMAN	K.AC(+414.19)LDTAVENMPSLK.M	80.74	1904.9	2.5	953.462	2	16891	1	PEO-Biotin
2	125	259473	P05023|AT1A1_HUMAN	R.C(+414.19)SSILLHGK.E	80.74	1370.71	2	686.361	2	8651	2	PEO-Biotin
2	241	259571	Q14566|MCM6_HUMAN	R.GDINVC(+414.19)IVGDPSTAK.S	80.74	1901.92	-0.8	951.968	2	12947	1	PEO-Biotin
2	360	260757	Q99497|PARK7_HUMAN	R.DVVIC(+414.19)PDASLEDAKK.E	80.69	2015.99	-0.3	1009	2	11560	2	PEO-Biotin
2	331	260533	Q9Y3F4|STRAP_HUMAN	K.GHFGPIHC(+414.19)VR.F	80.65	1535.75	0.6	512.924	3	8116	2	PEO-Biotin
1	619	261127	tr|E5RI99|E5RI99_HUMAN	K.TGVHHYSGNNIELGTAC(+414.19)GK.Y	80.64	2371.11	3.7	791.379	3	9406	1	PEO-Biotin
1	986	261466	P23368|MAOM_HUMAN	R.C(+414.19)LFASGSPFGPVK.L	80.64	1722.85	-0.3	862.431	2	19244	1	PEO-Biotin
1	596	260350	P54578|UBP14_HUMAN	K.C(+414.19)TESEEEEVTK.G	80.63	1696.72	-0.8	849.365	2	7323	1	PEO-Biotin
2	397	260083	P61160|ARP2_HUMAN	K.LC(+414.19)YVGYNIEQEQK.L	80.62	1999.94	2.2	1000.98	2	13119	1	PEO-Biotin
1	599	260398	Q13347|EIF3I_HUMAN	K.HVLTGSADNSC(+414.19)R.L	80.61	1672.77	7.6	837.397	2	6752	1	PEO-Biotin
1	840	261367	O75947|ATP5H_HUMAN	K.SC(+414.19)AEWVSLSK.A	80.59	1522.72	0.1	762.365	2	15098	1	PEO-Biotin
1	36	259425	Q9Y490|TLN1_HUMAN	K.AGALQC(+414.19)SPSDAYTK.K	80.52	1824.84	-1.3	913.425	2	10270	1	PEO-Biotin
1	177	259701	P15880|RS2_HUMAN	K.IGKPHTVPC(+414.19)K.V	80.48	1492.79	1.8	747.403	2	5974	3	PEO-Biotin
1	1176	262072	Q9HCC0|MCCB_HUMAN	R.LPC(+414.19)IYLVDSGGAYLPR.Q	80.45	2150.09	-0.1	1076.05	2	20906	1	PEO-Biotin
2	150	259481	O43143|DHX15_HUMAN	K.TTQIPQWC(+414.19)VEYMR.S	80.43	2067.96	-1	1034.99	2	16455	1	PEO-Biotin
2	203	259845	Q9BUJ2|HNRL1_HUMAN	K.AIVIC(+414.19)PTDEDLKDR.T	80.39	2000.99	0.3	668.005	3	11351	1	PEO-Biotin
2	227	260135	tr|A0A087WUK2|A0A087WUK2_HUMAN	R.GFC(+414.19)FITYTDEEPVKK.L	80.39	2190.04	0.5	731.02	3	15605	1	PEO-Biotin
2	285	259642	Q01518|CAP1_HUMAN	R.ALLVTASQC(+414.19)QQPAENK.L	80.35	2114.05	0.7	1058.03	2	9815	2	PEO-Biotin
1	673	261010	P24534|EF1B_HUMAN	K.SYIEGYVPSQADVAVFEAVSSPPPADLC(+414.19)HALR.W	80.33	3801.84	1.6	1268.29	3	24284	1	PEO-Biotin
2	182	259703	Q99613|EIF3C_HUMAN	K.C(+414.19)LEEFELLGK.A	80.32	1593.78	-0.2	797.896	2	17290	1	PEO-Biotin
2	179	259605	Q16658|FSCN1_HUMAN	K.NASC(+414.19)YFDIEWR.D	80.3	1816.79	1.2	909.404	2	18169	1	PEO-Biotin
2	594	260110	P26368|U2AF2_HUMAN	K.SIEIPRPVDGVEVPGC(+414.19)GK.I	80.3	2265.15	0.2	756.057	3	13950	1	PEO-Biotin
2	105	259450	P17987|TCPA_HUMAN	K.VLC(+414.19)ELADLQDK.E	80.29	1659.82	0.7	830.918	2	14103	1	PEO-Biotin
1	96	259481	O43143|DHX15_HUMAN	K.TTQIPQWC(+414.19)VEYMR.S	80.28	2067.96	0.9	1034.99	2	18399	2	PEO-Biotin
2	213	259664	P04075|ALDOA_HUMAN	R.ALANSLAC(+414.19)QGK.Y	80.27	1488.74	0.6	745.379	2	8422	2	PEO-Biotin
2	32	259397	P13797|PLST_HUMAN	K.EGIC(+414.19)ALGGTSELSSEGTQHSYSEEEK.Y	80.24	3141.38	0.9	1048.13	3	11973	1	PEO-Biotin
1	165	259520	P33992|MCM5_HUMAN	K.C(+414.19)PLDPYFIMPDK.C	80.18	1851.86	-0.5	926.937	2	20077	1	PEO-Biotin
1	66	259529	P40926|MDHM_HUMAN	K.GC(+414.19)DVVVIPAGVPR.K	80.17	1694.88	2	848.451	2	16238	1	PEO-Biotin
1	145	259694	Q13283|G3BP1_HUMAN	K.VMSQNFTNC(+414.19)HTK.I	80.16	1822.82	-1	912.415	2	8756	2	PEO-Biotin
2	243	259914	tr|J3KPE3|J3KPE3_HUMAN	R.YWLC(+414.19)AATGPSIK.I	80.15	1722.85	0.3	862.431	2	15284	1	PEO-Biotin
1	655	260445	tr|J3QT28|J3QT28_HUMAN	R.TPC(+414.19)NAGTFSQPEK.V	80.06	1792.81	-1.6	897.412	2	9314	1	PEO-Biotin
2	250	260080	P05388|RLA0_HUMAN	K.C(+414.19)FIVGADNVGSK.Q	80.06	1622.78	5.8	812.402	2	12706	1	PEO-Biotin
2	70	260381	P06748|NPM_HUMAN	M(+42.01)EDSM(+15.99)DMDMSPLRPQNYLFGC(+414.19)ELK.A	80.05	3321.42	1	1108.15	3	20832	1	Acetylation (N-term); Oxidation (M); PEO-Biotin
2	106	259477	P33993|MCM7_HUMAN	R.C(+414.19)SILAAANPAYGR.Y	80.04	1719.84	-0.3	860.929	2	13166	1	PEO-Biotin
1	7	259462	P63261|ACTG_HUMAN	M.E(+42.01)EEIAALVIDN(+.98)GSGMC(+414.19)K.A	80.03	2235.01	-0.9	1118.51	2	23138	5	Acetylation (N-term); Deamidation (NQ); PEO-Biotin
2	128	259591	Q9UQ80|PA2G4_HUMAN	K.AAHLC(+414.19)AEAALR.L	80.01	1538.77	-1	770.391	2	8766	2	PEO-Biotin
1	443	259974	P56192|SYMC_HUMAN	R.LFVSDGVPGC(+414.19)LPVLAAAGR.A	80	2255.18	-0.7	1128.6	2	21157	1	PEO-Biotin
2	555	260301	P46777|RL5_HUMAN	R.IEGDMIVC(+414.19)AAYAHELPK.Y	80	2273.09	1.5	1137.55	2	15199	1	PEO-Biotin
2	147	259610	P21796|VDAC1_HUMAN	K.YQIDPDAC(+414.19)FSAK.V	79.99	1770.8	-0.6	886.405	2	13163	1	PEO-Biotin
2	285	259642	Q01518|CAP1_HUMAN	K.NSLDC(+414.19)EIVSAK.S	79.97	1591.76	-0.1	796.886	2	10416	1	PEO-Biotin
2	651	260441	tr|G3XAC6|G3XAC6_HUMAN	K.GYGFITFSDSEC(+414.19)AK.K	79.88	1937.85	1.7	969.936	2	16153	1	PEO-Biotin
1	1343	263950	tr|D3YTB1|D3YTB1_HUMAN	K.SYC(+414.19)AEIAHNVSSK.N	79.83	1821.84	0.1	911.927	2	10916	2	PEO-Biotin
2	59	259458	P55072|TERA_HUMAN	K.MTNGFSGADLTEIC(+414.19)QR.A	79.76	2155.97	1.7	1078.99	2	15009	1	PEO-Biotin
1	34	259946	P62937|PPIA_HUMAN	K.HTGPGILSMANAGPNTN(+.98)GSQFFIC(+414.19)TAK.T	79.75	3148.48	-0.3	1050.5	3	19461	1	Deamidation (NQ); PEO-Biotin
1	151	259884	P31946|1433B_HUMAN	K.IEAELQDIC(+414.19)NDVLELLDK.Y	79.71	2486.23	1.1	829.751	3	24387	1	PEO-Biotin
1	608	260628	P45973|CBX5_HUMAN	K.IIGATDSC(+414.19)GDLMFLMK.W	79.63	2128.01	0.7	1065.01	2	21568	1	PEO-Biotin
2	1304	262517	P09417|DHPR_HUMAN	K.GAVHQLC(+414.19)QSLAGK.N	79.63	1724.87	0.7	863.443	2	9477	1	PEO-Biotin
1	199	259790	P37802|TAGL2_HUMAN	K.DGTVLC(+414.19)ELINALYPEGQAPVK.K	79.61	2643.33	1.4	882.118	3	24375	1	PEO-Biotin
1	205	259723	P05141|ADT2_HUMAN	K.GTDIMYTGTLDC(+414.19)WR.K	79.59	2044.91	0.6	1023.46	2	18865	2	PEO-Biotin
1	358	259770	tr|A0A0C4DG17|A0A0C4DG17_HUMAN	R.YVDIAIPC(+414.19)NNK.G	79.57	1662.81	-0.1	832.413	2	14721	1	PEO-Biotin
1	293	259703	Q99613|EIF3C_HUMAN	K.C(+414.19)LEEFELLGK.A	79.56	1593.78	0.5	797.897	2	19272	1	PEO-Biotin
2	159	260085	P09936|UCHL1_HUMAN	K.QTIGNSC(+414.19)GTIGLIHAVANNQDK.L	79.55	2667.31	0.8	890.112	3	14254	1	PEO-Biotin
1	285	260161	P61247|RS3A_HUMAN	K.NC(+414.19)LTNFHGMDLTR.D	79.52	1934.88	0.6	968.448	2	16145	2	PEO-Biotin
2	247	259861	O95336|6PGL_HUMAN	K.LC(+414.19)WFLDEAAAR.L	79.49	1707.81	0	854.913	2	18896	1	PEO-Biotin
2	51	259706	P63104|1433Z_HUMAN	R.DIC(+414.19)NDVLSLLEK.F	79.46	1774.88	0.1	888.45	2	22883	4	PEO-Biotin
2	180	259592	P13489|RINI_HUMAN	R.WAELLPLLQQC(+414.19)QVVR.L	79.42	2209.18	0.3	1105.6	2	21205	1	PEO-Biotin
2	464	260117	P13804|ETFA_HUMAN	R.TIYAGNALC(+414.19)TVK.C	79.38	1666.84	-0.3	834.428	2	11589	1	PEO-Biotin
1	95	259486	P49321|NASP_HUMAN	K.SVSGTDVQEEC(+414.19)R.E	79.37	1722.76	0.1	862.385	2	7651	1	PEO-Biotin
2	90	259912	P27348|1433T_HUMAN	R.SIC(+414.19)TTVLELLDK.Y	79.36	1747.91	0.2	874.962	2	22775	4	PEO-Biotin
2	284	259931	P00367|DHE3_HUMAN	K.C(+414.19)AVVDVPFGGAK.A	79.3	1575.78	0.2	788.897	2	13863	1	PEO-Biotin
1	46	259543	Q00839|HNRPU_HUMAN	K.KDC(+414.19)EVVMMIGLPGAGK.T	79.28	2061.01	0.7	688.012	3	18464	1	PEO-Biotin
1	493	259923	Q9H4A4|AMPB_HUMAN	R.AFFPC(+414.19)FDTPAVK.Y	79.23	1755.84	0.8	878.926	2	19941	1	PEO-Biotin
2	692	261586	P43034|LIS1_HUMAN	R.MVRPNQDGTLIASC(+414.19)SNDQTVR.V	79.21	2718.29	-0.6	907.103	3	9789	1	PEO-Biotin
1	66	259529	P40926|MDHM_HUMAN	K.SQETEC(+414.19)TYFSTPLLLGK.K	79.16	2330.12	-1.8	1166.06	2	20258	1	PEO-Biotin
1	31	259410	Q00610|CLH1_HUMAN	K.VIQC(+414.19)FAETGQVQK.I	79.1	1863.92	-0.2	932.968	2	12585	1	PEO-Biotin
2	20	259401	P13639|EF2_HUMAN	R.ETVSEESNVLC(+414.19)LSK.S	79.09	1950.93	-1.7	976.47	2	12899	1	PEO-Biotin
2	174	259788	P30041|PRDX6_HUMAN	K.DINAYNC(+414.19)EEPTEK.L	79.06	1938.83	-0.3	970.424	2	8675	2	PEO-Biotin
2	187	259966	P29692|EF1D_HUMAN	K.SSILLDVKPWDDETDMAQLEAC(+414.19)VR.S	79.03	3147.49	0.2	1050.17	3	20331	2	PEO-Biotin
2	844	267593	tr|H3BP04|H3BP04_HUMAN	R.NALANPLYC(+414.19)PDYR.I	79.02	1922.9	-1.7	962.457	2	14173	1	PEO-Biotin
2	91	259491	Q12931|TRAP1_HUMAN	R.SPAAEC(+414.19)LSEK.E	79.02	1447.67	-1.9	724.84	2	7299	1	PEO-Biotin
2	599	260628	P45973|CBX5_HUMAN	K.NLDC(+414.19)PELISEFMK.K	78.93	1951.91	1.6	976.963	2	19927	1	PEO-Biotin
1	98	259450	P17987|TCPA_HUMAN	R.SLHDALC(+414.19)VVK.R	78.85	1497.77	0.9	749.892	2	12829	1	PEO-Biotin
1	137	259935	Q07955|SRSF1_HUMAN	R.EAGDVC(+414.19)YADVYR.D	78.84	1773.77	-0.2	887.892	2	13519	1	PEO-Biotin
2	211	259714	P62136|PP1A_HUMAN	K.IC(+414.19)GDIHGQYYDLLR.L	78.84	2078.99	0.7	694.005	3	14547	1	PEO-Biotin
1	311	259746	P61158|ARP3_HUMAN	K.DYEEIGPSIC(+414.19)R.H	78.76	1694.76	-1.3	848.388	2	14188	1	PEO-Biotin
2	801	260537	tr|E7ERW8|E7ERW8_HUMAN	K.AGC(+414.19)AVTSLLASELTK.D	78.76	1876.96	0.6	939.49	2	19036	1	PEO-Biotin
1	608	260628	P45973|CBX5_HUMAN	K.NLDC(+414.19)PELISEFMK.K	78.75	1951.91	0.4	976.962	2	21588	1	PEO-Biotin
1	372	259856	P00505|AATM_HUMAN	K.NLDKEYLPIGGLAEFC(+414.19)K.A	78.75	2323.16	0.4	775.394	3	20133	2	PEO-Biotin
2	29	259436	P11142|HSP7C_HUMAN	K.C(+414.19)NEIINWLDK.N	78.75	1660.8	0.4	831.405	2	18002	1	PEO-Biotin
2	967	262524	P21291|CSRP1_HUMAN	R.C(+414.19)SQAVYAAEK.V	78.74	1482.68	1	742.35	2	6824	1	PEO-Biotin
1	132	259763	P36578|RL4_HUMAN	R.FC(+414.19)IWTESAFR.K	78.72	1672.77	0.8	837.395	2	20677	2	PEO-Biotin
1	294	259719	tr|F5GY55|F5GY55_HUMAN	R.QGQGQLVTC(+414.19)SGAFK.E	78.71	1836.89	0	919.45	2	12698	1	PEO-Biotin
2	191	259616	P14866|HNRPL_HUMAN	K.LC(+414.19)FSTAQHAS	78.69	1477.67	0.2	739.842	2	9802	1	PEO-Biotin
1	74	259457	O43390|HNRPR_HUMAN	R.GYAFITFC(+414.19)GK.E	78.66	1519.72	-0.7	760.867	2	18562	1	PEO-Biotin
1	270	259688	P16615|AT2A2_HUMAN	K.VGEATETALTC(+414.19)LVEK.M	78.58	1976.98	0.4	989.498	2	17333	1	PEO-Biotin
1	112	259544	P20700|LMNB1_HUMAN	R.C(+414.19)QSLTEDLEFR.K	78.58	1753.8	0.5	877.909	2	17513	1	PEO-Biotin
1	963	261337	Q9UMS4|PRP19_HUMAN	R.QELSHALYQHDAAC(+414.19)R.V	78.58	2154.99	0.7	719.339	3	9394	1	PEO-Biotin
2	27	259410	Q00610|CLH1_HUMAN	R.HSSLAGC(+414.19)QIINYR.T	78.56	1874.91	0.1	625.978	3	10934	1	PEO-Biotin
2	1347	267927	P21964|COMT_HUMAN	R.YLPDTLLLEEC(+414.19)GLLR.K	78.55	2161.12	2.6	1081.57	2	21074	1	PEO-Biotin
2	394	260746	P62316|SMD2_HUMAN	R.HC(+414.19)NMVLENVK.E	78.54	1599.76	0.2	800.886	2	9418	2	PEO-Biotin
1	7	259462	P63261|ACTG_HUMAN	M.E(+42.01)EEIAALVIDNGSGMC(+414.19)K.A	78.51	2234.03	1	1118.02	2	22884	2	Acetylation (N-term); PEO-Biotin
1	1732	264006	tr|A8MU58|A8MU58_HUMAN	R.SC(+414.19)ENLAPFNTALK.L	78.51	1820.88	0.3	911.448	2	16264	1	PEO-Biotin
1	311	259746	P61158|ARP3_HUMAN	R.YSYVC(+414.19)PDLVK.E	78.45	1599.77	0.1	800.891	2	15171	1	PEO-Biotin
1	57	259443	P31948|STIP1_HUMAN	K.DC(+414.19)EEC(+414.19)IQLEPTFIK.G	78.44	2495.15	1.3	1248.58	2	19873	1	PEO-Biotin
1	578	260128	P16152|CBR1_HUMAN	K.SC(+414.19)SPELQQK.F	78.35	1432.67	0.6	717.342	2	7648	1	PEO-Biotin
1	186	259536	P55884|EIF3B_HUMAN	R.FSHQGVQLIDFSPC(+414.19)ER.Y	78.31	2276.07	0.1	759.698	3	17442	1	PEO-Biotin
2	14	259406	tr|Q60FE5|Q60FE5_HUMAN	R.APSVANVGSHC(+414.19)DLSLK.I	78.3	2010.99	1.8	671.337	3	10665	1	PEO-Biotin
2	853	261453	Q8TAT6|NPL4_HUMAN	K.FVALENISC(+414.19)K.I	78.29	1536.77	1.2	769.392	2	13393	1	PEO-Biotin
2	347	260121	P62241|RS8_HUMAN	K.NC(+414.19)IVLIDSTPYR.Q	78.22	1806.9	0.8	904.458	2	15428	1	PEO-Biotin
1	24	259397	P13797|PLST_HUMAN	K.EGIC(+414.19)ALGGTSELSSEGTQHSYSEEEK.Y	78.21	3141.38	-0.3	1048.13	3	13919	1	PEO-Biotin
2	1320	263177	O00483|NDUA4_HUMAN	R.LALFNPDVC(+414.19)WDR.N	78.2	1861.89	-0.7	931.949	2	18917	1	PEO-Biotin
2	379	260642	P30520|PURA2_HUMAN	K.VVDLLAQDADIVC(+414.19)R.C	78.14	1942.99	1.2	972.501	2	16937	1	PEO-Biotin
2	150	259481	O43143|DHX15_HUMAN	R.TC(+414.19)TDIKPEWLVK.I	78.12	1845.94	0.5	923.976	2	13601	2	PEO-Biotin
1	431	261073	P0CW22|RS17L_HUMAN	R.VC(+414.19)EEIAIIPSK.K	78.1	1614.84	1.5	808.427	2	15242	2	PEO-Biotin
2	358	259712	P78417|GSTO1_HUMAN	K.LNEC(+414.19)VDHTPK.L	78.05	1568.73	-0.7	785.373	2	6124	2	PEO-Biotin
1	20	259426	Q14204|DYHC1_HUMAN	K.TFDHYC(+414.19)EYR.R	78	1646.69	-0.4	824.35	2	10529	1	PEO-Biotin
1	142	259472	P26639|SYTC_HUMAN	K.FMADIDLDPGC(+414.19)TLNK.K	77.93	2065.95	-0.4	1033.98	2	18500	1	PEO-Biotin
2	170	259572	P53396|ACLY_HUMAN	K.FIC(+414.19)TTSAIQNR.F	77.93	1666.82	0.6	834.416	2	10005	1	PEO-Biotin
2	249	260122	P12004|PCNA_HUMAN	K.C(+414.19)AGNEDIITLR.A	77.91	1617.79	0.4	809.9	2	12827	1	PEO-Biotin
1	164	259512	P41252|SYIC_HUMAN	R.NNDLC(+414.19)YWVPELVR.E	77.84	2033.97	-1.2	1017.99	2	21682	1	PEO-Biotin
2	1328	267903	Q9P2R7|SUCB1_HUMAN	K.ILAC(+414.19)DDLDEAAR.M	77.84	1717.8	0.8	859.909	2	11663	1	PEO-Biotin
1	20	259426	Q14204|DYHC1_HUMAN	R.SAC(+414.19)DTVDTWLDDTAK.G	77.83	2053.9	1.2	1027.96	2	18624	1	PEO-Biotin
2	39	259399	O43707|ACTN4_HUMAN	K.AC(+414.19)LISLGYDVENDR.Q	77.82	1980.93	-2.4	991.469	2	17096	1	PEO-Biotin
1	155	259519	P30153|2AAA_HUMAN	R.LNIISNLDC(+414.19)VNEVIGIR.Q	77.8	2298.21	0.8	1150.11	2	23697	2	PEO-Biotin
1	858	261806	tr|E9PPH5|E9PPH5_HUMAN	K.C(+414.19)PNLTYLNLSGNK.I	77.79	1849.91	0.8	925.961	2	16896	1	PEO-Biotin
2	88	259443	P31948|STIP1_HUMAN	K.ALDLDSSC(+414.19)K.E	77.78	1364.63	0.1	683.323	2	9253	2	PEO-Biotin
1	751	261007	tr|F8VV04|F8VV04_HUMAN	K.C(+414.19)AAVDVEPPSK.Q	77.77	1528.73	-2.6	765.369	2	10088	1	PEO-Biotin
1	40	259585	P60174|TPIS_HUMAN	K.DC(+414.19)GATWVVLGHSER.R	77.77	1942.9	0.1	648.642	3	15812	1	PEO-Biotin
2	357	260145	tr|E9PC52|E9PC52_HUMAN	K.HPAKPDPSGEC(+414.19)NPDLR.L	77.76	2145.99	0.6	716.339	3	6102	2	PEO-Biotin
1	1891	264573	tr|Q5T852|Q5T852_HUMAN	K.LGC(+414.19)DLDMFLDLDETR.N	77.75	2168.98	-3.1	1085.49	2	22742	1	PEO-Biotin
1	51	259416	P42704|LPPRC_HUMAN	R.C(+414.19)VANNQVETLEK.L	77.75	1760.84	0.5	881.43	2	10771	1	PEO-Biotin
1	26	259398	P08238|HS90B_HUMAN	R.GFEVVYMTEPIDEYC(+414.19)VQQLK.E	77.7	2804.31	-0.1	1403.16	2	21354	2	PEO-Biotin
1	426	260382	Q99536|VAT1_HUMAN	R.C(+414.19)LVLTGFGGYDK.V	77.62	1685.82	0.7	843.916	2	18609	1	PEO-Biotin
1	1326	262678	P30566|PUR8_HUMAN	R.YASPEMC(+414.19)FVFSDR.Y	77.62	1964.85	-1.4	983.429	2	19348	1	PEO-Biotin
2	195	260754	Q8N163|CCAR2_HUMAN	R.VVTQNIC(+414.19)QYR.S	77.61	1636.81	1.3	819.412	2	9320	1	PEO-Biotin
2	691	261493	Q9UBQ5|EIF3K_HUMAN	K.C(+414.19)MIDQAHQEERPIR.Q	77.57	2139	0.8	535.758	4	8085	1	PEO-Biotin
2	778	260037	P52788|SPSY_HUMAN	K.DVLILGGGDGGILC(+414.19)EIVK.L	77.57	2184.15	0.8	1093.08	2	21248	1	PEO-Biotin
1	39	259464	P10809|CH60_HUMAN	R.AAVEEGIVLGGGC(+414.19)ALLR.C	77.54	2041.07	-2.8	1021.54	2	19374	1	PEO-Biotin
2	188	259765	P52597|HNRPF_HUMAN	R.DLSYC(+414.19)LSGMYDHR.Y	77.54	1972.85	-2.1	987.429	2	14779	2	PEO-Biotin
1	735	261833	tr|H3BPC4|H3BPC4_HUMAN	K.NPDGTMNLMNWEC(+414.19)AIPGK.K	77.51	2404.07	0	1203.04	2	20589	2	PEO-Biotin
2	435	259751	Q08945|SSRP1_HUMAN	K.ADVIQATGDAIC(+414.19)IFR.E	77.5	2006	1.8	1004.01	2	18816	2	PEO-Biotin
1	134	259589	O00571|DDX3X_HUMAN	R.VRPC(+414.19)VVYGGADIGQQIR.D	77.46	2244.15	-0.2	749.057	3	14211	1	PEO-Biotin
2	235	259700	Q15181|IPYR_HUMAN	K.GISC(+414.19)MNTTLSESPFK.C	77.45	2027.94	0.2	1014.98	2	15309	1	PEO-Biotin
1	213	259572	P53396|ACLY_HUMAN	K.VDATADYIC(+414.19)K.V	77.38	1511.7	-0.7	756.857	2	11479	1	PEO-Biotin
1	376	260090	Q9Y2X3|NOP58_HUMAN	K.IISDNLTYC(+414.19)K.C	77.37	1582.77	1	792.395	2	12719	1	PEO-Biotin
1	60	259835	P09211|GSTP1_HUMAN	K.ASC(+414.19)LYGQLPK.F	77.34	1492.74	0.6	747.379	2	13927	2	PEO-Biotin
1	664	260560	P30084|ECHM_HUMAN	K.ALNALC(+414.19)DGLIDELNQALK.T	77.3	2327.19	2.2	1164.6	2	24288	1	PEO-Biotin
1	882	260984	P31689|DNJA1_HUMAN	K.C(+414.19)VLNEGMPIYR.R	77.3	1707.81	-0.6	854.914	2	16766	1	PEO-Biotin
2	777	261955	tr|C9JD73|C9JD73_HUMAN	K.C(+414.19)IENLEELQSLR.E	77.22	1859.91	0.9	930.964	2	16187	1	PEO-Biotin
2	1024	260743	tr|A6NJA2|A6NJA2_HUMAN	K.C(+414.19)TESEEEEVTK.G	77.2	1696.72	-0.7	849.365	2	6178	1	PEO-Biotin
2	888	259856	P00505|AATM_HUMAN	K.NLDKEYLPIGGLAEFC(+414.19)K.A	77.19	2323.16	0.9	775.394	3	18173	2	PEO-Biotin
1	83	259497	P78371|TCPB_HUMAN	K.HGINC(+414.19)FINR.Q	77.16	1486.72	1.1	744.367	2	12317	2	PEO-Biotin
2	964	259889	Q9Y617|SERC_HUMAN	R.C(+414.19)ADYVVTGAWSAK.A	77.14	1783.83	-0.3	892.921	2	13749	1	PEO-Biotin
1	4	259417	P78527|PRKDC_HUMAN	R.LAC(+414.19)DVDQVTR.Q	77.12	1532.73	-0.1	767.374	2	10470	1	PEO-Biotin
2	832	267646	tr|H3BR35|H3BR35_HUMAN	R.TAGTIC(+414.19)LETFK.D	77.1	1596.79	0.1	799.402	2	13995	1	PEO-Biotin
1	883	260995	Q9NQR4|NIT2_HUMAN	K.IVSLPEC(+414.19)FNSPYGAK.Y	77.09	2037.99	0.5	1020	2	17487	1	PEO-Biotin
2	688	262224	tr|F6TLX2|F6TLX2_HUMAN	R.HEEFEEGC(+414.19)K.A	77.09	1520.63	0.9	761.322	2	6400	1	PEO-Biotin
1	20	259426	Q14204|DYHC1_HUMAN	K.LQGATC(+414.19)NNNK.L	77.08	1475.69	0.4	738.851	2	5647	1	PEO-Biotin
1	517	260488	P30086|PEBP1_HUMAN	R.APVAGTC(+414.19)YQAEWDDYVPK.L	77.08	2426.09	-1.5	1214.05	2	18195	1	PEO-Biotin
1	214	259610	P21796|VDAC1_HUMAN	K.YQIDPDAC(+414.19)FSAK.V	77.05	1770.8	0.3	886.405	2	15018	2	PEO-Biotin
1	644	260256	Q9BWF3|RBM4_HUMAN	R.TAPGMGDQSGC(+414.19)YR.C	77.04	1755.74	-1.1	878.875	2	9068	1	PEO-Biotin
1	1262	263004	P62857|RS28_HUMAN	R.TGSQGQC(+414.19)TQVR.V	77.03	1577.73	0.1	789.872	2	5946	2	PEO-Biotin
2	472	260466	O75694|NU155_HUMAN	K.C(+414.19)ITDTLQELVNQSK.A	77.01	2004.99	0.7	1003.5	2	19439	1	PEO-Biotin
1	915	261390	Q52LJ0|FA98B_HUMAN	K.SLC(+414.19)NLEESITSAGR.D	76.94	1892.9	-0.9	947.455	2	17777	1	PEO-Biotin
2	410	260312	tr|G3V295|G3V295_HUMAN	R.GKDC(+414.19)AVIVTQK.K	76.93	1574.82	-0.7	788.415	2	7173	2	PEO-Biotin
1	547	260426	P49189|AL9A1_HUMAN	K.SPLIIFSDC(+414.19)DMNNAVK.G	76.92	2180.03	0.7	1091.02	2	19702	1	PEO-Biotin
1	155	259519	P30153|2AAA_HUMAN	R.ENVIMSQILPC(+414.19)IK.E	76.92	1900.98	-3.4	951.495	2	21013	1	PEO-Biotin
2	851	263213	tr|B4DWR3|B4DWR3_HUMAN	R.FLLADNLYC(+414.19)K.A	76.9	1612.8	1.8	807.408	2	16254	1	PEO-Biotin
2	318	259892	P22102|PUR2_HUMAN	K.QVLVAPGNAGTAC(+414.19)SEK.I	76.88	1957.96	-0.6	979.987	2	8744	1	PEO-Biotin
1	147	259907	P51991|ROA3_HUMAN	K.YHTINGHNC(+414.19)EVK.K	76.84	1827.84	0.7	610.288	3	6991	2	PEO-Biotin
1	22	259414	Q13813|SPTN1_HUMAN	K.C(+414.19)TELNQAWSSLGK.R	76.81	1849.87	1	925.943	2	16987	1	PEO-Biotin
1	435	259816	P17812|PYRG1_HUMAN	R.GLGLSPDLVVC(+414.19)R.C	76.79	1641.86	1.2	821.937	2	17847	1	PEO-Biotin
1	718	260931	tr|G3V203|G3V203_HUMAN	K.GC(+414.19)GTVLLSGPR.K	76.78	1472.75	1.1	737.382	2	13350	1	PEO-Biotin
1	204	259642	Q01518|CAP1_HUMAN	R.ALLVTASQC(+414.19)QQPAENK.L	76.78	2114.05	-0.2	1058.03	2	11677	2	PEO-Biotin
2	72	259502	P49368|TCPG_HUMAN	R.NLQDAMQVC(+414.19)R.N	76.75	1590.73	1.4	796.374	2	11153	1	PEO-Biotin
1	1091	261653	Q92747|ARC1A_HUMAN	K.FC(+414.19)TTGIDGAMTIWDFK.T	76.73	2219.01	-0.1	1110.51	2	22688	1	PEO-Biotin
1	346	260757	Q99497|PARK7_HUMAN	R.DVVIC(+414.19)PDASLEDAKK.E	76.69	2015.99	-0.1	673.004	3	13472	1	PEO-Biotin
1	495	259943	tr|J3QSV6|J3QSV6_HUMAN	R.SDSEDIC(+414.19)LFTK.D	76.68	1670.75	1	836.385	2	16208	1	PEO-Biotin
2	97	259452	Q92841|DDX17_HUMAN	R.C(+414.19)TYLVLDEADR.M	76.64	1710.8	-1.6	856.404	2	14280	1	PEO-Biotin
1	1193	262148	tr|C9JIS1|C9JIS1_HUMAN	R.TFVSGAC(+414.19)DASIK.L	76.62	1611.76	-0.6	806.889	2	12014	1	PEO-Biotin
2	430	260090	Q9Y2X3|NOP58_HUMAN	K.TYDPSGDSTLPTC(+414.19)SK.K	76.62	1984.88	-0.4	993.445	2	9140	1	PEO-Biotin
2	589	260488	P30086|PEBP1_HUMAN	K.C(+414.19)DEPILSNR.S	76.61	1459.68	0.7	730.848	2	9461	1	PEO-Biotin
1	108	259744	tr|F8W6I7|F8W6I7_HUMAN	K.YHTVN(+.98)GHNC(+414.19)EVR.K	76.57	1842.81	-1.4	922.413	2	6862	3	Deamidation (NQ); PEO-Biotin
1	470	260047	Q9Y6C9|MTCH2_HUMAN	R.LC(+414.19)SGVLGTVVHGK.V	76.55	1682.88	1	561.969	3	13565	1	PEO-Biotin
1	457	260746	P62316|SMD2_HUMAN	R.HC(+414.19)NMVLENVK.E	76.54	1599.76	0.3	800.886	2	11400	1	PEO-Biotin
2	406	261337	Q9UMS4|PRP19_HUMAN	R.IWSVPNASC(+414.19)VQVVR.A	76.52	1971.01	0.6	986.511	2	15439	1	PEO-Biotin
1	398	260180	P62633|CNBP_HUMAN	R.GFQFVSSSLPDIC(+414.19)YR.C	76.47	2132.01	0	1067.01	2	20397	1	PEO-Biotin
1	489	260310	Q15637|SF01_HUMAN	R.SITNTTVC(+414.19)TK.C	76.45	1480.73	0.6	741.371	2	8388	1	PEO-Biotin
1	480	259892	P22102|PUR2_HUMAN	K.QVLVAPGNAGTAC(+414.19)SEK.I	76.43	1957.96	-0.5	979.987	2	10493	1	PEO-Biotin
1	183	259526	P07814|SYEP_HUMAN	K.YNVYPTYDFAC(+414.19)PIVDSIEGVTHALR.T	76.43	3256.56	2.3	1086.53	3	24544	1	PEO-Biotin
1	184	259527	Q99832|TCPH_HUMAN	R.C(+414.19)QVFEETQIGGER.Y	76.42	1908.87	0.9	955.444	2	13807	1	PEO-Biotin
1	495	259943	tr|J3QSV6|J3QSV6_HUMAN	R.EINDC(+414.19)IGGTVLNISK.S	76.37	1988.99	0.7	995.504	2	17330	1	PEO-Biotin
2	4	259461	P60709|ACTB_HUMAN	M.D(+42.01)DDIAALVVDNGSGMC(+414.19)K.A	76.37	2177.96	0.6	1089.99	2	19148	2	Acetylation (N-term); PEO-Biotin
2	583	260213	Q99714|HCD2_HUMAN	K.VC(+414.19)NFLASQVPFPSR.L	76.35	1977.98	-0.8	989.997	2	17075	1	PEO-Biotin
1	574	260083	P61160|ARP2_HUMAN	K.VVVC(+414.19)DNGTGFVK.C	76.31	1650.81	-0.1	826.413	2	12543	1	PEO-Biotin
1	164	259512	P41252|SYIC_HUMAN	K.MGITEYNNQC(+414.19)R.A	76.28	1741.76	0.8	871.887	2	10879	1	PEO-Biotin
2	280	259656	P33176|KINH_HUMAN	R.ILQDSLGGNC(+414.19)R.T	76.28	1588.77	0.8	795.393	2	9407	1	PEO-Biotin
1	338	259877	Q9UHD1|CHRD1_HUMAN	R.TTDFSDFLSIVGC(+414.19)TK.G	76.25	2046.96	-1	1024.49	2	22634	1	PEO-Biotin
2	1848	264599	Q9P1F3|ABRAL_HUMAN	K.C(+414.19)ANLFEALVGTLK.A	76.24	1791.93	0.5	896.971	2	23267	1	PEO-Biotin
2	983	260972	tr|E9PHA2|E9PHA2_HUMAN	K.APLQQC(+414.19)AEDR.Q	76.23	1543.71	-0.2	772.863	2	6869	1	PEO-Biotin
2	18	259409	P35579|MYH9_HUMAN	K.KQELEEIC(+414.19)HDLEAR.V	76.21	2126.01	0.6	709.679	3	12687	1	PEO-Biotin
1	581	260167	P50995|ANX11_HUMAN	K.GVGTDEAC(+414.19)LIEILASR.S	76.19	2060.03	0.5	1031.02	2	22622	1	PEO-Biotin
1	4	259417	P78527|PRKDC_HUMAN	K.NILEESLC(+414.19)ELVAK.Q	76.19	1873.95	-0.1	937.984	2	22726	1	PEO-Biotin
2	83	259907	P51991|ROA3_HUMAN	K.YHTIN(+.98)GHNC(+414.19)EVK.K	76.18	1828.82	1.4	610.616	3	6288	2	Deamidation (NQ); PEO-Biotin
1	505	260108	P20073|ANXA7_HUMAN	R.LLVSMC(+414.19)QGNR.D	76.17	1533.75	0.8	767.881	2	13456	1	PEO-Biotin
2	363	259696	O00567|NOP56_HUMAN	K.IINDNATYC(+414.19)R.L	76.17	1595.74	-1.2	798.878	2	7775	1	PEO-Biotin
2	246	260024	tr|E9PKG1|E9PKG1_HUMAN	K.VEDLTFTSPFC(+414.19)LQVK.R	76.17	2140.06	1.1	1071.04	2	19463	2	PEO-Biotin
2	577	262319	P08559|ODPA_HUMAN	R.VDGMDILC(+414.19)VR.E	76.15	1533.74	0.1	767.875	2	16208	1	PEO-Biotin
2	199	260021	P40925|MDHC_HUMAN	K.VIVVGNPANTNC(+414.19)LTASK.S	76.13	2114.09	2.5	1058.05	2	11968	2	PEO-Biotin
2	59	259458	P55072|TERA_HUMAN	R.LGDVISIQPC(+414.19)PDVK.Y	76.12	1896.97	0.1	949.492	2	14270	1	PEO-Biotin
2	1130	261759	tr|E9PQH6|E9PQH6_HUMAN	R.ISAFGYLEC(+414.19)SAK.T	76.11	1701.81	1.3	851.914	2	15585	1	PEO-Biotin
1	147	259907	P51991|ROA3_HUMAN	K.YHTIN(+.98)GHNC(+414.19)EVK.K	76.05	1828.82	2.4	915.421	2	7519	3	Deamidation (NQ); PEO-Biotin
2	456	260544	Q9Y277|VDAC3_HUMAN	K.VC(+414.19)NYGLTFTQK.W	76.04	1686.81	0	844.413	2	13224	1	PEO-Biotin
1	1090	261649	O75223|GGCT_HUMAN	R.NPSAAFFC(+414.19)VAR.L	76.02	1595.76	-0.1	798.887	2	16810	1	PEO-Biotin
1	23	259436	P11142|HSP7C_HUMAN	K.C(+414.19)NEIINWLDK.N	75.99	1660.8	0.6	831.405	2	19927	2	PEO-Biotin
1	573	261313	tr|E7EPB3|E7EPB3_HUMAN	R.ALVDGPC(+414.19)TQVR.R	75.97	1571.78	-0.1	786.897	2	11514	1	PEO-Biotin
2	754	267675	P00441|SODC_HUMAN	R.HVGDLGNVTADKDGVADVSIEDSVISLSGDHC(+414.19)IIGR.T	75.96	4076.98	0.6	1020.25	4	18647	1	PEO-Biotin
2	27	259410	Q00610|CLH1_HUMAN	R.LPVVIGGLLDVDC(+414.19)SEDVIK.N	75.9	2397.25	2	1199.64	2	21100	2	PEO-Biotin
1	562	260230	P55265|DSRAD_HUMAN	R.C(+414.19)FNTLTNSFQPSLLGR.K	75.88	2211.08	2.9	1106.55	2	20152	1	PEO-Biotin
2	792	267583	P17655|CAN2_HUMAN	K.MPC(+414.19)QLHQVIVAR.F	75.85	1807.93	-0.8	603.649	3	10726	1	PEO-Biotin
2	1326	263148	tr|J3QR88|J3QR88_HUMAN	R.C(+414.19)MTNTPVVVR.E	75.84	1532.75	-0.2	767.383	2	9959	1	PEO-Biotin
1	190	259605	Q16658|FSCN1_HUMAN	K.NASC(+414.19)YFDIEWR.D	75.81	1816.79	0.1	909.403	2	20013	1	PEO-Biotin
1	277	259609	P11387|TOP1_HUMAN	K.C(+414.19)DFTQMSQYFK.A	75.8	1810.77	0.9	906.394	2	19260	1	PEO-Biotin
1	789	260642	P30520|PURA2_HUMAN	K.VVDLLAQDADIVC(+414.19)R.C	75.78	1942.99	-1.1	972.499	2	18850	1	PEO-Biotin
1	458	260842	tr|A0A0B4J1Z1|A0A0B4J1Z1_HUMAN	K.GHYAYDC(+414.19)HR.Y	75.75	1534.64	0.9	768.33	2	6674	3	PEO-Biotin
2	464	260117	P13804|ETFA_HUMAN	R.LGGEVSC(+414.19)LVAGTK.C	75.75	1646.84	-1.6	824.425	2	12347	1	PEO-Biotin
1	1109	261972	P23381|SYWC_HUMAN	K.GIFGFTDSDC(+414.19)IGK.I	75.74	1772.81	-0.2	887.413	2	19197	1	PEO-Biotin
1	98	259450	P17987|TCPA_HUMAN	R.IC(+414.19)DDELILIK.N	75.74	1587.83	0.8	794.92	2	18228	1	PEO-Biotin
1	38	259625	P62258|1433E_HUMAN	K.LIC(+414.19)C(+414.19)DILDVLDK.H	75.73	2190.08	0.6	1096.05	2	22962	9	PEO-Biotin
2	893	261245	tr|Q8WVC2|Q8WVC2_HUMAN	K.TYAIC(+414.19)GAIR.R	75.71	1380.69	1.2	691.353	2	11516	1	PEO-Biotin
2	314	261078	P62906|RL10A_HUMAN	K.FSVC(+414.19)VLGDQQHC(+414.19)DEAK.A	75.7	2606.16	0	869.729	3	14378	1	PEO-Biotin
1	7	259462	P63261|ACTG_HUMAN	M.E(+42.01)EEIAALVIDNGSGM(+15.99)C(+414.19)K.A	75.54	2250.02	0.2	1126.02	2	21725	4	Acetylation (N-term); Oxidation (M); PEO-Biotin
1	807	260877	Q15008|PSMD6_HUMAN	R.DNNMAPYYEALC(+414.19)K.S	75.53	1944.84	-3.2	973.425	2	17101	1	PEO-Biotin
2	344	259607	Q9Y305|ACOT9_HUMAN	K.SLEIC(+414.19)HPQER.N	75.51	1624.77	0.7	813.393	2	8093	2	PEO-Biotin
2	958	261027	Q15020|SART3_HUMAN	K.C(+414.19)AAVDVEPPSK.Q	75.44	1528.73	-1.4	765.37	2	8372	1	PEO-Biotin
2	525	260491	Q1KMD3|HNRL2_HUMAN	K.NC(+414.19)VVELNFGQK.E	75.42	1663.81	1.6	832.912	2	14757	1	PEO-Biotin
1	1942	264929	tr|H7C0T1|H7C0T1_HUMAN	R.SGAELALDYLC(+414.19)R.W	75.4	1723.83	1.6	862.922	2	19042	1	PEO-Biotin
1	98	259450	P17987|TCPA_HUMAN	K.IAC(+414.19)LDFSLQK.T	75.39	1550.78	0.7	776.4	2	17536	1	PEO-Biotin
2	564	260047	Q9Y6C9|MTCH2_HUMAN	R.LC(+414.19)SGVLGTVVHGK.V	75.36	1682.88	-1.3	842.448	2	11481	2	PEO-Biotin
1	4	259417	P78527|PRKDC_HUMAN	R.SQGC(+414.19)SEQVLTVLK.T	75.33	1804.91	0.6	903.461	2	15611	1	PEO-Biotin
1	344	260662	P62826|RAN_HUMAN	R.VC(+414.19)ENIPIVLC(+414.19)GNK.V	75.31	2229.1	0.7	1115.56	2	18320	2	PEO-Biotin
2	137	259763	P36578|RL4_HUMAN	R.SGQGAFGNMC(+414.19)R.G	75.27	1540.66	0.7	771.337	2	9671	1	PEO-Biotin
1	778	261048	P04632|CPNS1_HUMAN	R.YSDESGNMDFDNFISC(+414.19)LVR.L	75.21	2625.12	-1.8	1313.56	2	24092	1	PEO-Biotin
2	710	260952	P67870|CSK2B_HUMAN	K.YQQGDFGYC(+414.19)PR.V	75.19	1746.75	-0.5	874.381	2	10567	1	PEO-Biotin
1	35	259449	P14618|KPYM_HUMAN	K.C(+414.19)C(+414.19)SGAIIVLTK.S	75.18	1934.97	0.5	968.493	2	17470	2	PEO-Biotin
2	42	259404	P09874|PARP1_HUMAN	R.VADGMVFGALLPC(+414.19)EEC(+414.19)SGQLVFK.S	75.17	3240.54	0.6	1081.19	3	21839	2	PEO-Biotin
1	497	259960	O00151|PDLI1_HUMAN	K.GC(+414.19)TDNLTLTVAR.S	75.09	1676.82	0.9	839.419	2	13947	1	PEO-Biotin
1	890	262319	P08559|ODPA_HUMAN	R.VDGMDILC(+414.19)VR.E	75.08	1533.74	0.3	767.875	2	18129	1	PEO-Biotin
1	822	260972	tr|E9PHA2|E9PHA2_HUMAN	K.APLQQC(+414.19)AEDR.Q	75.05	1543.71	-1.1	772.862	2	8217	1	PEO-Biotin
2	595	261156	Q13148|TADBP_HUMAN	R.C(+414.19)TEDMTEDELR.E	75.05	1754.72	0	878.365	2	9585	1	PEO-Biotin
2	137	259763	P36578|RL4_HUMAN	R.YAIC(+414.19)SALAASALPALVMSK.G	75.05	2293.19	-0.3	1147.6	2	21455	2	PEO-Biotin
2	243	259914	tr|J3KPE3|J3KPE3_HUMAN	K.HLYTLDGGDIINALC(+414.19)FSPNR.Y	75.04	2632.28	2.9	878.436	3	20138	1	PEO-Biotin
1	247	260301	P46777|RL5_HUMAN	K.VGLTNYAAAYC(+414.19)TGLLLAR.R	75	2283.18	2.4	1142.6	2	21329	1	PEO-Biotin
1	57	259443	P31948|STIP1_HUMAN	R.C(+414.19)MMAQYNR.H	74.99	1429.6	0.3	715.806	2	11042	1	PEO-Biotin
2	470	259799	O15355|PPM1G_HUMAN	K.C(+414.19)SGDGVGAPR.L	74.99	1331.6	0.2	666.806	2	5936	1	PEO-Biotin
1	204	259642	Q01518|CAP1_HUMAN	K.NSLDC(+414.19)EIVSAK.S	74.98	1591.76	-0.6	796.886	2	12306	1	PEO-Biotin
1	292	259665	O43776|SYNC_HUMAN	R.LMTDTINEPILLC(+414.19)R.F	74.96	2045.04	3.4	1023.53	2	19146	2	PEO-Biotin
2	128	259591	Q9UQ80|PA2G4_HUMAN	R.MGVVEC(+414.19)AK.H	74.96	1249.59	0.3	625.801	2	7829	1	PEO-Biotin
1	57	259443	P31948|STIP1_HUMAN	K.ALSVGNIDDALQC(+414.19)YSEAIK.L	74.93	2423.17	0.5	1212.59	2	21882	3	PEO-Biotin
2	105	259450	P17987|TCPA_HUMAN	R.GANDFMC(+414.19)DEMER.S	74.87	1830.7	0.4	916.36	2	12872	1	PEO-Biotin
2	25	259449	P14618|KPYM_HUMAN	K.C(+414.19)C(+414.19)SGAIIVLTK.S	74.85	1934.97	0	968.492	2	15529	2	PEO-Biotin
2	88	259443	P31948|STIP1_HUMAN	K.DC(+414.19)EEC(+414.19)IQLEPTFIK.G	74.8	2495.15	0.4	1248.58	2	18143	2	PEO-Biotin
2	25	259449	P14618|KPYM_HUMAN	R.NTGIIC(+414.19)TIGPASR.S	74.79	1715.87	0	858.942	2	11993	2	PEO-Biotin
1	821	260965	tr|E9PID8|E9PID8_HUMAN	K.LC(+414.19)VQNSPQEAR.N	74.76	1657.79	-0.1	829.903	2	8392	1	PEO-Biotin
2	19	259398	P08238|HS90B_HUMAN	R.GFEVVYMTEPIDEYC(+414.19)VQQLK.E	74.76	2804.31	0.2	1403.16	2	19757	1	PEO-Biotin
1	34	259946	P62937|PPIA_HUMAN	K.HTGPGILSMANAGPNTNGSQFFIC(+414.19)TAK.T	74.74	3147.49	0.2	1050.17	3	19261	1	PEO-Biotin
1	383	259787	P05091|ALDH2_HUMAN	K.LLC(+414.19)GGGIAADR.G	74.73	1458.73	-1.4	730.372	2	12055	1	PEO-Biotin
2	245	260328	P00492|HPRT_HUMAN	K.SYC(+414.19)NDQSTGDIK.V	74.73	1743.74	0.2	872.88	2	6849	1	PEO-Biotin
2	57	259543	Q00839|HNRPU_HUMAN	K.TC(+414.19)NC(+414.19)ETEDYGEK.F	74.73	2218.89	0	1110.45	2	9549	1	PEO-Biotin
1	423	260219	Q14247|SRC8_HUMAN	K.HC(+414.19)SQVDSVR.G	74.72	1443.66	0	722.837	2	6289	2	PEO-Biotin
1	171	259539	P53618|COPB_HUMAN	K.VC(+414.19)HANPSER.A	74.71	1425.65	0.8	713.832	2	5052	2	PEO-Biotin
2	322	260420	tr|D6RAT0|D6RAT0_HUMAN	K.NC(+414.19)LTNFHGMDLTR.D	74.69	1934.88	0.5	645.968	3	14092	2	PEO-Biotin
2	891	261876	Q9BPU6|DPYL5_HUMAN	R.C(+414.19)HGVPLVTISR.G	74.69	1594.83	-1.1	532.617	3	11071	1	PEO-Biotin
1	255	259965	tr|E9PK01|E9PK01_HUMAN	K.SSILLDVKPWDDETDMAQLEAC(+414.19)VR.S	74.68	3147.49	0.7	1050.17	3	23922	3	PEO-Biotin
2	378	259515	P34897|GLYM_HUMAN	R.AALEALGSC(+414.19)LNNK.Y	74.67	1716.85	1.1	859.435	2	13466	1	PEO-Biotin
2	305	260421	O95232|LC7L3_HUMAN	R.WDHESVC(+414.19)K.Y	74.66	1416.62	1.3	709.317	2	6791	2	PEO-Biotin
1	75	259508	Q13263|TIF1B_HUMAN	R.DC(+414.19)QLNAHK.D	74.56	1341.62	0.4	671.816	2	6540	2	PEO-Biotin
2	181	259652	P22234|PUR6_HUMAN	K.AC(+414.19)GNFGIPC(+414.19)ELR.V	74.52	2106.97	-1	1054.49	2	16585	2	PEO-Biotin
1	497	259960	O00151|PDLI1_HUMAN	K.C(+414.19)GTGIVGVFVK.L	74.5	1492.78	1.3	747.397	2	18050	1	PEO-Biotin
1	307	260351	P62249|RS16_HUMAN	K.TATAVAHC(+414.19)K.R	74.5	1314.64	-1.1	658.328	2	5350	2	PEO-Biotin
2	169	259479	P08133|ANXA6_HUMAN	R.FMTILC(+414.19)TR.S	74.48	1397.69	0.4	699.851	2	15120	1	PEO-Biotin
1	34	259946	P62937|PPIA_HUMAN	K.HTGPGILSM(+15.99)ANAGPNTN(+.98)GSQFFIC(+414.19)TAK.T	74.44	3164.47	-1.1	1055.83	3	17585	1	Oxidation (M); Deamidation (NQ); PEO-Biotin
2	49	259420	O75369|FLNB_HUMAN	K.VAVTEGC(+414.19)QPSR.V	74.42	1559.74	0.8	780.88	2	6409	1	PEO-Biotin
1	115	259480	P49792|RBP2_HUMAN	K.C(+414.19)IAC(+414.19)QNPGK.Q	74.4	1760.81	-1.5	881.41	2	11648	1	PEO-Biotin
1	9	259461	P60709|ACTB_HUMAN	M.D(+42.01)DDIAALVVDNGSGM(+15.99)C(+414.19)K.A	74.37	2193.96	0.7	1097.99	2	19394	1	Acetylation (N-term); Oxidation (M); PEO-Biotin
2	1027	263646	tr|H3BPQ4|H3BPQ4_HUMAN	R.VYC(+414.19)GHEYTINNLK.F	74.34	1966.93	1.3	656.651	3	10015	1	PEO-Biotin
2	489	261050	tr|X6RFL8|X6RFL8_HUMAN	K.SC(+414.19)LLHQFTEK.K	74.3	1618.78	-0.8	810.399	2	12270	2	PEO-Biotin
1	65	259413	Q86VP6|CAND1_HUMAN	R.LSTLC(+414.19)PSAVLQR.L	74.29	1700.9	-0.4	851.455	2	16044	1	PEO-Biotin
1	584	260173	P09960|LKHA4_HUMAN	R.AILPC(+414.19)QDTPSVK.L	74.28	1684.85	1	843.434	2	12774	1	PEO-Biotin
2	410	260312	tr|G3V295|G3V295_HUMAN	K.C(+414.19)DPAGYYC(+414.19)GFK.A	74.28	2050.87	-0.5	1026.44	2	14612	2	PEO-Biotin
1	782	261283	P55769|NH2L1_HUMAN	K.LLDLVQQSC(+414.19)NYK.Q	74.25	1836.91	-0.3	919.463	2	15908	2	PEO-Biotin
1	887	261487	O94979|SC31A_HUMAN	R.C(+414.19)LSSATDPQTK.R	74.25	1563.73	-0.4	782.871	2	8051	1	PEO-Biotin
1	99	259490	P50991|TCPD_HUMAN	K.DIEREDIEFIC(+414.19)K.T	74.2	1922.91	0.2	962.463	2	16023	1	PEO-Biotin
2	280	259656	P33176|KINH_HUMAN	R.FVC(+414.19)SPDEVMDTIDEGK.S	74.19	2197.96	-1.3	1099.98	2	16811	1	PEO-Biotin
2	209	259487	tr|J3KTA4|J3KTA4_HUMAN	R.LIDFLEC(+414.19)GK.T	74.18	1450.72	0.3	726.367	2	16664	1	PEO-Biotin
2	342	260517	Q9UBT2|SAE2_HUMAN	R.VLVVGAGGIGC(+414.19)ELLK.N	74.11	1841.02	-1	921.514	2	17485	1	PEO-Biotin
2	1515	268532	tr|I3L2H4|I3L2H4_HUMAN	K.NC(+414.19)GQTVHDEVANK.Q	74.08	1827.82	-2.4	914.917	2	5791	2	PEO-Biotin
2	20	259401	P13639|EF2_HUMAN	R.YVEPIEDVPC(+414.19)GNIVGLVGVDQFLVK.T	74.08	3115.6	1.3	1039.54	3	22751	2	PEO-Biotin
2	372	260044	tr|E9PDE8|E9PDE8_HUMAN	R.NFDEALVDYFC(+414.19)DEFK.T	74.07	2267.98	1	1135	2	23023	1	PEO-Biotin
2	230	259527	Q99832|TCPH_HUMAN	R.QLC(+414.19)DNAGFDATNILNK.L	74.04	2150.01	0	1076.01	2	15318	1	PEO-Biotin
2	32	259397	P13797|PLST_HUMAN	K.VDLNSNGFIC(+414.19)DYELHELFK.E	74.01	2669.25	0.1	890.758	3	20114	1	PEO-Biotin
1	488	260232	P62191|PRS4_HUMAN	K.AIC(+414.19)TEAGLMALR.E	73.99	1661.83	1.2	831.923	2	17238	1	PEO-Biotin
2	20	259401	P13639|EF2_HUMAN	K.STLTDSLVC(+414.19)K.A	73.97	1479.73	0.5	740.873	2	11665	1	PEO-Biotin
1	434	261292	P61981|1433G_HUMAN	K.NC(+414.19)SETQYESK.V	73.88	1601.67	0.7	801.843	2	6673	1	PEO-Biotin
2	216	259533	P49411|EFTU_HUMAN	K.KGDEC(+414.19)ELLGHSK.N	73.88	1728.82	-0.8	865.415	2	7530	1	PEO-Biotin
1	19	259401	P13639|EF2_HUMAN	K.DLEEDHAC(+414.19)IPIKK.S	73.86	1923.94	0.3	962.979	2	10444	2	PEO-Biotin
2	504	261313	tr|E7EPB3|E7EPB3_HUMAN	R.ALVDGPC(+414.19)TQVR.R	73.86	1571.78	-0.7	786.897	2	9526	2	PEO-Biotin
1	88	259458	P55072|TERA_HUMAN	R.LGDVISIQPC(+414.19)PDVK.Y	73.84	1896.97	0.4	949.492	2	16139	2	PEO-Biotin
1	115	259480	P49792|RBP2_HUMAN	K.DAVAHC(+414.19)HEAER.N	73.83	1650.72	-0.4	826.369	2	5108	2	PEO-Biotin
1	45	259901	P04406|G3P_HUMAN	K.IISNASC(+414.19)TTNC(+414.19)LAPLAK.V	73.82	2547.26	0	850.093	3	16622	2	PEO-Biotin
1	235	259608	P35606|COPB2_HUMAN	K.TFEVC(+414.19)DLPVR.A	73.78	1591.77	1.4	796.895	2	16847	1	PEO-Biotin
2	176	259926	P30044|PRDX5_HUMAN	K.GVLFGVPGAFTPGC(+414.19)SK.T	73.76	1949.97	0.4	975.995	2	18020	1	PEO-Biotin
2	1102	262081	P48637|GSHB_HUMAN	K.C(+414.19)PDIATQLAGTK.K	73.75	1630.81	0.6	816.411	2	12029	1	PEO-Biotin
2	948	262218	Q8NE71|ABCF1_HUMAN	R.VVFAELAC(+414.19)R.E	73.72	1420.72	1.1	711.368	2	14216	1	PEO-Biotin
1	226	259652	P22234|PUR6_HUMAN	K.AC(+414.19)GNFGIPC(+414.19)ELR.V	73.7	2106.97	-0.3	1054.49	2	18440	2	PEO-Biotin
1	176	259655	P52209|6PGD_HUMAN	K.SAVENC(+414.19)QDSWR.R	73.7	1707.73	-0.4	854.874	2	10813	1	PEO-Biotin
1	65	259413	Q86VP6|CAND1_HUMAN	R.TYIQC(+414.19)IAAISR.Q	73.7	1651.84	0.1	826.929	2	17283	1	PEO-Biotin
2	34	259419	P49327|FAS_HUMAN	K.C(+414.19)TVFHGAQVEDAFR.Y	73.7	1992.92	-0.8	665.313	3	13050	1	PEO-Biotin
2	690	259868	tr|B4DXW1|B4DXW1_HUMAN	K.DYEEIGPSIC(+414.19)R.H	73.69	1694.76	-1	848.389	2	12459	1	PEO-Biotin
2	378	259515	P34897|GLYM_HUMAN	R.YYGGAEVVDEIELLC(+414.19)QR.R	73.69	2370.12	1.1	1186.07	2	20880	1	PEO-Biotin
2	15	259417	P78527|PRKDC_HUMAN	R.LAC(+414.19)DVDQVTR.Q	73.66	1532.73	0.6	767.374	2	8720	1	PEO-Biotin
2	1019	261506	tr|F8VUA6|F8VUA6_HUMAN	K.GC(+414.19)GTVLLSGPR.K	73.65	1472.75	0.6	737.382	2	11362	1	PEO-Biotin
2	775	260275	Q9HB71|CYBP_HUMAN	K.TDTVLILC(+414.19)R.K	73.64	1446.76	0.2	724.386	2	14276	1	PEO-Biotin
2	460	260499	tr|F8W1R7|F8W1R7_HUMAN	K.ILYSQC(+414.19)GDVMR.A	73.63	1697.79	-0.5	849.904	2	11320	2	PEO-Biotin
2	281	259719	tr|F5GY55|F5GY55_HUMAN	R.IGRPSETGIIGIIDPEC(+414.19)R.M	73.63	2339.2	2.6	780.742	3	17123	1	PEO-Biotin
2	1188	263495	tr|D6RD67|D6RD67_HUMAN	K.MVAAVAC(+414.19)AQVPK.I	73.61	1600.81	0.4	801.415	2	10194	1	PEO-Biotin
1	123	259507	P38646|GRP75_HUMAN	K.MEEFKDQLPADEC(+414.19)NK.L	73.58	2209.97	0.8	737.664	3	11995	1	PEO-Biotin
2	224	259556	Q13200|PSMD2_HUMAN	K.SGALLAC(+414.19)GIVNSGVR.N	73.58	1829.95	1.6	915.983	2	14295	1	PEO-Biotin
1	424	260341	Q15365|PCBP1_HUMAN	R.LVVPATQC(+414.19)GSLIGK.G	73.56	1798.97	-0.2	900.491	2	15216	2	PEO-Biotin
1	98	259450	P17987|TCPA_HUMAN	R.GANDFMC(+414.19)DEMER.S	73.53	1830.7	0	916.36	2	14765	1	PEO-Biotin
2	756	263197	tr|Q5T8U5|Q5T8U5_HUMAN	R.LC(+414.19)LISTFLEDGIR.M	73.53	1892.97	0.4	947.495	2	22783	3	PEO-Biotin
2	599	260628	P45973|CBX5_HUMAN	K.IIGATDSC(+414.19)GDLMFLMK.W	73.49	2128.01	6.1	1065.02	2	19880	1	PEO-Biotin
2	476	260128	P16152|CBR1_HUMAN	K.SC(+414.19)SPELQQK.F	73.49	1432.67	0	717.342	2	6450	1	PEO-Biotin
1	4	259417	P78527|PRKDC_HUMAN	K.LPVLAGC(+414.19)LK.G	73.47	1326.74	0.5	664.378	2	16083	1	PEO-Biotin
1	794	260673	A6NDG6|PGP_HUMAN	R.FIFDC(+414.19)VSQEYGINPER.T	73.47	2330.07	0.3	1166.04	2	19954	1	PEO-Biotin
2	986	267656	O95299|NDUAA_HUMAN	R.VITVDGNIC(+414.19)TGK.G	73.47	1632.82	-0.1	817.418	2	10492	1	PEO-Biotin
2	1851	264573	tr|Q5T852|Q5T852_HUMAN	K.LGC(+414.19)DLDMFLDLDETR.N	73.46	2168.98	-2.4	1085.49	2	21138	1	PEO-Biotin
2	720	260310	Q15637|SF01_HUMAN	R.SITNTTVC(+414.19)TK.C	73.44	1480.73	-0.2	741.37	2	7014	1	PEO-Biotin
2	1302	263431	tr|E5RFP0|E5RFP0_HUMAN	R.AQDIQC(+414.19)GLQSR.H	73.43	1631.78	0.7	816.896	2	7918	1	PEO-Biotin
2	141	259520	P33992|MCM5_HUMAN	K.AIAC(+414.19)LLFGGSR.K	73.39	1520.78	0.9	761.4	2	17302	1	PEO-Biotin
2	86	259465	P13010|XRCC5_HUMAN	K.C(+414.19)FSVLGFC(+414.19)K.S	73.37	1830.85	1.8	916.436	2	18713	1	PEO-Biotin
2	1294	267884	Q92917|GPKOW_HUMAN	K.GC(+414.19)TPSGEGADSEPR.A	73.37	1775.75	2.4	888.882	2	5675	1	PEO-Biotin
2	327	260000	P36871|PGM1_HUMAN	K.TIEEYAVC(+414.19)PDLK.V	73.36	1793.86	2	897.938	2	13481	1	PEO-Biotin
2	156	259611	Q13838|DX39B_HUMAN	K.NC(+414.19)PHIVVGTPGR.I	73.34	1662.83	0.4	555.285	3	8566	1	PEO-Biotin
1	304	260496	tr|M0R0F0|M0R0F0_HUMAN	R.VNQAIWLLC(+414.19)TGAR.E	73.31	1857.96	-0.1	929.987	2	19570	2	PEO-Biotin
1	667	260597	P67775|PP2AA_HUMAN	K.ELDQWIEQLNEC(+414.19)K.Q	73.3	2060.95	0.3	1031.48	2	20301	1	PEO-Biotin
2	153	259669	Q99798|ACON_HUMAN	R.VGLIGSC(+414.19)TNSSYEDMGR.S	73.3	2201.98	-2.4	1101.99	2	13519	1	PEO-Biotin
1	234	259607	Q9Y305|ACOT9_HUMAN	K.SLEIC(+414.19)HPQER.N	73.27	1624.77	-1.2	813.391	2	9745	2	PEO-Biotin
1	1021	261914	tr|J3QL24|J3QL24_HUMAN	R.C(+414.19)MTNTPVVVR.E	73.27	1532.75	0.2	767.383	2	11874	1	PEO-Biotin
2	138	259525	P54886|P5CS_HUMAN	K.C(+414.19)EYPAAC(+414.19)NALETLLIHR.D	73.26	2744.32	0.9	915.78	3	20476	1	PEO-Biotin
2	24	259426	Q14204|DYHC1_HUMAN	K.VQYPQSQAC(+414.19)K.M	73.25	1564.74	0	783.376	2	6410	1	PEO-Biotin
1	367	259771	P41091|IF2G_HUMAN	K.IVLTNPVC(+414.19)TEVGEK.I	73.23	1914.98	0.4	958.497	2	15075	1	PEO-Biotin
1	37	259420	O75369|FLNB_HUMAN	K.C(+414.19)LATGPGIASTVK.T	73.21	1630.84	0.5	816.429	2	12738	1	PEO-Biotin
2	431	260594	P53004|BIEA_HUMAN	K.MTVC(+414.19)LETEK.K	73.21	1466.68	-0.8	734.348	2	10403	1	PEO-Biotin
1	172	259788	P30041|PRDX6_HUMAN	K.DINAYNC(+414.19)EEPTEK.L	73.2	1938.83	0.2	970.424	2	10373	2	PEO-Biotin
2	249	260122	P12004|PCNA_HUMAN	K.LMDLDVEQLGIPEQEYSC(+414.19)VVK.M	73.18	2821.36	0.5	1411.69	2	19769	1	PEO-Biotin
1	612	260670	P60953|CDC42_HUMAN	K.YVEC(+414.19)SALTQK.G	73.15	1554.74	1	778.379	2	10532	1	PEO-Biotin
2	412	261673	tr|K7ENH2|K7ENH2_HUMAN	R.LDEC(+414.19)EEAFQGTK.V	73.15	1782.78	-1.9	892.396	2	9763	1	PEO-Biotin
2	397	260083	P61160|ARP2_HUMAN	K.VVVC(+414.19)DNGTGFVK.C	73.14	1650.81	-0.9	826.412	2	10608	1	PEO-Biotin
1	384	259799	O15355|PPM1G_HUMAN	K.C(+414.19)SGDGVGAPR.L	73.13	1331.6	0	666.805	2	6982	1	PEO-Biotin
2	226	259820	tr|A0A087X2G1|A0A087X2G1_HUMAN	K.MDQAIIFC(+414.19)R.T	73.1	1509.71	-1.6	755.863	2	14250	1	PEO-Biotin
2	38	259625	P62258|1433E_HUMAN	K.LIC(+414.19)C(+414.19)DILDVLDK.H	73.09	2190.08	0.5	1096.05	2	21414	5	PEO-Biotin
2	601	260522	P31153|METK2_HUMAN	K.TC(+414.19)NVLVALEQQSPDIAQGVHLDR.N	73.09	2919.46	2.2	974.162	3	18998	1	PEO-Biotin
2	807	261020	O00170|AIP_HUMAN	R.EGEIAQFLC(+414.19)DIK.H	73.09	1778.86	1.3	890.438	2	19521	1	PEO-Biotin
2	96	259507	P38646|GRP75_HUMAN	K.MEEFKDQLPADEC(+414.19)NK.L	73.03	2209.97	0.8	737.664	3	10058	1	PEO-Biotin
1	4	259417	P78527|PRKDC_HUMAN	K.INQVFHGSC(+414.19)ITEGNELTK.T	73.01	2403.16	0.1	802.059	3	13752	1	PEO-Biotin
1	619	261127	tr|E5RI99|E5RI99_HUMAN	R.VC(+414.19)TLAIIDPGDSDIIR.S	73.01	2114.08	2.8	1058.05	2	19993	2	PEO-Biotin
1	381	259724	Q03252|LMNB2_HUMAN	R.C(+414.19)QSLQEELDFR.K	72.99	1780.81	-1.1	891.413	2	17236	1	PEO-Biotin
1	93	259493	O75643|U520_HUMAN	K.TNVALMC(+414.19)MLR.E	72.97	1564.76	0	783.387	2	18580	1	PEO-Biotin
2	114	259836	tr|E9PCY7|E9PCY7_HUMAN	R.GLPWSC(+414.19)SADEVQR.F	72.97	1860.85	0.2	931.432	2	13624	2	PEO-Biotin
2	87	259490	P50991|TCPD_HUMAN	R.TLSGMESYC(+414.19)VR.A	72.96	1658.75	-0.5	830.38	2	11740	1	PEO-Biotin
1	1979	265122	P31949|S10AB_HUMAN	R.C(+414.19)IESLIAVFQK.Y	72.94	1663.87	0.8	832.942	2	22038	1	PEO-Biotin
2	69	259413	Q86VP6|CAND1_HUMAN	R.EYC(+414.19)IQAFESFVR.R	72.91	1904.88	-0.4	953.447	2	19518	1	PEO-Biotin
1	292	259665	O43776|SYNC_HUMAN	K.YGTC(+414.19)PHGGYGLGLER.F	72.86	1992.92	-1.7	665.312	3	12861	1	PEO-Biotin
1	420	260061	P27694|RFA1_HUMAN	K.DSLVDIIGIC(+414.19)K.S	72.84	1588.82	0.3	795.418	2	20420	1	PEO-Biotin
2	4	259461	P60709|ACTB_HUMAN	M.D(+42.01)DDIAALVVDN(+.98)GSGMC(+414.19)K.A	72.83	2178.95	0.6	1090.48	2	18678	3	Acetylation (N-term); Deamidation (NQ); PEO-Biotin
1	116	259470	P31939|PUR9_HUMAN	K.YTQSNSVC(+414.19)YAK.N	72.81	1676.75	0.6	839.385	2	8475	1	PEO-Biotin
2	587	260349	P63000|RAC1_HUMAN	K.YLEC(+414.19)SALTQR.G	72.81	1596.76	0.1	799.389	2	10754	1	PEO-Biotin
2	179	259605	Q16658|FSCN1_HUMAN	K.VGKDELFALEQSC(+414.19)AQVVLQAANER.N	72.8	3031.51	-1.3	1011.51	3	20121	1	PEO-Biotin
2	869	261278	P62753|RS6_HUMAN	K.LNISFPATGC(+414.19)QK.L	72.78	1691.84	0.1	846.926	2	13795	1	PEO-Biotin
2	215	260127	P10768|ESTD_HUMAN	K.SVSAFAPIC(+414.19)NPVLC(+414.19)PWGK.K	72.78	2716.32	0.8	906.45	3	20320	2	PEO-Biotin
2	380	260179	P48735|IDHP_HUMAN	K.C(+414.19)ATITPDEAR.V	72.77	1489.69	0.1	745.853	2	7743	1	PEO-Biotin
2	135	260309	P39748|FEN1_HUMAN	K.VYAAATEDMDC(+414.19)LTFGSPVLMR.H	72.74	2703.24	2.7	1352.63	2	19713	2	PEO-Biotin
2	424	259978	P43246|MSH2_HUMAN	R.QAANLQDC(+414.19)YR.L	72.73	1594.72	1.2	798.37	2	8207	1	PEO-Biotin
1	262	259712	P78417|GSTO1_HUMAN	K.LNEC(+414.19)VDHTPK.L	72.72	1568.73	-0.8	785.373	2	7246	2	PEO-Biotin
1	37	259420	O75369|FLNB_HUMAN	K.VVPC(+414.19)LVTPVTGR.E	72.69	1653.89	0.7	827.955	2	15724	1	PEO-Biotin
2	864	260478	P46087|NOP2_HUMAN	R.VLLDAPC(+414.19)SGTGVISK.D	72.66	1872.97	-0.4	937.491	2	12884	1	PEO-Biotin
1	166	259515	P34897|GLYM_HUMAN	R.YYGGAEVVDEIELLC(+414.19)QR.R	72.6	2370.12	-0.5	1186.07	2	22483	1	PEO-Biotin
2	154	259564	P23396|RS3_HUMAN	R.GLC(+414.19)AIAQAESLR.Y	72.6	1644.83	0.7	823.424	2	14411	1	PEO-Biotin
1	147	259907	P51991|ROA3_HUMAN	K.WGTLTDC(+414.19)VVMR.D	72.59	1693.8	1.4	847.908	2	17731	1	PEO-Biotin
1	681	260349	P63000|RAC1_HUMAN	K.YLEC(+414.19)SALTQR.G	72.58	1596.76	0.1	799.389	2	12716	1	PEO-Biotin
2	1876	264815	tr|H0YE57|H0YE57_HUMAN	K.VIEC(+414.19)SYTSADGQR.H	72.53	1841.83	0.4	921.922	2	8043	1	PEO-Biotin
2	585	260670	P60953|CDC42_HUMAN	K.YVEC(+414.19)SALTQK.G	72.5	1554.74	-0.6	778.378	2	8784	1	PEO-Biotin
2	50	259561	P00338|LDHA_HUMAN	K.DDVFLSVPC(+414.19)ILGQNGISDLVK.V	72.49	2645.34	2	1323.68	2	22997	2	PEO-Biotin
2	156	259611	Q13838|DX39B_HUMAN	K.HFILDEC(+414.19)DK.M	72.46	1532.7	0.4	767.358	2	11025	1	PEO-Biotin
2	312	259512	P41252|SYIC_HUMAN	K.MGITEYNNQC(+414.19)R.A	72.44	1741.76	-0.3	871.886	2	9080	1	PEO-Biotin
2	85	260007	tr|F8VZ49|F8VZ49_HUMAN	K.YHTVNGHN(+.98)C(+414.19)EVR.K	72.44	1842.81	0.4	615.279	3	5708	1	Deamidation (NQ); PEO-Biotin
1	265	261275	P62987|RL40_HUMAN	K.C(+414.19)GHTNNLRPK.K	72.42	1552.76	0.8	777.388	2	5412	3	PEO-Biotin
1	136	259730	P04083|ANXA1_HUMAN	K.MYGISLC(+414.19)QAILDETK.G	72.41	2098.01	-1	1050.01	2	21511	2	PEO-Biotin
1	962	261331	Q15738|NSDHL_HUMAN	R.FFLGDLC(+414.19)SR.Q	72.4	1470.7	0.3	736.357	2	19203	1	PEO-Biotin
2	326	259963	P62333|PRS10_HUMAN	K.GC(+414.19)LLYGPPGTGK.T	72.37	1575.78	0.6	788.897	2	12579	1	PEO-Biotin
1	246	260122	P12004|PCNA_HUMAN	K.LMDLDVEQLGIPEQEYSC(+414.19)VVK.M	72.36	2821.36	0.9	1411.69	2	21352	2	PEO-Biotin
1	162	259516	P49915|GUAA_HUMAN	R.EDGVFNISVDNTC(+414.19)SLFR.G	72.35	2329.07	0.1	1165.54	2	21269	1	PEO-Biotin
1	361	260024	tr|E9PKG1|E9PKG1_HUMAN	K.VEDLTFTSPFC(+414.19)LQVK.R	72.32	2140.06	0.8	1071.04	2	21159	1	PEO-Biotin
1	309	259656	P33176|KINH_HUMAN	R.ILQDSLGGNC(+414.19)R.T	72.32	1588.77	0.6	795.393	2	11268	1	PEO-Biotin
2	232	260745	O00299|CLIC1_HUMAN	K.IEEFLEAVLC(+414.19)PPR.Y	72.3	1928.97	2.6	965.497	2	20976	1	PEO-Biotin
1	667	260597	P67775|PP2AA_HUMAN	R.C(+414.19)GNQAAIMELDDTLK.Y	72.29	2034.94	4.7	1018.48	2	17947	2	PEO-Biotin
1	603	260544	Q9Y277|VDAC3_HUMAN	K.VC(+414.19)NYGLTFTQK.W	72.24	1686.81	0.1	844.413	2	15127	1	PEO-Biotin
1	1256	262522	tr|E9PS42|E9PS42_HUMAN	R.C(+414.19)SQAVYAAEK.D	72.24	1482.68	0.6	742.35	2	8159	1	PEO-Biotin
1	1256	262523	tr|E9PP21|E9PP21_HUMAN	R.C(+414.19)SQAVYAAEK.V	72.24	1482.68	0.6	742.35	2	8159	1	PEO-Biotin
1	834	261278	P62753|RS6_HUMAN	K.LNISFPATGC(+414.19)QK.L	72.23	1691.84	0.1	846.926	2	15699	1	PEO-Biotin
1	190	259605	Q16658|FSCN1_HUMAN	K.VGKDELFALEQSC(+414.19)AQVVLQAANER.N	72.22	3031.51	2.7	1011.51	3	23895	2	PEO-Biotin
2	1325	262235	tr|E9PQX9|E9PQX9_HUMAN	K.QC(+414.19)IELEQQFDFLK.D	72.21	2053.99	1.6	1028	2	19276	1	PEO-Biotin
2	333	259777	tr|H0Y3Y4|H0Y3Y4_HUMAN	K.ADTLTPEEC(+414.19)QQFK.K	72.2	1922.88	-1.1	962.444	2	10336	1	PEO-Biotin
1	451	260328	P00492|HPRT_HUMAN	K.SYC(+414.19)NDQSTGDIK.V	72.15	1743.74	-0.4	872.879	2	8205	1	PEO-Biotin
1	183	259526	P07814|SYEP_HUMAN	K.INEAVEC(+414.19)LLSLK.A	72.05	1744.91	0.8	873.463	2	20632	1	PEO-Biotin
2	1163	260945	P21266|GSTM3_HUMAN	R.YTC(+414.19)GEAPDYDR.S	72.04	1702.7	0	852.356	2	7854	1	PEO-Biotin
1	909	261103	tr|D6R9I9|D6R9I9_HUMAN	K.TQAIVC(+414.19)QQLDLTHLK.E	72.01	2124.11	0.6	709.043	3	16075	1	PEO-Biotin
2	591	260613	P23919|KTHY_HUMAN	K.LVEALC(+414.19)AAGHR.A	72.01	1552.79	-0.2	518.602	3	8923	1	PEO-Biotin
1	12	259406	tr|Q60FE5|Q60FE5_HUMAN	K.LQVEPAVDTSGVQC(+414.19)YGPGIEGQGVFR.E	71.98	3119.51	3.8	1040.85	3	18582	1	PEO-Biotin
2	371	259536	P55884|EIF3B_HUMAN	R.YWLEEAEC(+414.19)R.D	71.93	1611.71	0.1	806.861	2	14027	1	PEO-Biotin
1	467	259872	tr|E9PHY5|E9PHY5_HUMAN	K.VTLLDGTEYSC(+414.19)DLEK.H	71.91	2098.98	1.6	1050.5	2	17011	1	PEO-Biotin
1	224	259637	Q02790|FKBP4_HUMAN	R.LASHLNLAMC(+414.19)HLK.L	71.91	1863.95	-0.3	622.324	3	13402	1	PEO-Biotin
1	968	261369	Q6PKG0|LARP1_HUMAN	R.YGLEC(+414.19)LFR.Y	71.91	1413.68	-0.6	707.846	2	19932	1	PEO-Biotin
1	446	260110	P26368|U2AF2_HUMAN	K.YC(+414.19)DPDSYHR.R	71.89	1568.64	-1.2	785.326	2	7577	2	PEO-Biotin
2	392	261292	P61981|1433G_HUMAN	K.NC(+414.19)SETQYESK.V	71.89	1601.67	0.6	801.843	2	5693	1	PEO-Biotin
2	1482	268143	Q9P0K7|RAI14_HUMAN	K.C(+414.19)PAESVDSSGK.T	71.86	1492.65	0	747.334	2	5787	1	PEO-Biotin
2	387	259927	P49419|AL7A1_HUMAN	R.STC(+414.19)TINYSK.D	71.85	1429.66	0.2	715.837	2	7390	1	PEO-Biotin
1	97	259502	P49368|TCPG_HUMAN	R.NLQDAMQVC(+414.19)R.N	71.84	1590.73	-1.6	796.372	2	13102	2	PEO-Biotin
2	152	260555	P35637|FUS_HUMAN	K.C(+414.19)PNPTC(+414.19)ENMNFSWR.N	71.84	2526.06	-0.2	843.028	3	16432	1	PEO-Biotin
2	501	267604	Q15185|TEBP_HUMAN	K.LTFSC(+414.19)LGGSDNFK.H	71.81	1801.84	0.3	901.927	2	15339	1	PEO-Biotin
1	26	259398	P08238|HS90B_HUMAN	K.C(+414.19)LELFSELAEDK.E	71.8	1809.85	-2.6	905.931	2	21079	1	PEO-Biotin
1	944	261199	O96019|ACL6A_HUMAN	K.SPLAGDFITMQC(+414.19)R.E	71.8	1851.87	4	926.945	2	17879	1	PEO-Biotin
2	181	259652	P22234|PUR6_HUMAN	K.C(+414.19)GETAFIAPQC(+414.19)EMIPIEWVC(+414.19)R.R	71.8	3637.66	0	1213.56	3	22432	1	PEO-Biotin
2	157	260099	Q13162|PRDX4_HUMAN	R.SINTEVVAC(+414.19)SVDSQFTHLAWINTPR.R	71.79	3201.56	0.2	1068.19	3	20694	1	PEO-Biotin
1	424	260341	Q15365|PCBP1_HUMAN	R.AITIAGVPQSVTEC(+414.19)VK.Q	71.74	2029.06	0	1015.54	2	17031	1	PEO-Biotin
2	448	260734	Q16643|DREB_HUMAN	K.VMYGFC(+414.19)SVK.D	71.71	1446.67	0.3	724.343	2	13060	1	PEO-Biotin
1	251	259696	O00567|NOP56_HUMAN	K.IINDNATYC(+414.19)R.L	71.69	1595.74	1.2	798.88	2	9413	1	PEO-Biotin
2	1087	263499	Q9UHG3|PCYOX_HUMAN	K.LVC(+414.19)SGLLQASK.S	71.69	1531.81	0.2	766.913	2	11937	1	PEO-Biotin
2	17	259432	P08107|HSP71_HUMAN	K.C(+414.19)QEVISWLDANTLAEKDEFEHK.R	71.66	3018.41	0.7	755.61	4	18191	1	PEO-Biotin
2	371	259536	P55884|EIF3B_HUMAN	R.NLFNVVDC(+414.19)K.L	71.66	1464.71	2	733.364	2	15219	1	PEO-Biotin
2	368	260284	P43490|NAMPT_HUMAN	K.VYSYFEC(+414.19)R.E	71.64	1479.65	-0.3	740.833	2	12464	1	PEO-Biotin
2	32	259397	P13797|PLST_HUMAN	K.ALENDPDC(+414.19)R.H	71.56	1445.63	0	723.821	2	6355	1	PEO-Biotin
1	257	260096	P37837|TALDO_HUMAN	K.ALAGC(+414.19)DFLTISPK.L	71.55	1748.88	0.3	875.449	2	18263	1	PEO-Biotin
2	844	267593	tr|H3BP04|H3BP04_HUMAN	R.ENMAYTVEC(+414.19)LR.G	71.48	1741.78	-2	871.897	2	13497	1	PEO-Biotin
1	85	259441	P50990|TCPQ_HUMAN	K.AHEILPNLVC(+414.19)C(+414.19)SAK.N	71.46	2325.14	1.3	776.053	3	17166	1	PEO-Biotin
1	217	259552	tr|E7EVA0|E7EVA0_HUMAN	K.C(+414.19)SLPAEEDSVLEK.L	71.46	1832.85	-0.9	917.433	2	14149	1	PEO-Biotin
1	586	260179	P48735|IDHP_HUMAN	K.VC(+414.19)VETVESGAMTK.D	71.46	1766.83	-2.2	884.418	2	12149	1	PEO-Biotin
1	36	259425	Q9Y490|TLN1_HUMAN	K.NC(+414.19)GQMSEIEAK.V	71.45	1622.71	-1.1	812.361	2	9901	1	PEO-Biotin
1	1234	262410	Q9UBM7|DHCR7_HUMAN	K.VIEC(+414.19)SYTSADGQR.H	71.44	1841.83	0.6	921.922	2	9683	1	PEO-Biotin
2	237	259657	P04843|RPN1_HUMAN	K.TEGSDLC(+414.19)DR.V	71.43	1408.6	-0.9	705.305	2	6785	1	PEO-Biotin
1	375	260006	Q09028|RBBP4_HUMAN	K.HPSKPDPSGEC(+414.19)NPDLR.L	71.38	2161.99	-0.4	721.67	3	7147	2	PEO-Biotin
1	141	259611	Q13838|DX39B_HUMAN	K.HFILDEC(+414.19)DK.M	71.37	1532.7	-0.7	767.357	2	13115	1	PEO-Biotin
1	331	259772	tr|B4DJV2|B4DJV2_HUMAN	R.GFSIPEC(+414.19)QK.L	71.37	1421.67	0.6	711.842	2	13518	1	PEO-Biotin
2	875	261067	P78406|RAE1L_HUMAN	R.C(+414.19)WEVQDSGQTIPK.A	71.35	1903.88	-5.9	952.942	2	12192	1	PEO-Biotin
2	552	260798	Q13242|SRSF9_HUMAN	R.EAGDVC(+414.19)YADVQK.D	71.35	1710.76	0.6	856.387	2	8538	1	PEO-Biotin
2	449	260347	P46060|RAGP1_HUMAN	K.ILAAALTEC(+414.19)HR.K	71.34	1610.83	9.9	806.429	2	10578	2	PEO-Biotin
2	246	260024	tr|E9PKG1|E9PKG1_HUMAN	K.GQLC(+414.19)ELSC(+414.19)STDYR.M	71.33	2302.01	-1.2	1152.01	2	13932	1	PEO-Biotin
2	848	259923	Q9H4A4|AMPB_HUMAN	R.C(+414.19)LEPEGAAELR.L	71.28	1600.76	0.4	801.387	2	10938	1	PEO-Biotin
2	73	259403	P34932|HSP74_HUMAN	K.KPVVDC(+414.19)VVSVPC(+414.19)FYTDAER.R	71.24	2954.41	1.4	985.81	3	17754	1	PEO-Biotin
1	2002	265308	O95218|ZRAB2_HUMAN	R.GLFSANDWQC(+414.19)K.T	71.23	1681.76	-0.3	841.887	2	17341	1	PEO-Biotin
1	97	259502	P49368|TCPG_HUMAN	K.IGDEYFTFITDC(+414.19)K.D	71.2	1964.89	0.9	983.453	2	20521	1	PEO-Biotin
1	53	259562	P61978|HNRPK_HUMAN	K.IIPTLEEGLQLPSPTATSQLPLESDAVEC(+414.19)LNYQHYK.G	71.2	4411.2	0.9	1471.41	3	24286	1	PEO-Biotin
1	632	260222	P47756|CAPZB_HUMAN	K.DYLLC(+414.19)DYNR.D	71.19	1587.71	-0.2	794.86	2	15682	1	PEO-Biotin
1	568	260547	P48047|ATPO_HUMAN	R.GEVPC(+414.19)TVTSASPLEEATLSELK.T	71.18	2674.31	1.8	1338.16	2	19780	1	PEO-Biotin
1	505	260108	P20073|ANXA7_HUMAN	R.C(+414.19)YQSEFGR.D	71.16	1402.6	0.3	702.308	2	10793	1	PEO-Biotin
2	222	259855	Q92598|HS105_HUMAN	R.C(+414.19)TPSVISFGSK.N	71.15	1538.75	2.1	770.383	2	12723	1	PEO-Biotin
2	119	259909	Q15233|NONO_HUMAN	R.FAC(+414.19)HSASLTVR.N	71.15	1604.78	0.3	535.934	3	8489	1	PEO-Biotin
2	894	261967	tr|K7EK33|K7EK33_HUMAN	R.NIDPKPC(+414.19)TPR.G	71.12	1553.77	0.3	777.892	2	6387	2	PEO-Biotin
1	1253	262508	Q15018|F175B_HUMAN	R.VVESC(+414.19)QAEVNK.L	71.1	1618.77	0.8	810.393	2	7076	1	PEO-Biotin
2	848	259923	Q9H4A4|AMPB_HUMAN	R.AFFPC(+414.19)FDTPAVK.Y	71.04	1755.84	0	878.926	2	18038	1	PEO-Biotin
2	291	260338	Q04917|1433F_HUMAN	K.ELETVC(+414.19)NDVLSLLDK.F	71.02	2104.04	2	1053.03	2	21749	2	PEO-Biotin
1	1294	263889	P02765|FETUA_HUMAN	K.C(+414.19)DSSPDSAEDVRK.V	71	1821.79	0.2	608.27	3	6036	1	PEO-Biotin
2	69	259413	Q86VP6|CAND1_HUMAN	R.TYIQC(+414.19)IAAISR.Q	70.99	1651.84	0.6	826.929	2	15321	1	PEO-Biotin
2	932	263228	O15400|STX7_HUMAN	K.ITQC(+414.19)SVEIQR.T	70.98	1589.79	1.3	795.904	2	8591	1	PEO-Biotin
1	159	259909	Q15233|NONO_HUMAN	R.FAC(+414.19)HSASLTVR.N	70.96	1604.78	0.1	535.934	3	10319	1	PEO-Biotin
2	521	260668	P31350|RIR2_HUMAN	R.EFLFNAIETMPC(+414.19)VK.K	70.96	2054.99	0.3	1028.5	2	20617	1	PEO-Biotin
2	53	259529	P40926|MDHM_HUMAN	K.TIIPLISQC(+414.19)TPK.V	70.94	1726.94	2.2	864.477	2	15660	2	PEO-Biotin
2	758	260476	tr|E7EPN9|E7EPN9_HUMAN	R.IAC(+414.19)GPPQAK.L	70.94	1297.65	-0.6	649.833	2	6412	1	PEO-Biotin
1	651	260278	Q12874|SF3A3_HUMAN	R.YLDLHDC(+414.19)YLK.Y	70.93	1695.8	0.2	848.908	2	15558	1	PEO-Biotin
2	1327	267902	Q96GK7|FAH2A_HUMAN	K.TFDTFC(+414.19)PLGPALVTK.D	70.92	2023.02	-0.7	1012.51	2	18610	1	PEO-Biotin
2	42	259404	P09874|PARP1_HUMAN	K.SDAYYC(+414.19)TGDVTAWTK.C	70.91	2093.91	-1	1047.96	2	14300	1	PEO-Biotin
2	539	259928	Q9Y5B9|SP16H_HUMAN	R.INFYC(+414.19)PGSALGR.N	70.89	1710.82	3.1	856.421	2	15130	1	PEO-Biotin
1	266	259581	P52701|MSH6_HUMAN	R.AYGVC(+414.19)FVDTSLGK.F	70.88	1772.85	3.4	887.434	2	17527	1	PEO-Biotin
2	218	259701	P15880|RS2_HUMAN	K.IGKPHTVPC(+414.19)K.V	70.86	1492.79	0.3	498.604	3	4967	2	PEO-Biotin
2	78	259402	P25205|MCM3_HUMAN	R.TVLIAC(+414.19)NVK.Q	70.86	1373.74	1	687.879	2	10687	1	PEO-Biotin
1	132	259763	P36578|RL4_HUMAN	R.SGQGAFGNMC(+414.19)R.G	70.85	1540.66	0.5	771.337	2	11583	1	PEO-Biotin
2	374	261037	tr|H7BXH2|H7BXH2_HUMAN	K.LSTSQDAAC(+414.19)K.D	70.83	1436.66	0.2	719.339	2	5399	1	PEO-Biotin
2	1358	265559	tr|E9PPR0|E9PPR0_HUMAN	K.YLVVNADEGEPGTC(+414.19)K.D	70.83	2007.93	-1.7	1004.97	2	10597	1	PEO-Biotin
1	858	261806	tr|E9PPH5|E9PPH5_HUMAN	K.SLDLFNC(+414.19)EITNLEDYR.E	70.8	2358.09	0.5	1180.05	2	22381	2	PEO-Biotin
2	103	259516	P49915|GUAA_HUMAN	R.SYSYVC(+414.19)GISSK.D	70.8	1606.74	-0.5	804.375	2	10510	1	PEO-Biotin
1	290	259592	P13489|RINI_HUMAN	R.LDDC(+414.19)GLTEAR.C	70.78	1505.69	0.8	753.851	2	11298	1	PEO-Biotin
2	59	259458	P55072|TERA_HUMAN	K.MTN(+.98)GFSGADLTEIC(+414.19)QR.A	70.76	2156.95	-1.2	1079.48	2	15247	1	Deamidation (NQ); PEO-Biotin
2	173	259730	P04083|ANXA1_HUMAN	K.MYGISLC(+414.19)QAILDETK.G	70.75	2098.01	1	1050.02	2	19771	1	PEO-Biotin
2	417	263912	tr|F5H823|F5H823_HUMAN	R.QWNNC(+414.19)AFLESSAK.S	70.73	1910.87	0.3	956.44	2	14204	1	PEO-Biotin
1	268	259659	O75131|CPNE3_HUMAN	K.VALNVSC(+414.19)ANLLDK.D	70.71	1772.92	0.7	887.466	2	16662	1	PEO-Biotin
2	475	260372	Q96AG4|LRC59_HUMAN	K.LTTLPSDFC(+414.19)GLTHLVK.L	70.71	2158.12	0.6	1080.07	2	17908	2	PEO-Biotin
2	73	259403	P34932|HSP74_HUMAN	R.C(+414.19)TPAC(+414.19)ISFGPK.N	70.71	1950.91	-0.1	976.461	2	14698	1	PEO-Biotin
1	491	260632	tr|I3L397|I3L397_HUMAN	K.KYEDIC(+414.19)PSTHNMDVPNIK.R	70.7	2517.17	-0.5	840.063	3	12961	1	PEO-Biotin
1	816	260944	tr|A0A0A0MTN3|A0A0A0MTN3_HUMAN	R.YTC(+414.19)GEAPDYDR.S	70.69	1702.7	-0.4	852.355	2	9494	1	PEO-Biotin
1	26	259398	P08238|HS90B_HUMAN	K.C(+414.19)LELFSELAEDKENYK.K	70.68	2344.1	0.3	782.373	3	20037	1	PEO-Biotin
1	963	261337	Q9UMS4|PRP19_HUMAN	R.IWSVPNASC(+414.19)VQVVR.A	70.68	1971.01	0.7	986.511	2	17374	1	PEO-Biotin
2	505	261394	P62913|RL11_HUMAN	K.IAVHC(+414.19)TVR.G	70.68	1311.68	1.1	656.848	2	6737	2	PEO-Biotin
1	155	259519	P30153|2AAA_HUMAN	R.NLC(+414.19)SDDTPMVR.R	70.66	1663.74	-1.8	832.874	2	12146	1	PEO-Biotin
2	285	259642	Q01518|CAP1_HUMAN	K.TDGC(+414.19)HAYLSK.N	70.66	1507.68	-2.1	754.846	2	6829	2	PEO-Biotin
2	49	259420	O75369|FLNB_HUMAN	K.SSFLVDC(+414.19)SK.A	70.64	1398.65	-0.3	700.333	2	11533	1	PEO-Biotin
2	1103	264959	tr|H7C2R9|H7C2R9_HUMAN	R.SGAELALDYLC(+414.19)R.W	70.63	1723.83	2.1	862.923	2	17115	1	PEO-Biotin
2	133	259457	O43390|HNRPR_HUMAN	K.LC(+414.19)DSYEIRPGK.H	70.61	1693.82	1.4	847.917	2	8595	2	PEO-Biotin
1	132	259763	P36578|RL4_HUMAN	R.GPC(+414.19)IIYNEDN(+.98)GIIK.A	70.6	1962.94	2.2	982.481	2	16578	1	PEO-Biotin; Deamidation (NQ)
1	87	259499	tr|A0A087WTP3|A0A087WTP3_HUMAN	K.VQQAC(+414.19)EMVMDILR.E	70.55	1948.92	0.6	975.47	2	21622	1	PEO-Biotin
1	1067	261611	tr|K7EMQ3|K7EMQ3_HUMAN	K.C(+414.19)VDLVVSELATVIK.K	70.54	1902.02	1.3	952.019	2	24339	1	PEO-Biotin
1	44	259415	Q08211|DHX9_HUMAN	K.NFLYAWC(+414.19)GK.R	70.54	1514.7	0.8	758.36	2	18873	1	PEO-Biotin
1	28	259419	P49327|FAS_HUMAN	R.AALQEELQLC(+414.19)K.G	70.53	1658.84	0.2	830.426	2	15406	1	PEO-Biotin
1	648	260273	Q14195|DPYL3_HUMAN	R.GAPLVVIC(+414.19)QGK.I	70.53	1497.8	0	749.91	2	14160	1	PEO-Biotin
2	1915	268712	tr|H7C2Q2|H7C2Q2_HUMAN	K.DSAVNAIC(+414.19)YGAK.I	70.51	1624.76	-1.1	813.386	2	10408	1	PEO-Biotin
1	512	260312	tr|G3V295|G3V295_HUMAN	K.YGYEIPVDMLC(+414.19)K.R	70.46	1843.86	0.7	922.936	2	19689	1	PEO-Biotin
1	190	259605	Q16658|FSCN1_HUMAN	K.QIWTLEQPPDEAGSAAVC(+414.19)LR.S	70.45	2597.26	0.5	866.762	3	19065	1	PEO-Biotin
1	597	260363	P31040|SDHA_HUMAN	R.VGSVLQEGC(+414.19)GK.I	70.45	1489.73	0.6	745.871	2	9992	1	PEO-Biotin
1	172	259788	P30041|PRDX6_HUMAN	R.DFTPVC(+414.19)TTELGR.A	70.4	1751.82	1.4	876.92	2	15180	1	PEO-Biotin
2	362	259687	Q9BQG0|MBB1A_HUMAN	K.GNTAEGC(+414.19)VHETQEK.Q	70.4	1915.84	0	639.621	3	5091	2	PEO-Biotin
2	728	259921	P51149|RAB7A_HUMAN	R.AQAWC(+414.19)YSK.N	70.4	1369.62	0.2	685.815	2	9449	1	PEO-Biotin
1	12	259406	tr|Q60FE5|Q60FE5_HUMAN	R.APSVANVGSHC(+414.19)DLSLK.I	70.38	2010.99	1.4	671.337	3	12685	1	PEO-Biotin
1	132	259763	P36578|RL4_HUMAN	R.YAIC(+414.19)SALAASALPALVMSK.G	70.36	2293.19	1.3	1147.6	2	23097	4	PEO-Biotin
2	543	259595	P28331|NDUS1_HUMAN	K.VVAAC(+414.19)AMPVMK.G	70.33	1532.76	1.3	767.388	2	11744	1	PEO-Biotin
1	32	259510	P08670|VIME_HUMAN	R.QVQSLTC(+414.19)EVDALK.G	70.31	1846.92	-0.1	924.466	2	15337	2	PEO-Biotin
2	34	259419	P49327|FAS_HUMAN	R.AALQEELQLC(+414.19)K.G	70.29	1658.84	0.6	830.426	2	13498	1	PEO-Biotin
1	129	259563	O43175|SERA_HUMAN	K.VLISDSLDPC(+414.19)C(+414.19)R.K	70.28	2148.01	-0.8	1075.01	2	17625	2	PEO-Biotin
2	202	259441	P50990|TCPQ_HUMAN	K.QITSYGETC(+414.19)PGLEQYAIK.K	70.27	2414.15	-0.4	1208.08	2	14942	2	PEO-Biotin
1	493	259923	Q9H4A4|AMPB_HUMAN	R.VGEGPGVC(+414.19)WLAPEQTAGK.K	70.24	2212.07	-1.1	1107.04	2	17413	1	PEO-Biotin
2	262	259555	P54136|SYRC_HUMAN	M(+42.01)DVLVSEC(+414.19)SAR.L	70.19	1664.76	-0.1	833.386	2	17434	1	Acetylation (N-term); PEO-Biotin
2	129	259599	Q15393|SF3B3_HUMAN	R.SEHPPLC(+414.19)GR.D	70.17	1408.66	0.1	470.56	3	6522	2	PEO-Biotin
1	169	259616	P14866|HNRPL_HUMAN	K.LC(+414.19)FSTAQHAS	70.16	1477.67	0.5	739.842	2	11651	1	PEO-Biotin
1	849	261498	O60684|IMA7_HUMAN	R.NAVWALSNLC(+414.19)R.G	70.14	1659.82	0.3	830.919	2	19120	1	PEO-Biotin
1	246	260122	P12004|PCNA_HUMAN	K.C(+414.19)AGNEDIITLR.A	70.13	1617.79	0.1	809.9	2	14775	1	PEO-Biotin
2	183	259563	O43175|SERA_HUMAN	K.VLISDSLDPC(+414.19)C(+414.19)R.K	70.11	2148.01	-1.2	1075.01	2	15796	2	PEO-Biotin
1	268	259659	O75131|CPNE3_HUMAN	K.ISLNSLC(+414.19)YGDMDK.T	70.09	1871.85	0.2	936.931	2	17260	1	PEO-Biotin
1	390	259976	tr|E9PHA6|E9PHA6_HUMAN	R.QAANLQDC(+414.19)YR.L	70.08	1594.72	-1.4	798.368	2	9909	1	PEO-Biotin
2	168	259509	Q15029|U5S1_HUMAN	K.C(+414.19)FAETPNKK.N	70.06	1450.69	0	484.572	3	6618	1	PEO-Biotin
2	1321	262053	Q14318|FKBP8_HUMAN	K.C(+414.19)LNNLAASQLK.L	70.06	1587.81	0.8	794.914	2	11617	1	PEO-Biotin
1	1146	261876	Q9BPU6|DPYL5_HUMAN	R.C(+414.19)HGVPLVTISR.G	70.04	1594.83	-1.5	798.422	2	13229	1	PEO-Biotin
2	797	261186	Q3ZCQ8|TIM50_HUMAN	R.VVVVDC(+414.19)K.K	70.04	1174.61	1.3	588.313	2	7686	1	PEO-Biotin
2	1455	268092	Q8IY67|RAVR1_HUMAN	R.VSFC(+414.19)APGPPGR.S	70.01	1500.72	-0.4	751.368	2	10674	1	PEO-Biotin
1	952	261270	P25398|RS12_HUMAN	K.VVGC(+414.19)SC(+414.19)VVVK.D	69.99	1819.91	0.8	910.961	2	14158	1	PEO-Biotin
1	442	259971	P22087|FBRL_HUMAN	R.HEGVFIC(+414.19)R.G	69.96	1373.66	-0.5	687.836	2	11311	2	PEO-Biotin
1	701	260734	Q16643|DREB_HUMAN	K.VMYGFC(+414.19)SVK.D	69.92	1446.67	-1.5	724.342	2	15031	1	PEO-Biotin
1	176	259655	P52209|6PGD_HUMAN	K.VGTGEPC(+414.19)C(+414.19)DWVGDEGAGHFVK.M	69.91	2990.31	0.3	997.777	3	16977	1	PEO-Biotin
2	50	259561	P00338|LDHA_HUMAN	K.DDVFLSVPC(+414.19)ILGQN(+.98)GISDLVK.V	69.87	2646.33	6.1	1324.18	2	23132	2	PEO-Biotin; Deamidation (NQ)
2	1334	261689	tr|K7EKD8|K7EKD8_HUMAN	K.TDGFGIDTC(+414.19)R.S	69.86	1497.66	0.3	749.837	2	11203	1	PEO-Biotin
1	512	260312	tr|G3V295|G3V295_HUMAN	K.C(+414.19)DPAGYYC(+414.19)GFK.A	69.83	2050.87	-0.1	1026.44	2	16506	2	PEO-Biotin
1	326	259695	Q9Y230|RUVB2_HUMAN	K.FVQC(+414.19)PDGELQK.R	69.83	1676.79	0.3	839.403	2	11046	1	PEO-Biotin
1	54	259412	P55060|XPO2_HUMAN	K.LLTEC(+414.19)PPMMDTEYTK.L	69.82	2184.98	1.2	1093.5	2	16402	1	PEO-Biotin
1	439	259950	O15144|ARPC2_HUMAN	R.NC(+414.19)FASVFEK.Y	69.82	1457.67	-0.1	729.841	2	17096	1	PEO-Biotin
2	720	260310	Q15637|SF01_HUMAN	K.C(+414.19)GGAGHIASDC(+414.19)K.F	69.79	1945.85	0.5	973.934	2	7757	2	PEO-Biotin
2	431	260594	P53004|BIEA_HUMAN	R.ILHC(+414.19)LGLAEEIQK.Y	69.74	1879.99	0.7	627.671	3	13751	1	PEO-Biotin
1	490	260586	Q01081|U2AF1_HUMAN	R.QYEMGEC(+414.19)TR.G	69.73	1529.63	-0.1	765.823	2	9338	1	PEO-Biotin
1	184	259527	Q99832|TCPH_HUMAN	R.YNFFTGC(+414.19)PK.A	69.72	1489.67	0.5	745.844	2	16458	1	PEO-Biotin
2	531	261322	P62495|ERF1_HUMAN	R.YVLHC(+414.19)QGTEEEK.I	69.72	1848.84	-6.9	925.42	2	7273	1	PEO-Biotin
1	64	259402	P25205|MCM3_HUMAN	R.GVVC(+414.19)IDEFDK.M	69.7	1537.72	0.1	769.865	2	16007	1	PEO-Biotin
1	432	261078	P62906|RL10A_HUMAN	K.FSVC(+414.19)VLGDQQHC(+414.19)DEAK.A	69.67	2606.16	-0.7	869.728	3	16329	1	PEO-Biotin
1	99	259490	P50991|TCPD_HUMAN	K.ITGC(+414.19)ASPGK.T	69.61	1246.61	-0.5	624.309	2	6440	1	PEO-Biotin
1	146	259836	tr|E9PCY7|E9PCY7_HUMAN	R.GLPWSC(+414.19)SADEVQR.F	69.61	1860.85	0.1	931.432	2	15578	1	PEO-Biotin
1	545	260183	Q7L2H7|EIF3M_HUMAN	R.YTVYC(+414.19)SLIK.V	69.61	1502.75	1.9	752.384	2	15975	1	PEO-Biotin
2	230	259527	Q99832|TCPH_HUMAN	R.YNFFTGC(+414.19)PK.A	69.6	1489.67	0	745.844	2	14444	1	PEO-Biotin
1	517	260488	P30086|PEBP1_HUMAN	K.C(+414.19)DEPILSNR.S	69.56	1459.68	0.7	730.848	2	11297	1	PEO-Biotin
1	141	259611	Q13838|DX39B_HUMAN	K.NC(+414.19)PHIVVGTPGR.I	69.56	1662.83	0.5	555.285	3	10369	1	PEO-Biotin
1	290	259592	P13489|RINI_HUMAN	R.WAELLPLLQQC(+414.19)QVVR.L	69.52	2209.18	1.1	1105.6	2	22830	1	PEO-Biotin
1	319	259764	Q08J23|NSUN2_HUMAN	K.ILDMC(+414.19)AAPGSK.T	69.5	1518.72	-0.8	760.369	2	13077	1	PEO-Biotin
2	112	259764	Q08J23|NSUN2_HUMAN	K.ILDMC(+414.19)AAPGSK.T	69.49	1518.72	-2.3	760.368	2	11141	1	PEO-Biotin
1	142	259472	P26639|SYTC_HUMAN	K.TTPYQIAC(+414.19)GISQGLADNTVIAK.V	69.48	2677.35	2	1339.68	2	22242	3	PEO-Biotin
2	490	260779	P51858|HDGF_HUMAN	K.C(+414.19)GDLVFAK.M	69.46	1265.61	0.8	633.815	2	11959	1	PEO-Biotin
1	1080	261581	Q9UIG0|BAZ1B_HUMAN	K.SC(+414.19)DGNQELLNFLR.S	69.44	1921.9	0.4	961.959	2	20647	1	PEO-Biotin
2	15	259417	P78527|PRKDC_HUMAN	K.NILEESLC(+414.19)ELVAK.Q	69.41	1873.95	0.1	937.984	2	21039	1	PEO-Biotin
1	385	259839	tr|A0A0A0MRA5|A0A0A0MRA5_HUMAN	R.WDVLIQQATQC(+414.19)LNR.L	69.37	2101.04	3.9	1051.53	2	19884	1	PEO-Biotin
2	992	260900	tr|A0A0A0MTN9|A0A0A0MTN9_HUMAN	R.C(+414.19)AFWGNVEVGR.D	69.37	1650.76	-2.2	826.388	2	15656	2	PEO-Biotin
2	15	259417	P78527|PRKDC_HUMAN	R.LAAVVSAC(+414.19)K.Q	69.35	1274.67	0.5	638.344	2	8156	1	PEO-Biotin
2	774	267582	Q9NUJ1|ABHDA_HUMAN	K.ALAIEEFC(+414.19)K.S	69.34	1436.7	0.6	719.36	2	14514	1	PEO-Biotin
2	105	259450	P17987|TCPA_HUMAN	K.IAC(+414.19)LDFSLQK.T	69.32	1550.78	0.8	776.4	2	15569	1	PEO-Biotin
1	919	261517	P61081|UBC12_HUMAN	K.LVIC(+414.19)PDEGFYK.S	69.29	1696.82	0.1	849.418	2	16767	1	PEO-Biotin
1	24	259397	P13797|PLST_HUMAN	K.AVGDGIVLC(+414.19)K.M	69.28	1387.72	1.1	694.868	2	13596	1	PEO-Biotin
1	377	260111	tr|B4DFG0|B4DFG0_HUMAN	K.SIC(+414.19)EVLDLER.S	69.27	1589.78	0.5	795.897	2	18196	1	PEO-Biotin
1	494	259928	Q9Y5B9|SP16H_HUMAN	R.INFYC(+414.19)PGSALGR.N	69.27	1710.82	1.8	856.42	2	17065	1	PEO-Biotin
2	23	259946	P62937|PPIA_HUMAN	K.KITIADC(+414.19)GQLE	69.27	1603.79	0.6	802.905	2	11717	2	PEO-Biotin
1	65	259413	Q86VP6|CAND1_HUMAN	K.FC(+414.19)NVDDDELR.E	69.23	1638.7	1.2	820.359	2	12467	1	PEO-Biotin
1	102	259514	O14980|XPO1_HUMAN	K.TSSDPTC(+414.19)VEK.E	69.18	1479.66	-0.3	740.836	2	7029	1	PEO-Biotin
1	184	259527	Q99832|TCPH_HUMAN	R.QLC(+414.19)DNAGFDATNILNK.L	69.17	2150.01	-0.6	1076.01	2	17185	2	PEO-Biotin
1	1176	262072	Q9HCC0|MCCB_HUMAN	K.MVAAVAC(+414.19)AQVPK.I	69.14	1600.81	0.5	801.415	2	12110	1	PEO-Biotin
1	130	259518	O00231|PSD11_HUMAN	R.TTANAIYC(+414.19)PPK.L	69.12	1591.77	0.2	796.894	2	10639	1	PEO-Biotin
1	430	261025	P07741|APT_HUMAN	R.VVVVDDLLATGGTMNAAC(+414.19)ELLGR.L	69.11	2730.38	-2.7	1366.19	2	24170	1	PEO-Biotin
2	636	260673	A6NDG6|PGP_HUMAN	R.LDTDILLGATC(+414.19)GLK.T	69.11	1845.96	1	923.987	2	17930	1	PEO-Biotin
2	171	259446	P11586|C1TC_HUMAN	K.QGFGNLPIC(+414.19)MAK.T	69.1	1691.82	0.5	846.918	2	15836	1	PEO-Biotin
2	69	259413	Q86VP6|CAND1_HUMAN	K.FC(+414.19)NVDDDELR.E	69.06	1638.7	-0.5	820.358	2	10566	1	PEO-Biotin
2	180	259592	P13489|RINI_HUMAN	R.LDDC(+414.19)GLTEAR.C	69.06	1505.69	0.3	753.85	2	9429	1	PEO-Biotin
1	440	259963	P62333|PRS10_HUMAN	K.GC(+414.19)LLYGPPGTGK.T	69.04	1575.78	0.7	788.897	2	14524	1	PEO-Biotin
2	230	259527	Q99832|TCPH_HUMAN	K.C(+414.19)AMTALSSK.L	69.04	1324.62	0.2	663.317	2	9209	1	PEO-Biotin
1	796	260740	tr|H0YB24|H0YB24_HUMAN	R.VVTQNIC(+414.19)QYR.S	69.02	1636.81	3.7	819.414	2	11200	1	PEO-Biotin
1	92	259473	P05023|AT1A1_HUMAN	R.C(+414.19)SSILLHGK.E	69	1370.71	0.3	686.36	2	10570	2	PEO-Biotin
2	484	260175	tr|M0R299|M0R299_HUMAN	R.HEGVFIC(+414.19)R.G	69	1373.66	0.9	687.837	2	9244	2	PEO-Biotin
1	1454	263228	O15400|STX7_HUMAN	K.ITQC(+414.19)SVEIQR.T	68.99	1589.79	0.9	795.903	2	10340	1	PEO-Biotin
1	88	259458	P55072|TERA_HUMAN	K.GVLFYGPPGC(+414.19)GK.T	68.97	1607.78	0.1	804.899	2	16103	1	PEO-Biotin
1	101	259706	P63104|1433Z_HUMAN	R.YDDMAAC(+414.19)MK.S	68.96	1460.58	0.3	731.298	2	11473	1	PEO-Biotin
1	4	259417	P78527|PRKDC_HUMAN	K.VC(+414.19)LDIIYK.M	68.95	1379.72	0.5	690.867	2	16889	1	PEO-Biotin
2	781	260058	O15067|PUR4_HUMAN	K.FC(+414.19)DNSSAIQGK.E	68.95	1582.71	-1.6	792.362	2	7267	1	PEO-Biotin
1	547	260426	P49189|AL9A1_HUMAN	R.VIATFTC(+414.19)SGEK.E	68.94	1568.76	2.4	785.388	2	12265	1	PEO-Biotin
2	15	259417	P78527|PRKDC_HUMAN	K.NTC(+414.19)TSVYTK.D	68.94	1429.66	-0.1	715.836	2	6760	1	PEO-Biotin
2	23	259946	P62937|PPIA_HUMAN	K.HTGPGILSMAN(+.98)AGPNTNGSQFFIC(+414.19)TAK.T	68.92	3148.48	-0.2	1050.5	3	17525	1	Deamidation (NQ); PEO-Biotin
1	695	260515	O43865|SAHH2_HUMAN	K.LC(+414.19)VPAMNVNDSVTK.Q	68.9	1903.92	1.3	952.969	2	15115	1	PEO-Biotin
2	640	260061	P27694|RFA1_HUMAN	K.DSLVDIIGIC(+414.19)K.S	68.9	1588.82	1.5	795.419	2	18696	1	PEO-Biotin
2	43	259439	P14625|ENPL_HUMAN	K.GYEVIYLTEPVDEYC(+414.19)IQALPEFDGK.R	68.9	3304.56	-4	1102.52	3	21500	1	PEO-Biotin
2	244	260173	P09960|LKHA4_HUMAN	R.AILPC(+414.19)QDTPSVK.L	68.9	1684.85	0.2	843.434	2	10858	1	PEO-Biotin
1	193	259571	Q14566|MCM6_HUMAN	R.NPVC(+414.19)ANR.R	68.87	1186.56	0.1	594.287	2	6482	1	PEO-Biotin
1	204	259642	Q01518|CAP1_HUMAN	K.TDGC(+414.19)HAYLSK.N	68.85	1507.68	-1	754.846	2	8170	2	PEO-Biotin
2	652	259771	P41091|IF2G_HUMAN	K.IVLTNPVC(+414.19)TEVGEK.I	68.85	1914.98	1.3	958.498	2	13254	1	PEO-Biotin
2	475	260372	Q96AG4|LRC59_HUMAN	K.ATILDLSC(+414.19)NK.L	68.82	1490.75	0.1	746.381	2	13451	1	PEO-Biotin
1	341	260135	tr|A0A087WUK2|A0A087WUK2_HUMAN	R.GFC(+414.19)FITYTDEEPVK.K	68.81	2061.94	-3.5	1031.97	2	19551	1	PEO-Biotin
2	36	259421	Q01082|SPTB2_HUMAN	K.FATDGEGYKPC(+414.19)DPQVIR.D	68.81	2309.08	-0.2	770.701	3	10602	1	PEO-Biotin
2	555	260301	P46777|RL5_HUMAN	K.VGLTNYAAAYC(+414.19)TGLLLAR.R	68.81	2283.18	2.1	1142.6	2	19580	1	PEO-Biotin
2	1406	268003	O75663|TIPRL_HUMAN	R.C(+414.19)VNNYQGMLK.V	68.81	1582.73	0.1	792.373	2	10988	1	PEO-Biotin
1	12	259406	tr|Q60FE5|Q60FE5_HUMAN	R.TPC(+414.19)EEILVK.H	68.79	1444.73	-0.5	723.372	2	13240	1	PEO-Biotin
1	23	259436	P11142|HSP7C_HUMAN	K.VC(+414.19)NPIITK.L	68.77	1300.69	0.2	651.352	2	11008	1	PEO-Biotin
1	180	260099	Q13162|PRDX4_HUMAN	K.HGEVC(+414.19)PAGWKPGSETIIPDPAGK.L	68.75	2759.34	1.2	920.789	3	15055	2	PEO-Biotin
1	883	260995	Q9NQR4|NIT2_HUMAN	K.LYNTC(+414.19)AVFGPDGTLLAK.Y	68.75	2196.1	0.9	1099.06	2	19089	1	PEO-Biotin
1	64	259402	P25205|MCM3_HUMAN	R.TVLIAC(+414.19)NVK.Q	68.71	1373.74	0.7	687.878	2	12640	1	PEO-Biotin
2	524	263107	P52948|NUP98_HUMAN	K.GEC(+414.19)IVSDFTIGR.K	68.7	1709.81	-0.5	855.913	2	16745	1	PEO-Biotin
2	485	260168	Q93009|UBP7_HUMAN	R.DLLPVMC(+414.19)DR.A	68.69	1474.7	1.2	738.357	2	15353	1	PEO-Biotin
1	277	259609	P11387|TOP1_HUMAN	R.AVAILC(+414.19)NHQR.A	68.68	1537.79	2.2	769.902	2	9918	1	PEO-Biotin
2	653	260472	P49643|PRI2_HUMAN	R.LAYC(+414.19)QSEELR.R	68.68	1624.76	0.9	813.388	2	9664	1	PEO-Biotin
1	54	259412	P55060|XPO2_HUMAN	R.IVEDEPNKIC(+414.19)EADR.V	68.66	2043.96	-0.4	682.327	3	9311	1	PEO-Biotin
1	658	260491	Q1KMD3|HNRL2_HUMAN	K.NC(+414.19)VVELNFGQK.E	68.64	1663.81	0.9	832.911	2	16708	1	PEO-Biotin
2	118	259796	O75367|H2AY_HUMAN	K.NC(+414.19)LALADDKK.L	68.61	1503.74	0.1	752.879	2	7985	2	PEO-Biotin
1	1197	262172	P49458|SRP09_HUMAN	K.VTDDLVC(+414.19)LVYK.T	68.6	1680.85	-0.7	841.43	2	18256	1	PEO-Biotin
2	589	260488	P30086|PEBP1_HUMAN	R.APVAGTC(+414.19)YQ(+.98)AEWDDYVPK.L	68.6	2427.08	7.7	1214.55	2	16349	1	PEO-Biotin; Deamidation (NQ)
2	1183	261466	P23368|MAOM_HUMAN	R.C(+414.19)LFASGSPFGPVK.L	68.51	1722.85	1.1	862.432	2	17276	1	PEO-Biotin
1	575	260100	P38117|ETFB_HUMAN	K.HSMNPFC(+414.19)EIAVEEAVR.L	68.49	2245.03	1	749.352	3	18644	1	PEO-Biotin
1	28	259419	P49327|FAS_HUMAN	R.C(+414.19)VLLSNLSSTSHVPEVDPGSAELQK.V	68.48	3023.49	0.6	1008.84	3	17835	1	PEO-Biotin
1	1728	263983	tr|D6REK3|D6REK3_HUMAN	K.SC(+414.19)EVLFNPFDDIIPR.E	68.47	2178.05	-1.9	1090.03	2	23749	1	PEO-Biotin
2	73	259403	P34932|HSP74_HUMAN	K.FLEMC(+414.19)NDLLAR.V	68.47	1737.83	2.3	869.922	2	16960	1	PEO-Biotin
2	247	259861	O95336|6PGL_HUMAN	R.WTLGFC(+414.19)DER.L	68.47	1539.69	0.5	770.85	2	16143	1	PEO-Biotin
2	1055	264382	Q9BT78|CSN4_HUMAN	R.C(+414.19)QQLAAYGILEK.M	68.43	1749.88	1.4	875.948	2	14559	1	PEO-Biotin
1	543	260042	P23921|RIR1_HUMAN	K.SAGGIGVAVSC(+414.19)IR.A	68.38	1602.82	1.4	802.419	2	14707	1	PEO-Biotin
2	478	260108	P20073|ANXA7_HUMAN	R.LLVSMC(+414.19)QGNR.D	68.38	1533.75	1.1	767.881	2	11489	1	PEO-Biotin
1	292	259665	O43776|SYNC_HUMAN	R.LEDLVC(+414.19)DVVDR.I	68.37	1688.81	0.9	845.414	2	17164	1	PEO-Biotin
1	907	261094	tr|B4DXZ6|B4DXZ6_HUMAN	K.C(+414.19)TVDVPEDLR.E	68.32	1559.73	0	780.873	2	13985	1	PEO-Biotin
1	1155	261934	O43765|SGTA_HUMAN	R.AIC(+414.19)IDPAYSK.A	68.28	1493.73	0.4	747.87	2	13856	1	PEO-Biotin
1	825	260986	tr|H0YDU8|H0YDU8_HUMAN	R.TEC(+414.19)YGYALGDATR.A	68.28	1832.81	0.1	917.411	2	13768	1	PEO-Biotin
2	49	259420	O75369|FLNB_HUMAN	K.VVPC(+414.19)LVTPVTGR.E	68.28	1653.89	0.3	827.955	2	13809	1	PEO-Biotin
1	317	259709	P63244|GBLP_HUMAN	K.YTVQDESHSEWVSC(+414.19)VR.F	68.27	2338.04	-0.8	780.352	3	13685	1	PEO-Biotin
2	1939	262172	P49458|SRP09_HUMAN	K.VTDDLVC(+414.19)LVYK.T	68.27	1680.85	-0.5	841.43	2	16308	1	PEO-Biotin
2	19	259398	P08238|HS90B_HUMAN	K.C(+414.19)LELFSELAEDK.E	68.26	1809.85	-0.4	905.933	2	19292	1	PEO-Biotin
2	842	265483	tr|H0YKT8|H0YKT8_HUMAN	R.YLLQYQEPIPC(+414.19)EQLVTALC(+414.19)DIK.Q	68.24	3407.69	2.1	1136.91	3	22871	1	PEO-Biotin
1	400	260402	Q04760|LGUL_HUMAN	K.C(+414.19)DFPIMK.F	68.23	1266.58	0.7	634.298	2	15678	1	PEO-Biotin
2	1877	268612	P09234|RU1C_HUMAN	K.FYC(+414.19)DYC(+414.19)DTYLTHDSPSVR.K	68.23	3012.28	0.1	1005.1	3	15174	1	PEO-Biotin
2	1877	268613	tr|A0A0A0MRR7|A0A0A0MRR7_HUMAN	R.FYC(+414.19)DYC(+414.19)DTYLTHDSPSVR.K	68.23	3012.28	0.1	1005.1	3	15174	1	PEO-Biotin
1	22	259414	Q13813|SPTN1_HUMAN	R.GAC(+414.19)AGSEDAVK.A	68.19	1420.63	0.4	711.324	2	6548	1	PEO-Biotin
2	1256	263469	P62877|RBX1_HUMAN	R.QVC(+414.19)PLDNR.E	68.19	1357.65	0.6	679.832	2	8723	1	PEO-Biotin
2	1195	261369	Q6PKG0|LARP1_HUMAN	R.YGLEC(+414.19)LFR.Y	68.17	1413.68	-0.3	707.846	2	17932	1	PEO-Biotin
1	419	260037	P52788|SPSY_HUMAN	R.LYC(+414.19)PVEFSK.E	68.14	1498.72	0.5	750.368	2	15050	1	PEO-Biotin
1	392	260058	O15067|PUR4_HUMAN	K.FC(+414.19)DNSSAIQGK.E	68.08	1582.71	-3	792.361	2	8757	1	PEO-Biotin
1	249	259594	Q9P258|RCC2_HUMAN	R.DVAC(+414.19)GANHTLVLDSQK.R	68.08	2084	-1.5	1043.01	2	11558	1	PEO-Biotin
1	411	259861	O95336|6PGL_HUMAN	K.LC(+414.19)WFLDEAAAR.L	68.07	1707.81	0	854.913	2	20684	2	PEO-Biotin
1	183	259526	P07814|SYEP_HUMAN	K.SC(+414.19)QFVAVR.R	68.07	1322.65	2.4	662.333	2	12221	1	PEO-Biotin
1	154	259568	P50395|GDIB_HUMAN	R.TYDATTHFETTC(+414.19)DDIK.N	68.07	2273.98	0.5	759.002	3	12158	1	PEO-Biotin
1	46	259543	Q00839|HNRPU_HUMAN	K.TC(+414.19)NC(+414.19)ETEDYGEK.F	68.03	2218.89	0	1110.45	2	11406	2	PEO-Biotin
2	15	259417	P78527|PRKDC_HUMAN	R.GYGLFAGPC(+414.19)K.V	68	1425.68	0.8	713.847	2	13873	1	PEO-Biotin
2	502	267610	tr|B5MCF9|B5MCF9_HUMAN	R.C(+414.19)YVQPQWVFDSVNAR.L	67.97	2225.04	0.3	1113.53	2	18164	1	PEO-Biotin
1	380	259713	P54577|SYYC_HUMAN	K.AFC(+414.19)EPGNVENN(+.98)GVLSFIK.H	67.96	2352.11	1.2	1177.07	2	20877	1	PEO-Biotin; Deamidation (NQ)
2	30	259437	P07900|HS90A_HUMAN	K.C(+414.19)LELFTELAEDK.E	67.96	1823.87	3.5	912.945	2	19734	1	PEO-Biotin
1	91	259446	P11586|C1TC_HUMAN	K.C(+414.19)THWAEGGK.G	67.94	1401.62	2	701.817	2	7844	2	PEO-Biotin
2	1362	263221	tr|H7BXG7|H7BXG7_HUMAN	R.C(+414.19)LSSATDPQTK.R	67.94	1563.73	1.3	782.872	2	6726	1	PEO-Biotin
2	14	259406	tr|Q60FE5|Q60FE5_HUMAN	K.MDC(+414.19)QEC(+414.19)PEGYR.V	67.92	2157.87	-1.5	1079.94	2	10981	1	PEO-Biotin
1	187	259591	Q9UQ80|PA2G4_HUMAN	R.MGVVEC(+414.19)AK.H	67.89	1249.59	0.9	625.801	2	9457	1	PEO-Biotin
2	792	267583	P17655|CAN2_HUMAN	K.SDGFSIETC(+414.19)K.I	67.89	1499.66	2.1	750.841	2	11012	1	PEO-Biotin
2	45	259835	P09211|GSTP1_HUMAN	K.ASC(+414.19)LYGQLPK.F	67.88	1492.74	-0.2	747.378	2	12121	2	PEO-Biotin
2	1222	260446	Q9P2E9|RRBP1_HUMAN	K.HMAAASAEC(+414.19)QNYAK.E	67.88	1907.83	0.5	636.952	3	6230	1	PEO-Biotin
1	37	259420	O75369|FLNB_HUMAN	K.VAVTEGC(+414.19)QPSR.V	67.86	1559.74	0.1	780.879	2	7601	1	PEO-Biotin
1	109	259912	P27348|1433T_HUMAN	R.YDDMATC(+414.19)MK.A	67.83	1490.59	0.5	746.303	2	11184	1	PEO-Biotin
1	849	261498	O60684|IMA7_HUMAN	K.IQAVIDSGVC(+414.19)R.R	67.82	1573.8	1	787.906	2	12100	1	PEO-Biotin
2	807	261020	O00170|AIP_HUMAN	K.YYDAIAC(+414.19)LK.N	67.82	1472.7	0.5	737.36	2	14004	1	PEO-Biotin
1	281	259796	O75367|H2AY_HUMAN	K.NC(+414.19)LALADDKK.L	67.79	1503.74	0.5	502.255	3	9620	1	PEO-Biotin
2	1023	262370	tr|E7EM64|E7EM64_HUMAN	K.TC(+414.19)NTMNQFVNK.F	67.79	1712.77	-4.2	857.388	2	9907	1	PEO-Biotin
2	99	259668	P26038|MOES_HUMAN	K.EGILNDDIYC(+414.19)PPETAVLLASYAVQSK.Y	67.77	3222.58	-0.4	1075.2	3	22900	1	PEO-Biotin
1	12	259406	tr|Q60FE5|Q60FE5_HUMAN	K.C(+414.19)SGPGLSPGMVR.A	67.76	1573.74	0.1	787.878	2	12302	1	PEO-Biotin
1	186	259536	P55884|EIF3B_HUMAN	R.YWLEEAEC(+414.19)R.D	67.75	1611.71	-0.6	806.86	2	15974	1	PEO-Biotin
2	91	259491	Q12931|TRAP1_HUMAN	R.NIYYLC(+414.19)APNR.H	67.75	1639.79	6.2	820.905	2	13066	1	PEO-Biotin
1	4	259417	P78527|PRKDC_HUMAN	K.LC(+414.19)YDAFTENMAGENQLLER.R	67.74	2630.18	1.2	1316.1	2	19834	1	PEO-Biotin
2	1674	261581	Q9UIG0|BAZ1B_HUMAN	K.SC(+414.19)DGNQELLNFLR.S	67.74	1921.9	-1.2	961.957	2	18878	1	PEO-Biotin
1	120	259559	P07355|ANXA2_HUMAN	M.S(+42.01)TVHEILC(+414.19)K.L	67.73	1484.74	1.4	743.377	2	14013	1	Acetylation (N-term); PEO-Biotin
2	77	259538	tr|E7ENZ3|E7ENZ3_HUMAN	K.IAILTC(+414.19)PFEPPKPK.T	67.71	1967.06	-1.6	984.537	2	15227	2	PEO-Biotin
2	399	260364	Q9BWD1|THIC_HUMAN	R.ATVAPEDVSEVIFGHVLAAGC(+414.19)GQNPVR.Q	67.7	3149.56	-5.1	1050.86	3	21207	1	PEO-Biotin
2	78	259402	P25205|MCM3_HUMAN	R.GVVC(+414.19)IDEFDK.M	67.69	1537.72	0.7	769.866	2	14061	1	PEO-Biotin
2	1054	262128	Q6YN16|HSDL2_HUMAN	K.TAIHTAAMDMLGGPGIESQC(+414.19)R.K	67.68	2572.19	-0.7	858.404	3	14630	1	PEO-Biotin
2	467	262429	Q9Y224|CN166_HUMAN	K.LTALDYHNPAGFNC(+414.19)K.D	67.67	2076.98	1.5	693.334	3	12038	1	PEO-Biotin
2	1169	262431	Q9Y696|CLIC4_HUMAN	R.DEFTNTC(+414.19)PSDK.E	67.66	1669.7	0.4	835.856	2	7964	1	PEO-Biotin
1	466	259871	P28838|AMPL_HUMAN	R.SAGAC(+414.19)TAAAFLK.E	67.63	1523.75	0.8	762.882	2	15061	1	PEO-Biotin
2	1030	260453	P23193|TCEA1_HUMAN	K.NC(+414.19)TYTQVQTR.S	67.63	1626.75	0.6	814.382	2	7091	1	PEO-Biotin
2	390	261021	Q7Z4V5|HDGR2_HUMAN	R.C(+414.19)LNALEELGTLQVTSQILQK.N	67.59	2614.37	0	1308.19	2	22182	1	PEO-Biotin
1	470	260047	Q9Y6C9|MTCH2_HUMAN	K.YC(+414.19)GLC(+414.19)DSIITIYR.E	67.57	2347.11	0.9	1174.56	2	20911	1	PEO-Biotin
1	1142	261856	P36405|ARL3_HUMAN	K.LSC(+414.19)VPVLIFANK.Q	67.56	1716.93	1.3	859.474	2	20644	1	PEO-Biotin
1	793	260661	Q9BSD7|NTPCR_HUMAN	R.NADC(+414.19)SSGPGQR.V	67.55	1504.64	0.1	753.327	2	5243	1	PEO-Biotin
1	395	260097	tr|A0A0A0MR02|A0A0A0MR02_HUMAN	K.WC(+414.19)EYGLTFTEK.W	67.53	1789.81	0.4	895.91	2	17921	1	PEO-Biotin
1	302	260338	Q04917|1433F_HUMAN	K.ELETVC(+414.19)NDVLSLLDK.F	67.49	2104.04	0.6	1053.03	2	23359	2	PEO-Biotin
2	1143	263430	Q9BZL1|UBL5_HUMAN	K.C(+414.19)NTDDTIGDLK.K	67.45	1607.72	0.5	804.866	2	9877	1	PEO-Biotin
2	807	261020	O00170|AIP_HUMAN	K.LPVWETIVC(+414.19)TMR.E	67.45	1860.93	-0.2	931.472	2	21238	1	PEO-Biotin
1	976	261405	P82933|RT09_HUMAN	K.HDVTC(+414.19)TVSGGGR.S	67.44	1601.73	0.4	801.872	2	6582	1	PEO-Biotin
1	279	259647	Q9UNE7|CHIP_HUMAN	R.KYPEAAAC(+414.19)YGR.A	67.44	1641.76	1.3	821.89	2	8721	1	PEO-Biotin
2	361	259581	P52701|MSH6_HUMAN	R.AYGVC(+414.19)FVDTSLGK.F	67.44	1772.85	0.5	887.432	2	15648	2	PEO-Biotin
1	676	261442	P10599|THIO_HUMAN	K.C(+414.19)MPTFQFFK.K	67.43	1561.71	0.6	781.864	2	20708	1	PEO-Biotin
1	162	259516	P49915|GUAA_HUMAN	K.TVGVQGDC(+414.19)R.S	67.43	1347.63	0.7	674.822	2	7291	1	PEO-Biotin
1	990	261493	Q9UBQ5|EIF3K_HUMAN	K.ALTNLPHTDFTLC(+414.19)K.C	67.4	1986.99	-0.3	663.337	3	16318	1	PEO-Biotin
1	491	260632	tr|I3L397|I3L397_HUMAN	M.A(+42.01)DDLDFETGDAGASATFPMQC(+414.19)SALR.K	67.39	3044.32	-0.5	1015.78	3	20939	1	Acetylation (N-term); PEO-Biotin
1	970	261382	P12955|PEPD_HUMAN	R.GVNTDSGSVC(+414.19)R.E	67.37	1507.68	-0.2	754.845	2	7037	1	PEO-Biotin
2	90	259912	P27348|1433T_HUMAN	R.YDDMATC(+414.19)MK.A	67.37	1490.59	0.6	746.303	2	9339	1	PEO-Biotin
1	993	261503	Q9UGI8|TES_HUMAN	K.LPC(+414.19)EMDAQGPK.Q	67.34	1601.73	1.6	801.871	2	10905	1	PEO-Biotin
2	497	259969	P12235|ADT1_HUMAN	R.EFHGLGDC(+414.19)IIK.I	67.34	1644.8	1.2	823.408	2	13599	1	PEO-Biotin
1	65	259413	Q86VP6|CAND1_HUMAN	R.EYC(+414.19)IQAFESFVR.R	67.33	1904.88	0.1	953.447	2	21242	1	PEO-Biotin
2	587	260349	P63000|RAC1_HUMAN	R.AVLC(+414.19)PPPVK.K	67.27	1336.72	0.2	669.37	2	9606	1	PEO-Biotin
2	23	259946	P62937|PPIA_HUMAN	R.IIPGFM(+15.99)C(+414.19)QGGDFTR.H	67.27	1970.91	0.6	986.461	2	14430	3	Oxidation (M); PEO-Biotin
1	34	259946	P62937|PPIA_HUMAN	K.HTGPGILSMANAGPN(+.98)TNGSQFFIC(+414.19)TAK.T	67.25	3148.48	1.1	1050.5	3	19621	1	Deamidation (NQ); PEO-Biotin
1	770	260802	Q9Y570|PPME1_HUMAN	R.GLSNLFLSC(+414.19)PIPK.L	67.21	1801.95	0.7	901.981	2	20636	2	PEO-Biotin
2	69	259413	Q86VP6|CAND1_HUMAN	R.NVVAEC(+414.19)LGK.L	67.21	1345.67	0.4	673.844	2	9771	1	PEO-Biotin
2	136	260321	P32969|RL9_HUMAN	R.TIC(+414.19)SHVQNMIK.G	67.18	1686.83	1.9	844.422	2	10788	2	PEO-Biotin
2	469	259787	P05091|ALDH2_HUMAN	K.LLC(+414.19)GGGIAADR.G	67.15	1458.73	-0.6	730.373	2	10139	1	PEO-Biotin
1	365	259726	Q92499|DDX1_HUMAN	K.MDQAIIFC(+414.19)R.T	67.14	1509.71	-1.5	755.863	2	16166	1	PEO-Biotin
2	369	259686	Q93008|USP9X_HUMAN	K.FDDGDVTEC(+414.19)K.M	67.14	1541.64	-1.5	771.825	2	8197	1	PEO-Biotin
2	888	259856	P00505|AATM_HUMAN	K.TC(+414.19)GFDFTGAVEDISK.I	67.13	2002.9	1.2	1002.46	2	17987	1	PEO-Biotin
1	162	259516	P49915|GUAA_HUMAN	R.SYSYVC(+414.19)GISSK.D	67.12	1606.74	1.2	804.377	2	12450	1	PEO-Biotin
1	530	261394	P62913|RL11_HUMAN	K.IAVHC(+414.19)TVR.G	67.11	1311.68	1.8	656.848	2	8059	2	PEO-Biotin
1	638	260594	P53004|BIEA_HUMAN	R.ILHC(+414.19)LGLAEEIQK.Y	67.09	1879.99	0.1	627.671	3	15836	1	PEO-Biotin
1	586	260179	P48735|IDHP_HUMAN	K.SSGGFVWAC(+414.19)K.N	67.08	1454.67	-0.5	728.341	2	15602	1	PEO-Biotin
1	632	260222	P47756|CAPZB_HUMAN	M.S(+42.01)DQQLDC(+414.19)ALDLMR.R	67.08	1962.88	-1.6	982.448	2	21255	1	Acetylation (N-term); PEO-Biotin
1	905	261079	tr|E7ES10|E7ES10_HUMAN	K.C(+414.19)GEDDETIPSEYR.L	67.07	1926.8	-0.6	964.405	2	11696	1	PEO-Biotin
1	39	259464	P10809|CH60_HUMAN	K.C(+414.19)EFQDAYVLLSEK.K	67.06	1957.92	-0.9	979.965	2	20207	2	PEO-Biotin
1	472	260220	tr|A0A0C4DGS1|A0A0C4DGS1_HUMAN	R.ELGSEC(+414.19)GIEFDEEK.T	67.02	1997.86	1	999.938	2	14891	1	PEO-Biotin
2	1892	268653	P38432|COIL_HUMAN	K.ATC(+414.19)GTVGDDNEEAK.R	67.02	1822.77	0	912.393	2	5710	1	PEO-Biotin
2	588	260768	Q15758|AAAT_HUMAN	K.C(+414.19)VEENN(+.98)GVAK.H	67.02	1476.66	-1.2	739.336	2	5916	1	PEO-Biotin; Deamidation (NQ)
2	159	260085	P09936|UCHL1_HUMAN	R.FSAVALC(+414.19)K.A	67.02	1251.64	-1	626.824	2	11263	1	PEO-Biotin
2	36	259421	Q01082|SPTB2_HUMAN	R.IHC(+414.19)LENVDK.A	67.01	1483.72	-0.1	495.579	3	7605	1	PEO-Biotin
2	1107	262468	tr|B4DGU4|B4DGU4_HUMAN	R.VAAGVLC(+414.19)ELAQDK.E	67.01	1729.87	0.7	865.945	2	14653	1	PEO-Biotin
2	1355	263474	Q86X55|CARM1_HUMAN	R.C(+414.19)LFQSPLFAK.A	66.98	1566.79	1.8	784.406	2	18458	1	PEO-Biotin
1	971	261383	P36542|ATPG_HUMAN	R.GLC(+414.19)GAIHSSIAK.Q	66.97	1569.8	-0.1	785.908	2	11287	1	PEO-Biotin
2	778	260037	P52788|SPSY_HUMAN	K.GDC(+414.19)YQVLIEDC(+414.19)IPVLK.R	66.95	2635.28	3.3	1318.65	2	20861	1	PEO-Biotin
2	1644	268178	Q9BQ69|MACD1_HUMAN	R.AAGPLLTDEC(+414.19)R.T	66.94	1558.75	0.5	780.382	2	10430	1	PEO-Biotin
1	335	259822	O95831|AIFM1_HUMAN	K.C(+414.19)LIATGGTPR.S	66.92	1401.71	1.6	701.864	2	12080	1	PEO-Biotin
1	142	259472	P26639|SYTC_HUMAN	R.C(+414.19)GPLIDLC(+414.19)R.G	66.89	1816.87	0.7	909.443	2	18572	1	PEO-Biotin
2	707	261934	O43765|SGTA_HUMAN	R.AIC(+414.19)IDPAYSK.A	66.89	1493.73	-3	747.868	2	11901	1	PEO-Biotin
2	1374	261382	P12955|PEPD_HUMAN	R.GVNTDSGSVC(+414.19)R.E	66.88	1507.68	0.1	754.845	2	5955	1	PEO-Biotin
1	92	259473	P05023|AT1A1_HUMAN	K.LIIVEGC(+414.19)QR.Q	66.87	1443.76	0.2	722.886	2	13057	1	PEO-Biotin
2	574	259893	O75874|IDHC_HUMAN	K.SEGGFIWAC(+414.19)K.N	66.87	1510.69	0.3	756.355	2	14948	1	PEO-Biotin
1	24	259397	P13797|PLST_HUMAN	K.VDLNSNGFIC(+414.19)DYELHELFK.E	66.84	2669.25	0.4	890.758	3	21815	2	PEO-Biotin
2	691	261493	Q9UBQ5|EIF3K_HUMAN	K.ALTNLPHTDFTLC(+414.19)K.C	66.84	1986.99	2.9	994.505	2	14306	1	PEO-Biotin
2	23	259946	P62937|PPIA_HUMAN	K.HTGPGILSMANAGPN(+.98)TNGSQFFIC(+414.19)TAK.T	66.84	3148.48	1.2	1050.5	3	17694	1	Deamidation (NQ); PEO-Biotin
1	140	259584	Q7Z6Z7|HUWE1_HUMAN	K.LLEEIC(+414.19)NLGR.D	66.81	1572.8	1.6	787.409	2	16968	1	PEO-Biotin
2	849	262180	Q9BVP2|GNL3_HUMAN	K.LLGGFQETC(+414.19)SK.A	66.81	1595.77	-0.2	798.891	2	11492	1	PEO-Biotin
1	1773	265087	tr|K7EPZ5|K7EPZ5_HUMAN	MATC(+414.19)SSDQSVK.V	66.8	1569.68	-1.1	785.848	2	6742	1	PEO-Biotin
1	1773	265240	tr|K7EP88|K7EP88_HUMAN	R.MATC(+414.19)SSDQSVK.T	66.8	1569.68	-1.1	785.848	2	6742	1	PEO-Biotin
1	1773	264197	tr|K7ELV2|K7ELV2_HUMAN	R.MATC(+414.19)SSDQSVK.V	66.8	1569.68	-1.1	785.848	2	6742	1	PEO-Biotin
2	586	259822	O95831|AIFM1_HUMAN	K.C(+414.19)LIATGGTPR.S	66.79	1401.71	1.3	701.864	2	10168	1	PEO-Biotin
2	459	260066	P26196|DDX6_HUMAN	R.NLVC(+414.19)TDLFTR.G	66.79	1594.78	1.1	798.4	2	15833	1	PEO-Biotin
2	46	259508	Q13263|TIF1B_HUMAN	K.HEPLVLFC(+414.19)ESC(+414.19)DTLTC(+414.19)R.D	66.78	3207.46	-0.6	1070.16	3	18263	1	PEO-Biotin
2	783	265308	O95218|ZRAB2_HUMAN	R.GLFSANDWQC(+414.19)K.T	66.78	1681.76	0.8	841.888	2	15330	1	PEO-Biotin
2	112	259764	Q08J23|NSUN2_HUMAN	K.DGVC(+414.19)GPPPSK.K	66.75	1369.64	0.1	685.826	2	6224	1	PEO-Biotin
2	440	259886	Q01581|HMCS1_HUMAN	R.NNLSYDC(+414.19)IGR.L	66.71	1567.71	0.1	784.864	2	10309	1	PEO-Biotin
2	504	261313	tr|E7EPB3|E7EPB3_HUMAN	K.C(+414.19)MQLTDFILK.F	66.67	1624.8	0.6	813.409	2	19753	1	PEO-Biotin
1	29	259437	P07900|HS90A_HUMAN	K.C(+414.19)LELFTELAEDK.E	66.66	1823.87	-0.1	912.941	2	21466	1	PEO-Biotin
2	696	261538	tr|F8VQR7|F8VQR7_HUMAN	R.C(+414.19)GDSVYAAEK.I	66.66	1455.64	-0.4	728.826	2	7059	1	PEO-Biotin
2	34	259419	P49327|FAS_HUMAN	R.LGMLSPEGTC(+414.19)K.A	66.64	1548.73	-0.6	775.374	2	11125	1	PEO-Biotin
1	818	260952	P67870|CSK2B_HUMAN	K.YQQGDFGYC(+414.19)PR.V	66.63	1746.75	-0.6	874.381	2	12539	1	PEO-Biotin
1	337	259849	P33991|MCM4_HUMAN	R.LGEINVIGEPFLNVNC(+414.19)EHIK.S	66.6	2651.34	0.5	884.789	3	20395	1	PEO-Biotin
2	1438	261417	tr|H0Y8B3|H0Y8B3_HUMAN	K.LC(+414.19)VPAMNVNDSVTK.Q	66.6	1903.92	0.1	952.968	2	13312	1	PEO-Biotin
1	1119	262431	Q9Y696|CLIC4_HUMAN	R.DEFTNTC(+414.19)PSDK.E	66.57	1669.7	0.6	835.856	2	9601	1	PEO-Biotin
1	372	259856	P00505|AATM_HUMAN	R.VGAFTMVC(+414.19)K.D	66.55	1368.66	-0.4	685.337	2	14522	1	PEO-Biotin
2	15	259417	P78527|PRKDC_HUMAN	R.SQGC(+414.19)SEQVLTVLK.T	66.53	1804.91	0	903.46	2	13657	1	PEO-Biotin
1	99	259490	P50991|TCPD_HUMAN	K.IGLIQFC(+414.19)LSAPK.T	66.51	1702.91	0.7	852.465	2	20627	1	PEO-Biotin
2	393	260443	Q9BXP5|SRRT_HUMAN	K.EIC(+414.19)WNLQNIR.L	66.5	1701.83	-1.4	851.923	2	16232	1	PEO-Biotin
2	295	261367	O75947|ATP5H_HUMAN	K.SC(+414.19)AEWVSLSK.A	66.48	1522.72	-0.5	762.365	2	13184	1	PEO-Biotin
2	842	265483	tr|H0YKT8|H0YKT8_HUMAN	K.LNEDMAC(+414.19)SVAGITSDANVLTNELR.L	66.47	2949.39	-3.2	984.134	3	20685	1	PEO-Biotin
2	515	260210	Q9HAV4|XPO5_HUMAN	K.TDSPSC(+414.19)EYSR.F	66.46	1557.64	0	779.829	2	6326	1	PEO-Biotin
1	764	260592	Q6PI48|SYDM_HUMAN	R.LIC(+414.19)LVTGSPSIR.D	66.44	1671.91	0.5	836.96	2	17100	1	PEO-Biotin
1	514	260407	Q9NY33|DPP3_HUMAN	K.FSTIASSYEEC(+414.19)R.A	66.42	1805.8	-1.2	903.904	2	13367	1	PEO-Biotin
1	143	259487	tr|J3KTA4|J3KTA4_HUMAN	R.LIDFLEC(+414.19)GK.T	66.4	1450.72	-0.5	726.367	2	18605	1	PEO-Biotin
1	12	259406	tr|Q60FE5|Q60FE5_HUMAN	K.SSFTVDC(+414.19)SK.A	66.39	1386.62	0.7	694.316	2	10321	1	PEO-Biotin
1	226	259652	P22234|PUR6_HUMAN	K.SWLPQNC(+414.19)TLVDMK.I	66.39	1947.93	0.4	974.971	2	18801	2	PEO-Biotin
2	778	260037	P52788|SPSY_HUMAN	R.LYC(+414.19)PVEFSK.E	66.37	1498.72	0.6	750.368	2	13124	1	PEO-Biotin
1	310	259687	Q9BQG0|MBB1A_HUMAN	R.HYGEHVC(+414.19)TAK.L	66.36	1557.71	0.3	520.243	3	5915	1	PEO-Biotin
1	294	259719	tr|F5GY55|F5GY55_HUMAN	R.IGRPSETGIIGIIDPEC(+414.19)R.M	66.36	2339.2	0.6	780.74	3	19220	1	PEO-Biotin
2	112	259764	Q08J23|NSUN2_HUMAN	R.C(+414.19)YLLVHQAK.R	66.36	1487.76	0.6	496.928	3	10077	1	PEO-Biotin
1	836	261310	Q9BQ67|GRWD1_HUMAN	R.AQTGAPC(+414.19)LSFDIVR.D	66.35	1890.93	1	946.475	2	18532	1	PEO-Biotin
1	41	259421	Q01082|SPTB2_HUMAN	K.FATDGEGYKPC(+414.19)DPQVIR.D	66.34	2309.08	-0.1	770.701	3	12599	1	PEO-Biotin
2	757	262042	tr|E5RIW3|E5RIW3_HUMAN	R.MMIPDC(+414.19)QR.R	66.34	1406.62	0.2	704.316	2	10412	1	PEO-Biotin
1	1240	262437	tr|C9JFE4|C9JFE4_HUMAN	K.C(+414.19)AAGLAELAAR.K	66.32	1458.73	0.6	730.374	2	14622	1	PEO-Biotin
2	231	259805	P62140|PP1B_HUMAN	K.IC(+414.19)GDIHGQYTDLLR.L	66.31	2016.98	0	673.333	3	13517	1	PEO-Biotin
2	85	260007	tr|F8VZ49|F8VZ49_HUMAN	R.SHFEQWGTLTDC(+414.19)VVMR.D	66.31	2322.06	0	775.027	3	16600	1	PEO-Biotin
2	975	260986	tr|H0YDU8|H0YDU8_HUMAN	R.TEC(+414.19)YGYALGDATR.A	66.31	1832.81	1.5	917.412	2	11885	1	PEO-Biotin
1	547	260426	P49189|AL9A1_HUMAN	K.VLC(+414.19)GGDIYVPEDPK.L	66.3	1917.92	-2.6	959.966	2	15064	1	PEO-Biotin
1	20	259426	Q14204|DYHC1_HUMAN	K.VQYPQSQAC(+414.19)K.M	66.28	1564.74	-1.3	783.375	2	7619	1	PEO-Biotin
2	123	259942	P26599|PTBP1_HUMAN	K.LSLDGQNIYNAC(+414.19)C(+414.19)TLR.I	66.28	2611.23	0	1306.62	2	16640	2	PEO-Biotin
2	34	259419	P49327|FAS_HUMAN	K.AFDTAGNGYC(+414.19)R.S	66.27	1587.68	-0.2	794.848	2	8628	1	PEO-Biotin
2	374	261037	tr|H7BXH2|H7BXH2_HUMAN	R.IANC(+414.19)IVHSTDK.G	66.27	1613.79	0.2	538.938	3	7526	1	PEO-Biotin
2	128	259591	Q9UQ80|PA2G4_HUMAN	K.GIAFPTSISVNNC(+414.19)VC(+414.19)HFSPLK.S	66.26	3061.49	1.4	1021.51	3	18777	1	PEO-Biotin
2	843	260700	P21281|VATB2_HUMAN	K.IPIFSAAGLPHNEIAAQIC(+414.19)R.Q	66.25	2534.31	0.1	845.779	3	17598	1	PEO-Biotin
2	572	260355	Q8N1F7|NUP93_HUMAN	R.C(+414.19)GDLLAASQVVNR.A	66.24	1758.88	0.4	880.445	2	13304	1	PEO-Biotin
1	192	259555	P54136|SYRC_HUMAN	M(+42.01)DVLVSEC(+414.19)SAR.L	66.23	1664.76	0.6	833.386	2	19189	1	Acetylation (N-term); PEO-Biotin
2	15	259417	P78527|PRKDC_HUMAN	K.C(+414.19)FGTGAAGNR.T	66.23	1366.61	1.6	684.314	2	7621	1	PEO-Biotin
2	753	262554	tr|B7Z7F3|B7Z7F3_HUMAN	K.NESSNASEEEAC(+414.19)EK.K	66.23	1939.78	-0.3	970.896	2	5045	1	PEO-Biotin
2	347	260121	P62241|RS8_HUMAN	R.LDVGNFSWGSEC(+414.19)C(+414.19)TR.K	66.23	2501.08	0.5	1251.55	2	17490	2	PEO-Biotin
1	1741	264040	tr|B5MC51|B5MC51_HUMAN	K.ELLVDC(+414.19)YKPTEAFISGLLDK.I	66.21	2667.35	-0.4	890.125	3	24482	1	PEO-Biotin
1	1111	262213	tr|H0YGW7|H0YGW7_HUMAN	R.VVFAELAC(+414.19)R.E	66.21	1420.72	0.2	711.368	2	16186	1	PEO-Biotin
1	947	261234	P21912|SDHB_HUMAN	K.C(+414.19)GPMVLDALIK.I	66.2	1572.81	0	787.411	2	20541	1	PEO-Biotin
1	165	259520	P33992|MCM5_HUMAN	R.HMQLYC(+414.19)DR.Y	66.2	1478.65	-1.6	740.33	2	10123	1	PEO-Biotin
1	110	259456	Q14315|FLNC_HUMAN	K.TPC(+414.19)EEVYVK.H	66.19	1480.69	1.3	741.355	2	10788	1	PEO-Biotin
1	1272	263183	Q9Y3U8|RL36_HUMAN	R.EVC(+414.19)GFAPYER.R	66.18	1583.71	0.1	792.863	2	14054	1	PEO-Biotin
2	126	259456	Q14315|FLNC_HUMAN	K.TPC(+414.19)EEVYVK.H	66.16	1480.69	1.3	741.355	2	8963	1	PEO-Biotin
2	459	260066	P26196|DDX6_HUMAN	K.GNEFEDYC(+414.19)LK.R	66.15	1630.7	-0.8	816.357	2	13128	1	PEO-Biotin
2	862	262278	Q9H074|PAIP1_HUMAN	R.IENVVLDANC(+414.19)SR.D	66.15	1745.84	-2.7	873.927	2	11188	1	PEO-Biotin
1	48	259482	P00558|PGK1_HUMAN	K.DC(+414.19)VGPEVEK.A	66.14	1388.63	0.3	695.323	2	9144	1	PEO-Biotin
2	605	260591	tr|B1AK85|B1AK85_HUMAN	K.DYLLC(+414.19)DYNR.D	66.14	1587.71	-0.1	794.86	2	13883	1	PEO-Biotin
1	81	259636	P22626|ROA2_HUMAN	K.LTDC(+414.19)VVMR.D	66.11	1349.65	-0.3	675.832	2	12413	2	PEO-Biotin
1	993	261503	Q9UGI8|TES_HUMAN	R.HYC(+414.19)DSEKPR.C	66.1	1547.69	0.3	516.903	3	4970	1	PEO-Biotin
2	568	260621	tr|I3L0N3|I3L0N3_HUMAN	K.GILLYGPPGC(+414.19)GK.T	66.09	1587.82	2.3	794.917	2	14236	1	PEO-Biotin
2	661	267592	P46776|RL27A_HUMAN	R.NQSFC(+414.19)PTVNLDK.L	66.01	1778.83	0.3	890.424	2	12212	1	PEO-Biotin
2	37	259585	P60174|TPIS_HUMAN	K.IAVAAQNC(+414.19)YK.V	65.97	1493.74	-0.8	498.919	3	7849	1	PEO-Biotin
2	366	259878	tr|G8JLG1|G8JLG1_HUMAN	R.LIDLC(+414.19)QPTQK.K	65.97	1571.81	0.1	786.91	2	11775	1	PEO-Biotin
2	531	261322	P62495|ERF1_HUMAN	K.YC(+414.19)FGVEDTLK.A	65.94	1587.73	-0.5	794.873	2	14343	1	PEO-Biotin
2	499	260662	P62826|RAN_HUMAN	R.VC(+414.19)ENIPIVLC(+414.19)GNK.V	65.92	2229.1	0.1	744.042	3	16517	1	PEO-Biotin
2	381	259688	P16615|AT2A2_HUMAN	K.VGEATETALTC(+414.19)LVEK.M	65.91	1976.98	1.5	989.499	2	15419	1	PEO-Biotin
1	650	260276	P09525|ANXA4_HUMAN	K.GAGTDEGC(+414.19)LIEILASR.T	65.89	2017.98	3	1010	2	21427	1	PEO-Biotin
1	191	259540	P53621|COPA_HUMAN	K.VQVPNC(+414.19)DEIFYAGTGNLLLR.D	65.89	2635.31	4.5	1318.67	2	22041	1	PEO-Biotin
2	225	259548	Q9NR30|DDX21_HUMAN	R.TIIFC(+414.19)ETK.K	65.89	1367.68	1.6	684.85	2	12096	1	PEO-Biotin
1	177	259701	P15880|RS2_HUMAN	R.GC(+414.19)TATLGNFAK.A	65.88	1495.72	-0.3	748.865	2	13083	1	PEO-Biotin
1	959	261320	tr|B7Z7P8|B7Z7P8_HUMAN	K.YC(+414.19)FGVEDTLK.A	65.86	1587.73	0.4	794.873	2	16316	1	PEO-Biotin
1	398	260180	P62633|CNBP_HUMAN	R.C(+414.19)GETGHVAINC(+414.19)SK.T	65.86	2145.97	-0.2	1073.99	2	10827	2	PEO-Biotin
1	1092	261663	Q9BUQ8|DDX23_HUMAN	R.C(+414.19)TYVVLDEADR.M	65.86	1696.78	-2.2	849.395	2	14644	1	PEO-Biotin
1	1158	261957	P56545|CTBP2_HUMAN	R.DC(+414.19)TVEMPILK.D	65.86	1561.76	-1.3	781.884	2	17240	1	PEO-Biotin
2	57	259543	Q00839|HNRPU_HUMAN	K.MC(+414.19)LFAGFQR.K	65.85	1485.69	0.3	743.854	2	17696	1	PEO-Biotin
2	298	259648	P29401|TKT_HUMAN	K.QAFTDVATGSLGQGLGAAC(+414.19)GMAYTGK.Y	65.83	2888.35	0.5	963.791	3	17272	1	PEO-Biotin
2	942	261312	P04899|GNAI2_HUMAN	K.IIHEDGYSEEEC(+414.19)R.Q	65.82	1992.86	2.1	665.294	3	7070	1	PEO-Biotin
2	494	260836	tr|X1WI28|X1WI28_HUMAN	K.VDEFPLC(+414.19)GHMVSDEYEQLSSEALEAAR.I	65.8	3438.54	0.8	1147.19	3	20740	1	PEO-Biotin
1	28	259419	P49327|FAS_HUMAN	K.SFYGSTLFLC(+414.19)R.R	65.76	1706.82	-0.4	854.415	2	19967	1	PEO-Biotin
1	1458	263255	tr|H7BY84|H7BY84_HUMAN	R.NDGAENSC(+414.19)TER.D	65.74	1608.65	-2.2	805.331	2	5391	1	PEO-Biotin
1	1033	262234	tr|E5RHG8|E5RHG8_HUMAN	K.TYGGC(+414.19)EGPDAMYVK.L	65.73	1903.82	0.6	952.916	2	12853	1	PEO-Biotin
1	75	259508	Q13263|TIF1B_HUMAN	R.TVYC(+414.19)NVHK.H	65.73	1376.66	-0.1	689.336	2	6881	2	PEO-Biotin
2	92	259425	Q9Y490|TLN1_HUMAN	K.NC(+414.19)GQMSEIEAK.V	65.72	1622.71	-1.1	812.361	2	8227	1	PEO-Biotin
2	668	263305	tr|E9PFR3|E9PFR3_HUMAN	K.C(+414.19)VSSPHFQVAER.A	65.71	1772.83	0.8	591.952	3	9060	1	PEO-Biotin
2	593	261461	P34949|MPI_HUMAN	K.FIDVPTLC(+414.19)EMLSYTPSSSK.D	65.71	2531.2	3.7	1266.61	2	22164	1	PEO-Biotin
2	995	262462	Q9H0L4|CSTFT_HUMAN	K.LC(+414.19)VQNSHQEAR.N	65.65	1697.8	0.5	566.94	3	5706	1	PEO-Biotin
2	437	260183	Q7L2H7|EIF3M_HUMAN	R.LLYEALVDC(+414.19)K.K	65.65	1579.8	0.9	790.908	2	15858	2	PEO-Biotin
1	287	260370	tr|H0YA96|H0YA96_HUMAN	R.GFC(+414.19)FITFK.E	65.61	1375.67	0.3	688.841	2	20676	1	PEO-Biotin
2	479	260914	tr|M0QZS6|M0QZS6_HUMAN	K.GNGIVEC(+414.19)LGPK	65.58	1499.75	1	750.882	2	11488	1	PEO-Biotin
2	76	259511	Q14974|IMB1_HUMAN	R.HFIMQVVC(+414.19)EATQC(+414.19)PDTR.V	65.58	2805.28	2.3	936.102	3	17351	1	PEO-Biotin
2	63	259482	P00558|PGK1_HUMAN	K.DC(+414.19)VGPEVEK.A	65.57	1388.63	0.5	695.323	2	7509	1	PEO-Biotin
2	32	259397	P13797|PLST_HUMAN	K.VDLNSN(+.98)GFIC(+414.19)DYELHELFK.E	65.54	2670.23	1.1	891.087	3	20346	1	Deamidation (NQ); PEO-Biotin
1	2028	265485	Q9Y221|NIP7_HUMAN	K.LVSLGTC(+414.19)FGK.F	65.53	1437.74	0.2	719.875	2	16000	1	PEO-Biotin
2	83	259907	P51991|ROA3_HUMAN	K.YHTINGHNC(+414.19)EVK.K	65.52	1827.84	0.2	457.967	4	5895	1	PEO-Biotin
2	213	259664	P04075|ALDOA_HUMAN	R.ALAN(+.98)SLAC(+414.19)QGK.Y	65.52	1489.73	-1.5	745.87	2	7938	1	Deamidation (NQ); PEO-Biotin
2	58	259416	P42704|LPPRC_HUMAN	K.VFNDTC(+414.19)R.S	65.42	1267.57	0.1	634.792	2	7264	1	PEO-Biotin
2	766	260234	O75439|MPPB_HUMAN	R.LC(+414.19)TSVTESEVAR.A	65.41	1707.82	-0.7	854.915	2	8819	1	PEO-Biotin
1	419	260037	P52788|SPSY_HUMAN	K.TC(+414.19)GDVLDNLK.G	65.39	1490.71	1	746.364	2	14735	1	PEO-Biotin
2	473	260266	tr|F8WJN3|F8WJN3_HUMAN	K.RELHGQNPVVTPC(+414.19)NK.Q	65.39	2105.05	0.6	702.691	3	6474	1	PEO-Biotin
2	109	259454	Q14697|GANAB_HUMAN	K.TC(+414.19)EESSFC(+414.19)K.R	65.38	1860.78	-0.4	931.395	2	10983	1	PEO-Biotin
1	54	259412	P55060|XPO2_HUMAN	K.LSTAC(+414.19)PGR.V	65.35	1217.59	-0.2	609.802	2	7398	1	PEO-Biotin
1	320	259962	tr|H0Y5F5|H0Y5F5_HUMAN	R.VGSEC(+414.19)PDR.L	65.33	1275.56	0.7	638.787	2	6117	1	PEO-Biotin
2	297	259506	Q9NZI8|IF2B1_HUMAN	K.SGYAFVDC(+414.19)PDEHWAMK.A	65.33	2268.96	0	757.329	3	14984	1	PEO-Biotin
2	326	259963	P62333|PRS10_HUMAN	R.AVASQLDC(+414.19)NFLK.V	65.33	1721.85	0.1	861.931	2	14260	1	PEO-Biotin
1	171	259539	P53618|COPB_HUMAN	K.VLSEC(+414.19)SPLMNDIFNK.E	65.32	2123.01	1.1	1062.51	2	20428	1	PEO-Biotin
1	54	259412	P55060|XPO2_HUMAN	K.VC(+414.19)ASVTFK.N	65.3	1267.63	0.7	634.823	2	11605	1	PEO-Biotin
2	172	259602	Q10567|AP1B1_HUMAN	R.DC(+414.19)PLNAEAASSK.L	65.3	1618.73	-2.7	810.372	2	8508	1	PEO-Biotin
2	612	261330	P30405|PPIF_HUMAN	R.VIPSFMC(+414.19)QAGDFTNHNGTGGK.S	65.29	2594.17	-0.4	865.731	3	14555	1	PEO-Biotin
1	166	259515	P34897|GLYM_HUMAN	R.AALEALGSC(+414.19)LNNK.Y	65.28	1716.85	1.2	859.435	2	15341	1	PEO-Biotin
1	1980	265123	O75683|SURF6_HUMAN	K.IC(+414.19)SHSAPEQQAR.T	65.21	1739.81	0.4	580.944	3	5388	1	PEO-Biotin
1	290	259592	P13489|RINI_HUMAN	K.DSPC(+414.19)QLEALK.L	65.13	1516.73	0.4	759.371	2	13430	1	PEO-Biotin
1	412	259886	Q01581|HMCS1_HUMAN	K.ITASLC(+414.19)DLK.S	65.1	1376.7	1.8	689.361	2	13773	1	PEO-Biotin
2	861	262665	Q9P0L0|VAPA_HUMAN	R.C(+414.19)VFEMPNENDK.L	65.1	1738.74	-0.5	870.375	2	13812	1	PEO-Biotin
1	1208	262251	P00966|ASSY_HUMAN	R.FELSC(+414.19)YSLAPQIK.V	65.09	1911.95	0.6	956.982	2	18967	1	PEO-Biotin
2	491	260682	tr|A0A087X1I3|A0A087X1I3_HUMAN	R.VGSVLQEGC(+414.19)GK.I	65.08	1489.73	0.5	745.871	2	8291	1	PEO-Biotin
1	766	260605	tr|Q5T6H7|Q5T6H7_HUMAN	K.ALC(+414.19)ADLSPR.E	65.07	1358.67	1.6	680.343	2	12242	1	PEO-Biotin
1	884	261033	tr|E9PQP7|E9PQP7_HUMAN	K.LSTSQDAAC(+414.19)K.D	65.07	1436.66	-0.5	719.339	2	6337	1	PEO-Biotin
2	1394	267975	tr|C9JG87|C9JG87_HUMAN	K.DC(+414.19)DPGEVNK.A	65.07	1389.59	-0.7	695.802	2	5773	1	PEO-Biotin
2	83	259907	P51991|ROA3_HUMAN	K.WGTLTDC(+414.19)VVMR.D	65.07	1693.8	-1.2	847.906	2	15701	1	PEO-Biotin
2	206	259655	P52209|6PGD_HUMAN	K.VGTGEPC(+414.19)C(+414.19)DWVGDEGAGHFVK.M	65.03	2990.31	1	997.777	3	15001	1	PEO-Biotin
1	315	259651	Q99460|PSMD1_HUMAN	K.VLTMPETC(+414.19)R.Y	65.02	1462.7	-0.7	732.356	2	12245	1	PEO-Biotin
2	340	260370	tr|H0YA96|H0YA96_HUMAN	R.GFC(+414.19)FITFK.E	65.02	1375.67	0.3	688.841	2	18824	1	PEO-Biotin
1	469	259993	Q9NSD9|SYFB_HUMAN	R.NIFIEC(+414.19)TGTDFTK.A	65.01	1901.89	-0.7	951.952	2	17561	1	PEO-Biotin
2	81	259790	P37802|TAGL2_HUMAN	K.DGTVLC(+414.19)ELINALYPEGQAPVKK.I	65.01	2771.42	6.1	924.821	3	23220	1	PEO-Biotin
2	1034	267631	Q13363|CTBP1_HUMAN	R.DC(+414.19)TVEMPILK.D	65	1561.76	-0.9	781.884	2	15415	1	PEO-Biotin
2	975	260986	tr|H0YDU8|H0YDU8_HUMAN	R.GVSC(+414.19)QFGPDVTK.A	64.99	1650.77	0.7	826.395	2	10491	1	PEO-Biotin
1	846	261474	O14929|HAT1_HUMAN	K.LC(+414.19)QDLPC(+414.19)FSR.E	64.98	2008.92	-1.7	1005.47	2	17415	2	PEO-Biotin
2	984	267648	Q8NBU5|ATAD1_HUMAN	K.GVLLYGPPGC(+414.19)GK.T	64.98	1573.8	1.4	787.908	2	13024	1	PEO-Biotin
1	208	260085	P09936|UCHL1_HUMAN	R.FSAVALC(+414.19)K.A	64.95	1251.64	-0.5	626.825	2	13243	1	PEO-Biotin
1	1453	263213	tr|B4DWR3|B4DWR3_HUMAN	R.FLLADNLYC(+414.19)K.A	64.87	1612.8	0.4	807.407	2	18230	1	PEO-Biotin
2	326	259963	P62333|PRS10_HUMAN	R.YVVGC(+414.19)R.R	64.84	1109.54	0.2	555.775	2	7413	1	PEO-Biotin
1	1155	261934	O43765|SGTA_HUMAN	K.LGNYAGAVQDC(+414.19)ER.A	64.83	1808.82	-3.1	905.414	2	11050	1	PEO-Biotin
1	787	262429	Q9Y224|CN166_HUMAN	K.LTALDYHNPAGFNC(+414.19)K.D	64.79	2076.98	-1.8	1039.49	2	14051	2	PEO-Biotin
2	130	259489	P49736|MCM2_HUMAN	R.GVC(+414.19)LIDEFDK.M	64.79	1551.73	0.8	776.874	2	16655	1	PEO-Biotin
1	83	259497	P78371|TCPB_HUMAN	R.VPDHHPC(+414.19)	64.77	1217.53	-0.1	609.773	2	5331	2	PEO-Biotin
2	837	264136	Q9Y5S9|RBM8A_HUMAN	K.EAQAAMEGLNGQDLMGQPISVDWC(+414.19)FVR.G	64.76	3378.55	0.7	1127.19	3	21434	1	PEO-Biotin
1	967	261357	Q01469|FABP5_HUMAN	K.TTQFSC(+414.19)TLGEK.F	64.74	1627.76	-1.4	814.885	2	11905	1	PEO-Biotin
2	522	259665	O43776|SYNC_HUMAN	R.LEDLVC(+414.19)DVVDR.I	64.74	1688.81	0.8	845.414	2	15216	1	PEO-Biotin
1	398	260180	P62633|CNBP_HUMAN	R.C(+414.19)GESGHLAR.E	64.69	1342.61	0.8	672.314	2	6046	2	PEO-Biotin
2	241	259571	Q14566|MCM6_HUMAN	R.LGFSEYC(+414.19)R.I	64.69	1387.63	0.9	694.821	2	11872	1	PEO-Biotin
1	165	259520	P33992|MCM5_HUMAN	K.C(+414.19)NTDQAGRPK.C	64.68	1502.7	0.1	501.906	3	4459	1	PEO-Biotin
2	275	259743	P02545|LMNA_HUMAN	K.AQNTWGC(+414.19)GNSLR.T	64.67	1719.78	-0.1	860.898	2	9972	1	PEO-Biotin
1	629	260231	P00491|PNPH_HUMAN	R.AC(+414.19)VMMQGR.F	64.63	1308.58	0.9	655.298	2	10794	1	PEO-Biotin
1	245	259888	P25786|PSA1_HUMAN	R.LLC(+414.19)NFMR.Q	64.63	1309.63	1	655.825	2	16526	1	PEO-Biotin
2	15	259417	P78527|PRKDC_HUMAN	K.LPVLAGC(+414.19)LK.G	64.62	1326.74	-0.8	664.377	2	14073	1	PEO-Biotin
2	23	259946	P62937|PPIA_HUMAN	K.HTGPGILSMANAGPNTNGSQFFIC(+414.19)TAK.T	64.61	3147.49	0.2	1050.17	3	17269	2	PEO-Biotin
1	474	260443	Q9BXP5|SRRT_HUMAN	R.C(+414.19)GIIHVR.G	64.59	1210.63	0.7	404.551	3	10341	1	PEO-Biotin
1	99	259490	P50991|TCPD_HUMAN	K.TGC(+414.19)NVLLIQK.S	64.58	1501.8	0.4	751.907	2	14409	1	PEO-Biotin
1	1230	262370	tr|E7EM64|E7EM64_HUMAN	K.QVC(+414.19)EIIESPLFLK.L	64.55	1932.01	1.3	967.014	2	20994	1	PEO-Biotin
2	374	261037	tr|H7BXH2|H7BXH2_HUMAN	K.C(+414.19)AAPRPPSSSPEQR.T	64.55	1895.9	0.6	632.974	3	5948	1	PEO-Biotin
2	815	261005	O76094|SRP72_HUMAN	K.DDVTALHC(+414.19)K.V	64.55	1414.66	0.1	708.337	2	7143	1	PEO-Biotin
2	178	261414	P62854|RS26_HUMAN	K.LHYC(+414.19)VSC(+414.19)AIHSK.V	64.51	2188.03	0.2	730.351	3	10601	1	PEO-Biotin
1	466	259871	P28838|AMPL_HUMAN	R.AAVAAGC(+414.19)R.Q	64.45	1131.55	0.4	566.784	2	6209	1	PEO-Biotin
1	1170	262012	Q9NSE4|SYIM_HUMAN	K.C(+414.19)GFSELYSWQR.E	64.43	1788.8	-0.7	895.405	2	18969	1	PEO-Biotin
2	1243	267801	Q9UJC3|HOOK1_HUMAN	R.C(+414.19)SQVQQDHLNQTDASATK.S	64.43	2387.08	-1.1	796.701	3	5830	1	PEO-Biotin
1	116	259470	P31939|PUR9_HUMAN	R.VVAC(+414.19)NLYPFVK.T	64.4	1665.86	0	833.938	2	18034	2	PEO-Biotin
2	442	260860	P48444|COPD_HUMAN	K.NYC(+414.19)NIQVTK.V	64.4	1495.72	1.1	748.866	2	9034	1	PEO-Biotin
2	245	260328	P00492|HPRT_HUMAN	R.DLNHVC(+414.19)VISETGK.A	64.4	1827.89	1.4	610.303	3	10633	1	PEO-Biotin
1	20	259426	Q14204|DYHC1_HUMAN	R.C(+414.19)YLTMTQALEAR.L	64.39	1812.86	8.6	907.444	2	17872	1	PEO-Biotin
2	222	259855	Q92598|HS105_HUMAN	K.FIC(+414.19)EQDHQNFLR.L	64.39	1962.91	1.2	655.311	3	11509	1	PEO-Biotin
2	380	260179	P48735|IDHP_HUMAN	K.SSGGFVWAC(+414.19)K.N	64.38	1454.67	0.9	728.342	2	13568	1	PEO-Biotin
1	801	260824	Q9ULC4|MCTS1_HUMAN	K.ENVSNC(+414.19)IQLK.T	64.35	1560.76	-1.4	781.388	2	12500	1	PEO-Biotin
2	1403	262790	P61962|DCAF7_HUMAN	R.VPC(+414.19)TPVAR.L	64.35	1255.64	0.2	628.828	2	6978	1	PEO-Biotin
2	144	259552	tr|E7EVA0|E7EVA0_HUMAN	K.NVC(+414.19)LPPEMEVALTEDQVPALK.T	64.33	2709.34	0.7	904.122	3	20311	2	PEO-Biotin
1	274	259573	P42166|LAP2A_HUMAN	K.DIVENIC(+414.19)GR.E	64.32	1431.69	0.7	716.85	2	13934	1	PEO-Biotin
2	34	259419	P49327|FAS_HUMAN	R.LSIPTYGLQC(+414.19)TR.A	64.31	1764.89	-0.4	883.452	2	14945	1	PEO-Biotin
2	398	260582	P28482|MK01_HUMAN	R.DLKPSNLLLNTTC(+414.19)DLK.I	64.3	2201.14	0.5	734.722	3	16154	1	PEO-Biotin
1	419	260037	P52788|SPSY_HUMAN	K.DVLILGGGDGGILC(+414.19)EIVK.L	64.29	2184.15	2.5	1093.09	2	22822	1	PEO-Biotin
1	426	260382	Q99536|VAT1_HUMAN	R.AC(+414.19)GLNFADLMAR.Q	64.28	1694.79	-0.5	848.404	2	20503	1	PEO-Biotin
1	463	259866	Q92900|RENT1_HUMAN	R.LMQGDEIC(+414.19)LR.Y	64.28	1590.76	-1	796.385	2	14502	1	PEO-Biotin
1	336	259848	P27695|APEX1_HUMAN	K.IC(+414.19)SWNVDGLR.A	64.21	1575.75	0.3	788.884	2	16437	1	PEO-Biotin
2	401	259849	P33991|MCM4_HUMAN	K.AGIIC(+414.19)QLNAR.T	64.21	1471.76	1.6	736.89	2	11685	1	PEO-Biotin
2	103	259516	P49915|GUAA_HUMAN	R.EDGVFNISVDNTC(+414.19)SLFR.G	64.19	2329.07	2.7	1165.55	2	19630	1	PEO-Biotin
2	40	259901	P04406|G3P_HUMAN	K.IISNASC(+414.19)TTNC(+414.19)LAPLAK.V	64.16	2547.26	-0.2	850.093	3	14837	1	PEO-Biotin
2	126	259456	Q14315|FLNC_HUMAN	R.VGVTEGC(+414.19)DPTR.V	64.16	1546.71	-1.4	774.362	2	7093	1	PEO-Biotin
1	557	260202	tr|A0A0B4J1W3|A0A0B4J1W3_HUMAN	R.EALEHLC(+414.19)TYEK.Q	64.09	1748.81	2.8	875.415	2	11449	1	PEO-Biotin
2	72	259502	P49368|TCPG_HUMAN	K.IGDEYFTFITDC(+414.19)K.D	64.09	1964.89	1.2	983.453	2	18753	1	PEO-Biotin
2	373	259647	Q9UNE7|CHIP_HUMAN	R.AQQAC(+414.19)IEAK.H	64.09	1374.66	-0.1	688.339	2	6367	1	PEO-Biotin
2	206	259655	P52209|6PGD_HUMAN	K.SAVENC(+414.19)QDSWR.R	64.08	1707.73	-0.4	854.874	2	8977	1	PEO-Biotin
1	154	259568	P50395|GDIB_HUMAN	K.QLIC(+414.19)DPSYVK.D	64.07	1578.78	-0.7	790.396	2	13253	1	PEO-Biotin
1	79	259478	Q12906|ILF3_HUMAN	K.C(+414.19)LAALASLR.H	64.05	1330.71	0.3	666.362	2	17228	1	PEO-Biotin
2	724	261498	O60684|IMA7_HUMAN	K.IQAVIDSGVC(+414.19)R.R	64.05	1573.8	-1	787.904	2	10210	1	PEO-Biotin
2	428	259985	tr|E7EX90|E7EX90_HUMAN	K.VTFSC(+414.19)AAGFGQR.H	64.04	1656.78	-0.4	829.394	2	12855	1	PEO-Biotin
1	1457	263248	tr|F8W733|F8W733_HUMAN	K.VGLDATNC(+414.19)LR.I	64.02	1474.73	1.6	738.372	2	13145	1	PEO-Biotin
1	440	259963	P62333|PRS10_HUMAN	R.NVC(+414.19)TEAGMFAIR.A	64.02	1724.8	0.6	863.41	2	17396	1	PEO-Biotin
1	577	260117	P13804|ETFA_HUMAN	R.LGGEVSC(+414.19)LVAGTK.C	64	1646.84	-0.8	824.425	2	14302	1	PEO-Biotin
2	411	260560	P30084|ECHM_HUMAN	K.EMQNLSFQDC(+414.19)YSSK.F	64	2092.89	-0.8	1047.45	2	12880	1	PEO-Biotin
1	402	262470	P14174|MIF_HUMAN	K.LLC(+414.19)GLLAER.L	63.99	1400.75	0.2	701.383	2	17737	3	PEO-Biotin
2	185	259888	P25786|PSA1_HUMAN	R.LLC(+414.19)NFMR.Q	63.99	1309.63	0.9	655.825	2	14488	1	PEO-Biotin
1	1008	261623	Q9BW83|IFT27_HUMAN	K.C(+414.19)ILAGDPAVGK.T	63.97	1456.74	-1.9	729.377	2	13737	1	PEO-Biotin
1	249	259594	Q9P258|RCC2_HUMAN	R.YGC(+414.19)LAGVR.V	63.95	1251.61	1.5	626.813	2	11650	1	PEO-Biotin
1	216	259546	O75533|SF3B1_HUMAN	K.VQENC(+414.19)IDLVGR.I	63.93	1658.81	1.5	830.414	2	13999	1	PEO-Biotin
1	95	259486	P49321|NASP_HUMAN	K.YGETANEC(+414.19)GEAFFFYGK.S	63.93	2346	-0.1	1174.01	2	19746	1	PEO-Biotin
2	450	261270	P25398|RS12_HUMAN	K.VVGC(+414.19)SC(+414.19)VVVK.D	63.93	1819.91	-1.2	910.96	2	12266	1	PEO-Biotin
1	1495	263499	Q9UHG3|PCYOX_HUMAN	K.LVC(+414.19)SGLLQASK.S	63.92	1531.81	0	766.912	2	13861	1	PEO-Biotin
1	193	259571	Q14566|MCM6_HUMAN	K.YTQPNIC(+414.19)R.N	63.92	1407.66	0.6	704.84	2	9584	1	PEO-Biotin
1	330	259754	P07384|CAN1_HUMAN	R.LEIC(+414.19)NLTPDALK.S	63.86	1742.89	0.1	872.455	2	18139	1	PEO-Biotin
1	661	260513	Q16543|CDC37_HUMAN	R.C(+414.19)IDSGLWVPNSK.A	63.84	1731.83	0.6	866.924	2	16680	1	PEO-Biotin
2	296	259651	Q99460|PSMD1_HUMAN	K.QC(+414.19)VENADLPEGEK.K	63.82	1844.83	-0.6	923.421	2	8276	1	PEO-Biotin
2	894	261967	tr|K7EK33|K7EK33_HUMAN	K.IFVGGIPHNC(+414.19)GETELR.E	63.81	2155.06	0.2	719.359	3	12456	1	PEO-Biotin
1	196	259628	P08758|ANXA5_HUMAN	K.ALLLLC(+414.19)GEDD	63.8	1474.7	0.1	738.36	2	19916	1	PEO-Biotin
2	71	259412	P55060|XPO2_HUMAN	K.VC(+414.19)ASVTFK.N	63.8	1267.63	0.5	634.823	2	9691	1	PEO-Biotin
2	220	259584	Q7Z6Z7|HUWE1_HUMAN	R.AESPEEVAC(+414.19)R.K	63.8	1503.67	-0.2	752.842	2	7160	1	PEO-Biotin
2	82	259415	Q08211|DHX9_HUMAN	K.SSVNC(+414.19)PFSSQDMK.Y	63.79	1842.8	1.3	922.406	2	11022	1	PEO-Biotin
1	1424	263056	Q9NP77|SSU72_HUMAN	K.DLFDLILTC(+414.19)EER.V	63.76	1879.91	-0.9	940.959	2	23956	1	PEO-Biotin
2	796	267586	tr|F8WBF9|F8WBF9_HUMAN	R.HQTMEVSC(+414.19)	63.74	1347.56	0.8	674.789	2	7325	1	PEO-Biotin
1	692	260478	P46087|NOP2_HUMAN	R.VLLDAPC(+414.19)SGTGVISK.D	63.73	1872.97	0.5	937.492	2	14756	1	PEO-Biotin
2	15	259417	P78527|PRKDC_HUMAN	K.VC(+414.19)LDIIYK.M	63.72	1379.72	1.5	690.868	2	14878	1	PEO-Biotin
1	47	259465	P13010|XRCC5_HUMAN	K.ETVYC(+414.19)LNDDDETEVLKEDIIQGFR.Y	63.71	3257.51	1.6	1086.85	3	23791	3	PEO-Biotin
1	154	259568	P50395|GDIB_HUMAN	R.VIC(+414.19)ILSHPIK.N	63.71	1535.86	-0.4	768.935	2	15173	1	PEO-Biotin
1	95	259486	P49321|NASP_HUMAN	R.KPTDGASSSNC(+414.19)VTDISHLVR.K	63.7	2500.21	3.1	834.412	3	14513	1	PEO-Biotin
2	873	262560	tr|F5GWP8|F5GWP8_HUMAN	R.C(+414.19)EMEQQNQEYK.I	63.7	1842.76	0.6	922.387	2	6822	1	PEO-Biotin
2	25	259449	P14618|KPYM_HUMAN	R.GIFPVLC(+414.19)KDPVQEAWAEDVDLR.V	63.68	2913.44	1.2	972.155	3	20732	1	PEO-Biotin
2	30	259437	P07900|HS90A_HUMAN	K.TKFENLC(+414.19)K.I	63.67	1395.69	1.3	698.853	2	7772	1	PEO-Biotin
1	48	259482	P00558|PGK1_HUMAN	K.TGQATVASGIPAGWMGLDC(+414.19)GPESSK.K	63.65	2833.31	-0.3	945.443	3	19264	1	PEO-Biotin
1	21	259432	P08107|HSP71_HUMAN	K.C(+414.19)QEVISWLDANTLAEKDEFEHK.R	63.62	3018.41	-1.5	1007.14	3	24162	5	PEO-Biotin
1	657	260487	Q8TC07|TBC15_HUMAN	R.TLLVNC(+414.19)QNK.S	63.62	1445.74	1.4	723.877	2	11209	1	PEO-Biotin
2	793	267584	P15121|ALDR_HUMAN	K.LIQYC(+414.19)QSK.G	63.61	1395.69	0.7	698.852	2	8081	1	PEO-Biotin
2	24	259426	Q14204|DYHC1_HUMAN	R.SSLQSQC(+414.19)LNEVLK.A	63.61	1861.93	-0.1	931.971	2	13739	1	PEO-Biotin
1	336	259848	P27695|APEX1_HUMAN	K.EEAPDILC(+414.19)LQETK.C	63.6	1901.91	1.1	951.964	2	16544	1	PEO-Biotin
1	99	259490	P50991|TCPD_HUMAN	K.LGGTIDDC(+414.19)ELVEGLVLTQK.V	63.58	2416.22	2.8	1209.12	2	21431	2	PEO-Biotin
2	59	259458	P55072|TERA_HUMAN	K.GVLFYGPPGC(+414.19)GK.T	63.57	1607.78	0.7	804.9	2	14038	1	PEO-Biotin
2	1143	263430	Q9BZL1|UBL5_HUMAN	K.C(+414.19)NTDDTIGDLKK.L	63.55	1735.81	0.3	579.611	3	7910	1	PEO-Biotin
2	180	259592	P13489|RINI_HUMAN	K.DSPC(+414.19)QLEALK.L	63.55	1516.73	0.5	759.371	2	11566	1	PEO-Biotin
2	454	260003	tr|F8VVM2|F8VVM2_HUMAN	K.GWAPTFLGYSMQGLC(+414.19)K.F	63.55	2172.02	-0.9	1087.02	2	20702	1	PEO-Biotin
2	69	259413	Q86VP6|CAND1_HUMAN	K.HC(+414.19)EC(+414.19)AEEGTR.N	63.54	1961.81	-0.1	981.912	2	7309	2	PEO-Biotin
2	1083	267667	tr|J3KP33|J3KP33_HUMAN	K.SVTC(+414.19)TYSPALNK.M	63.52	1696.82	1	849.416	2	9290	1	PEO-Biotin
2	179	259605	Q16658|FSCN1_HUMAN	R.EVPGPDC(+414.19)R.F	63.51	1285.58	-0.1	643.797	2	6542	2	PEO-Biotin
1	192	259555	P54136|SYRC_HUMAN	R.AYQC(+414.19)VVLLQGK.N	63.5	1634.85	2.1	818.435	2	15689	1	PEO-Biotin
1	998	261538	tr|F8VQR7|F8VQR7_HUMAN	R.C(+414.19)GDSVYAAEK.I	63.5	1455.64	-0.9	728.825	2	8456	1	PEO-Biotin
1	1025	262053	Q14318|FKBP8_HUMAN	K.C(+414.19)LNNLAASQLK.L	63.49	1587.81	0.8	794.914	2	13597	1	PEO-Biotin
2	794	262002	Q5JRX3|PREP_HUMAN	K.LGC(+414.19)GLLDYR.E	63.49	1422.7	0.6	712.358	2	14700	1	PEO-Biotin
1	308	259617	O00425|IF2B3_HUMAN	K.TGYAFVDC(+414.19)PDESWALK.A	63.48	2215	-5.2	1108.5	2	19358	1	PEO-Biotin
2	478	260108	P20073|ANXA7_HUMAN	R.C(+414.19)YQSEFGR.D	63.43	1402.6	0.3	702.308	2	8962	1	PEO-Biotin
1	129	259563	O43175|SERA_HUMAN	R.VVNC(+414.19)AR.G	63.4	1074.53	0.3	538.273	2	5968	1	PEO-Biotin
2	335	260123	tr|F5GYN4|F5GYN4_HUMAN	K.TRPDGNC(+414.19)FYR.A	63.4	1641.74	1	821.878	2	8369	1	PEO-Biotin
1	452	260346	P62424|RL7A_HUMAN	K.MGVPYC(+414.19)IIK.G	63.38	1436.72	0.8	719.369	2	17044	1	PEO-Biotin
1	763	260589	P31930|QCR1_HUMAN	R.LC(+414.19)TSATESEVAR.G	63.38	1679.79	0.1	840.9	2	8841	1	PEO-Biotin
2	192	260263	P0CG39|POTEJ_HUMAN	K.LC(+414.19)YVALDFEQ(+.98)EMAM(+15.99)VASSSSLEK.S	63.38	2981.34	8.3	994.796	3	21727	1	PEO-Biotin; Deamidation (NQ); Oxidation (M)
1	28	259419	P49327|FAS_HUMAN	K.AFDTAGN(+.98)GYC(+414.19)R.S	63.35	1588.66	0.3	795.34	2	10818	1	Deamidation (NQ); PEO-Biotin
1	505	260108	P20073|ANXA7_HUMAN	R.LGTDESC(+414.19)FNMILATR.S	63.32	2083.97	-1.4	1042.99	2	19712	1	PEO-Biotin
2	28	259471	P52272|HNRPM_HUMAN	R.GC(+414.19)AVVEFK.M	63.31	1265.61	0.2	633.815	2	10995	1	PEO-Biotin
1	150	259466	P46940|IQGA1_HUMAN	K.TC(+414.19)LDNLASK.G	63.29	1377.66	0.9	689.84	2	11729	1	PEO-Biotin
2	143	259589	O00571|DDX3X_HUMAN	R.DLMAC(+414.19)AQTGSGK.T	63.28	1594.72	-1.7	798.364	2	9465	1	PEO-Biotin
1	119	259533	P49411|EFTU_HUMAN	R.HYAHTDC(+414.19)PGHADYVK.N	63.26	2126.93	-0.6	709.984	3	6945	1	PEO-Biotin
1	29	259437	P07900|HS90A_HUMAN	K.C(+414.19)LELFTELAEDKENYK.K	63.24	2358.11	-0.2	787.045	3	20446	1	PEO-Biotin
1	337	259849	P33991|MCM4_HUMAN	K.AGIIC(+414.19)QLNAR.T	63.23	1471.76	0.8	736.89	2	13662	1	PEO-Biotin
2	365	259866	Q92900|RENT1_HUMAN	R.LMQGDEIC(+414.19)LR.Y	63.22	1590.76	-0.1	796.386	2	12600	1	PEO-Biotin
1	944	261199	O96019|ACL6A_HUMAN	R.AGYAGEDC(+414.19)PK.V	63.21	1423.61	-0.5	712.812	2	7521	1	PEO-Biotin
1	1489	263469	P62877|RBX1_HUMAN	R.QVC(+414.19)PLDNR.E	63.19	1357.65	0.9	679.832	2	10481	1	PEO-Biotin
1	382	259736	P14868|SYDC_HUMAN	R.LEYC(+414.19)EALAMLR.E	63.18	1724.83	-0.5	863.422	2	20552	1	PEO-Biotin
2	594	260110	P26368|U2AF2_HUMAN	K.YC(+414.19)DPDSYHR.R	63.18	1568.64	0.1	523.887	3	6358	2	PEO-Biotin
1	684	260387	P28066|PSA5_HUMAN	K.GPQLFHMDPSGTFVQC(+414.19)DAR.A	63.17	2519.14	1.3	840.722	3	17608	1	PEO-Biotin
2	220	259584	Q7Z6Z7|HUWE1_HUMAN	K.LLEEIC(+414.19)NLGR.D	63.15	1572.8	1.1	787.408	2	15075	1	PEO-Biotin
1	161	259506	Q9NZI8|IF2B1_HUMAN	K.SGYAFVDC(+414.19)PDEHWAMK.A	63.14	2268.96	-0.3	757.328	3	17008	1	PEO-Biotin
2	723	265389	tr|G3V2F7|G3V2F7_HUMAN	K.LPQPPEGQC(+414.19)YSN	63.12	1745.78	-2.4	873.893	2	10317	1	PEO-Biotin
2	200	259597	O00410|IPO5_HUMAN	R.VAAAESMPLLLEC(+414.19)AR.V	63.11	1986.99	3.6	994.508	2	17574	1	PEO-Biotin
1	4	259417	P78527|PRKDC_HUMAN	K.GLSSLLC(+414.19)NFTK.S	63.08	1595.81	0	798.91	2	20376	1	PEO-Biotin
1	247	260301	P46777|RL5_HUMAN	R.DIIC(+414.19)QIAYAR.I	63.04	1578.79	-1.3	790.401	2	16782	1	PEO-Biotin
2	1988	268902	tr|F5H5I6|F5H5I6_HUMAN	R.YIELFLNSC(+414.19)PK.G	63.03	1739.86	2.2	870.941	2	17200	1	PEO-Biotin
1	78	259945	tr|G3V1A4|G3V1A4_HUMAN	K.AVLFC(+414.19)LSEDK.K	63.02	1537.75	0.5	769.884	2	17370	2	PEO-Biotin
1	1484	263431	tr|E5RFP0|E5RFP0_HUMAN	R.AQDIQC(+414.19)GLQSR.H	62.96	1631.78	-0.6	816.895	2	9549	1	PEO-Biotin
1	802	260838	Q9Y295|DRG1_HUMAN	R.TTVEDFC(+414.19)MK.I	62.96	1486.65	0.4	744.333	2	13832	1	PEO-Biotin
1	468	259878	tr|G8JLG1|G8JLG1_HUMAN	R.LIDLC(+414.19)QPTQK.K	62.93	1571.81	0.1	786.91	2	13721	1	PEO-Biotin
1	27	259400	P22314|UBA1_HUMAN	R.VGEFC(+414.19)HNR.G	62.91	1374.62	0.6	688.316	2	7971	2	PEO-Biotin
2	23	259946	P62937|PPIA_HUMAN	K.HTGPGILSMANAGPNTNGSQ(+.98)FFIC(+414.19)TAK.T	62.91	3148.48	0.5	788.127	4	17592	1	Deamidation (NQ); PEO-Biotin
2	1035	263476	tr|I3L0H8|I3L0H8_HUMAN	K.VLVTTNVC(+414.19)AR.G	62.91	1488.78	-0.3	745.397	2	9520	1	PEO-Biotin
1	799	260806	P50213|IDH3A_HUMAN	R.IEAAC(+414.19)FATIK.D	62.9	1479.75	-0.5	740.88	2	14959	1	PEO-Biotin
1	702	260745	O00299|CLIC1_HUMAN	R.EEFASTC(+414.19)PDDEEIELAYEQVAK.A	62.87	2929.29	3.3	1465.66	2	20177	1	PEO-Biotin
1	740	260526	tr|E9PHQ0|E9PHQ0_HUMAN	K.AGC(+414.19)AVTSLLASELTK.D	62.85	1876.96	1.8	939.491	2	20815	1	PEO-Biotin
2	372	260044	tr|E9PDE8|E9PDE8_HUMAN	K.C(+414.19)HAEHTPEEEIDHTGAK.T	62.85	2317.01	-2.6	580.258	4	5884	1	PEO-Biotin
1	165	259520	P33992|MCM5_HUMAN	K.AIAC(+414.19)LLFGGSR.K	62.8	1520.78	1.1	761.4	2	19300	1	PEO-Biotin
1	2054	265667	tr|M0R026|M0R026_HUMAN	K.VLHDAQQQC(+414.19)R.D	62.8	1610.77	0.8	537.93	3	5732	1	PEO-Biotin
2	48	259414	Q13813|SPTN1_HUMAN	R.VNDVC(+414.19)TNGQDLIK.K	62.79	1831.88	-2.2	916.946	2	10564	1	PEO-Biotin
1	76	259941	tr|A6NLN1|A6NLN1_HUMAN	K.LSLDGQNIYNAC(+414.19)C(+414.19)TLR.I	62.77	2611.23	-0.3	871.416	3	18421	2	PEO-Biotin
2	165	259740	P62195|PRS8_HUMAN	K.NIDINDVTPNC(+414.19)R.V	62.77	1786.83	4.5	894.428	2	11679	1	PEO-Biotin
1	1414	262978	P62995|TRA2B_HUMAN	R.ANPDPNC(+414.19)C(+414.19)LGVFGLSLYTTER.D	62.76	3097.44	-2.4	1033.48	3	22486	1	PEO-Biotin
2	101	259521	Q9P2J5|SYLC_HUMAN	K.C(+414.19)EFAVGYQR.L	62.76	1485.67	1.5	743.846	2	11344	1	PEO-Biotin
2	24	259426	Q14204|DYHC1_HUMAN	K.TFDHYC(+414.19)EYR.R	62.75	1646.69	-0.6	824.35	2	8657	1	PEO-Biotin
1	237	259759	Q02952|AKA12_HUMAN	K.GEGTEEAEC(+414.19)K.K	62.74	1465.61	0.6	733.811	2	5633	1	PEO-Biotin
2	88	259443	P31948|STIP1_HUMAN	R.C(+414.19)MMAQYNR.H	62.73	1429.6	0.4	715.806	2	9131	1	PEO-Biotin
1	285	260161	P61247|RS3A_HUMAN	R.LFC(+414.19)VGFTK.K	62.72	1327.67	0.7	664.841	2	17016	1	PEO-Biotin
2	566	259539	P53618|COPB_HUMAN	K.VLSEC(+414.19)SPLMNDIFNK.E	62.72	2123.01	2.2	1062.51	2	18622	1	PEO-Biotin
1	397	260145	tr|E9PC52|E9PC52_HUMAN	K.HPAKPDPSGEC(+414.19)NPDLR.L	62.64	2145.99	0.3	716.339	3	7186	1	PEO-Biotin
2	735	260192	P67936|TPM4_HUMAN	K.EENVGLHQTLDQTLNELNC(+414.19)I	62.62	2696.28	0.8	1349.15	2	20654	2	PEO-Biotin
1	36	259425	Q9Y490|TLN1_HUMAN	K.C(+414.19)TQDLGNSTK.A	62.59	1479.67	-0.8	740.842	2	6642	1	PEO-Biotin
2	481	260180	P62633|CNBP_HUMAN	K.C(+414.19)YSC(+414.19)GEFGHIQK.D	62.59	2198.96	1	733.995	3	11951	1	PEO-Biotin
1	670	260755	tr|C9JXB8|C9JXB8_HUMAN	K.VELC(+414.19)SFSGYK.I	62.49	1545.72	0.3	773.868	2	15072	1	PEO-Biotin
1	694	260505	P09543|CN37_HUMAN	R.LDEDLAAYC(+414.19)R.R	62.48	1581.72	-2.6	791.864	2	13846	1	PEO-Biotin
1	152	259479	P08133|ANXA6_HUMAN	R.QEVC(+414.19)QSYK.S	62.48	1397.63	-0.7	699.823	2	7509	1	PEO-Biotin
1	57	259443	P31948|STIP1_HUMAN	K.ALDLDSSC(+414.19)K.E	62.46	1364.63	-1.3	683.322	2	11039	1	PEO-Biotin
1	693	260485	Q14165|MLEC_HUMAN	K.VC(+414.19)ALYIMAGTVDDVPK.L	62.45	2108.04	-1.8	1055.02	2	21345	1	PEO-Biotin
2	576	260893	Q9NR45|SIAS_HUMAN	M.PLELELC(+414.19)PGR.W	62.44	1539.78	2	770.898	2	15025	1	PEO-Biotin
1	469	259993	Q9NSD9|SYFB_HUMAN	K.LHQNIC(+414.19)R.K	62.42	1296.64	0.1	649.329	2	6743	2	PEO-Biotin
1	504	260093	P35237|SPB6_HUMAN	K.SC(+414.19)DFLSSFR.D	62.42	1474.66	-1.4	738.335	2	18540	1	PEO-Biotin
1	65	259413	Q86VP6|CAND1_HUMAN	R.NVVAEC(+414.19)LGK.L	62.42	1345.67	0.5	673.844	2	11716	1	PEO-Biotin
1	770	260802	Q9Y570|PPME1_HUMAN	K.QC(+414.19)EGITSPEGSK.S	62.41	1648.74	-0.5	825.379	2	8490	1	PEO-Biotin
1	248	259567	Q01813|PFKAP_HUMAN	R.GITNLC(+414.19)VIGGDGSLTGANLFR.K	62.38	2491.26	2.6	1246.64	2	21689	1	PEO-Biotin
1	527	261169	tr|C9J1Z8|C9J1Z8_HUMAN	K.NIC(+414.19)FTVWDVGGQDK.I	62.36	1994.92	-0.4	998.468	2	20040	1	PEO-Biotin
1	184	259527	Q99832|TCPH_HUMAN	K.C(+414.19)AMTALSSK.L	62.34	1324.62	0.1	663.317	2	11044	1	PEO-Biotin
2	401	259849	P33991|MCM4_HUMAN	K.LVIWGTDVNVAAC(+414.19)K.E	62.34	1901.97	2.1	951.996	2	17725	1	PEO-Biotin
1	696	260523	P62873|GBB1_HUMAN	R.LFVSGAC(+414.19)DASAK.L	62.33	1581.75	0.4	791.884	2	11776	1	PEO-Biotin
1	683	260355	Q8N1F7|NUP93_HUMAN	R.C(+414.19)VSELVIESR.E	62.29	1547.77	1.3	774.893	2	14800	1	PEO-Biotin
2	200	259597	O00410|IPO5_HUMAN	K.TIEC(+414.19)ISLIGLAVGK.E	62.29	1830	0	916.007	2	19986	1	PEO-Biotin
2	20	259401	P13639|EF2_HUMAN	K.EGALC(+414.19)EENMR.G	62.28	1564.67	0.1	783.342	2	8423	1	PEO-Biotin
2	1366	267945	tr|E9PGT1|E9PGT1_HUMAN	K.ETAAAC(+414.19)VEK	62.21	1334.62	0.1	668.318	2	6120	1	PEO-Biotin
2	812	262568	Q9Y3C6|PPIL1_HUMAN	R.VC(+414.19)QGIGMVNR.V	62.21	1489.72	0.2	745.868	2	9470	1	PEO-Biotin
2	318	259892	P22102|PUR2_HUMAN	K.VLEFNC(+414.19)R.F	62.2	1293.62	-0.6	647.817	2	11264	1	PEO-Biotin
2	237	259657	P04843|RPN1_HUMAN	K.VAC(+414.19)ITEQVLTLVNK.R	62.19	1944.04	1.4	973.03	2	20303	1	PEO-Biotin
1	279	259647	Q9UNE7|CHIP_HUMAN	R.AQQAC(+414.19)IEAK.H	62.16	1374.66	0.2	688.339	2	7533	1	PEO-Biotin
1	64	259402	P25205|MCM3_HUMAN	R.YVLC(+414.19)TAPR.A	62.16	1335.67	0.3	668.841	2	11573	1	PEO-Biotin
1	79	259478	Q12906|ILF3_HUMAN	R.GWPLELLC(+414.19)EK.S	62.13	1600.8	1	801.408	2	21569	3	PEO-Biotin
2	1576	267744	Q14232|EI2BA_HUMAN	K.IGTNQMAVC(+414.19)AK.A	62.13	1548.75	0.5	775.381	2	8366	1	PEO-Biotin
1	249	259594	Q9P258|RCC2_HUMAN	K.GNLYSFGC(+414.19)PEYGQLGHNSDGK.F	62.11	2656.17	-2.5	886.394	3	15895	1	PEO-Biotin
1	138	259489	P49736|MCM2_HUMAN	R.GVC(+414.19)LIDEFDK.M	62.1	1551.73	-4.3	776.87	2	18544	1	PEO-Biotin
1	1181	262084	Q9H8H0|NOL11_HUMAN	K.C(+414.19)EVSSLAGALGK.L	62.06	1547.77	1.5	774.893	2	15736	1	PEO-Biotin
1	588	260224	tr|Q5T2B5|Q5T2B5_HUMAN	K.VIHEC(+414.19)QQR.M	62.04	1425.69	0.5	476.236	3	5632	1	PEO-Biotin
2	14	259406	tr|Q60FE5|Q60FE5_HUMAN	R.TPC(+414.19)EEILVK.H	62.03	1444.73	0.3	723.373	2	11337	1	PEO-Biotin
2	158	260481	P07737|PROF1_HUMAN	K.C(+414.19)YEM(+15.99)ASHLR.R	61.99	1538.67	0.4	513.897	3	6662	2	PEO-Biotin; Oxidation (M)
2	15	259417	P78527|PRKDC_HUMAN	K.LAGANPAVITC(+414.19)DELLLGHEK.A	61.98	2477.27	0.1	826.763	3	16157	1	PEO-Biotin
1	162	259516	P49915|GUAA_HUMAN	R.MC(+414.19)HNVNR.V	61.95	1286.57	-0.9	644.291	2	5229	2	PEO-Biotin
1	683	260355	Q8N1F7|NUP93_HUMAN	R.C(+414.19)GDLLAASQVVNR.A	61.93	1758.88	1.2	880.446	2	15133	1	PEO-Biotin
2	58	259416	P42704|LPPRC_HUMAN	R.LQWFC(+414.19)DR.C	61.93	1380.63	0.4	691.323	2	14818	1	PEO-Biotin
2	919	263950	tr|D3YTB1|D3YTB1_HUMAN	K.ELEVLLMC(+414.19)NK.S	61.92	1604.8	-2	803.404	2	16411	1	PEO-Biotin
2	575	259977	P25685|DNJB1_HUMAN	R.VSLEEIYSGC(+414.19)TK.K	61.92	1741.83	-0.8	871.92	2	14614	1	PEO-Biotin
2	125	259473	P05023|AT1A1_HUMAN	R.IISAN(+.98)GC(+414.19)K.V	61.87	1219.59	1.1	610.805	2	6429	1	Deamidation (NQ); PEO-Biotin
1	762	260584	tr|B0YIW6|B0YIW6_HUMAN	R.NTLEWC(+414.19)LPVIDAK.N	61.84	1914.96	-0.7	958.486	2	20818	1	PEO-Biotin
1	401	261414	P62854|RS26_HUMAN	K.LHYC(+414.19)VSC(+414.19)AIHSK.V	61.83	2188.03	-0.5	730.35	3	12722	1	PEO-Biotin
2	1388	261185	Q9Y281|COF2_HUMAN	K.LLPLNDC(+414.19)R.Y	61.8	1356.69	0	679.352	2	11204	1	PEO-Biotin
2	495	261481	tr|A0A0C4DGL3|A0A0C4DGL3_HUMAN	R.IAQLIC(+414.19)ER.I	61.8	1358.7	0.3	680.36	2	10457	1	PEO-Biotin
1	304	260496	tr|M0R0F0|M0R0F0_HUMAN	K.AQC(+414.19)PIVER.L	61.79	1328.66	1.4	665.337	2	9464	1	PEO-Biotin
1	236	259686	Q93008|USP9X_HUMAN	K.FDDGDVTEC(+414.19)K.M	61.79	1541.64	0.6	771.827	2	9904	1	PEO-Biotin
2	63	259482	P00558|PGK1_HUMAN	K.FC(+414.19)LDNGAK.S	61.79	1280.59	-0.9	641.301	2	9828	1	PEO-Biotin
1	634	260483	Q9UBE0|SAE1_HUMAN	K.GNGIVEC(+414.19)LGPK	61.76	1499.75	1.6	750.882	2	13434	1	PEO-Biotin
1	64	259402	P25205|MCM3_HUMAN	K.AILC(+414.19)LLLGGVER.D	61.75	1669.93	0.7	835.971	2	23036	1	PEO-Biotin
2	390	261021	Q7Z4V5|HDGR2_HUMAN	R.C(+414.19)GSSEDLHDSVR.E	61.74	1717.74	-0.1	573.587	3	6302	1	PEO-Biotin
1	951	261260	tr|E9PFH4|E9PFH4_HUMAN	K.IVC(+414.19)TPGQGLGDLR.T	61.7	1741.89	0.9	871.951	2	14581	1	PEO-Biotin
1	84	259561	P00338|LDHA_HUMAN	K.YSPNC(+414.19)K.L	61.69	1124.5	-0.9	563.256	2	6034	1	PEO-Biotin
1	34	259946	P62937|PPIA_HUMAN	R.IIPGFM(+15.99)C(+414.19)QGGDFTR.H	61.68	1970.91	1	986.461	2	16306	3	Oxidation (M); PEO-Biotin
1	703	260798	Q13242|SRSF9_HUMAN	R.EAGDVC(+414.19)YADVQK.D	61.65	1710.76	-0.6	856.386	2	10266	1	PEO-Biotin
1	714	260884	tr|H0YNW5|H0YNW5_HUMAN	R.IAQLIC(+414.19)ER.I	61.61	1358.7	2.9	680.362	2	12358	1	PEO-Biotin
2	442	260860	P48444|COPD_HUMAN	R.NTLEWC(+414.19)LPVIDAK.N	61.61	1914.96	-0.7	958.486	2	19074	1	PEO-Biotin
1	441	259969	P12235|ADT1_HUMAN	R.EFHGLGDC(+414.19)IIK.I	61.6	1644.8	0.3	823.408	2	15693	1	PEO-Biotin
2	739	260804	tr|E9PHI6|E9PHI6_HUMAN	K.C(+414.19)DAISVLEK.E	61.6	1390.68	0.4	696.349	2	12750	1	PEO-Biotin
2	1314	267898	P78362|SRPK2_HUMAN	K.IADLGNAC(+414.19)WVHK.H	61.6	1739.85	0.9	870.932	2	12184	1	PEO-Biotin
1	649	260275	Q9HB71|CYBP_HUMAN	K.TDTVLILC(+414.19)R.K	61.57	1446.76	0.5	724.386	2	16183	1	PEO-Biotin
2	78	259402	P25205|MCM3_HUMAN	K.AILC(+414.19)LLLGGVER.D	61.55	1669.93	0.1	835.97	2	21233	1	PEO-Biotin
1	310	259687	Q9BQG0|MBB1A_HUMAN	K.GNTAEGC(+414.19)VHETQEK.Q	61.54	1915.84	-1.3	639.62	3	6027	1	PEO-Biotin
2	124	259568	P50395|GDIB_HUMAN	R.TYDATTHFETTC(+414.19)DDIK.N	61.52	2273.98	0	759.001	3	10224	1	PEO-Biotin
1	30	259404	P09874|PARP1_HUMAN	K.ASLC(+414.19)ISTK.K	61.49	1235.63	1.9	618.821	2	10936	2	PEO-Biotin
1	540	260372	Q96AG4|LRC59_HUMAN	K.ATILDLSC(+414.19)NK.L	61.48	1490.75	2.5	746.383	2	15238	1	PEO-Biotin
2	1300	263415	tr|A0A0A0MRC4|A0A0A0MRC4_HUMAN	R.APSSDEEC(+414.19)FFDLLTK.F	61.46	2114.95	2.1	1058.49	2	20677	1	PEO-Biotin
2	246	260024	tr|E9PKG1|E9PKG1_HUMAN	K.QLVTNAC(+414.19)LIK.E	61.45	1515.82	0.9	758.916	2	12401	1	PEO-Biotin
2	219	260516	P60981|DEST_HUMAN	K.HEC(+414.19)QAN(+.98)GPEDLNR.A	61.42	1896.81	1.7	633.278	3	6404	1	PEO-Biotin; Deamidation (NQ)
2	130	259489	P49736|MCM2_HUMAN	R.FDILC(+414.19)VVR.D	61.42	1377.71	0.1	689.865	2	18096	1	PEO-Biotin
1	490	260586	Q01081|U2AF1_HUMAN	K.VNC(+414.19)SFYFK.I	61.4	1420.65	0.2	711.333	2	15634	1	PEO-Biotin
2	351	260170	tr|G5E9G0|G5E9G0_HUMAN	K.VAC(+414.19)IGAWHPAR.V	61.39	1593.79	0	532.271	3	10512	1	PEO-Biotin
2	801	260537	tr|E7ERW8|E7ERW8_HUMAN	R.DMPLLSC(+414.19)LESLR.V	61.39	1789.88	0.7	895.947	2	22048	1	PEO-Biotin
2	284	259931	P00367|DHE3_HUMAN	K.C(+414.19)IAVGESDGSIWNPDGIDPK.E	61.38	2486.15	0.2	1244.08	2	16671	1	PEO-Biotin
1	2056	265676	P49773|HINT1_HUMAN	K.C(+414.19)AADLGLNK.G	61.37	1317.64	0.4	659.829	2	11090	1	PEO-Biotin
2	426	260337	Q14444|CAPR1_HUMAN	K.EKPVC(+414.19)GTTYK.V	61.37	1538.75	0.3	770.381	2	5785	2	PEO-Biotin
2	468	259943	tr|J3QSV6|J3QSV6_HUMAN	R.SDSEDIC(+414.19)LFTK.D	61.37	1670.75	-0.1	836.384	2	14325	1	PEO-Biotin
1	1123	262568	Q9Y3C6|PPIL1_HUMAN	R.VC(+414.19)QGIGMVNR.V	61.33	1489.72	0	745.867	2	11365	1	PEO-Biotin
2	514	261008	Q9HC35|EMAL4_HUMAN	R.HYLGHTDC(+414.19)VK.C	61.33	1585.74	-0.6	529.586	3	6113	1	PEO-Biotin
2	1372	267950	tr|H0YB37|H0YB37_HUMAN	K.EMAINDC(+414.19)SK.A	61.32	1423.61	0.8	712.815	2	7479	1	PEO-Biotin
2	394	260746	P62316|SMD2_HUMAN	K.NNTQVLINC(+414.19)R.N	61.32	1587.79	0.1	794.9	2	9524	1	PEO-Biotin
1	41	259421	Q01082|SPTB2_HUMAN	K.SLLDAC(+414.19)ESR.R	61.3	1406.65	-0.5	704.334	2	12664	1	PEO-Biotin
2	1714	265122	P31949|S10AB_HUMAN	R.C(+414.19)IESLIAVFQK.Y	61.3	1663.87	0.1	832.941	2	20296	2	PEO-Biotin
1	421	260066	P26196|DDX6_HUMAN	R.NLVC(+414.19)TDLFTR.G	61.29	1594.78	0.7	798.4	2	17759	1	PEO-Biotin
1	793	260661	Q9BSD7|NTPCR_HUMAN	R.VC(+414.19)VIDEIGK.M	61.27	1388.7	0.3	695.36	2	15701	1	PEO-Biotin
2	352	260375	P62701|RS4X_HUMAN	R.EC(+414.19)LPLIIFLR.N	61.27	1629.9	0.8	815.957	2	22996	1	PEO-Biotin
1	31	259410	Q00610|CLH1_HUMAN	K.YESLELC(+414.19)RPVLQQGR.K	61.26	2204.11	1.1	735.711	3	15076	1	PEO-Biotin
1	88	259458	P55072|TERA_HUMAN	K.MTN(+.98)GFSGADLTEIC(+414.19)QR.A	61.23	2156.95	-0.3	1079.48	2	17080	1	Deamidation (NQ); PEO-Biotin
1	412	259886	Q01581|HMCS1_HUMAN	R.NNLSYDC(+414.19)IGR.L	61.23	1567.71	-0.4	784.863	2	12236	1	PEO-Biotin
2	17	259432	P08107|HSP71_HUMAN	K.AAAIGIDLGTTYSC(+414.19)VGVFQHGK.V	61.21	2621.3	0.8	874.774	3	17060	1	PEO-Biotin
2	79	259636	P22626|ROA2_HUMAN	K.LTDC(+414.19)VVMR.D	61.18	1349.65	-0.3	675.832	2	10502	2	PEO-Biotin
2	876	260979	Q96P70|IPO9_HUMAN	K.VSSVALC(+414.19)K.L	61.16	1219.63	-0.5	610.822	2	8024	1	PEO-Biotin
2	71	259412	P55060|XPO2_HUMAN	K.IC(+414.19)AVGITK.L	61.15	1217.65	-0.2	609.833	2	9139	1	PEO-Biotin
2	243	259914	tr|J3KPE3|J3KPE3_HUMAN	K.YTVQDESHSEWVSC(+414.19)VR.F	61.09	2338.04	-0.8	780.352	3	11668	1	PEO-Biotin
1	31	259410	Q00610|CLH1_HUMAN	K.EVC(+414.19)FAC(+414.19)VDGK.E	61.08	1897.84	-0.8	949.929	2	16236	1	PEO-Biotin
2	621	261071	Q99615|DNJC7_HUMAN	K.AEC(+414.19)LAMLGR.Y	61.08	1376.66	-0.8	689.337	2	13169	1	PEO-Biotin
2	630	260201	P55809|SCOT1_HUMAN	K.C(+414.19)TLPLTGK.Q	61.08	1245.65	1.3	623.831	2	10599	1	PEO-Biotin
2	37	259585	P60174|TPIS_HUMAN	K.IAVAAQN(+.98)C(+414.19)YK.V	61.08	1494.72	1	748.369	2	7996	1	Deamidation (NQ); PEO-Biotin
1	26	259398	P08238|HS90B_HUMAN	K.AKFENLC(+414.19)K.L	61.04	1365.68	0.7	683.847	2	9351	1	PEO-Biotin
1	87	259499	tr|A0A087WTP3|A0A087WTP3_HUMAN	K.IQQDSGC(+414.19)K.V	61.04	1291.59	0	646.802	2	5069	1	PEO-Biotin
1	659	260494	P63092|GNAS2_HUMAN	R.SNEYQLIDC(+414.19)AQYFLDK.I	61.03	2363.08	-3.8	1182.54	2	22170	1	PEO-Biotin
1	78	259945	tr|G3V1A4|G3V1A4_HUMAN	K.AVLFC(+414.19)LSEDKK.N	61.02	1665.85	0.6	833.931	2	15161	2	PEO-Biotin
1	784	261642	tr|E9PKZ0|E9PKZ0_HUMAN	K.AQLNIGNVLPVGTMPEGTIVC(+414.19)C(+414.19)LEEKPGDR.G	61.01	3980.95	-2.6	1327.99	3	23709	2	PEO-Biotin
1	48	259482	P00558|PGK1_HUMAN	R.GC(+414.19)ITIIGGGDTATC(+414.19)C(+414.19)AK.W	61	2825.3	0.6	942.773	3	17944	1	PEO-Biotin
1	411	259861	O95336|6PGL_HUMAN	R.WTLGFC(+414.19)DER.L	60.95	1539.69	0.6	770.85	2	18097	1	PEO-Biotin
2	852	260256	Q9BWF3|RBM4_HUMAN	K.FEEYGPVIEC(+414.19)DIVK.D	60.95	2053.97	-0.1	1027.99	2	16091	1	PEO-Biotin
1	839	261362	P22061|PIMT_HUMAN	R.MVGC(+414.19)TGK.V	60.94	1108.51	1.1	555.262	2	7128	1	PEO-Biotin
2	375	259667	O95373|IPO7_HUMAN	R.GIDQC(+414.19)IPLFVEAALER.L	60.94	2187.11	-1	1094.56	2	23139	2	PEO-Biotin
1	46	259543	Q00839|HNRPU_HUMAN	R.APQC(+414.19)LGK.F	60.93	1129.56	0.5	565.789	2	7529	1	PEO-Biotin
1	781	261156	Q13148|TADBP_HUMAN	R.C(+414.19)TEDMTEDELR.E	60.93	1754.72	0.6	878.366	2	11482	1	PEO-Biotin
1	12	259406	tr|Q60FE5|Q60FE5_HUMAN	K.YVIC(+414.19)VR.F	60.92	1165.6	1.1	583.807	2	12684	1	PEO-Biotin
1	66	259529	P40926|MDHM_HUMAN	K.EGVVEC(+414.19)SFVK.S	60.88	1509.72	0.3	755.868	2	13474	1	PEO-Biotin
2	25	259449	P14618|KPYM_HUMAN	R.AGKPVIC(+414.19)ATQMLESMIK.K	60.87	2233.13	1.5	1117.58	2	20587	3	PEO-Biotin
2	802	261406	tr|H0YL72|H0YL72_HUMAN	R.IEAAC(+414.19)FATIK.D	60.85	1479.75	0.3	740.881	2	13011	1	PEO-Biotin
1	598	260364	Q9BWD1|THIC_HUMAN	K.VNIEGGAIALGHPLGASGC(+414.19)R.I	60.84	2305.17	1.9	769.398	3	15685	1	PEO-Biotin
1	407	260263	P0CG39|POTEJ_HUMAN	K.LC(+414.19)YVALDFEQ(+.98)EM(+15.99)AMVASSSSLEK.S	60.83	2981.34	9.7	994.798	3	23327	1	PEO-Biotin; Deamidation (NQ); Oxidation (M)
1	206	259808	P23284|PPIB_HUMAN	K.DVIIADC(+414.19)GK.I	60.81	1346.66	0.6	674.336	2	11627	1	PEO-Biotin
2	191	259616	P14866|HNRPL_HUMAN	K.ASLN(+.98)GADIYSGC(+414.19)C(+414.19)TLK.I	60.81	2444.11	2	1223.06	2	14971	2	Deamidation (NQ); PEO-Biotin
1	64	259402	P25205|MCM3_HUMAN	R.SVHYC(+414.19)PATK.K	60.8	1418.67	-0.5	710.341	2	7058	1	PEO-Biotin
2	1972	268859	Q9UL25|RAB21_HUMAN	K.GIEELFLDLC(+414.19)K.R	60.8	1692.85	0.6	847.431	2	21888	1	PEO-Biotin
1	4	259417	P78527|PRKDC_HUMAN	K.NTC(+414.19)TSVYTK.D	60.77	1429.66	0	715.836	2	8060	1	PEO-Biotin
2	478	260108	P20073|ANXA7_HUMAN	R.LGTDESC(+414.19)FNMILATR.S	60.74	2083.97	0.9	1043	2	17888	2	PEO-Biotin
1	669	260608	tr|J3QLE5|J3QLE5_HUMAN	R.C(+414.19)ILQDGR.I	60.73	1217.59	0.8	609.803	2	11737	1	PEO-Biotin
2	485	260168	Q93009|UBP7_HUMAN	R.VDVIFC(+414.19)DK.T	60.73	1351.65	2.5	676.835	2	13051	1	PEO-Biotin
1	74	259457	O43390|HNRPR_HUMAN	K.LC(+414.19)DSYEIRPGK.H	60.72	1693.82	1	565.613	3	10361	1	PEO-Biotin
2	704	260923	O43447|PPIH_HUMAN	K.LPVVISQC(+414.19)GEM	60.7	1588.77	-1.2	795.389	2	15913	1	PEO-Biotin
1	1003	261566	tr|H0YM70|H0YM70_HUMAN	K.C(+414.19)GFLPGNEK.V	60.69	1377.64	-0.6	689.828	2	13389	1	PEO-Biotin
2	887	267627	tr|K7EN45|K7EN45_HUMAN	K.SGEEDFESLASQFSDC(+414.19)SSAK.A	60.69	2537.06	0.4	1269.54	2	17916	1	PEO-Biotin
1	194	259599	Q15393|SF3B3_HUMAN	K.FGNIC(+414.19)VVR.L	60.68	1320.67	3.1	661.343	2	14222	1	PEO-Biotin
1	1117	262401	P48147|PPCE_HUMAN	K.IC(+414.19)DPYAWLEDPDSEQTK.A	60.68	2423.07	-0.7	1212.54	2	19749	1	PEO-Biotin
2	1022	261854	tr|D6RDM7|D6RDM7_HUMAN	K.IENLC(+414.19)AMGFDR.N	60.68	1681.76	0.3	841.889	2	14777	1	PEO-Biotin
1	193	259571	Q14566|MCM6_HUMAN	R.LGFSEYC(+414.19)R.I	60.67	1387.63	-0.8	694.82	2	13820	1	PEO-Biotin
2	14	259406	tr|Q60FE5|Q60FE5_HUMAN	K.AHVVPC(+414.19)FDASK.V	60.67	1586.76	1.1	529.927	3	9562	1	PEO-Biotin
2	610	263284	tr|J3KS05|J3KS05_HUMAN	K.GFSDEDNTWEPEENLDC(+414.19)PDLIAEFLQSQK.T	60.67	3782.66	3.7	1261.9	3	23112	1	PEO-Biotin
1	1065	261573	tr|Q5TIG5|Q5TIG5_HUMAN	K.EIILDDDEC(+414.19)PLQIFR.E	60.63	2232.08	3.1	1117.05	2	22426	1	PEO-Biotin
1	54	259412	P55060|XPO2_HUMAN	K.IC(+414.19)AVGITK.L	60.63	1217.65	-0.7	609.832	2	10965	1	PEO-Biotin
2	142	259628	P08758|ANXA5_HUMAN	K.ALLLLC(+414.19)GEDD	60.61	1474.7	0.3	738.36	2	18236	1	PEO-Biotin
2	176	259926	P30044|PRDX5_HUMAN	K.ALNVEPDGTGLTC(+414.19)SLAPNIISQL	60.6	2739.38	2.1	1370.7	2	21797	2	PEO-Biotin
2	228	259683	P63010|AP2B1_HUMAN	K.EC(+414.19)HLNADTVSSK.L	60.6	1716.78	0.7	573.268	3	6795	1	PEO-Biotin
2	82	259415	Q08211|DHX9_HUMAN	K.SC(+414.19)GYSVR.F	60.56	1184.53	0.4	593.273	2	6980	1	PEO-Biotin
1	115	259480	P49792|RBP2_HUMAN	R.VWLWTAC(+414.19)DFADGER.K	60.54	2081.93	-2.9	1041.97	2	21555	1	PEO-Biotin
2	199	260021	P40925|MDHC_HUMAN	K.AIC(+414.19)DHVR.D	60.53	1226.59	0.5	614.303	2	6286	2	PEO-Biotin
1	1974	265097	Q9NRW3|ABC3C_HUMAN	R.NQVDSETHC(+414.19)HAER.C	60.52	1938.83	0.2	485.715	4	5257	1	PEO-Biotin
1	203	259597	O00410|IPO5_HUMAN	K.TIEC(+414.19)ISLIGLAVGK.E	60.51	1830	0.2	916.007	2	21703	1	PEO-Biotin
2	242	260005	Q9UNM6|PSD13_HUMAN	R.LEFWC(+414.19)TDVK.S	60.51	1553.73	0.7	777.871	2	16201	1	PEO-Biotin
2	673	261688	Q15102|PA1B3_HUMAN	R.LGYTPVC(+414.19)R.A	60.51	1321.65	-0.5	661.833	2	9353	1	PEO-Biotin
2	938	262285	P34896|GLYC_HUMAN	R.YYGGTEFIDELETLC(+414.19)QK.R	60.51	2422.11	0.2	1212.06	2	21530	1	PEO-Biotin
1	260	260375	P62701|RS4X_HUMAN	K.FDTGNLC(+414.19)M(+15.99)VTGGANLGR.I	60.48	2154.99	2.8	1078.5	2	15627	1	PEO-Biotin; Oxidation (M)
1	64	259402	P25205|MCM3_HUMAN	K.C(+414.19)SLVRPK.V	60.47	1215.65	0.6	406.223	3	7954	1	PEO-Biotin
1	554	260004	tr|J3KNQ3|J3KNQ3_HUMAN	R.LEFWC(+414.19)TDVK.S	60.47	1553.73	0.5	777.871	2	18163	1	PEO-Biotin
2	364	259526	P07814|SYEP_HUMAN	K.SC(+414.19)QFVAVR.R	60.47	1322.65	0.5	662.331	2	10258	1	PEO-Biotin
2	341	259982	Q96QK1|VPS35_HUMAN	R.NYLLQC(+414.19)TR.N	60.47	1423.7	-0.4	712.855	2	11508	1	PEO-Biotin
2	393	260443	Q9BXP5|SRRT_HUMAN	R.C(+414.19)GIIHVR.G	60.46	1210.63	0.6	404.551	3	8437	1	PEO-Biotin
1	138	259489	P49736|MCM2_HUMAN	R.FDILC(+414.19)VVR.D	60.44	1377.71	0.5	689.865	2	20060	1	PEO-Biotin
1	4	259417	P78527|PRKDC_HUMAN	K.DILPC(+414.19)LDGYLK.T	60.43	1662.84	0.8	832.426	2	21361	1	PEO-Biotin
1	369	259823	Q96AE4|FUBP1_HUMAN	R.IQQESGC(+414.19)K.I	60.43	1305.61	0.3	653.81	2	5202	1	PEO-Biotin
2	241	259571	Q14566|MCM6_HUMAN	K.C(+414.19)DFTGTLIVVPDVSK.L	60.41	2007.01	0.2	1004.51	2	17863	1	PEO-Biotin
2	41	259949	P23528|COF1_HUMAN	K.AVLFC(+414.19)LSEDK.K	60.4	1537.75	0.9	769.884	2	15408	1	PEO-Biotin
2	409	261378	Q13185|CBX3_HUMAN	K.GFTDADNTWEPEENLDC(+414.19)PELIEAFLNSQK.A	60.4	3738.67	1	1247.23	3	23094	1	PEO-Biotin
2	165	259740	P62195|PRS8_HUMAN	K.GVC(+414.19)TEAGMYALR.E	60.38	1683.78	-0.7	842.896	2	12808	1	PEO-Biotin
2	57	259543	Q00839|HNRPU_HUMAN	R.APQC(+414.19)LGK.F	60.38	1129.56	0.1	565.788	2	6379	1	PEO-Biotin
1	183	259526	P07814|SYEP_HUMAN	K.LNQWC(+414.19)NVVR.W	60.36	1544.76	-0.8	773.386	2	14216	1	PEO-Biotin
1	371	259855	Q92598|HS105_HUMAN	K.FIC(+414.19)EQDHQNFLR.L	60.33	1962.91	-0.7	655.309	3	13622	1	PEO-Biotin
2	1023	262370	tr|E7EM64|E7EM64_HUMAN	K.QVC(+414.19)EIIESPLFLK.L	60.33	1932.01	1.6	967.014	2	19240	1	PEO-Biotin
1	129	259563	O43175|SERA_HUMAN	K.N(+.98)AGNC(+414.19)LSPAVIVGLLK.E	60.32	1983.05	1	992.535	2	23660	1	Deamidation (NQ); PEO-Biotin
2	1038	262253	O75348|VATG1_HUMAN	R.GSC(+414.19)STEVEKETQEK.M	60.32	1967.88	-1.3	656.967	3	5831	1	PEO-Biotin
2	299	260054	tr|E9PII3|E9PII3_HUMAN	K.VTLLDGTEYSC(+414.19)DLEK.H	60.3	2098.98	-1.8	1050.5	2	15155	1	PEO-Biotin
2	1258	263763	P53597|SUCA_HUMAN	K.IIC(+414.19)QGFTGK.Q	60.29	1379.69	0.2	690.854	2	9637	1	PEO-Biotin
1	1094	261669	tr|K7ES02|K7ES02_HUMAN	K.LNSDPQFVLAQNVGTTHDLLDIC(+414.19)LK.R	60.28	3167.6	0.9	1056.87	3	24060	1	PEO-Biotin
2	1230	260984	P31689|DNJA1_HUMAN	K.C(+414.19)VLNEGMPIYR.R	60.28	1707.81	2.1	854.916	2	14724	1	PEO-Biotin
2	595	261156	Q13148|TADBP_HUMAN	R.NPVSQC(+414.19)MR.G	60.28	1347.61	-0.7	674.812	2	7452	1	PEO-Biotin
2	87	259490	P50991|TCPD_HUMAN	K.IGLIQFC(+414.19)LSAPK.T	60.25	1702.91	-1	852.464	2	18799	1	PEO-Biotin
2	381	259688	P16615|AT2A2_HUMAN	K.TGTLTTNQMSVC(+414.19)R.M	60.24	1824.85	-1.4	913.433	2	9345	1	PEO-Biotin
2	645	267565	P52888|THOP1_HUMAN	R.YC(+414.19)VDQNLLK.E	60.24	1508.74	1.6	755.377	2	12942	1	PEO-Biotin
1	868	262415	P47813|IF1AX_HUMAN	R.LEAMC(+414.19)FDGVK.R	60.23	1525.7	0.4	763.856	2	15633	1	PEO-Biotin
2	425	259967	P14550|AK1A1_HUMAN	M.A(+42.01)ASC(+414.19)VLLHTGQK.M	60.22	1682.85	1.4	842.433	2	12751	1	Acetylation (N-term); PEO-Biotin
1	96	259481	O43143|DHX15_HUMAN	R.TC(+414.19)TDIKPEWLVK.I	60.21	1845.94	0.1	923.976	2	15672	2	PEO-Biotin
1	525	260912	Q71DI3|H32_HUMAN	R.FQSSAVMALQEASEAYLVGLFEDTNLC(+414.19)AIHAK.R	60.2	3869.87	0.7	1290.96	3	24509	1	PEO-Biotin
1	93	259493	O75643|U520_HUMAN	R.C(+414.19)QLPDGSFR.R	60.19	1435.66	3.9	718.84	2	12931	1	PEO-Biotin
2	219	260516	P60981|DEST_HUMAN	K.C(+414.19)IIVEEGK.E	60.16	1303.65	0.3	652.833	2	9993	1	PEO-Biotin
2	481	260180	P62633|CNBP_HUMAN	K.TSEVNC(+414.19)YR.C	60.14	1384.61	0.3	693.313	2	6718	1	PEO-Biotin
1	222	259583	tr|A0A024R4E5|A0A024R4E5_HUMAN	K.IC(+414.19)LEIMQR.T	60.07	1418.71	4.2	710.364	2	16386	1	PEO-Biotin
1	4	259417	P78527|PRKDC_HUMAN	R.IC(+414.19)SKPVVLPK.G	60.05	1496.85	0.6	749.431	2	10077	1	PEO-Biotin
2	68	259478	Q12906|ILF3_HUMAN	K.C(+414.19)LAALASLR.H	60.05	1330.71	0.6	666.363	2	15148	1	PEO-Biotin
2	41	259949	P23528|COF1_HUMAN	K.AVLFC(+414.19)LSEDKK.N	60.03	1665.85	0.4	833.931	2	13059	2	PEO-Biotin
2	1077	262248	tr|C9JJ47|C9JJ47_HUMAN	K.MC(+414.19)DVMAAYFGK.I	60.01	1648.71	-1	825.362	2	17293	1	PEO-Biotin
2	78	259402	P25205|MCM3_HUMAN	K.C(+414.19)SLVRPK.V	59.99	1215.65	0.2	608.831	2	6698	2	PEO-Biotin
2	279	260231	P00491|PNPH_HUMAN	R.AC(+414.19)VMMQGR.F	59.99	1308.58	-0.6	655.297	2	8961	1	PEO-Biotin
1	480	259892	P22102|PUR2_HUMAN	R.FGDPEC(+414.19)QVILPLLK.S	59.98	1985.04	0.2	993.526	2	21740	1	PEO-Biotin
1	612	260670	P60953|CDC42_HUMAN	K.WVPEITHHC(+414.19)PK.T	59.96	1759.85	0.1	587.625	3	10730	1	PEO-Biotin
2	907	265298	P08574|CY1_HUMAN	R.HGGEDYVFSLLTGYC(+414.19)EPPTGVSLR.E	59.96	3010.42	0.7	1004.48	3	21160	1	PEO-Biotin
1	157	259664	P04075|ALDOA_HUMAN	R.ALAN(+.98)SLAC(+414.19)QGK.Y	59.95	1489.73	-0.3	745.87	2	9546	1	Deamidation (NQ); PEO-Biotin
1	368	259781	Q9Y265|RUVB1_HUMAN	R.EAC(+414.19)GVIVELIK.S	59.94	1586.84	0.2	794.428	2	19306	1	PEO-Biotin
2	210	259609	P11387|TOP1_HUMAN	R.AVAILC(+414.19)NHQR.A	59.92	1537.79	1.4	513.603	3	8217	1	PEO-Biotin
1	340	260121	P62241|RS8_HUMAN	R.LDVGNFSWGSEC(+414.19)C(+414.19)TR.K	59.91	2501.08	0.2	834.702	3	19305	2	PEO-Biotin
2	478	260108	P20073|ANXA7_HUMAN	R.VLIEILC(+414.19)TR.T	59.9	1472.81	0.2	737.412	2	16985	1	PEO-Biotin
1	295	259720	Q96PK6|RBM14_HUMAN	R.VIEC(+414.19)DVVK.D	59.89	1317.67	1	659.842	2	10429	1	PEO-Biotin
2	588	260768	Q15758|AAAT_HUMAN	K.C(+414.19)VEENNGVAK.H	59.89	1475.67	-1.2	738.844	2	5729	1	PEO-Biotin
2	218	259701	P15880|RS2_HUMAN	R.GC(+414.19)TATLGNFAK.A	59.89	1495.72	-1.1	748.865	2	11094	1	PEO-Biotin
2	1094	263409	P15927|RFA2_HUMAN	K.AC(+414.19)PRPEGLNFQDLK.N	59.87	2000.98	0.6	668.001	3	12908	1	PEO-Biotin
1	163	259548	Q9NR30|DDX21_HUMAN	R.TIIFC(+414.19)ETK.K	59.85	1367.68	-1.6	684.848	2	14113	1	PEO-Biotin
2	952	261665	tr|Q5QPE2|Q5QPE2_HUMAN	R.MVVPLAC(+414.19)LLTPLK.E	59.85	1811.01	0.1	906.514	2	22241	1	PEO-Biotin
1	131	259525	P54886|P5CS_HUMAN	R.GDEC(+414.19)GLALGR.L	59.82	1403.65	0.9	702.835	2	12464	1	PEO-Biotin
2	377	259960	O00151|PDLI1_HUMAN	K.AALANLC(+414.19)IGDVITAIDGENTSNMTHLEAQNR.I	59.82	3668.76	2.5	1223.93	3	22033	1	PEO-Biotin
2	848	259923	Q9H4A4|AMPB_HUMAN	R.VWAEPC(+414.19)LIDAAK.E	59.78	1728.86	1	865.437	2	15624	1	PEO-Biotin
2	474	260511	Q9P0M6|H2AW_HUMAN	K.NC(+414.19)LSAAEDKK.L	59.77	1491.71	-0.7	498.242	3	6418	1	PEO-Biotin
2	606	260220	tr|A0A0C4DGS1|A0A0C4DGS1_HUMAN	R.ELGSEC(+414.19)GIEFDEEK.T	59.77	1997.86	0.1	999.937	2	13068	1	PEO-Biotin
2	229	259736	P14868|SYDC_HUMAN	R.LEYC(+414.19)EALAMLR.E	59.74	1724.83	-0.9	863.421	2	18729	1	PEO-Biotin
1	1271	263177	O00483|NDUA4_HUMAN	R.LALFNPDVC(+414.19)WDR.N	59.73	1861.89	0.3	931.95	2	20688	2	PEO-Biotin
2	118	259796	O75367|H2AY_HUMAN	K.FVIHC(+414.19)NSPVWGADK.C	59.73	1985.95	1.2	662.991	3	13524	1	PEO-Biotin
2	71	259412	P55060|XPO2_HUMAN	K.LLTEC(+414.19)PPMMDTEYTK.L	59.71	2184.98	3.2	1093.5	2	14472	2	PEO-Biotin
2	629	259603	P05198|IF2A_HUMAN	R.NEC(+414.19)VVVIR.V	59.69	1344.69	1.2	673.353	2	11157	1	PEO-Biotin
1	123	259507	P38646|GRP75_HUMAN	K.DQLPADEC(+414.19)NK.L	59.68	1545.68	-0.2	773.847	2	8034	1	PEO-Biotin
2	968	260755	tr|C9JXB8|C9JXB8_HUMAN	K.VELC(+414.19)SFSGYK.I	59.64	1545.72	1.2	773.869	2	13116	1	PEO-Biotin
2	1344	262087	P10644|KAP0_HUMAN	R.VLGPC(+414.19)SDILK.R	59.64	1457.76	0	729.888	2	13185	1	PEO-Biotin
1	318	259728	tr|A0A087WU64|A0A087WU64_HUMAN	R.YIFDAEC(+414.19)ALEK.L	59.63	1714.79	1.4	858.406	2	17353	1	PEO-Biotin
1	57	259443	P31948|STIP1_HUMAN	K.AYEDGC(+414.19)K.T	59.62	1198.5	-0.2	600.257	2	6342	1	PEO-Biotin
2	857	261407	P53007|TXTP_HUMAN	R.NTWDC(+414.19)GLQILK.K	59.62	1703.84	-1.7	852.925	2	16962	1	PEO-Biotin
1	22	259414	Q13813|SPTN1_HUMAN	R.EC(+414.19)EDVMDWINDK.E	59.56	1909.79	0.9	955.903	2	19453	1	PEO-Biotin
1	949	261249	Q99471|PFD5_HUMAN	K.DC(+414.19)LNVLNK.S	59.55	1331.66	1.8	666.837	2	13567	1	PEO-Biotin
1	656	260453	P23193|TCEA1_HUMAN	K.NC(+414.19)TYTQVQTR.S	59.52	1626.75	-0.7	814.381	2	8518	1	PEO-Biotin
2	743	263254	tr|B7Z8V7|B7Z8V7_HUMAN	R.SEGHLC(+414.19)LPVR.Y	59.52	1523.76	0.9	508.927	3	10151	1	PEO-Biotin
1	194	259599	Q15393|SF3B3_HUMAN	R.SEHPPLC(+414.19)GR.D	59.51	1408.66	3.4	705.339	2	7726	2	PEO-Biotin
1	440	259963	P62333|PRS10_HUMAN	R.YVVGC(+414.19)R.R	59.51	1109.54	0.7	555.776	2	8928	1	PEO-Biotin
1	885	261065	Q13451|FKBP5_HUMAN	R.EEQC(+414.19)ILYLGPR.Y	59.5	1733.85	-0.2	867.931	2	17788	1	PEO-Biotin
2	890	261280	P62979|RS27A_HUMAN	K.C(+414.19)C(+414.19)LTYC(+414.19)FNKPEDK	59.49	2805.24	0	936.087	3	15385	1	PEO-Biotin
1	489	260310	Q15637|SF01_HUMAN	K.C(+414.19)GGAGHIASDC(+414.19)K.F	59.48	1945.85	0.3	649.625	3	9425	1	PEO-Biotin
1	164	259512	P41252|SYIC_HUMAN	R.VC(+414.19)MDFNIIR.K	59.46	1523.73	1.3	762.873	2	18507	1	PEO-Biotin
1	592	260329	tr|G3V153|G3V153_HUMAN	K.EKPVC(+414.19)GTTYK.V	59.45	1538.75	0.3	770.381	2	6785	2	PEO-Biotin
1	966	261355	Q5RKV6|EXOS6_HUMAN	K.VLC(+414.19)AVSGPR.Q	59.42	1314.68	-0.3	658.346	2	10377	1	PEO-Biotin
1	100	259541	P07237|PDIA1_HUMAN	R.ITEFC(+414.19)HR.F	59.41	1318.62	0.5	660.316	2	8909	2	PEO-Biotin
2	315	260098	P45880|VDAC2_HUMAN	K.WC(+414.19)EYGLTFTEK.W	59.35	1789.81	-0.6	895.909	2	15978	1	PEO-Biotin
2	169	259479	P08133|ANXA6_HUMAN	K.C(+414.19)LIEILASR.T	59.34	1430.76	0.4	716.389	2	18237	1	PEO-Biotin
1	854	261569	O95573|ACSL3_HUMAN	R.NTPLC(+414.19)DSFVFR.K	59.33	1711.81	1.5	856.912	2	18741	2	PEO-Biotin
2	439	259715	tr|G8JLD5|G8JLD5_HUMAN	R.IIQHC(+414.19)SNYSTQELLR.F	59.33	2218.09	1	740.37	3	10646	1	PEO-Biotin
1	398	260180	P62633|CNBP_HUMAN	K.C(+414.19)YSC(+414.19)GEFGHIQK.D	59.32	2198.96	1	733.995	3	14024	1	PEO-Biotin
1	1437	263124	Q9NS86|LANC2_HUMAN	R.SVVC(+414.19)QESDLPDELLYGR.A	59.32	2336.1	-0.6	1169.06	2	19695	1	PEO-Biotin
2	350	260048	Q8N1G4|LRC47_HUMAN	K.LHEDLC(+414.19)EK.R	59.32	1399.65	1.9	700.832	2	6815	2	PEO-Biotin
2	265	259684	tr|A0A075B730|A0A075B730_HUMAN	R.YLEGTSC(+414.19)IAGVLVPAK.D	59.3	2034.05	1.5	1018.04	2	16787	1	PEO-Biotin
1	46	259543	Q00839|HNRPU_HUMAN	K.MC(+414.19)LFAGFQR.K	59.29	1485.69	0.1	743.854	2	19701	1	PEO-Biotin
2	412	261673	tr|K7ENH2|K7ENH2_HUMAN	R.RLDEC(+414.19)EEAFQGTK.V	59.28	1938.88	0.9	647.302	3	8822	1	PEO-Biotin
1	291	259657	P04843|RPN1_HUMAN	K.TEGSDLC(+414.19)DR.V	59.27	1408.6	1.8	705.307	2	8124	1	PEO-Biotin
2	554	260093	P35237|SPB6_HUMAN	K.SC(+414.19)DFLSSFR.D	59.25	1474.66	0.6	738.337	2	16641	1	PEO-Biotin
1	270	259688	P16615|AT2A2_HUMAN	K.TGTLTTNQMSVC(+414.19)R.M	59.24	1824.85	0.1	913.434	2	11214	1	PEO-Biotin
2	630	260201	P55809|SCOT1_HUMAN	K.STGC(+414.19)DFAVSPK.L	59.24	1524.7	-0.1	763.355	2	9613	1	PEO-Biotin
2	110	259468	Q14152|EIF3A_HUMAN	R.HC(+414.19)DLQVR.I	59.23	1283.61	0	642.813	2	7176	2	PEO-Biotin
1	559	260210	Q9HAV4|XPO5_HUMAN	K.TDSPSC(+414.19)EYSR.F	59.2	1557.64	-0.5	779.829	2	7516	1	PEO-Biotin
1	1029	262176	tr|A0A087WXQ8|A0A087WXQ8_HUMAN	K.NC(+414.19)VAIAADR.R	59.15	1345.65	0.4	673.832	2	9739	1	PEO-Biotin
1	493	259923	Q9H4A4|AMPB_HUMAN	R.C(+414.19)LEPEGAAELR.L	59.14	1600.76	-2.8	801.385	2	12894	1	PEO-Biotin
1	317	259709	P63244|GBLP_HUMAN	K.VWNLANC(+414.19)K.L	59.12	1360.66	0.6	681.339	2	14014	1	PEO-Biotin
1	30	259404	P09874|PARP1_HUMAN	R.WYHPGC(+414.19)FVK.N	59.11	1549.72	1.2	775.869	2	14282	2	PEO-Biotin
2	143	259589	O00571|DDX3X_HUMAN	R.VRPC(+414.19)VVYGGADIGQQIR.D	59.11	2244.15	-0.9	749.057	3	12190	1	PEO-Biotin
1	599	260398	Q13347|EIF3I_HUMAN	R.LWDC(+414.19)ETGK.Q	59.1	1364.61	0.5	683.313	2	12031	1	PEO-Biotin
1	624	262042	tr|E5RIW3|E5RIW3_HUMAN	R.MMIPDC(+414.19)QR.R	59.1	1406.62	-0.6	704.316	2	12309	1	PEO-Biotin
1	167	259556	Q13200|PSMD2_HUMAN	K.SGALLAC(+414.19)GIVNSGVR.N	59.09	1829.95	0.8	915.982	2	16266	1	PEO-Biotin
2	1717	264611	tr|H0YJ30|H0YJ30_HUMAN	R.LSTASC(+414.19)PTPK.Q	59.09	1417.69	-1.6	709.853	2	6415	1	PEO-Biotin
2	1717	264659	tr|G3V582|G3V582_HUMAN	R.LSTASC(+414.19)PTPK.V	59.09	1417.69	-1.6	709.853	2	6415	1	PEO-Biotin
2	619	263183	Q9Y3U8|RL36_HUMAN	R.EVC(+414.19)GFAPYER.R	59.08	1583.71	0	792.863	2	12143	1	PEO-Biotin
1	728	261316	P63208|SKP1_HUMAN	R.KENQWC(+414.19)EEK	59.06	1606.71	0.2	804.363	2	8253	1	PEO-Biotin
2	65	259551	P26641|EF1G_HUMAN	K.AAAPAPEEEMDEC(+414.19)EQALAAEPK.A	59.04	2713.19	-0.9	905.404	3	14449	1	PEO-Biotin
1	268	259659	O75131|CPNE3_HUMAN	K.NC(+414.19)LNPQFSK.T	59.03	1463.69	-0.2	732.852	2	11408	1	PEO-Biotin
1	794	260673	A6NDG6|PGP_HUMAN	K.NNQESDC(+414.19)VSK.K	59.03	1536.65	0	769.335	2	5903	1	PEO-Biotin
2	96	259507	P38646|GRP75_HUMAN	K.DQLPADEC(+414.19)NK.L	59.01	1545.68	-1.8	773.846	2	6710	1	PEO-Biotin
1	4	259417	P78527|PRKDC_HUMAN	R.FNNYVDC(+414.19)MK.K	58.97	1546.66	-0.2	774.338	2	13155	1	PEO-Biotin
2	47	259562	P61978|HNRPK_HUMAN	K.IIPTLEEGLQLPSPTATSQLPLESDAVEC(+414.19)LNYQHYK.G	58.97	4411.2	3.7	1471.41	3	21046	3	PEO-Biotin
2	1371	261355	Q5RKV6|EXOS6_HUMAN	K.VLC(+414.19)AVSGPR.Q	58.97	1314.68	-0.2	658.347	2	8620	1	PEO-Biotin
2	112	259764	Q08J23|NSUN2_HUMAN	R.LSSPC(+414.19)IMVVNHDASSIPR.L	58.96	2339.14	0.7	780.722	3	13617	1	PEO-Biotin
2	125	259473	P05023|AT1A1_HUMAN	K.AC(+414.19)VVHGSDLK.D	58.95	1441.71	-0.1	481.576	3	7079	1	PEO-Biotin
2	881	260468	tr|F6WQW2|F6WQW2_HUMAN	K.IC(+414.19)ANHYITPMMELKPNAGSDR.A	58.92	2774.3	0	694.583	4	13511	1	PEO-Biotin
2	980	261503	Q9UGI8|TES_HUMAN	K.LPC(+414.19)EMDAQGPK.Q	58.92	1601.73	0.3	801.87	2	9104	1	PEO-Biotin
2	580	259993	Q9NSD9|SYFB_HUMAN	R.HLC(+414.19)AVYYNK.N	58.92	1523.73	1.3	762.871	2	8261	1	PEO-Biotin
2	420	262470	P14174|MIF_HUMAN	K.LLC(+414.19)GLLAER.L	58.91	1400.75	0.4	701.384	2	15726	3	PEO-Biotin
1	107	259447	P18206|VINC_HUMAN	R.TNLLQVC(+414.19)ER.I	58.9	1488.74	0.7	745.379	2	14126	1	PEO-Biotin
2	978	261543	O94826|TOM70_HUMAN	K.C(+414.19)IDLEPDNATTYVHK.G	58.9	2131.99	0	711.671	3	12039	1	PEO-Biotin
1	1332	262731	Q9BR76|COR1B_HUMAN	K.NDQC(+414.19)YEDIR.V	58.88	1568.66	-0.6	785.337	2	10521	1	PEO-Biotin
1	480	259892	P22102|PUR2_HUMAN	K.VLEFNC(+414.19)R.F	58.84	1293.62	-0.4	647.817	2	13247	1	PEO-Biotin
1	77	259468	Q14152|EIF3A_HUMAN	R.HC(+414.19)DLQVR.I	58.84	1283.61	0.1	642.813	2	8614	2	PEO-Biotin
1	1064	261555	Q53EL6|PDCD4_HUMAN	K.GTVDC(+414.19)VQAR.A	58.82	1361.64	-0.5	681.829	2	7852	1	PEO-Biotin
2	237	259657	P04843|RPN1_HUMAN	R.LKTEGSDLC(+414.19)DR.V	58.81	1649.78	-0.2	825.895	2	6884	1	PEO-Biotin
1	346	260757	Q99497|PARK7_HUMAN	K.DPVQC(+414.19)SR.D	58.78	1217.55	2.6	609.785	2	6403	1	PEO-Biotin
1	232	259613	tr|K4DI93|K4DI93_HUMAN	R.TLQSLAC(+414.19)GK.A	58.76	1333.67	0.3	667.844	2	11228	1	PEO-Biotin
2	61	259915	P68104|EF1A1_HUMAN	K.SGDAAIVDM(+15.99)VPGKPM(+15.99)C(+414.19)VESFSDYPPLGR.F	58.76	3383.55	-5.9	1128.85	3	18988	1	Oxidation (M); PEO-Biotin
2	1092	261709	P46977|STT3A_HUMAN	R.EGSPVLLNC(+414.19)LMYK.M	58.76	1879.92	2.2	940.972	2	17819	1	PEO-Biotin
1	667	260597	P67775|PP2AA_HUMAN	R.LQEVPHEGPMC(+414.19)DLLWSDPDDR.G	58.74	2865.28	0.8	956.1	3	19340	1	PEO-Biotin
2	1029	264783	O75934|SPF27_HUMAN	K.NDITAWQEC(+414.19)VNNSMAQLEHQAVR.I	58.74	3070.41	0	1024.48	3	21394	1	PEO-Biotin
1	474	260443	Q9BXP5|SRRT_HUMAN	K.EIC(+414.19)WNLQNIR.L	58.73	1701.83	-0.6	851.923	2	18187	1	PEO-Biotin
2	692	261586	P43034|LIS1_HUMAN	K.LLASC(+414.19)SADMTIK.L	58.71	1665.81	0.5	833.915	2	11886	1	PEO-Biotin
2	141	259520	P33992|MCM5_HUMAN	K.C(+414.19)VDFQTLK.L	58.7	1366.66	-0.1	684.338	2	12257	1	PEO-Biotin
1	63	259551	P26641|EF1G_HUMAN	K.KAAAPAPEEEMDEC(+414.19)EQALAAEPK.A	58.68	2841.29	-0.1	948.103	3	15015	1	PEO-Biotin
2	106	259477	P33993|MCM7_HUMAN	R.YIAMC(+414.19)R.E	58.66	1169.54	-0.5	585.777	2	8975	1	PEO-Biotin
2	126	259456	Q14315|FLNC_HUMAN	K.LYAQDADGC(+414.19)PIDIK.V	58.63	1934.91	-1.8	968.461	2	12690	1	PEO-Biotin
1	493	259923	Q9H4A4|AMPB_HUMAN	R.VWAEPC(+414.19)LIDAAK.E	58.6	1728.86	0.9	865.437	2	17567	1	PEO-Biotin
2	219	260516	P60981|DEST_HUMAN	K.C(+414.19)STPEEIK.K	58.6	1319.61	0.1	660.812	2	7046	1	PEO-Biotin
2	676	261127	tr|E5RI99|E5RI99_HUMAN	K.LVILAN(+.98)NC(+414.19)PALR.K	58.6	1710.92	1.2	856.466	2	15279	1	Deamidation (NQ); PEO-Biotin
1	212	259566	Q96I24|FUBP3_HUMAN	R.IQAESGC(+414.19)K.I	58.55	1248.58	-0.1	625.299	2	5836	1	PEO-Biotin
1	278	259634	Q13423|NNTM_HUMAN	K.KTC(+414.19)DALQAK.V	58.54	1390.69	0.3	696.355	2	7074	1	PEO-Biotin
2	155	259737	P43243|MATR3_HUMAN	K.TGFYC(+414.19)K.L	58.5	1131.51	0.1	566.762	2	8477	1	PEO-Biotin
2	216	259533	P49411|EFTU_HUMAN	K.NMITGTAPLDGC(+414.19)ILVVAANDGPMPQTR.E	58.49	3168.54	-5.3	1057.18	3	19916	1	PEO-Biotin
1	622	261423	Q92879|CELF1_HUMAN	K.AMHQAQTMEGC(+414.19)SSPMVVK.F	58.48	2348.05	-2.2	783.687	3	10929	1	PEO-Biotin
1	417	259947	P17174|AATC_HUMAN	R.TDDC(+414.19)HPWVLPVVK.K	58.48	1921.94	0.2	641.655	3	17624	1	PEO-Biotin
2	570	259594	Q9P258|RCC2_HUMAN	R.IEYDC(+414.19)ELVPR.R	58.48	1649.78	0	825.897	2	13250	1	PEO-Biotin
2	730	261444	Q9Y383|LC7L2_HUMAN	R.MDLGEC(+414.19)LK.V	58.47	1321.61	0.4	661.812	2	12455	1	PEO-Biotin
1	143	259487	tr|J3KTA4|J3KTA4_HUMAN	R.ELAQQVQQVAAEYC(+414.19)R.A	58.46	2149.03	0.2	717.351	3	17934	1	PEO-Biotin
2	580	259993	Q9NSD9|SYFB_HUMAN	R.YDLLC(+414.19)LEGLVR.G	58.45	1706.87	0	854.444	2	20542	1	PEO-Biotin
2	768	259575	Q8WUM4|PDC6I_HUMAN	K.C(+414.19)SDIVFAR.K	58.44	1323.63	0.3	662.823	2	11770	1	PEO-Biotin
2	592	259848	P27695|APEX1_HUMAN	K.EEAPDILC(+414.19)LQETK.C	58.42	1901.91	0.9	951.964	2	14714	1	PEO-Biotin
1	330	259754	P07384|CAN1_HUMAN	K.GFSLESC(+414.19)R.S	58.41	1311.6	-0.8	656.804	2	13130	1	PEO-Biotin
2	15	259417	P78527|PRKDC_HUMAN	K.DILPC(+414.19)LDGYLK.T	58.41	1662.84	-0.2	832.425	2	19756	1	PEO-Biotin
2	221	260260	P51532|SMCA4_HUMAN	R.LTC(+414.19)EEEEEK.M	58.41	1522.65	-0.8	762.333	2	6060	1	PEO-Biotin
1	156	259580	Q6P2Q9|PRP8_HUMAN	K.FIC(+414.19)ISDLR.A	58.4	1379.69	-0.2	690.854	2	17886	1	PEO-Biotin
1	100	259541	P07237|PDIA1_HUMAN	K.KEEC(+414.19)PAVR.L	58.4	1344.65	1.3	673.335	2	6416	2	PEO-Biotin
1	691	260465	tr|E9PF10|E9PF10_HUMAN	K.C(+414.19)ITDTLQELVNQSK.A	58.39	2004.99	0.9	1003.5	2	21065	1	PEO-Biotin
1	540	260372	Q96AG4|LRC59_HUMAN	K.VAGDC(+414.19)LDEK.Q	58.36	1362.62	0.3	682.316	2	8862	1	PEO-Biotin
2	69	259413	Q86VP6|CAND1_HUMAN	K.C(+414.19)LDAVVSTR.H	58.34	1376.68	1.1	689.348	2	10125	1	PEO-Biotin
1	901	261069	Q9NSK0|KLC4_HUMAN	R.LC(+414.19)QENQWLR.D	58.32	1602.76	1.1	802.39	2	14568	1	PEO-Biotin
2	445	262401	P48147|PPCE_HUMAN	K.ITVPFLEQC(+414.19)PIR.G	58.32	1828.96	-3.2	915.483	2	18674	1	PEO-Biotin
2	1356	259887	Q9UHB9|SRP68_HUMAN	R.LFESMLSEC(+414.19)R.D	58.3	1627.74	-0.4	814.877	2	15290	1	PEO-Biotin
2	283	259826	Q9BSJ8|ESYT1_HUMAN	R.LGTQTFC(+414.19)SR.V	58.3	1425.67	0.6	713.845	2	8998	1	PEO-Biotin
1	194	259599	Q15393|SF3B3_HUMAN	K.YSEPLEEHGNFLITVPGGSDGPSGVLIC(+414.19)SENYITYK.N	58.28	4299.04	-1.4	1434.02	3	24276	1	PEO-Biotin
2	115	259649	P23526|SAHH_HUMAN	K.SKFDNLYGC(+414.19)R.E	58.28	1615.75	-0.2	539.59	3	9609	1	PEO-Biotin
2	519	260605	tr|Q5T6H7|Q5T6H7_HUMAN	K.ALC(+414.19)ADLSPR.E	58.27	1358.67	-0.9	680.341	2	10376	1	PEO-Biotin
2	416	260586	Q01081|U2AF1_HUMAN	K.VNC(+414.19)SFYFK.I	58.27	1420.65	0.8	711.334	2	13573	1	PEO-Biotin
2	181	259652	P22234|PUR6_HUMAN	K.SWLPQNC(+414.19)TLVDMK.I	58.25	1947.93	-0.2	974.97	2	16861	1	PEO-Biotin
1	984	261449	P51116|FXR2_HUMAN	R.IYGETPEAC(+414.19)R.Q	58.24	1551.71	0.1	776.86	2	9376	1	PEO-Biotin
2	384	259772	tr|B4DJV2|B4DJV2_HUMAN	R.GFSIPEC(+414.19)QK.L	58.23	1421.67	1.4	711.842	2	11585	1	PEO-Biotin
2	552	260798	Q13242|SRSF9_HUMAN	R.N(+.98)GYDYGQC(+414.19)R.L	58.21	1489.6	1.2	745.807	2	8361	1	Deamidation (NQ); PEO-Biotin
2	1255	267926	Q9H0C8|ILKAP_HUMAN	R.C(+414.19)GVTSVPDIR.R	58.2	1459.72	-1.3	730.865	2	10985	1	PEO-Biotin
1	160	259501	Q7KZF4|SND1_HUMAN	K.EVC(+414.19)FTIENK.T	58.17	1495.71	0.9	748.861	2	14128	1	PEO-Biotin
1	4	259417	P78527|PRKDC_HUMAN	R.ELLNPVVEFVSHPSTTC(+414.19)R.E	58.17	2441.21	0.6	814.744	3	20245	1	PEO-Biotin
1	723	261136	tr|E7EV99|E7EV99_HUMAN	K.TAGPQSQVLC(+414.19)GVVMDR.S	58.14	2074	1.9	1038.01	2	15830	1	PEO-Biotin
1	545	260183	Q7L2H7|EIF3M_HUMAN	K.VAASC(+414.19)GAIQYIPTELDQVR.K	58.13	2447.22	1.4	816.748	3	19271	1	PEO-Biotin
1	4	259417	P78527|PRKDC_HUMAN	K.C(+414.19)FGTGAAGNR.T	58.12	1366.61	-5.9	684.309	2	9183	1	PEO-Biotin
1	318	259728	tr|A0A087WU64|A0A087WU64_HUMAN	R.MIC(+414.19)DVEISAK.E	58.12	1521.72	2.5	761.871	2	13355	1	PEO-Biotin
1	816	260944	tr|A0A0A0MTN3|A0A0A0MTN3_HUMAN	K.C(+414.19)LDEFPNLK.A	58.07	1491.71	1.9	746.864	2	16407	1	PEO-Biotin
2	177	260496	tr|M0R0F0|M0R0F0_HUMAN	R.KAQC(+414.19)PIVER.L	58.05	1456.75	1.7	486.592	3	6908	1	PEO-Biotin
1	98	259450	P17987|TCPA_HUMAN	R.DC(+414.19)LINAAK.T	58.02	1260.62	0.2	631.318	2	12144	1	PEO-Biotin
1	37	259420	O75369|FLNB_HUMAN	K.AEISC(+414.19)IDNK.D	58	1405.66	1.5	703.837	2	9845	1	PEO-Biotin
2	131	259559	P07355|ANXA2_HUMAN	M.S(+42.01)TVHEILC(+414.19)K.L	57.99	1484.74	2.2	743.377	2	12002	1	Acetylation (N-term); PEO-Biotin
1	1388	263438	P62306|RUXF_HUMAN	R.C(+414.19)NNVLYIR.G	57.98	1407.7	0.4	704.858	2	14164	1	PEO-Biotin
1	120	259559	P07355|ANXA2_HUMAN	K.ALLYLC(+414.19)GGDD	57.96	1452.66	-0.1	727.339	2	18528	1	PEO-Biotin
2	196	259472	P26639|SYTC_HUMAN	R.C(+414.19)GPLIDLC(+414.19)R.G	57.96	1816.87	0.7	909.443	2	16685	2	PEO-Biotin
2	94	259427	tr|A0A087WY61|A0A087WY61_HUMAN	R.LDFVC(+414.19)SFLQK.N	57.96	1612.8	0.8	807.408	2	18513	1	PEO-Biotin
1	128	259528	P48643|TCPE_HUMAN	K.MLVIEQC(+414.19)K.N	57.94	1376.69	0.6	689.351	2	12993	1	PEO-Biotin
1	495	259943	tr|J3QSV6|J3QSV6_HUMAN	K.SGSC(+414.19)SAIR.I	57.94	1193.55	0.2	597.784	2	7134	1	PEO-Biotin
2	200	259597	O00410|IPO5_HUMAN	K.VC(+414.19)DIAAELAR.N	57.92	1473.73	-0.2	737.873	2	13871	1	PEO-Biotin
1	418	260000	P36871|PGM1_HUMAN	K.TIEEYAVC(+414.19)PDLK.V	57.9	1793.86	1.6	897.938	2	15345	1	PEO-Biotin
1	1064	261555	Q53EL6|PDCD4_HUMAN	R.AVGDGILC(+414.19)NTYIDSYK.G	57.9	2145.01	-0.8	1073.51	2	18056	1	PEO-Biotin
1	688	260439	Q9Y678|COPG1_HUMAN	K.ELAPAVSVLQLFC(+414.19)SSPK.A	57.87	2202.14	0.2	1102.08	2	24195	1	PEO-Biotin
1	478	259887	Q9UHB9|SRP68_HUMAN	R.LFESMLSEC(+414.19)R.D	57.87	1627.74	-0.2	814.878	2	17259	1	PEO-Biotin
2	41	259949	P23528|COF1_HUMAN	K.MLPDKDC(+414.19)R.Y	57.87	1390.64	-0.2	696.327	2	6241	4	PEO-Biotin
2	15	259417	P78527|PRKDC_HUMAN	R.IIANALSSEPAC(+414.19)LAEIEEDKAR.R	57.87	2756.37	0.3	919.798	3	15827	1	PEO-Biotin
1	670	260755	tr|C9JXB8|C9JXB8_HUMAN	K.C(+414.19)ESAFLSK.R	57.86	1297.6	0.5	649.81	2	11825	1	PEO-Biotin
1	165	259520	P33992|MCM5_HUMAN	K.C(+414.19)VDFQTLK.L	57.86	1366.66	0.1	684.339	2	14223	1	PEO-Biotin
2	581	259754	P07384|CAN1_HUMAN	R.LEIC(+414.19)NLTPDALK.S	57.86	1742.89	1.3	872.456	2	16267	1	PEO-Biotin
1	444	259991	P51610|HCFC1_HUMAN	R.AGHC(+414.19)AVAINTR.L	57.84	1525.75	0.9	509.591	3	8444	1	PEO-Biotin
2	612	261330	P30405|PPIF_HUMAN	K.KIVITDC(+414.19)GQLS	57.84	1589.82	0.4	795.915	2	11395	1	PEO-Biotin
2	1978	268871	tr|H0YNV1|H0YNV1_HUMAN	R.FC(+414.19)LGLLSNVNR	57.81	1648.84	0.7	825.429	2	17632	1	PEO-Biotin
2	1978	268876	tr|H0YKE2|H0YKE2_HUMAN	R.FC(+414.19)LGLLSNVNR.N	57.81	1648.84	0.7	825.429	2	17632	1	PEO-Biotin
2	40	259901	P04406|G3P_HUMAN	K.IISN(+.98)ASC(+414.19)TTNC(+414.19)LAPLAK.V	57.78	2548.24	8.8	1275.14	2	14844	1	Deamidation (NQ); PEO-Biotin
2	449	260347	P46060|RAGP1_HUMAN	K.LNNC(+414.19)GMGIGGGK.I	57.77	1533.71	-2.1	767.861	2	8650	1	PEO-Biotin
1	574	260083	P61160|ARP2_HUMAN	K.LC(+414.19)YVGYNIEQEQK.L	57.75	1999.94	0.7	1000.98	2	14999	1	PEO-Biotin
1	15	259409	P35579|MYH9_HUMAN	R.C(+414.19)QHLQAEK.K	57.74	1369.65	0.3	457.557	3	6001	1	PEO-Biotin
2	355	260006	Q09028|RBBP4_HUMAN	R.YMPQNPC(+414.19)IIATK.T	57.72	1791.87	-0.1	896.943	2	11987	1	PEO-Biotin
1	78	259945	tr|G3V1A4|G3V1A4_HUMAN	K.MLPDKDC(+414.19)R.Y	57.71	1390.64	0.6	464.555	3	7179	5	PEO-Biotin
2	219	260516	P60981|DEST_HUMAN	K.C(+414.19)STPEEIKK.R	57.7	1447.71	0.1	724.86	2	5695	2	PEO-Biotin
1	220	260127	P10768|ESTD_HUMAN	K.SVSAFAPIC(+414.19)NPVLC(+414.19)PWGK.K	57.69	2716.32	-0.3	1359.17	2	21934	2	PEO-Biotin
1	102	259514	O14980|XPO1_HUMAN	K.DLLGLC(+414.19)EQK.R	57.67	1431.71	-1.1	716.862	2	16320	1	PEO-Biotin
2	203	259845	Q9BUJ2|HNRL1_HUMAN	K.NC(+414.19)AVEFNFGQR.A	57.65	1697.77	1.1	849.891	2	14395	1	PEO-Biotin
2	270	259806	tr|Q5JXI8|Q5JXI8_HUMAN	K.FDC(+414.19)HYC(+414.19)R.D	57.64	1770.73	-0.6	886.374	2	10127	2	PEO-Biotin
1	1509	263567	O14617|AP3D1_HUMAN	R.ASC(+414.19)ILQLVK.H	57.61	1387.76	-0.3	694.885	2	18201	1	PEO-Biotin
1	93	259493	O75643|U520_HUMAN	R.C(+414.19)VIMC(+414.19)QGSK.K	57.6	1795.82	0.5	898.916	2	14511	1	PEO-Biotin
1	479	259889	Q9Y617|SERC_HUMAN	R.EC(+414.19)PSVLEYK.V	57.6	1480.69	0	741.354	2	13310	1	PEO-Biotin
1	276	259600	P19367|HXK1_HUMAN	K.ATDC(+414.19)VGHDVVTLLR.D	57.59	1911.95	1.4	638.326	3	17186	1	PEO-Biotin
1	810	260896	O75306|NDUS2_HUMAN	R.IIAQC(+414.19)LNK.M	57.57	1315.7	0.6	658.857	2	10323	1	PEO-Biotin
2	200	259597	O00410|IPO5_HUMAN	R.MAC(+414.19)GLGGK.L	57.54	1149.53	0.6	575.775	2	7588	1	PEO-Biotin
2	1317	265690	tr|H0YGJ7|H0YGJ7_HUMAN	K.ITNSLTVLC(+414.19)SEK.Q	57.51	1720.87	2	861.446	2	13008	1	PEO-Biotin
1	628	260201	P55809|SCOT1_HUMAN	K.C(+414.19)TLPLTGK.Q	57.5	1245.65	1.4	623.831	2	12532	1	PEO-Biotin
2	1525	268860	tr|F8VNX8|F8VNX8_HUMAN	R.AVC(+414.19)EADQSHGGPR.S	57.47	1739.77	1.5	580.932	3	4870	2	PEO-Biotin
1	227	259697	P40939|ECHA_HUMAN	K.EVEAVIPDHC(+414.19)IFASNTSALPISEIAAVSK.R	57.41	3424.73	4.9	1142.59	3	21749	3	PEO-Biotin
2	183	259563	O43175|SERA_HUMAN	R.C(+414.19)GEEIAVQFVDMVK.G	57.4	1980.94	0.4	991.476	2	19954	1	PEO-Biotin
1	802	260838	Q9Y295|DRG1_HUMAN	R.VYIPC(+414.19)IYVLNK.I	57.39	1737.92	0.5	869.968	2	20110	1	PEO-Biotin
2	721	263139	tr|A0A087WWT1|A0A087WWT1_HUMAN	K.C(+414.19)GPMVLDALIK.I	57.39	1572.81	0.8	787.412	2	18602	1	PEO-Biotin
2	568	260621	tr|I3L0N3|I3L0N3_HUMAN	K.SQLSC(+414.19)VVVDDIER.L	57.39	1875.91	1.1	938.962	2	15379	1	PEO-Biotin
2	1414	261357	Q01469|FABP5_HUMAN	K.LVVEC(+414.19)VMNNVTC(+414.19)TR.I	57.35	2408.14	0.1	803.721	3	16663	1	PEO-Biotin
2	657	262239	P49720|PSB3_HUMAN	K.NC(+414.19)VAIAADR.R	57.35	1345.65	0	673.831	2	8133	1	PEO-Biotin
2	219	260516	P60981|DEST_HUMAN	M.A(+42.01)SGVQVADEVC(+414.19)R.I	57.35	1688.79	0.9	845.401	2	12719	1	Acetylation (N-term); PEO-Biotin
1	267	259601	O60264|SMCA5_HUMAN	K.ATNVC(+414.19)TR.F	57.33	1177.56	0.4	589.787	2	6035	1	PEO-Biotin
1	261	259576	tr|A0A087X054|A0A087X054_HUMAN	R.VEFEELC(+414.19)ADLFER.V	57.33	2012.92	2	1007.47	2	21654	1	PEO-Biotin
1	31	259410	Q00610|CLH1_HUMAN	R.GQC(+414.19)DLELINVC(+414.19)NENSLFK.S	57.32	2866.34	-0.1	956.453	3	21341	1	PEO-Biotin
1	1213	262268	Q5T8P6|RBM26_HUMAN	K.ALC(+414.19)IDQLDVFLQK.E	57.31	1918.99	-0.2	960.502	2	22618	1	PEO-Biotin
2	936	261980	P51398|RT29_HUMAN	K.TFSEAC(+414.19)LMVR.K	57.29	1569.74	-0.5	785.875	2	14184	1	PEO-Biotin
2	442	260860	P48444|COPD_HUMAN	M.VLLAAAVC(+414.19)TK.A	57.29	1401.77	1	701.894	2	11965	1	PEO-Biotin
2	201	259634	Q13423|NNTM_HUMAN	K.LFAQQC(+414.19)K.E	57.27	1250.62	-0.3	626.315	2	7984	1	PEO-Biotin
1	1087	261630	Q14181|DPOA2_HUMAN	R.QSPC(+414.19)IAVQVVR.I	57.26	1612.84	2.3	807.431	2	13901	1	PEO-Biotin
1	195	259602	Q10567|AP1B1_HUMAN	R.DC(+414.19)PLNAEAASSK.L	57.25	1618.73	-1.4	810.373	2	10249	1	PEO-Biotin
2	232	260745	O00299|CLIC1_HUMAN	K.IGNC(+414.19)PFSQR.L	57.25	1434.67	-0.1	718.345	2	9753	1	PEO-Biotin
1	152	259479	P08133|ANXA6_HUMAN	R.FMTILC(+414.19)TR.S	57.2	1397.69	0.6	699.851	2	17207	1	PEO-Biotin
1	4	259417	P78527|PRKDC_HUMAN	R.LAAVVSAC(+414.19)K.Q	57.15	1274.67	1.2	638.344	2	9811	1	PEO-Biotin
2	577	262319	P08559|ODPA_HUMAN	R.FAAAYC(+414.19)R.S	57.15	1214.56	0.1	608.286	2	8295	1	PEO-Biotin
2	2039	261556	tr|A0A0A0MRN4|A0A0A0MRN4_HUMAN	R.MAFTC(+414.19)SFC(+414.19)K.F	57.15	1864.81	-3.7	933.407	2	15509	1	PEO-Biotin
1	767	260613	P23919|KTHY_HUMAN	K.LVEALC(+414.19)AAGHR.A	57.11	1552.79	0.5	518.603	3	10766	1	PEO-Biotin
2	225	259548	Q9NR30|DDX21_HUMAN	K.LGVC(+414.19)FDVPTASVTEIQEK.W	57.1	2349.16	3.3	784.063	3	17240	1	PEO-Biotin
1	644	260256	Q9BWF3|RBM4_HUMAN	K.VLEC(+414.19)DIIK.N	57.02	1345.7	0.3	673.857	2	13733	1	PEO-Biotin
1	360	259977	P25685|DNJB1_HUMAN	R.VSLEEIYSGC(+414.19)TK.K	57.01	1741.83	1.5	871.922	2	16518	1	PEO-Biotin
1	586	260179	P48735|IDHP_HUMAN	K.C(+414.19)ATITPDEAR.V	57	1489.69	2.9	745.855	2	9372	1	PEO-Biotin
1	144	259509	Q15029|U5S1_HUMAN	K.C(+414.19)FAETPNKK.N	56.97	1450.69	-0.8	484.572	3	7853	1	PEO-Biotin
1	252	259740	P62195|PRS8_HUMAN	K.GVC(+414.19)TEAGMYALR.E	56.96	1683.78	-0.7	842.896	2	14740	1	PEO-Biotin
1	413	259891	P11413|G6PD_HUMAN	R.TQVC(+414.19)GILR.E	56.96	1302.68	-1.8	652.346	2	12792	1	PEO-Biotin
2	28	259471	P52272|HNRPM_HUMAN	K.FNEC(+414.19)GHVLYADIK.M	56.94	1921.91	0.3	641.643	3	11927	2	PEO-Biotin
1	365	259726	Q92499|DDX1_HUMAN	R.FLIC(+414.19)TDVAAR.G	56.93	1521.77	0.1	761.891	2	16038	1	PEO-Biotin
2	71	259412	P55060|XPO2_HUMAN	K.LSTAC(+414.19)PGR.V	56.91	1217.59	0	609.802	2	6244	1	PEO-Biotin
2	870	261567	Q99598|TSNAX_HUMAN	K.VENAC(+414.19)YALK.V	56.88	1423.68	0.5	712.85	2	9145	1	PEO-Biotin
2	845	263878	P61964|WDR5_HUMAN	R.IWDTASGQC(+414.19)LK.T	56.88	1634.78	1.3	818.398	2	11105	1	PEO-Biotin
2	1199	263269	P13861|KAP2_HUMAN	K.C(+414.19)LVMDVQAFER.L	56.83	1723.81	-1.4	862.911	2	17347	1	PEO-Biotin
1	59	260381	P06748|NPM_HUMAN	M(+42.01)EDSMDM(+15.99)DMSPLRPQNYLFGC(+414.19)ELK.A	56.8	3321.42	0.3	1108.15	3	22388	2	Acetylation (N-term); Oxidation (M); PEO-Biotin
2	1205	266003	Q92797|SYMPK_HUMAN	K.ATNLC(+414.19)FAER.N	56.8	1437.67	0.8	719.845	2	10904	1	PEO-Biotin
1	558	260208	O60664|PLIN3_HUMAN	K.TVC(+414.19)DAAEK.G	56.78	1249.57	-0.1	625.791	2	6300	1	PEO-Biotin
2	25	259449	P14618|KPYM_HUMAN	R.GIFPVLC(+414.19)K.D	56.75	1289.69	1	645.852	2	16264	2	PEO-Biotin
1	410	259749	P41250|SYG_HUMAN	K.C(+414.19)SVLPLSQNQEFMPFVK.E	56.74	2380.16	1	1191.09	2	21547	1	PEO-Biotin
2	104	259447	P18206|VINC_HUMAN	R.KIAELC(+414.19)DDPK.E	56.73	1544.76	-1.1	773.385	2	7678	2	PEO-Biotin
1	171	259539	P53618|COPB_HUMAN	R.TLHSC(+414.19)SVR.F	56.71	1315.64	0	439.553	3	6684	1	PEO-Biotin
1	1751	264088	P11498|PYC_HUMAN	R.ADFAQAC(+414.19)QDAGVR.F	56.68	1764.79	-1.5	883.402	2	11549	1	PEO-Biotin
1	233	259603	P05198|IF2A_HUMAN	R.AGLNC(+414.19)STENMPIK.I	56.68	1790.84	-0.7	896.425	2	12587	1	PEO-Biotin
2	15	259417	P78527|PRKDC_HUMAN	K.SLGTIQQC(+414.19)C(+414.19)DAIDHLC(+414.19)R.I	56.66	3117.42	-1.6	1040.15	3	16746	1	PEO-Biotin
1	466	259871	P28838|AMPL_HUMAN	R.ADMGGAATIC(+414.19)SAIVSAAK.L	56.65	2049.99	-2.2	1026	2	18792	1	PEO-Biotin
1	427	260468	tr|F6WQW2|F6WQW2_HUMAN	K.TKFEEC(+414.19)R.K	56.6	1325.61	0.3	663.813	2	7090	2	PEO-Biotin
1	51	259416	P42704|LPPRC_HUMAN	R.LQWFC(+414.19)DR.C	56.6	1380.63	0	691.323	2	16843	1	PEO-Biotin
2	657	262239	P49720|PSB3_HUMAN	K.NC(+414.19)VAIAADRR.F	56.6	1501.75	-1.2	501.59	3	7055	1	PEO-Biotin
2	127	259518	O00231|PSD11_HUMAN	K.YMLLC(+414.19)K.I	56.58	1183.58	0.4	592.798	2	12363	1	PEO-Biotin
1	186	259536	P55884|EIF3B_HUMAN	K.N(+.98)GDYLC(+414.19)VK.V	56.57	1325.6	0.4	663.807	2	13620	1	Deamidation (NQ); PEO-Biotin
2	567	261031	tr|F8W7U8|F8W7U8_HUMAN	K.VTQAIQSFC(+414.19)LEK.I	56.57	1779.89	-0.4	890.952	2	13716	1	PEO-Biotin
1	198	259658	P31150|GDIA_HUMAN	K.QLIC(+414.19)DPSYIPDR.V	56.54	1832.88	-1.4	917.446	2	15208	2	PEO-Biotin
2	180	259592	P13489|RINI_HUMAN	R.DLC(+414.19)GIVASK.A	56.54	1318.66	0.3	660.339	2	12147	1	PEO-Biotin
2	1140	261928	tr|C9JLU1|C9JLU1_HUMAN	R.LHC(+414.19)ESESFK.M	56.53	1492.67	-1.7	747.341	2	7096	2	PEO-Biotin
1	175	259648	P29401|TKT_HUMAN	K.QAFTDVATGSLGQGLGAAC(+414.19)GMAYTGK.Y	56.52	2888.35	-1	963.79	3	19030	1	PEO-Biotin
1	119	259533	P49411|EFTU_HUMAN	K.GEETPVIVGSALC(+414.19)ALEGR.D	56.51	2214.1	-0.8	1108.06	2	21704	1	PEO-Biotin
1	550	260516	P60981|DEST_HUMAN	M.A(+42.01)SGVQVADEVC(+414.19)R.I	56.51	1688.79	2.4	845.402	2	14381	1	Acetylation (N-term); PEO-Biotin
1	19	259401	P13639|EF2_HUMAN	K.EGALC(+414.19)EENMR.G	56.48	1564.67	-0.8	783.341	2	10162	2	PEO-Biotin
2	168	259509	Q15029|U5S1_HUMAN	K.TC(+414.19)FVDC(+414.19)LIEQTHPEIR.K	56.48	2731.28	-0.5	911.435	3	19249	1	PEO-Biotin
2	15	259417	P78527|PRKDC_HUMAN	R.FNNYVDC(+414.19)MK.K	56.48	1546.66	-0.8	774.338	2	11205	1	PEO-Biotin
2	808	261249	Q99471|PFD5_HUMAN	K.DC(+414.19)LNVLNK.S	56.44	1331.66	2.6	666.838	2	11686	1	PEO-Biotin
2	46	259508	Q13263|TIF1B_HUMAN	R.TVYC(+414.19)NVHK.H	56.44	1376.66	0.7	689.337	2	5853	1	PEO-Biotin
1	28	259419	P49327|FAS_HUMAN	R.LGMLSPEGTC(+414.19)K.A	56.43	1548.73	-0.7	775.374	2	13190	1	PEO-Biotin
2	58	259416	P42704|LPPRC_HUMAN	K.LTDYC(+414.19)K.K	56.41	1155.53	0.2	578.773	2	6981	1	PEO-Biotin
1	375	260006	Q09028|RBBP4_HUMAN	R.YMPQNPC(+414.19)IIATK.T	56.4	1791.87	0.1	896.943	2	13945	1	PEO-Biotin
2	974	261972	P23381|SYWC_HUMAN	K.DIIAC(+414.19)GFDINK.T	56.4	1621.78	0.6	811.9	2	15636	1	PEO-Biotin
2	622	261041	tr|A0A0A0MRM8|A0A0A0MRM8_HUMAN	R.LC(+414.19)AGASEDIR.E	56.37	1447.68	1.6	724.848	2	7787	1	PEO-Biotin
1	103	259596	P19338|NUCL_HUMAN	K.EALNSC(+414.19)NK.R	56.36	1291.59	0	646.802	2	6504	1	PEO-Biotin
1	166	259515	P34897|GLYM_HUMAN	K.QAC(+414.19)TPMFR.E	56.36	1366.62	3.6	684.319	2	12564	1	PEO-Biotin
1	757	260536	P48739|PIPNB_HUMAN	K.AWNAYPYC(+414.19)R.T	56.34	1556.69	0.1	779.352	2	14181	1	PEO-Biotin
2	1218	260439	Q9Y678|COPG1_HUMAN	K.ELAPAVSVLQLFC(+414.19)SSPK.A	56.31	2202.14	0.9	1102.08	2	22610	1	PEO-Biotin
1	973	261396	Q9HAV7|GRPE1_HUMAN	K.ATQC(+414.19)VPK.E	56.3	1159.57	0.9	580.794	2	6453	1	PEO-Biotin
1	299	259806	tr|Q5JXI8|Q5JXI8_HUMAN	K.FDC(+414.19)HYC(+414.19)R.D	56.3	1770.73	0	886.375	2	12116	1	PEO-Biotin
1	140	259584	Q7Z6Z7|HUWE1_HUMAN	R.AESPEEVAC(+414.19)R.K	56.29	1503.67	3.2	752.845	2	8651	1	PEO-Biotin
1	152	259479	P08133|ANXA6_HUMAN	K.C(+414.19)LIEILASR.T	56.27	1430.76	0.4	716.389	2	20153	1	PEO-Biotin
1	330	259754	P07384|CAN1_HUMAN	R.C(+414.19)LQSGTLFR.D	56.27	1437.71	1.3	719.864	2	15040	1	PEO-Biotin
2	450	261270	P25398|RS12_HUMAN	K.LVEALC(+414.19)AEHQINLIK.V	56.26	2107.12	0.2	703.38	3	14487	1	PEO-Biotin
1	837	261330	P30405|PPIF_HUMAN	K.KIVITDC(+414.19)GQLS	56.25	1589.82	-0.3	795.915	2	13328	1	PEO-Biotin
1	34	259946	P62937|PPIA_HUMAN	K.KITIADC(+414.19)GQLE	56.24	1603.79	1	802.905	2	13623	1	PEO-Biotin
2	270	259806	tr|Q5JXI8|Q5JXI8_HUMAN	K.GEDFYC(+414.19)VTC(+414.19)HETK.F	56.24	2359	-2.2	787.339	3	12782	1	PEO-Biotin
1	92	259473	P05023|AT1A1_HUMAN	K.AC(+414.19)VVHGSDLK.D	56.22	1441.71	0.8	481.576	3	8470	1	PEO-Biotin
2	182	259703	Q99613|EIF3C_HUMAN	R.GC(+414.19)ILTLVER.M	56.22	1416.75	0.3	709.381	2	16904	1	PEO-Biotin
2	121	259493	O75643|U520_HUMAN	R.C(+414.19)VIMC(+414.19)QGSK.K	56.21	1795.82	1.1	898.916	2	12651	1	PEO-Biotin
1	1483	263430	Q9BZL1|UBL5_HUMAN	MIEVVC(+414.19)NDR.L	56.17	1491.69	1	746.852	2	12181	1	PEO-Biotin
1	20	259426	Q14204|DYHC1_HUMAN	R.LSC(+414.19)LPAFK.D	56.17	1291.67	-0.1	646.841	2	15795	1	PEO-Biotin
2	578	262219	Q92769|HDAC2_HUMAN	R.LGC(+414.19)FNLTVK.G	56.17	1407.73	1	704.871	2	14600	1	PEO-Biotin
1	249	259594	Q9P258|RCC2_HUMAN	R.LIEGLSHEVIVSAAC(+414.19)GR.N	56.15	2167.11	1.6	723.379	3	16430	1	PEO-Biotin
2	438	259816	P17812|PYRG1_HUMAN	K.SC(+414.19)GLHVTSIK.I	56.15	1457.74	0.7	486.92	3	8751	1	PEO-Biotin
2	1360	267942	tr|E9PGV1|E9PGV1_HUMAN	R.NQVFEPSC(+414.19)LDAFPNLK.D	56.14	2235.07	1.7	1118.54	2	18259	1	PEO-Biotin
2	308	261879	P63279|UBC9_HUMAN	K.NPDGTMNLMNWEC(+414.19)AIPGK.K	56.1	2404.07	-0.7	1203.04	2	18858	2	PEO-Biotin
2	532	260059	Q92878|RAD50_HUMAN	K.C(+414.19)SVSSLGFNVH	56.09	1562.72	-1	782.368	2	13885	1	PEO-Biotin
2	1715	268884	tr|A0A087WW00|A0A087WW00_HUMAN	K.IYHPNINSN(+.98)GSIC(+414.19)LDILR.S	56.08	2456.22	0.7	819.748	3	17147	1	Deamidation (NQ); PEO-Biotin
2	1715	268881	tr|D6RAW0|D6RAW0_HUMAN	R.IYHPNINSN(+.98)GSIC(+414.19)LDILR.S	56.08	2456.22	0.7	819.748	3	17147	1	Deamidation (NQ); PEO-Biotin
1	843	261412	Q9BU76|MMTA2_HUMAN	R.APC(+414.19)AGPSR.E	56.04	1171.55	-9.1	586.776	2	5893	1	PEO-Biotin
1	696	260523	P62873|GBB1_HUMAN	R.LLLAGYDDFNC(+414.19)NVWDALK.A	56.04	2483.19	0.2	1242.6	2	23557	1	PEO-Biotin
2	52	259497	P78371|TCPB_HUMAN	R.TVYGGGC(+414.19)SEMLMAHAVTQLANR.T	56.04	2722.27	-1.6	908.429	3	17755	1	PEO-Biotin
2	1106	267679	Q16718|NDUA5_HUMAN	K.TTGLVGLAVC(+414.19)NTPHER.L	56.02	2081.04	1.3	694.688	3	12309	1	PEO-Biotin
1	226	259652	P22234|PUR6_HUMAN	R.VVVLMGSTSDLGHC(+414.19)EK.I	56	2088.01	0	697.009	3	14015	1	PEO-Biotin
2	1995	268911	tr|K7EQ85|K7EQ85_HUMAN	K.C(+414.19)GAEDHVEAVK.K	56	1570.71	-0.6	524.578	3	6063	1	PEO-Biotin
1	1048	263164	Q9NRX4|PHP14_HUMAN	K.QGC(+414.19)DC(+414.19)EC(+414.19)LGGGR.I	55.98	2439.02	-1.7	1220.51	2	15091	2	PEO-Biotin
2	788	267581	P25325|THTM_HUMAN	R.HIPGAAFFDIDQC(+414.19)SDR.T	55.97	2205	-0.9	736.006	3	16310	1	PEO-Biotin
2	1118	262773	tr|C9J4Z3|C9J4Z3_HUMAN	K.YTC(+414.19)SFC(+414.19)GK.T	55.96	1735.74	-0.4	868.879	2	12370	1	PEO-Biotin
2	754	267675	P00441|SODC_HUMAN	K.DGVADVSIEDSVISLSGDHC(+414.19)IIGR.T	55.94	2870.38	0.2	957.801	3	19722	1	PEO-Biotin
2	204	260341	Q15365|PCBP1_HUMAN	R.VMTIPYQPMPASSPVIC(+414.19)AGGQDR.C	55.94	2831.35	2.1	944.792	3	16180	1	PEO-Biotin
1	1450	263188	tr|H7C5J5|H7C5J5_HUMAN	R.TFVSGAC(+414.19)DASSK.L	55.88	1585.71	3	793.865	2	9519	1	PEO-Biotin
2	1405	265676	P49773|HINT1_HUMAN	K.C(+414.19)AADLGLNK.G	55.88	1317.64	3.2	659.83	2	9241	1	PEO-Biotin
2	1993	268906	Q9BSH4|TACO1_HUMAN	K.FIC(+414.19)DASSLHQVR.K	55.87	1788.87	0.4	597.296	3	9708	1	PEO-Biotin
1	831	261213	P61086|UBE2K_HUMAN	K.IENLC(+414.19)AMGFDR.N	55.86	1681.76	-3.9	841.885	2	16727	1	PEO-Biotin
1	236	259686	Q93008|USP9X_HUMAN	R.YMPDIC(+414.19)VIR.A	55.86	1522.73	-1.7	762.373	2	17419	1	PEO-Biotin
2	438	259816	P17812|PYRG1_HUMAN	R.LLETC(+414.19)SIALVGK.Y	55.86	1659.89	0.7	830.955	2	14625	1	PEO-Biotin
1	343	260383	Q99733|NP1L4_HUMAN	R.C(+414.19)AHIEAK.F	55.85	1184.57	0.1	395.863	3	6156	1	PEO-Biotin
2	51	259706	P63104|1433Z_HUMAN	R.YDDMAAC(+414.19)M(+15.99)K.S	55.81	1476.58	-0.1	739.295	2	7060	1	PEO-Biotin; Oxidation (M)
1	298	259789	O00148|DX39A_HUMAN	K.NC(+414.19)PHVVVGTPGR.I	55.79	1648.82	-0.4	550.613	3	9152	1	PEO-Biotin
1	769	260768	Q15758|AAAT_HUMAN	K.C(+414.19)VEENNGVAK.H	55.77	1475.67	-1.9	738.843	2	6740	1	PEO-Biotin
1	107	259447	P18206|VINC_HUMAN	R.ALIQC(+414.19)AK.D	55.7	1159.61	0.8	580.812	2	10039	1	PEO-Biotin
1	1058	261041	tr|A0A0A0MRM8|A0A0A0MRM8_HUMAN	R.LC(+414.19)AGASEDIR.E	55.67	1447.68	1.7	724.848	2	9443	1	PEO-Biotin
2	118	259796	O75367|H2AY_HUMAN	K.NC(+414.19)LALADDK.K	55.66	1375.65	0	688.831	2	9934	1	PEO-Biotin
1	1536	263697	Q96HS1|PGAM5_HUMAN	R.HLPGVC(+414.19)K.V	55.65	1166.59	1	584.305	2	8482	1	PEO-Biotin
2	312	259512	P41252|SYIC_HUMAN	K.C(+414.19)NLVPTDEITVYYK.A	55.65	2071	1.8	1036.51	2	16313	1	PEO-Biotin
2	444	260398	Q13347|EIF3I_HUMAN	R.LWDC(+414.19)ETGK.Q	55.65	1364.61	0.9	683.313	2	10112	1	PEO-Biotin
1	65	259413	Q86VP6|CAND1_HUMAN	K.NC(+414.19)IGDFLK.T	55.64	1322.64	-0.9	662.325	2	17456	1	PEO-Biotin
2	48	259414	Q13813|SPTN1_HUMAN	R.GAC(+414.19)AGSEDAVK.A	55.64	1420.63	-0.4	711.323	2	5597	1	PEO-Biotin
2	526	260890	P22059|OSBP1_HUMAN	R.ITSNAMINAC(+414.19)R.D	55.64	1606.76	-1.5	804.388	2	9201	1	PEO-Biotin
1	427	260468	tr|F6WQW2|F6WQW2_HUMAN	K.IC(+414.19)ANHYITPMMELKPNAGSDR.A	55.59	2774.3	0.2	925.774	3	15617	2	PEO-Biotin
1	1550	263770	P68402|PA1B2_HUMAN	R.FVLDC(+414.19)K.D	55.59	1137.56	-0.2	569.785	2	13070	1	PEO-Biotin
2	632	259480	P49792|RBP2_HUMAN	K.VC(+414.19)ANHVITK.T	55.58	1397.72	-0.1	466.913	3	6078	2	PEO-Biotin
1	631	260200	Q9UBB4|ATX10_HUMAN	R.LIGNLC(+414.19)YK.N	55.57	1336.69	-1.2	669.351	2	13782	1	PEO-Biotin
2	82	259415	Q08211|DHX9_HUMAN	K.NFLYAWC(+414.19)GK.R	55.57	1514.7	-2	758.358	2	16830	1	PEO-Biotin
1	838	261341	tr|H0Y4T7|H0Y4T7_HUMAN	R.ALDC(+414.19)SSSVR.Q	55.56	1350.63	0.1	676.321	2	8260	1	PEO-Biotin
2	1716	265328	tr|H3BNK3|H3BNK3_HUMAN	K.LMC(+414.19)PQEIVDYIADK.K	55.56	2050.98	-1.4	1026.49	2	21188	1	PEO-Biotin
2	42	259404	P09874|PARP1_HUMAN	R.WYHPGC(+414.19)FVK.N	55.56	1549.72	-0.1	775.868	2	12084	1	PEO-Biotin
2	897	267637	tr|A0A087WY55|A0A087WY55_HUMAN	K.ATYIHNC(+414.19)LK.N	55.52	1475.73	-0.2	492.916	3	8004	1	PEO-Biotin
1	1188	262128	Q6YN16|HSDL2_HUMAN	K.ALPC(+414.19)IVDVR.D	55.51	1398.74	0.4	700.376	2	16698	1	PEO-Biotin
1	915	261390	Q52LJ0|FA98B_HUMAN	K.TAC(+414.19)AINK.V	55.51	1133.56	1.1	567.787	2	7044	1	PEO-Biotin
1	820	260958	Q15813|TBCE_HUMAN	R.YQFLC(+414.19)LK.Y	55.5	1327.67	-1	664.84	2	17550	1	PEO-Biotin
2	793	267584	P15121|ALDR_HUMAN	R.VC(+414.19)ALLSC(+414.19)TSHK.D	55.49	1988.96	0.5	663.993	3	12994	1	PEO-Biotin
2	643	260859	P11216|PYGB_HUMAN	R.TC(+414.19)FETFPDK.V	55.44	1500.66	0.7	751.339	2	11909	1	PEO-Biotin
1	492	259921	P51149|RAB7A_HUMAN	R.AQAWC(+414.19)YSK.N	55.43	1369.62	-0.8	685.815	2	11366	1	PEO-Biotin
1	370	259826	Q9BSJ8|ESYT1_HUMAN	R.LGTQTFC(+414.19)SR.V	55.43	1425.67	0.1	713.845	2	10815	1	PEO-Biotin
2	92	259425	Q9Y490|TLN1_HUMAN	R.C(+414.19)VSC(+414.19)LPGQR.D	55.43	1789.83	-0.6	895.924	2	11776	1	PEO-Biotin
2	475	260372	Q96AG4|LRC59_HUMAN	K.VAGDC(+414.19)LDEK.Q	55.42	1362.62	-0.4	682.315	2	7407	1	PEO-Biotin
1	643	260234	O75439|MPPB_HUMAN	R.VTC(+414.19)LESGLR.V	55.37	1390.69	-0.6	696.354	2	12255	1	PEO-Biotin
2	15	259417	P78527|PRKDC_HUMAN	K.EC(+414.19)SPWMSDFK.V	55.37	1642.68	0.1	822.349	2	15441	1	PEO-Biotin
2	466	260240	tr|E7EUI8|E7EUI8_HUMAN	R.TQVC(+414.19)GILR.E	55.36	1302.68	-0.6	652.346	2	10789	1	PEO-Biotin
2	452	260023	Q9UHX1|PUF60_HUMAN	R.ALAIMC(+414.19)R.V	55.32	1190.6	0.6	596.306	2	11274	1	PEO-Biotin
1	321	260021	P40925|MDHC_HUMAN	K.AIC(+414.19)DHVR.D	55.31	1226.59	0.4	409.871	3	7486	1	PEO-Biotin
2	2001	268931	tr|C9JPQ6|C9JPQ6_HUMAN	K.LC(+414.19)LWDLAEGR.S	55.31	1588.77	-1.1	795.394	2	19465	1	PEO-Biotin
1	656	260453	P23193|TCEA1_HUMAN	K.TGGTQTDLFTC(+414.19)GK.C	55.27	1741.8	-3	871.905	2	13407	1	PEO-Biotin
1	403	259690	O94906|PRP6_HUMAN	R.AGSVATC(+414.19)QAVMR.A	55.27	1606.76	-2.1	804.387	2	10079	1	PEO-Biotin
2	285	259642	Q01518|CAP1_HUMAN	K.C(+414.19)VNTTLQIK.G	55.26	1432.74	1.9	717.38	2	10249	1	PEO-Biotin
2	481	260180	P62633|CNBP_HUMAN	R.C(+414.19)GETGHVAINC(+414.19)SK.T	55.24	2145.97	-2.9	716.328	3	8952	1	PEO-Biotin
2	177	260496	tr|M0R0F0|M0R0F0_HUMAN	K.AQC(+414.19)PIVER.L	55.23	1328.66	0	665.336	2	7968	1	PEO-Biotin
2	1992	266456	Q13541|4EBP1_HUMAN	M.S(+42.01)GGSSC(+414.19)SQTPSR.A	55.21	1608.69	0.1	805.351	2	5036	1	Acetylation (N-term); PEO-Biotin
1	803	260846	Q9UIA9|XPO7_HUMAN	K.LGWFDC(+414.19)QK.D	55.2	1409.65	0.4	705.831	2	17406	1	PEO-Biotin
1	870	263367	O14561|ACPM_HUMAN	K.LMC(+414.19)PQEIVDYIADK.K	55.2	2050.98	0.5	1026.5	2	22687	3	PEO-Biotin
1	101	259706	P63104|1433Z_HUMAN	R.YDDMAAC(+414.19)M(+15.99)K.S	55.18	1476.58	0.1	739.295	2	8462	1	PEO-Biotin; Oxidation (M)
2	860	260276	P09525|ANXA4_HUMAN	K.GAGTDEGC(+414.19)LIEILASR.T	55.18	2017.98	-1.2	1010	2	19736	1	PEO-Biotin
2	981	260824	Q9ULC4|MCTS1_HUMAN	K.QHALC(+414.19)VGVMK.M	55.17	1498.75	2.3	750.382	2	9277	2	PEO-Biotin
2	278	259573	P42166|LAP2A_HUMAN	K.SGIQPLC(+414.19)PER.S	55.17	1512.74	0.3	757.379	2	10155	1	PEO-Biotin
2	480	260134	O00303|EIF3F_HUMAN	K.TC(+414.19)FSPNR.V	55.16	1237.56	0.4	619.787	2	7554	1	PEO-Biotin
2	87	259490	P50991|TCPD_HUMAN	K.TGC(+414.19)NVLLIQK.S	55.16	1501.8	-1.4	751.906	2	12426	1	PEO-Biotin
1	56	259471	P52272|HNRPM_HUMAN	R.GC(+414.19)AVVEFK.M	55.15	1265.61	-0.8	633.814	2	12938	1	PEO-Biotin
2	27	259410	Q00610|CLH1_HUMAN	K.EVC(+414.19)FAC(+414.19)VDGK.E	55.11	1897.84	0.8	949.93	2	14414	1	PEO-Biotin
1	46	259543	Q00839|HNRPU_HUMAN	R.KAVVVC(+414.19)PK.D	55.05	1256.7	-6.9	629.352	2	7330	2	PEO-Biotin
2	832	267646	tr|H3BR35|H3BR35_HUMAN	K.GIEEEEILPGFILC(+414.19)DPNNLC(+414.19)HSGR.T	55.02	3482.63	0	1161.89	3	20671	1	PEO-Biotin
2	193	259580	Q6P2Q9|PRP8_HUMAN	K.FIC(+414.19)ISDLR.A	54.99	1379.69	1.1	690.855	2	15902	1	PEO-Biotin
1	303	260471	Q02543|RL18A_HUMAN	K.C(+414.19)HTPPLYR.M	54.98	1399.67	-2.6	700.842	2	9342	2	PEO-Biotin
1	538	260052	Q8TAQ2|SMRC2_HUMAN	R.NLAGDVC(+414.19)AIMR.V	54.97	1575.76	0.1	788.886	2	18869	1	PEO-Biotin
2	580	259993	Q9NSD9|SYFB_HUMAN	R.C(+414.19)AEIFAR.G	54.93	1222.58	-0.7	612.299	2	10920	1	PEO-Biotin
1	51	259416	P42704|LPPRC_HUMAN	R.IHDVLC(+414.19)K.L	54.92	1240.63	-0.2	621.322	2	9482	2	PEO-Biotin
1	81	259636	P22626|ROA2_HUMAN	K.LTDC(+414.19)VVM(+15.99)R.D	54.91	1365.65	-1	683.829	2	10158	2	PEO-Biotin; Oxidation (M)
1	463	259866	Q92900|RENT1_HUMAN	R.QPC(+414.19)ASQSSLK.D	54.9	1461.7	0.5	731.855	2	7072	1	PEO-Biotin
1	657	260487	Q8TC07|TBC15_HUMAN	K.IDVEDILC(+414.19)K.A	54.89	1460.73	-0.1	731.37	2	18512	1	PEO-Biotin
2	1360	267942	tr|E9PGV1|E9PGV1_HUMAN	K.LC(+414.19)YDPDFEK.L	54.89	1542.67	-1.4	772.343	2	12180	1	PEO-Biotin
2	1246	265137	Q9NR46|SHLB2_HUMAN	R.C(+414.19)LHEFVK.S	54.89	1288.63	1.3	645.323	2	8575	1	PEO-Biotin
1	308	259617	O00425|IF2B3_HUMAN	K.GNVETC(+414.19)AK.A	54.88	1234.57	0.4	618.292	2	5957	1	PEO-Biotin
2	610	263284	tr|J3KS05|J3KS05_HUMAN	K.C(+414.19)PQVVISFYEER.L	54.87	1882.9	-0.7	942.455	2	16250	1	PEO-Biotin
2	669	260608	tr|J3QLE5|J3QLE5_HUMAN	R.C(+414.19)ILQDGR.I	54.87	1217.59	1.1	609.803	2	9839	1	PEO-Biotin
1	47	259465	P13010|XRCC5_HUMAN	K.C(+414.19)FSVLGFC(+414.19)K.S	54.86	1830.85	-0.7	916.434	2	20522	1	PEO-Biotin
1	681	260349	P63000|RAC1_HUMAN	R.AVLC(+414.19)PPPVK.K	54.86	1336.72	0.3	669.37	2	11495	1	PEO-Biotin
1	550	260516	P60981|DEST_HUMAN	K.C(+414.19)IIVEEGK.E	54.85	1303.65	0.4	652.833	2	11892	1	PEO-Biotin
1	566	260423	tr|E9PFG7|E9PFG7_HUMAN	K.IC(+414.19)EEAFAR.S	54.85	1351.63	0.2	676.821	2	11368	1	PEO-Biotin
2	51	259706	P63104|1433Z_HUMAN	R.DIC(+414.19)N(+.98)DVLSLLEK.F	54.85	1775.87	0.7	888.942	2	19779	1	PEO-Biotin; Deamidation (NQ)
1	382	259736	P14868|SYDC_HUMAN	K.IGSC(+414.19)TQQDVELHVQK.I	54.84	2098.02	-1	700.346	3	10389	1	PEO-Biotin
1	41	259421	Q01082|SPTB2_HUMAN	K.DALLLWC(+414.19)QMK.T	54.82	1633.8	-0.1	817.909	2	20590	1	PEO-Biotin
2	981	260824	Q9ULC4|MCTS1_HUMAN	K.FVLSGANIMC(+414.19)PGLTSPGAK.L	54.82	2276.14	-0.7	1139.07	2	17537	1	PEO-Biotin
1	952	261270	P25398|RS12_HUMAN	K.LVEALC(+414.19)AEHQINLIK.V	54.77	2107.12	-0.5	703.379	3	16525	1	PEO-Biotin
1	706	260828	Q00059|TFAM_HUMAN	R.KYGAEEC(+414.19)	54.76	1212.52	0.3	607.265	2	6931	1	PEO-Biotin
1	668	260603	Q15424|SAFB1_HUMAN	K.C(+414.19)INHLHK.T	54.73	1277.64	0.4	426.887	3	6402	1	PEO-Biotin
1	291	259657	P04843|RPN1_HUMAN	K.VAC(+414.19)ITEQVLTLVNK.R	54.72	1944.04	1.4	973.03	2	21833	1	PEO-Biotin
1	248	259567	Q01813|PFKAP_HUMAN	K.AAC(+414.19)NLLQR.G	54.71	1301.66	0.3	651.837	2	12056	1	PEO-Biotin
2	373	259647	Q9UNE7|CHIP_HUMAN	R.KYPEAAAC(+414.19)YGR.A	54.71	1641.76	-4.3	548.26	3	7231	1	PEO-Biotin
1	974	261398	tr|A0A087WY71|A0A087WY71_HUMAN	K.MC(+414.19)DVMAAYFGK.I	54.7	1648.71	0	825.363	2	19276	1	PEO-Biotin
1	47	259465	P13010|XRCC5_HUMAN	R.LFQC(+414.19)LLHR.A	54.67	1442.75	0.6	481.925	3	16009	2	PEO-Biotin
2	1027	263646	tr|H3BPQ4|H3BPQ4_HUMAN	K.FYEGTADEMC(+414.19)K.A	54.63	1706.7	0.6	854.357	2	9809	1	PEO-Biotin
2	1062	261956	Q12904|AIMP1_HUMAN	R.IGC(+414.19)IITAR.K	54.62	1259.67	0.2	630.844	2	11417	1	PEO-Biotin
2	445	262401	P48147|PPCE_HUMAN	R.EGC(+414.19)DPVNR.L	54.57	1302.57	-1.7	652.291	2	6106	1	PEO-Biotin
1	636	260510	O95747|OXSR1_HUMAN	K.TFVGTPC(+414.19)WMAPEVMEQVR.G	54.55	2494.15	-1.6	1248.08	2	21489	1	PEO-Biotin
1	203	259597	O00410|IPO5_HUMAN	R.MLVQC(+414.19)MQDQEHPSIR.T	54.54	2228.02	-0.3	743.681	3	13000	1	PEO-Biotin
1	1250	262488	O95182|NDUA7_HUMAN	K.LSNNYYC(+414.19)TR.D	54.52	1546.69	1	774.354	2	9707	1	PEO-Biotin
2	924	268053	P49207|RL34_HUMAN	R.AYGGSM(+15.99)C(+414.19)AK.C	54.52	1316.56	-0.3	659.285	2	4989	2	Oxidation (M); PEO-Biotin
1	44	259415	Q08211|DHX9_HUMAN	K.SC(+414.19)GYSVR.F	54.5	1184.53	0.6	593.274	2	8335	1	PEO-Biotin
2	1232	267758	P17252|KPCA_HUMAN	R.LGC(+414.19)GPEGER.D	54.5	1330.6	0.6	666.308	2	6577	1	PEO-Biotin
1	730	261378	Q13185|CBX3_HUMAN	R.LTWHSC(+414.19)PEDEAQ	54.49	1828.78	0.1	915.395	2	12618	1	PEO-Biotin
1	498	259982	Q96QK1|VPS35_HUMAN	K.DLVEMC(+414.19)R.G	54.41	1278.58	0.4	640.296	2	13042	1	PEO-Biotin
2	117	259486	P49321|NASP_HUMAN	K.YGETANEC(+414.19)GEAFFFYGK.S	54.41	2346	-0.1	1174.01	2	17875	1	PEO-Biotin
2	334	260197	Q92688|AN32B_HUMAN	R.ELVLDNC(+414.19)K.S	54.4	1346.66	0.3	674.336	2	10000	1	PEO-Biotin
2	734	263164	Q9NRX4|PHP14_HUMAN	K.QGC(+414.19)DC(+414.19)EC(+414.19)LGGGR.I	54.39	2439.02	0.3	1220.52	2	13321	1	PEO-Biotin
2	696	261538	tr|F8VQR7|F8VQR7_HUMAN	R.TVYHAEEVQC(+414.19)DGR.S	54.35	1919.85	0.4	640.958	3	6796	1	PEO-Biotin
1	970	261382	P12955|PEPD_HUMAN	R.YC(+414.19)TDTGVLFR.Q	54.27	1587.74	0.7	794.879	2	15899	1	PEO-Biotin
[truncated: 13,956 more rows]

## Sheet: Flowthrough
Identified Peptides PEAKS7 Search - Flowthrough Fraction
Experiment	Protein Group	Protein ID	Protein Accession	Peptide	-10lgP	Mass	ppm	m/z	z	Scan	#Spec	PTM
2	33	259401	P13639|EF2_HUMAN	R.TFC(+57.02)Q(+.98)LILDPIFK.V	75.21	1494.78	0.7	748.397	2	21472	1	Carbamidomethylation; Deamidation (NQ)
1	22	259401	P13639|EF2_HUMAN	R.TFC(+57.02)Q(+.98)LILDPIFK.V	72.75	1494.78	-0.5	748.396	2	22923	1	Carbamidomethylation; Deamidation (NQ)
2	10	259483	P06733|ENOA_HUMAN	K.VNQIGSVTESLQ(+.98)AC(+57.02)K.L	65.18	1633.8	1	817.907	2	10657	1	Deamidation (NQ); Carbamidomethylation
2	97	259946	P62937|PPIA_HUMAN	R.IIPGFMC(+57.02)Q(+.98)GGDFTR.H	63.57	1598.72	2.7	800.37	2	14908	1	Carbamidomethylation; Deamidation (NQ)
1	105	259585	P60174|TPIS_HUMAN	K.IAVAAQN(+.98)C(+57.02)YK.V	57.56	1137.55	0.4	569.782	2	5779	1	Deamidation (NQ); Carbamidomethylation
1	79	259706	P63104|1433Z_HUMAN	R.DIC(+57.02)N(+.98)DVLSLLEK.F	52.89	1418.7	0.6	710.356	2	23715	1	Carbamidomethylation; Deamidation (NQ)
1	170	259946	P62937|PPIA_HUMAN	R.IIPGFMC(+57.02)Q(+.98)GGDFTR.H	50.96	1598.72	2	800.37	2	16347	1	Carbamidomethylation; Deamidation (NQ)
1	217	259655	P52209|6PGD_HUMAN	R.C(+57.02)LSSLKDERIQ(+.98)ASK.K	30.35	1634.83	10.3	545.956	3	17193	1	Carbamidomethylation; Deamidation (NQ)
2	83	259706	P63104|1433Z_HUMAN	R.DIC(+57.02)N(+.98)DVLSLLEK.F	29.8	1418.7	-0.8	710.355	2	22235	1	Carbamidomethylation; Deamidation (NQ)
1	1745	265976	tr|C9JXZ1|C9JXZ1_HUMAN	K.NLTVC(+57.02)PDGAL	28.69	1058.51	14.4	353.848	3	11316	1	Carbamidomethylation
2	20	259504	P68363|TBA1B_HUMAN	R.SIQ(+.98)FVDWC(+57.02)PTGFK.V	28.53	1584.73	7.8	793.378	2	17665	1	Deamidation (NQ); Carbamidomethylation
2	2309	269121	O14556|G3PT_HUMAN	R.LVLRAC(+57.02)MEK.G	28.48	1118.59	0.1	560.304	2	16593	1	Carbamidomethylation
1	2429	262721	Q6PL18|ATAD2_HUMAN	R.N(+.98)RAINRC(+57.02)LPLNFR.K	23.09	1643.87	1.6	548.964	3	17017	1	Deamidation (NQ); Carbamidomethylation
1	1174	260516	P60981|DEST_HUMAN	K.KFQGIKHEC(+57.02)QAN(+.98)GPEDLNR.A	22.71	2241.06	-10.3	561.266	4	4080	2	Carbamidomethylation; Deamidation (NQ)
2	1633	265303	Q9NXA8|SIR5_HUMAN	K.EPNAGHRAIAEC(+57.02)ETR.L	22.45	1709.79	-12	855.892	2	21362	1	Carbamidomethylation
1	501	260347	P46060|RAGP1_HUMAN	K.ELNLSFC(+57.02)EIKR.D	21.97	1407.72	11.3	704.874	2	20680	1	Carbamidomethylation
1	9	259406	tr|Q60FE5|Q60FE5_HUMAN	K.ATC(+57.02)APQ(+.98)HGAPGPGPADASK.V	21.95	1789.81	1.5	597.61	3	3264	1	Carbamidomethylation; Deamidation (NQ)
1	694	267699	P11766|ADHX_HUMAN	K.TNLC(+57.02)Q(+.98)KIR.V	21.53	1032.54	-0.1	517.277	2	9808	1	Carbamidomethylation; Deamidation (NQ)
1	539	261984	tr|E9PK82|E9PK82_HUMAN	R.RAC(+57.02)CAEGLLWCAAVHHGEWGQR.L	20.52	2509.13	-3.9	837.381	3	22640	1	Carbamidomethylation
1	18	259504	P68363|TBA1B_HUMAN	R.SIQFVDWC(+414.19)PTGFK.V	56.12	1940.92	-0.8	971.465	2	19779	1	PEO-Biotin
2	830	261664	Q9NQ39|RS10L_HUMAN	R.G(+42.01)RC(+414.19)GRGRGQPPQ	25.14	1723.84	-9.7	862.917	2	4161	2	Acetylation (N-term); PEO-Biotin
2	186	259480	P49792|RBP2_HUMAN	K.CVSC(+414.19)QNLNPSNK.E	24.12	1719.77	-2.5	860.892	2	9786	1	PEO-Biotin
2	361	259597	O00410|IPO5_HUMAN	R.MLVQC(+414.19)M(+15.99)QDQEHPSIR.T	23.1	2244.02	3	1123.02	2	19011	1	PEO-Biotin; Oxidation (M)
1	9	259406	tr|Q60FE5|Q60FE5_HUMAN	K.YVIC(+414.19)VR.F	21.62	1165.6	3.3	583.809	2	21123	1	PEO-Biotin
1	1463	275823	Q8N0X4|CLYBL_HUMAN	K.AVC(+446.17)EETLK.V	25.76	1337.61	7.6	669.816	2	6826	1	S-PEO-Biotin
1	1326	267916	Q9Y4W2|LAS1L_HUMAN	R.RGC(+446.17)YFVLDWLQK.T	23.46	1972.94	-10.6	658.647	3	17250	1	S-PEO-Biotin
2	32	259404	P09874|PARP1_HUMAN	K.DELKKVC(+446.17)STNDLKELLIFNK.Q	21.79	2795.43	-4.9	932.813	3	21889	1	S-PEO-Biotin
2	2249	263889	P02765|FETUA_HUMAN	K.CDSSPDSAEDVR.K	49.05	1279.5	1.2	640.757	2	6872	1
2	568	261728	P0DJD0|RGPD1_HUMAN	R.SLELNPPQ(+.98)KDLVLKIAELLCK.N	31.67	2364.33	-4.4	789.115	3	20646	1	Deamidation (NQ)
2	1613	262823	Q15386|UBE3C_HUMAN	R.LPTASTCM(+15.99)NLLK.L	30.72	1306.66	-9.8	654.332	2	15463	1	Oxidation (M)
2	571	261622	Q8TAA3|PSA7L_HUMAN	R.VVIN(+.98)RARVECQ(+.98)SHK.L	28.49	1639.85	-7.6	820.924	2	17042	1	Deamidation (NQ)
2	797	260560	P30084|ECHM_HUMAN	K.KPVIAAVNGYAFGGGCELAMMCDIIYAGEK.A	24.67	3090.47	-5.5	1031.16	3	21913	1
2	1335	263663	tr|M0QZD9|M0QZD9_HUMAN	R.DAQEFGADVRLM(+15.99)FSNCYK.Y	24.19	2108.93	4.3	1055.48	2	20354	1	Oxidation (M)
2	451	261369	Q6PKG0|LARP1_HUMAN	K.ESPKTKSDESGEEKN(+.98)GDEDCQR.G	21	2468.02	6	823.687	3	3222	1	Deamidation (NQ)
1	1953	276346	P24385|CCND1_HUMAN	R.K(+42.01)IVATWM(+15.99)LEVCEEQK.C	27.23	1863.91	11.6	932.974	2	23670	1	Acetylation (N-term); Oxidation (M)
1	1336	263279	tr|A0A087WV52|A0A087WV52_HUMAN	R.QN(+.98)CADQIEVVFR.A	20.77	1421.66	9.7	474.899	3	15572	1	Deamidation (NQ)
2	677	260147	Q9UKM9|RALY_HUMAN	K.KGDGGGAGGGGGGGGSGGGGSGGGGGGGSSRPPAPQENTTSEAGLPQGEAR.T	141.81	4178.86	1.3	1045.72	4	4791	1
1	14	259437	P07900|HS90A_HUMAN	K.LGLGIDEDDPTADDTSAAVTEEMPPLEGDDDTSR.M	139.78	3546.53	0.4	1183.18	3	17504	1
2	51	259478	Q12906|ILF3_HUMAN	R.SGGNSYGSGGASYNPGSHGGYGGGSGGGSSYQGK.Q	131.5	3011.23	-0.3	1004.75	3	5488	1
1	209	259616	P14866|HNRPL_HUMAN	K.TDNAGDQHGGGGGGGGGAGAAGGGGGGENYDDPHK.T	130.61	2980.2	-0.8	994.405	3	2777	2
2	491	260000	P36871|PGM1_HUMAN	K.SGEHDFGAAFDGDGDR.N	127.66	1651.65	0.4	826.832	2	8159	1
1	207	259794	Q15293|RCN1_HUMAN	K.N(+.98)GDGFVDQDEYIADMFSHEENGPEPDWVLSER.E	125.21	3697.54	-2.2	1233.52	3	22349	1	Deamidation (NQ)
2	203	259794	Q15293|RCN1_HUMAN	K.NGDGFVDQDEYIADMFSHEENGPEPDWVLSER.E	124.93	3696.56	1.9	1233.2	3	20088	1
2	10	259483	P06733|ENOA_HUMAN	R.HIADLAGNSEVILPVPAFNVIN(+.98)GGSHAGNK.L	119.67	3011.55	1.1	753.895	4	17111	5	Deamidation (NQ)
2	384	260030	Q13428|TCOF_HUMAN	R.SPAGPAATPAQAQAASTPR.K	118.87	1748.88	1	875.448	2	4345	2
1	77	259499	tr|A0A087WTP3|A0A087WTP3_HUMAN	R.GGGGPGGGGPGGGSAGGPSQPPGGGGPGIR.K	116.5	2269.06	0.3	1135.54	2	5845	2
1	156	259618	tr|F5GWX5|F5GWX5_HUMAN	K.SSAQLLEDWGMEDIDHVFSEEDYR.T	114.78	2870.23	0.2	957.752	3	23283	1
2	11	259461	P60709|ACTB_HUMAN	R.KDLYANTVLSGGTTMYPGIADR.M	113.61	2342.16	0.7	1172.09	2	13929	2
1	13	259461	P60709|ACTB_HUMAN	R.KDLYANTVLSGGTTMYPGIADR.M	113.46	2342.16	0.4	1172.09	2	15349	2
2	63	259942	P26599|PTBP1_HUMAN	R.KLPIDVTEGEVISLGLPFGK.V	112.99	2111.19	0.4	1056.6	2	19711	2
2	1209	275845	P20290|BTF3_HUMAN	K.APLATGEDDDDEVPDLVENFDEASK.N	112.69	2690.17	0.5	1346.09	2	16937	1
2	803	261172	P54727|RD23B_HUMAN	R.QIIQQNPSLLPALLQQIGR.E	112.69	2129.23	0	1065.62	2	20407	2
2	56	259482	P00558|PGK1_HUMAN	K.VSHVSTGGGASLELLEGK.V	112.64	1739.91	-0.1	870.96	2	10854	2
2	75	259559	P07355|ANXA2_HUMAN	K.LSLEGDHSTPPSAYGSVK.A	112.22	1843.9	0.1	922.955	2	8108	3
2	126	259521	Q9P2J5|SYLC_HUMAN	R.LALADAGDTVEDANFVEAMADAGILR.L	111.89	2647.28	1.7	1324.65	2	22005	1
1	81	259942	P26599|PTBP1_HUMAN	R.KLPIDVTEGEVISLGLPFGK.V	111.56	2111.19	-0.1	1056.6	2	21214	2
2	146	259616	P14866|HNRPL_HUMAN	K.TDNAGDQHGGGGGGGGGAGAAGGGGGGENYDDPHK.T	111.42	2980.2	-0.5	994.405	3	2399	3
2	90	259486	P49321|NASP_HUMAN	K.GGAAPEGPNEAEVTSGKPEQEVPDAEEEK.S	111.06	2950.33	0.3	984.451	3	7371	1
1	862	260205	P56537|IF6_HUMAN	K.TSIEDQDELSSLLQVPLVAGTVNR.G	110.54	2583.34	1.7	1292.68	2	21758	2
1	225	261087	P80723|BASP1_HUMAN	K.AQGPAASAEEPKPVEAPAANSDQTVTVK.E	110.33	2762.37	-0.3	921.798	3	7645	1
2	9	259414	Q13813|SPTN1_HUMAN	K.MTLVASEDYGDTLAAIQGLLK.K	110.17	2208.13	0.9	1105.08	2	22287	1
1	266	259765	P52597|HNRPF_HUMAN	R.MRPGAYSTGYGGYEEYSGLSDGYGFTTDLFGR.D	109.76	3473.51	1.2	1158.85	3	20226	1
1	185	259527	Q99832|TCPH_HUMAN	K.LPIGDVATQYFADR.D	109.74	1564.79	0.1	783.402	2	17025	1
2	437	259971	P22087|FBRL_HUMAN	R.DHAVVVGVYRPPPK.V	109.64	1532.85	0.2	767.431	2	6100	3
2	1951	264386	Q9NXV6|CARF_HUMAN	R.SVSSQSSSSVSSQVTTAGSGK.A	109.46	1956.92	0.4	979.47	2	4392	1
2	226	260096	P37837|TALDO_HUMAN	K.QFTTVVADTGDFHAIDEYKPQDATTNPSLILAAAQM(+15.99)PAYQELVEEAIAYGR.K	109.4	5584.7	2.7	1397.19	4	22354	1	Oxidation (M)
2	141	259792	P07195|LDHB_HUMAN	K.GEMMDLQHGSLFLQTPK.I	109.36	1930.93	0.9	966.472	2	14773	2
1	113	259915	P68104|EF1A1_HUMAN	R.VETGVLKPGMVVTFAPVNVTTEVK.S	109.28	2514.38	0.6	1258.2	2	17719	3
2	362	260302	tr|H0Y4R1|H0Y4R1_HUMAN	K.LPIVNEDDELVAIIAR.T	109.14	1778.98	0.1	890.496	2	19087	1
2	773	260387	P28066|PSA5_HUMAN	R.AIGSASEGAQSSLQEVYHK.S	109.13	1960.95	0.2	981.482	2	8475	2
2	21	259400	P22314|UBA1_HUMAN	K.IHVSDQELQSANASVDDSR.L	109.11	2069.96	0.4	1035.99	2	7680	2
1	114	259559	P07355|ANXA2_HUMAN	K.LSLEGDHSTPPSAYGSVK.A	109.09	1843.9	0.1	922.955	2	9082	2
2	10	259483	P06733|ENOA_HUMAN	R.HIADLAGNSEVILPVPAFNVINGGSHAGNK.L	108.98	3010.56	-0.2	1004.53	3	17282	1
2	76	260381	P06748|NPM_HUMAN	K.MSVQPTVSLGGFEITPPVVLR.L	108.94	2226.21	1	1114.11	2	19613	3
1	98	259721	P27824|CALX_HUMAN	K.SDAEEDGGTVSQEEEDR.K	108.81	1851.72	0.8	926.87	2	4078	1
1	26	259410	Q00610|CLH1_HUMAN	R.ISGETIFVTAPHEATAGIIGVNR.K	108.61	2352.24	1	1177.13	2	16686	2
1	399	259965	tr|E9PK01|E9PK01_HUMAN	K.SLAGSSGPGASSGTSGDHGELVVR.I	108.58	2184.04	-0.8	1093.03	2	7585	2
1	14	259437	P07900|HS90A_HUMAN	K.HSQFIGYPITLFVEK.E	108.21	1777.94	0.1	889.977	2	19712	4
2	98	259915	P68104|EF1A1_HUMAN	R.VETGVLKPGMVVTFAPVNVTTEVK.S	108.21	2514.38	1.1	1258.2	2	16279	3
2	45	259562	P61978|HNRPK_HUMAN	R.IITITGTQDQIQNAQYLLQNSVK.Q	107.93	2588.38	1.1	1295.2	2	18160	2
1	30	259416	P42704|LPPRC_HUMAN	K.HSLNSSSASTTEPDFQK.D	107.78	1834.83	0.5	918.424	2	5586	2
2	176	259527	Q99832|TCPH_HUMAN	K.LPIGDVATQYFADR.D	107.77	1564.79	0.5	783.402	2	15565	1
1	115	260381	P06748|NPM_HUMAN	K.DELHIVEAEAMNYEGSPIK.V	107.74	2144.01	0.3	1073.01	2	18011	2
1	447	260192	P67936|TPM4_HUMAN	R.KIQALQQQADEAEDR.A	107.74	1741.86	-0.9	871.936	2	6394	1
2	210	261087	P80723|BASP1_HUMAN	K.AQGPAASAEEPKPVEAPAANSDQTVTVKE	107.71	2891.41	-0.3	964.812	3	7084	1
2	6	259406	tr|Q60FE5|Q60FE5_HUMAN	K.GLVEPVDVVDNADGTQTVNYVPSR.E	107.68	2543.25	1.5	1272.63	2	13943	2
2	158	259668	P26038|MOES_HUMAN	K.GSELWLGVDALGLNIYEQNDR.L	107.68	2361.16	1.5	1181.59	2	20897	1
1	71	259792	P07195|LDHB_HUMAN	K.GEMMDLQHGSLFLQTPK.I	107.67	1930.93	1.1	966.472	2	16212	2
2	343	259772	tr|B4DJV2|B4DJV2_HUMAN	R.EGSGIGAIDSNLDWSHNFTNMLGYTDHQFTELTR.L	107.62	3825.73	-1	1276.25	3	21536	2
2	246	259703	Q99613|EIF3C_HUMAN	R.LDEEEEDNEGGEWER.V	107.4	1834.71	-0.6	918.363	2	6957	1
1	36	259482	P00558|PGK1_HUMAN	K.VSHVSTGGGASLELLEGK.V	107.37	1739.91	-0.3	870.96	2	12044	2
1	140	259909	Q15233|NONO_HUMAN	R.FGQAATMEGIGAIGGTPPAFNR.A	107.27	2162.06	0.6	1082.04	2	16574	1
1	46	259901	P04406|G3P_HUMAN	K.WGDAGAEYVVESTGVFTTMEK.A	107.19	2276.03	0.8	1139.02	2	20010	2
1	20	259419	P49327|FAS_HUMAN	K.LPEDPLLSGLLDSPALK.A	107.18	1776.99	0.1	889.501	2	21868	1
1	937	264846	Q9GZL7|WDR12_HUMAN	R.GHAGSVDSIAVDGSGTK.F	107.14	1556.74	0.1	779.379	2	5329	1
2	299	260814	tr|A0A087WZH7|A0A087WZH7_HUMAN	K.EELQAN(+.98)GSAPAADKEEPAAAGSGAASPSAAEK.G	106.98	2982.37	-0.4	995.13	3	5434	2	Deamidation (NQ)
2	276	259664	P04075|ALDOA_HUMAN	K.GVVPLAGTNGETTTQGLDGLSER.C	106.96	2271.13	0.4	1136.57	2	12697	1
1	749	261010	P24534|EF1B_HUMAN	K.SPAGLQVLNDYLADK.S	106.91	1602.83	0.9	802.421	2	18338	1
1	1356	264717	O60888|CUTA_HUMAN	R.SVHPYEVAEVIALPVEQGNFPYLQWVR.Q	106.85	3139.61	-1.2	1047.54	3	23725	1
2	32	259404	P09874|PARP1_HUMAN	R.TTNFAGILSQGLR.I	106.7	1376.74	0.3	689.378	2	16103	1
2	23	259410	Q00610|CLH1_HUMAN	K.ADDPSSYMEVVQAANTSGNWEELVK.Y	106.65	2739.23	-0.1	1370.62	2	18596	1
2	76	260381	P06748|NPM_HUMAN	K.DELHIVEAEAMNYEGSPIK.V	106.57	2144.01	-0.1	1073.01	2	16515	2
2	16	259436	P11142|HSP7C_HUMAN	K.STAGDTHLGGEDFDNR.M	106.51	1690.72	0.4	846.367	2	5798	2
1	628	260779	P51858|HDGF_HUMAN	R.GPPQEEEEEEDEEEEATKEDAEAPGIR.D	106.47	3041.27	-0.1	1014.77	3	10257	1
2	212	259584	Q7Z6Z7|HUWE1_HUMAN	R.SAATSGAGSTTSGVVSGSLGSR.E	106.45	1895.92	-0.6	948.966	2	6535	1
2	120	259606	P30101|PDIA3_HUMAN	K.TFSHELSDFGLESTAGEIPVVAIR.T	106.43	2574.3	0.4	1288.16	2	18336	2
1	41	259494	tr|A0A087X0X3|A0A087X0X3_HUMAN	K.M(+15.99)EEESGAPGVPSGN(+.98)GAPGPK.G	106.34	1883.82	0.8	942.918	2	5550	2	Oxidation (M); Deamidation (NQ)
1	202	259536	P55884|EIF3B_HUMAN	K.DRPQEADGIDSVIVVDNVPQVGPDR.L	106.2	2689.33	1.6	897.452	3	15553	1
2	132	259628	P08758|ANXA5_HUMAN	R.DPDAGIDEAQVEQDAQALFQAGELK.W	106.08	2657.25	0.1	1329.63	2	20257	2
1	1523	261749	P30050|RL12_HUMAN	K.HSGNITFDEIVNIAR.Q	106.05	1684.85	0.3	843.434	2	17229	1
2	93	260089	P67809|YBOX1_HUMAN	R.NYQQNYQNSESGEKNEGSESAPEGQAQQR.R	106	3256.39	0.1	1086.47	3	3868	1
2	527	260882	P04792|HSPB1_HUMAN	R.VSLDVNHFAPDELTVK.T	106	1782.92	-0.9	892.464	2	13788	2
1	9	259406	tr|Q60FE5|Q60FE5_HUMAN	K.IPEISIQDMTAQVTSPSGK.T	105.89	2001.01	1.1	1001.51	2	17279	1
1	82	259564	P23396|RS3_HUMAN	K.FVDGLMIHSGDPVNYYVDTAVR.H	105.86	2467.18	1.2	1234.6	2	18166	2
1	1060	262921	Q9NRV9|HEBP1_HUMAN	R.IPNQFQSDPPAPSDK.S	105.85	1639.78	0.1	820.899	2	7137	1
1	607	260110	P26368|U2AF2_HUMAN	R.SVDETTQAMAFDGIIFQGQSLK.I	105.85	2385.15	-1.2	1193.58	2	19640	1
2	645	261287	tr|H0Y6E7|H0Y6E7_HUMAN	R.GGHMDDGGYSMNFNMSSSR.G	105.83	2048.78	2.1	1025.4	2	10461	2
1	83	259562	P61978|HNRPK_HUMAN	R.IITITGTQDQIQNAQYLLQNSVK.Q	105.8	2588.38	1.2	1295.2	2	19694	2
1	851	259967	P14550|AK1A1_HUMAN	R.DPDEPVLLEEPVVLALAEK.Y	105.72	2075.1	1.2	1038.56	2	22508	1
2	224	259519	P30153|2AAA_HUMAN	K.IGPILDNSTLQSEVKPILEK.L	105.68	2193.23	0.9	1097.62	2	15896	2
1	54	259431	P06576|ATPB_HUMAN	R.EGNDLYHEMIESGVINLK.D	105.67	2059.99	-0.3	1031	2	18625	2
2	259	259966	P29692|EF1D_HUMAN	K.SLAGSSGPGASSGTSGDHGELVVR.I	105.67	2184.04	0	1093.03	2	6821	2
2	75	259559	P07355|ANXA2_HUMAN	K.SALSGHLETVILGLLK.T	105.64	1649.97	0.1	825.993	2	22385	2
1	159	259628	P08758|ANXA5_HUMAN	R.DPDAGIDEAQVEQDAQALFQAGELK.W	105.58	2657.25	0.9	1329.63	2	21859	2
1	18	259504	P68363|TBA1B_HUMAN	R.FDGALNVDLTEFQTNLVPYPR.I	105.57	2408.2	1.1	1205.11	2	21364	6
2	434	261010	P24534|EF1B_HUMAN	K.SPAGLQVLNDYLADK.S	105.56	1602.83	0.3	802.42	2	16867	1
1	134	260285	P18669|PGAM1_HUMAN	R.HGESAWNLENR.F	105.51	1311.6	0.8	656.806	2	7559	2
2	216	259747	Q07065|CKAP4_HUMAN	K.VQEQVHTLLSQDQAQAAR.L	105.51	2021.03	-0.1	1011.52	2	7802	2
2	27	259419	P49327|FAS_HUMAN	R.LFDHPESPTPNPTEPLFLAQAEVYK.E	105.49	2839.41	-0.3	947.476	3	17530	1
1	389	259971	P22087|FBRL_HUMAN	R.DHAVVVGVYRPPPK.V	105.45	1532.85	0.5	767.431	2	6783	2
2	61	259466	P46940|IQGA1_HUMAN	R.ILAIGLINEALDEGDAQK.T	105.33	1882	1	942.01	2	19824	1
2	20	259504	P68363|TBA1B_HUMAN	R.FDGALNVDLTEFQTNLVPYPR.I	105.24	2408.2	0.2	1205.11	2	19821	4
1	132	259470	P31939|PUR9_HUMAN	K.HVSPAGAAVGIPLSEDEAK.V	105.16	1846.94	0.5	924.479	2	10527	1
1	1	259418	Q09666|AHNK_HUMAN	K.TPSFGISAPQVSIPDVNVNLK.G	105.07	2182.16	0	1092.09	2	18832	1
2	17	259398	P08238|HS90B_HUMAN	K.HLEINPDHPIVETLR.Q	105.05	1781.94	0.1	891.979	2	11030	3
2	29	259494	tr|A0A087X0X3|A0A087X0X3_HUMAN	K.M(+15.99)EEESGAPGVPSGNGAPGPK.G	105.01	1882.84	0.6	942.426	2	4690	1	Oxidation (M)
1	22	259401	P13639|EF2_HUMAN	R.GHVFEESQVAGTPMFVVK.A	104.96	1960.97	1.6	981.495	2	14898	2
1	686	260161	P61247|RS3A_HUMAN	R.VFEVSLADLQNDEVAFR.K	104.96	1950.97	0.7	976.492	2	20143	2
1	504	261135	Q9UJZ1|STML2_HUMAN	K.ASYGVEDPEYAVTQLAQTTMR.S	104.88	2329.09	-0.8	1165.55	2	19541	1
2	223	261766	O43852|CALU_HUMAN	K.GHDLNEDGLVSWEEYK.N	104.88	1889.84	0.4	945.929	2	13205	1
2	14	259432	P08107|HSP71_HUMAN	K.AQIHDLVLVGGSTR.I	104.87	1464.8	0.5	733.41	2	9844	2
1	154	259710	P38919|IF4A3_HUMAN	K.LDYGQHVVAGTPGR.V	104.84	1468.74	0.6	735.379	2	6912	2
2	306	259727	P45974|UBP5_HUMAN	R.IGEWELIQESGVPLKPLFGPGYTGIR.N	104.84	2855.52	0.5	952.848	3	20617	1
1	17	259398	P08238|HS90B_HUMAN	K.HLEINPDHPIVETLR.Q	104.82	1781.94	-0.2	891.978	2	12157	2
1	133	259664	P04075|ALDOA_HUMAN	K.GVVPLAGTNGETTTQGLDGLSER.C	104.72	2271.13	0.2	1136.57	2	14118	1
1	672	275664	tr|A0A0A6YYL4|A0A0A6YYL4_HUMAN	R.SAAASNLSGLSLQEAQQILNVSK.L	104.65	2328.23	1.3	1165.12	2	19772	1
1	17	259398	P08238|HS90B_HUMAN	R.YHTSQSGDEMTSLSEYVSR.M	104.63	2175.94	0	1088.98	2	13083	2
1	109	259606	P30101|PDIA3_HUMAN	K.TFSHELSDFGLESTAGEIPVVAIR.T	104.59	2574.3	2.1	1288.16	2	19828	2
1	355	260814	tr|A0A087WZH7|A0A087WZH7_HUMAN	K.EELQANGSAPAADKEEPAAAGSGAASPSAAEK.G	104.5	2981.38	0.1	994.802	3	5910	1
1	24	259400	P22314|UBA1_HUMAN	K.AVTLHDQGTAQWADLSSQFYLR.E	104.49	2506.22	1.7	1254.12	2	18756	2
1	56	259403	P34932|HSP74_HUMAN	K.SNLAYDIVQLPTGLTGIK.V	104.49	1902.05	0.2	952.03	2	20516	2
2	432	261925	Q01105|SET_HUMAN	K.EQQEAIEHIDEVQNEIDR.L	104.48	2194.01	0.7	1098.01	2	11673	2
1	378	260029	tr|J3KQ96|J3KQ96_HUMAN	R.SPAGPAATPAQAQAASTPR.K	104.41	1748.88	3.5	875.451	2	5036	2
2	11	259461	P60709|ACTB_HUMAN	R.TTGIVMDSGDGVTHTVPIYEGYALPHAILR.L	104.29	3182.61	1.2	1061.88	3	16813	2
1	81	259942	P26599|PTBP1_HUMAN	K.LPIDVTEGEVISLGLPFGK.V	104.23	1983.09	1.8	992.555	2	22226	1
1	1014	261311	Q15907|RB11B_HUMAN	K.NNLSFIETSALDSTNVEEAFK.N	104.23	2328.11	0.4	1165.06	2	20312	1
2	264	259864	Q9Y262|EIF3L_HUMAN	K.VFSDEVQQQAQLSTIR.S	104.19	1847.94	0.3	924.976	2	11022	1
1	87	259491	Q12931|TRAP1_HUMAN	R.HLAEHSPYYEAMK.K	104.13	1574.72	-0.1	788.367	2	6915	2
2	34	259901	P04406|G3P_HUMAN	K.WGDAGAEYVVESTGVFTTMEK.A	104.13	2276.03	-0.1	1139.02	2	18456	3
2	238	260199	Q15691|MARE1_HUMAN	R.QGQETAVAPSLVAPALNKPK.K	104.12	2018.12	0.4	1010.07	2	9865	2
1	874	261682	tr|K7EIV0|K7EIV0_HUMAN	R.THYSNIEANESEEVR.Q	104.1	1776.79	0.7	889.404	2	5876	2
1	3	259483	P06733|ENOA_HUMAN	R.HIADLAGNSEVILPVPAFNVIN(+.98)GGSHAGNK.L	104	3011.55	1.8	753.895	4	18579	4	Deamidation (NQ)
1	46	259901	P04406|G3P_HUMAN	K.VIHDNFGIVEGLMTTVHAITATQK.T	103.97	2594.35	2	865.793	3	23826	3
1	667	263690	Q9Y2W2|WBP11_HUMAN	K.NAQHVEVESIPLPDMPHAPSNILIQDIPLPGAQPPSILK.K	103.91	4175.21	-0.7	1044.81	4	21504	1
1	13	259461	P60709|ACTB_HUMAN	K.DLYANTVLSGGTTMYPGIADR.M	103.9	2214.06	0.4	1108.04	2	17355	9
2	299	260814	tr|A0A087WZH7|A0A087WZH7_HUMAN	K.GEPAAAAAPEAGASPVEK.E	103.88	1621.79	-0.2	811.904	2	4769	4
2	196	259909	Q15233|NONO_HUMAN	R.FGQAATMEGIGAIGGTPPAFNR.A	103.69	2162.06	0.3	1082.04	2	15104	1
1	81	259942	P26599|PTBP1_HUMAN	R.IAIPGLAGAGNSVLLVSNLNPER.V	103.63	2274.27	1	1138.14	2	20659	3
2	1222	262904	tr|F5GWX2|F5GWX2_HUMAN	R.IPNQFQSDPPAPSDK.S	103.56	1639.78	0.1	820.899	2	6340	1
1	144	259694	Q13283|G3BP1_HUMAN	K.NSSYVHGGLDSN(+.98)GKPADAVYGQK.E	103.53	2364.1	0.7	789.04	3	7678	1	Deamidation (NQ)
2	359	260009	tr|E9PQ56|E9PQ56_HUMAN	K.AQSSQDAVSSMNLFDLGGQYLR.V	103.51	2386.12	0.3	1194.07	2	19263	1
1	864	261172	P54727|RD23B_HUMAN	R.QIIQQNPSLLPALLQQIGR.E	103.48	2129.23	-0.2	1065.62	2	21911	1
2	155	259788	P30041|PRDX6_HUMAN	K.LIALSIDSVEDHLAWSK.D	103.45	1896	-0.5	949.006	2	18026	2
1	75	259572	P53396|ACLY_HUMAN	R.TIAIIAEGIPEALTR.K	103.41	1566.9	0.2	784.457	2	19140	1
2	57	259564	P23396|RS3_HUMAN	K.FVDGLMIHSGDPVNYYVDTAVR.H	103.38	2467.18	1.3	1234.6	2	16711	2
2	1237	276183	tr|D6RB01|D6RB01_HUMAN	K.AHLGSSDNVATMSNEER.S	103.34	1816.8	2.5	909.41	2	5266	2
1	4	259414	Q13813|SPTN1_HUMAN	K.MTLVASEDYGDTLAAIQGLLK.K	103.31	2208.13	0.8	1105.08	2	23722	1
1	25	259422	P35580|MYH10_HUMAN	R.IAQLEEELEEEQSNMELLNDR.F	103.3	2531.17	-0.2	1266.59	2	19272	1
1	50	259466	P46940|IQGA1_HUMAN	R.ILAIGLINEALDEGDAQK.T	103.3	1882	0.1	942.01	2	21322	2
2	218	260674	P62081|RS7_HUMAN	R.TLTAVHDAILEDLVFPSEIVGK.R	103.29	2366.27	0.1	1184.14	2	21022	4
2	121	259450	P17987|TCPA_HUMAN	K.HGSYEDAVHSGALND	103.28	1570.66	-0.1	786.34	2	5918	2
2	232	260053	O43242|PSMD3_HUMAN	R.HDADGQATLLNLLLR.N	103.26	1648.89	5.9	825.457	2	19328	2
2	956	262898	tr|A0A087WUV8|A0A087WUV8_HUMAN	R.SELHIENLNMEADPGQYR.C	103.23	2114.97	0.4	1058.49	2	12241	2
2	49	259431	P06576|ATPB_HUMAN	K.AHGGYSVFAGVGER.T	103.12	1405.67	-0.4	703.844	2	9353	2
1	51	259493	O75643|U520_HUMAN	K.LPDMLNAEIVLGNVQNAK.D	103.08	1938.02	-0.5	970.019	2	19717	1
1	661	265120	Q07960|RHG01_HUMAN	K.NPEQEPIPIVLR.E	103.08	1403.78	0.2	702.896	2	14261	1
2	1210	263465	P30519|HMOX2_HUMAN	K.AFEYNMQIFNELDQAGSTLAR.E	103.08	2417.13	-0.6	1209.57	2	20603	1
2	786	261780	tr|C9JRH2|C9JRH2_HUMAN	K.VVQVSAGDSHTAALTDDGR.V	103.02	1897.91	-0.7	949.963	2	6030	2
1	1359	262400	Q07666|KHDR1_HUMAN	K.DSLDPSFTHAMQLLTAEIEK.I	103	2245.09	-0.3	1123.55	2	23606	2
2	348	260982	P61313|RL15_HUMAN	R.NPDTQWITKPVHK.H	102.97	1562.82	0.2	782.418	2	7018	3
2	145	259737	P43243|MATR3_HUMAN	R.GDADQASNILASFGLSAR.D	102.92	1791.88	0.3	896.945	2	18576	1
2	94	259587	P13667|PDIA4_HUMAN	R.SHMMDVQGSTQDSAIK.D	102.92	1733.77	-0.2	867.893	2	5927	2
1	67	259668	P26038|MOES_HUMAN	K.GSELWLGVDALGLNIYEQNDR.L	102.87	2361.16	-0.4	1181.59	2	22403	1
2	253	260946	P32119|PRDX2_HUMAN	R.KEGGLGPLNIPLLADVTR.R	102.87	1862.06	1.4	932.04	2	19217	3
1	103	259737	P43243|MATR3_HUMAN	R.GDADQASNILASFGLSAR.D	102.85	1791.88	0.1	896.945	2	20122	1
1	241	260046	Q9UQ35|SRRM2_HUMAN	R.SAHATAPVNIAGSR.T	102.84	1350.7	0.1	676.357	2	5028	1
2	84	259743	P02545|LMNA_HUMAN	R.NSNLVGAAHEELQQSR.I	102.81	1751.86	0.7	876.935	2	8326	2
2	63	259942	P26599|PTBP1_HUMAN	K.LPIDVTEGEVISLGLPFGK.V	102.72	1983.09	0.8	992.554	2	20713	2
2	1399	262909	Q9Y5Z4|HEBP2_HUMAN	K.APEDAGPQPGSYEIR.H	102.63	1585.74	1.1	793.877	2	7285	1
1	42	259397	P13797|PLST_HUMAN	M(+42.01)DEMATTQISKDELDELKEAFAK.V	102.55	2684.26	0.7	895.76	3	21397	1	Acetylation (N-term)
2	76	260381	P06748|NPM_HUMAN	K.M(+15.99)SVQPTVSLGGFEITPPVVLR.L	102.55	2242.2	4.1	1122.11	2	19203	3	Oxidation (M)
2	292	259589	O00571|DDX3X_HUMAN	K.HVINFDLPSDIEEYVHR.I	102.5	2082.02	0.3	695.013	3	17595	1
2	765	265347	P25787|PSA2_HUMAN	K.HIGLVYSGMGPDYR.V	102.44	1563.75	-0.3	782.882	2	11191	1
2	181	261271	P69905|HBA_HUMAN	K.VGAHAGEYGAEALER.M	102.42	1528.73	-0.3	765.37	2	6578	4
1	506	260082	Q15019|SEPT2_HUMAN	R.LYPWGVVEVENPEHNDFLK.L	102.41	2284.12	0.5	1143.07	2	19087	2
2	94	259587	P13667|PDIA4_HUMAN	K.YGIVDYMIEQSGPPSK.E	102.4	1782.85	0.3	892.432	2	15887	1
2	1273	262090	tr|G3V1A1|G3V1A1_HUMAN	R.ASGNYATVISHNPETK.K	102.39	1687.82	-0.2	844.915	2	6236	2
2	35	259427	tr|A0A087WY61|A0A087WY61_HUMAN	K.AQELGHSQSALASAQR.E	102.37	1652.82	0.1	827.419	2	4239	2
2	667	259771	P41091|IF2G_HUMAN	M.A(+42.01)GGEAGVTLGQPHLSR.Q	102.28	1590.81	0.1	796.413	2	9124	1	Acetylation (N-term)
1	225	261087	P80723|BASP1_HUMAN	K.AQGPAASAEEPKPVEAPAANSDQTVTVKE	102.22	2891.41	-0.5	964.812	3	8050	1
1	508	261766	O43852|CALU_HUMAN	K.GHDLNEDGLVSWEEYK.N	102.15	1889.84	1.1	945.93	2	14600	1
1	36	259482	P00558|PGK1_HUMAN	R.AHSSMVGVNLPQK.A	102.14	1366.7	-0.2	684.359	2	7503	2
2	147	259637	Q02790|FKBP4_HUMAN	K.GEHSIVYLKPSYAFGSVGK.E	102.13	2038.05	-0.3	1020.03	2	12402	1
2	260	260309	P39748|FEN1_HUMAN	K.EAHQLFLEPEVLDPESVELK.W	102.11	2321.18	-1.3	774.733	3	17230	2
2	46	259511	Q14974|IMB1_HUMAN	K.GDQENVHPDVMLVQPR.V	102.1	1832.88	-0.6	917.449	2	9285	2
2	14	259432	P08107|HSP71_HUMAN	K.EIAEAYLGYPVTNAVITVPAYFNDSQR.Q	102.05	3000.49	1.1	1501.25	2	19866	2
1	32	259425	Q9Y490|TLN1_HUMAN	K.VGAIPANALDDGQWSQGLISAAR.M	101.96	2309.18	1.2	1155.6	2	18536	1
1	142	259450	P17987|TCPA_HUMAN	K.HGSYEDAVHSGALND	101.93	1570.66	0.1	786.34	2	6623	2
1	139	259730	P04083|ANXA1_HUMAN	R.KGTDVNVFNTILTTR.S	101.9	1677.9	-0.2	839.96	2	16720	1
2	1393	264610	P20645|MPRD_HUMAN	R.HTLADNFNPVSEER.G	101.88	1627.76	-0.5	814.886	2	9527	1
2	101	259499	tr|A0A087WTP3|A0A087WTP3_HUMAN	R.GGGGPGGGGPGGGSAGGPSQPPGGGGPGIR.K	101.87	2269.06	0.8	1135.54	2	5159	2
1	166	259747	Q07065|CKAP4_HUMAN	K.VQEQVHTLLSQDQAQAAR.L	101.85	2021.03	0.9	674.684	3	8687	2
2	610	259967	P14550|AK1A1_HUMAN	R.DPDEPVLLEEPVVLALAEK.Y	101.8	2075.1	4.5	1038.56	2	21004	1
2	17	259398	P08238|HS90B_HUMAN	K.HSQFIGYPITLYLEK.E	101.77	1807.95	-0.1	904.983	2	17541	3
2	653	261956	Q12904|AIMP1_HUMAN	K.KQQSIAGSADSKPIDVSR.L	101.74	1885.99	0.2	629.669	3	4651	1
2	9	259414	Q13813|SPTN1_HUMAN	R.MQHNLEQQIQAR.N	101.65	1494.74	0.3	748.375	2	6117	2
2	299	260814	tr|A0A087WZH7|A0A087WZH7_HUMAN	K.EAPAEGEAAEPGSPTAAEGEAASAASSTSSPK.A	101.63	2914.3	0.1	972.439	3	8330	1
1	677	261186	Q3ZCQ8|TIM50_HUMAN	K.IPDEFDNDPILVQQLR.R	101.62	1910.97	0	956.494	2	17567	1
1	21	259421	Q01082|SPTB2_HUMAN	K.VIESTQDLGNDLAGVMALQR.K	101.61	2129.08	0.4	1065.55	2	19031	1
2	826	264136	Q9Y5S9|RBM8A_HUMAN	R.MREDYDSVEQDGDEPGPQR.S	101.61	2221.92	-0.1	1111.97	2	5880	2
1	355	260814	tr|A0A087WZH7|A0A087WZH7_HUMAN	K.GEPAAAAAPEAGASPVEK.E	101.6	1621.79	0.4	811.905	2	5467	3
1	621	261719	tr|H0Y7F0|H0Y7F0_HUMAN	K.DTMSDQALEALSASLGTR.Q	101.59	1864.88	-0.4	933.449	2	20024	1
1	26	259410	Q00610|CLH1_HUMAN	R.FQEHLQLQNLGINPANIGFSTLTMESDK.F	101.55	3144.55	0.2	1049.19	3	20884	1
2	105	260288	Q8NC51|PAIRB_HUMAN	K.SEEAHAEDSVMDHHFR.K	101.55	1895.79	0.6	632.936	3	6329	2
1	632	262429	Q9Y224|CN166_HUMAN	K.HILGFDTGDAVLNEAAQILR.L	101.52	2152.13	1.1	1077.07	2	22954	2
2	386	259567	Q01813|PFKAP_HUMAN	K.EIGWTDVGGWTGQGGSILGTK.R	101.5	2118.04	0.9	1060.03	2	17489	1
2	1946	268386	P49841|GSK3B_HUMAN	R.IQAAASTPTNATAASDANTGDR.G	101.5	2102.98	-0.5	1052.5	2	4160	1
1	678	263499	Q9UHG3|PCYOX_HUMAN	R.SDFYDIVLVATPLNR.K	101.49	1721.9	0.6	861.957	2	20816	1
2	16	259436	P11142|HSP7C_HUMAN	K.SQIHDIVLVGGSTR.I	101.49	1480.8	0	741.407	2	9107	2
2	924	263702	Q96DI7|SNR40_HUMAN	R.HELLLGAGSGPGAGQQQATPGALLQAGPPR.C	101.48	2848.49	1	950.506	3	13833	1
2	1092	262986	Q9NRF9|DPOE3_HUMAN	K.TLNASDVLSAMEEMEFQR.F	101.46	2069.94	-1.4	1035.98	2	21226	1
2	659	260964	P62263|RS14_HUMAN	K.ADRDESSPYAAMLAAQDVAQR.C	101.42	2264.05	0.3	1133.03	2	13248	2
1	573	261402	Q3LXA3|DHAK_HUMAN	R.VAPAEPQEAPDSTAAGGSASK.R	101.41	1939.91	0.6	970.964	2	4240	2
2	325	260632	tr|I3L397|I3L397_HUMAN	R.NDFQLIGIQDGYLSLLQDSGEVR.E	101.41	2579.29	0.8	1290.65	2	21668	5
1	115	260381	P06748|NPM_HUMAN	K.MSVQPTVSLGGFEITPPVVLR.L	101.36	2226.21	0.8	1114.11	2	21245	3
1	64	259508	Q13263|TIF1B_HUMAN	K.IVAERPGTNSTGPAPMAPPR.A	101.35	2018.04	0.9	673.687	3	7152	2
2	89	259507	P38646|GRP75_HUMAN	K.STN(+.98)GDTFLGGEDFDQALLR.H	101.33	2055.94	0.2	1028.98	2	17431	2	Deamidation (NQ)
2	319	260500	tr|D6RAN4|D6RAN4_HUMAN	K.DELILEGNDIELVSNSAALIQQATTVK.N	101.32	2883.51	-2.3	1442.76	2	22226	2
2	427	259647	Q9UNE7|CHIP_HUMAN	R.SPLTQEQLIPNLAMK.E	101.3	1681.91	0.3	841.961	2	15456	1
2	263	259518	O00231|PSD11_HUMAN	K.TYEAALETIQNMSK.V	101.28	1597.77	0.4	799.89	2	15103	1
2	33	259401	P13639|EF2_HUMAN	R.GHVFEESQVAGTPMFVVK.A	101.26	1960.97	0.4	981.494	2	13521	2
1	312	262910	tr|S4R456|S4R456_HUMAN	R.DMIILPEMVGSMVGVYNGK.T	101.25	2052.01	-0.2	1027.01	2	23287	1
1	976	264352	tr|E9PRQ7|E9PRQ7_HUMAN	R.EPTSSEQGGLEGSGSAAGEGKPALSEEER.Q	101.23	2845.28	-1.3	949.434	3	7177	1
2	273	261471	P14314|GLU2B_HUMAN	K.LGGSPTSLGTWGSWIGPDHDK.F	101.22	2167.03	-2	1084.52	2	16007	2
2	6	259406	tr|Q60FE5|Q60FE5_HUMAN	K.YTPVQQGPVGVNVTYGGDPIPK.S	101.21	2285.17	-1.1	1143.59	2	12597	1
2	7	259417	P78527|PRKDC_HUMAN	R.ATQQQHDFTLTQTADGR.S	101.14	1916.9	-0.1	959.456	2	6582	2
2	174	259657	P04843|RPN1_HUMAN	K.TILPAAAQDVYYR.D	101.12	1479.77	1.3	740.894	2	12528	1
2	266	259571	Q14566|MCM6_HUMAN	M(+42.01)DLAAAAEPGAGSQHLEVR.D	101.09	1963.94	-0.4	982.978	2	13310	1	Acetylation (N-term)
2	57	259564	P23396|RS3_HUMAN	K.KPLPDHVSIVEPK.D	101.06	1457.82	0.6	486.949	3	7092	8
1	154	259710	P38919|IF4A3_HUMAN	R.KLDYGQHVVAGTPGR.V	101.05	1596.84	1.1	799.427	2	6198	1
2	48	259442	P11021|GRP78_HUMAN	K.DNHLLGTFDLTGIPPAPR.G	101.03	1933.01	0.5	967.511	2	16299	3
1	266	259765	P52597|HNRPF_HUMAN	K.HSGPNSADSANDGFVR.L	101.01	1629.71	0.5	815.864	2	4804	2
2	749	260062	Q99459|CDC5L_HUMAN	K.ESDLPSAILQTSGVSEFTK.K	101	2008	-0.1	1005.01	2	16785	1
1	415	259855	Q92598|HS105_HUMAN	K.NQQITHANNTVSNFK.R	100.99	1714.84	-0.1	858.427	2	5716	2
1	3	259483	P06733|ENOA_HUMAN	K.VVIGMDVAASEFFR.S	100.99	1539.78	0.1	770.895	2	20217	14
1	97	259402	P25205|MCM3_HUMAN	K.DHQTITIQEMPEK.A	100.98	1568.75	0.5	785.383	2	8375	2
1	468	260022	P12081|SYHC_HUMAN	R.HGAEVIDTPVFELK.E	100.98	1553.81	0.8	777.912	2	14933	1
1	92	259743	P02545|LMNA_HUMAN	R.NSNLVGAAHEELQQSR.I	100.97	1751.86	0.1	876.935	2	9288	2
1	216	259757	tr|A0A0C4DG89|A0A0C4DG89_HUMAN	K.NLGIESQVDVMQQATNAILR.G	100.95	2199.13	0	1100.57	2	20970	1
1	611	263324	Q9UHD9|UBQL2_HUMAN	R.GPAAAQGSAAAPAEPK.I	100.94	1392.7	-1.3	697.356	2	3148	1
1	1	259418	Q09666|AHNK_HUMAN	K.APDVDVNIAGPDAALK.V	100.87	1564.81	-0.3	783.412	2	12713	1
1	155	259940	P23246|SFPQ_HUMAN	R.FGQGGAGPVGGQGPR.G	100.85	1340.66	-0.1	671.336	2	5490	1
2	438	260275	Q9HB71|CYBP_HUMAN	K.KAELLDNEKPAAVVAPITTGYTVK.I	100.78	2527.39	0.3	843.471	3	12277	1
1	89	259907	P51991|ROA3_HUMAN	R.SSGSPYGGGYGSGGGSGGYGSR.R	100.75	1909.78	-0.1	955.898	2	6128	1
2	136	259582	P25705|ATPA_HUMAN	K.FENAFLSHVVSQHQALLGTIR.A	100.73	2366.25	1.1	789.758	3	17529	1
2	956	262898	tr|A0A087WUV8|A0A087WUV8_HUMAN	R.KPEDVLDDDDAGSAPLK.S	100.73	1783.85	-1.1	892.93	2	8094	1
2	564	260347	P46060|RAGP1_HUMAN	K.SSVLIAQQTDTSDPEK.V	100.72	1717.84	-0.1	859.926	2	6426	1
1	690	261792	tr|A0A087WX29|A0A087WX29_HUMAN	R.FGGNPGGFGNQGGFGNSR.G	100.71	1725.76	-0.1	863.888	2	10723	1
1	655	260223	Q9UNZ2|NSF1C_HUMAN	R.DLIHDQDEDEEEEEGQR.F	100.7	2084.84	0.2	1043.43	2	6794	2
2	270	260739	tr|B9A067|B9A067_HUMAN	R.GIEQAVQSHAVAEEEAR.K	100.7	1822.88	-0.4	912.447	2	8933	2
1	200	260089	P67809|YBOX1_HUMAN	R.NYQQNYQN(+.98)SESGEKNEGSESAPEGQAQQR.R	100.68	3257.37	-5.3	1086.79	3	4399	1	Deamidation (NQ)
1	408	262860	Q13151|ROA0_HUMAN	K.GDVAEGDLIEHFSQFGTVEK.A	100.64	2177.03	-0.4	1089.52	2	17992	2
1	4	259414	Q13813|SPTN1_HUMAN	R.LQQSHPLSATQIQVK.R	100.64	1676.92	0.6	839.468	2	7906	1
1	835	262239	P49720|PSB3_HUMAN	R.LYIGLAGLATDVQTVAQR.L	100.63	1888.04	0.1	945.028	2	20624	1
2	176	259527	Q99832|TCPH_HUMAN	K.SQDAEVGDGTTSVTLLAAEFLK.Q	100.61	2251.12	0.8	1126.57	2	20891	2
1	456	260818	Q9H0A0|NAT10_HUMAN	K.LGQAELVVIDEAAAIPLPLVK.S	100.55	2158.26	0.2	1080.14	2	23448	1
1	270	259709	P63244|GBLP_HUMAN	K.IIVDELKQEVISTSSK.A	100.54	1787.99	0.9	895.002	2	14493	2
1	93	259511	Q14974|IMB1_HUMAN	K.VQHQDALQISDVVMASLLR.M	100.54	2122.12	0.7	1062.07	2	22054	2
2	32	259404	P09874|PARP1_HUMAN	R.GGSDDSSKDPIDVNYEK.L	100.54	1824.8	0.1	913.408	2	6294	2
2	239	260481	P07737|PROF1_HUMAN	K.TFVNITPAEVGVLVGK.D	100.53	1642.93	0.6	822.472	2	17867	2
2	10	259483	P06733|ENOA_HUMAN	K.VVIGMDVAASEFFR.S	100.49	1539.78	0.2	770.895	2	18597	15
1	151	259552	tr|E7EVA0|E7EVA0_HUMAN	K.VGSLDNVGHLPAGGAVK.T	100.48	1589.85	0.1	795.934	2	9523	2
1	355	260814	tr|A0A087WZH7|A0A087WZH7_HUMAN	K.EELQAN(+.98)GSAPAADKEEPAAAGSGAASPSAAEK.G	100.47	2982.37	0	995.13	3	6134	1	Deamidation (NQ)
2	626	259991	P51610|HCFC1_HUMAN	K.SPDGAHLTWEPPSVTSGK.I	100.45	1864.9	1	933.456	2	10730	1
2	46	259511	Q14974|IMB1_HUMAN	K.VQHQDALQISDVVMASLLR.M	100.42	2122.12	0.3	1062.07	2	20612	2
2	181	261271	P69905|HBA_HUMAN	K.TYFPHFDLSHGSAQVK.G	100.38	1832.88	0.6	917.45	2	12240	3
2	351	259600	P19367|HXK1_HUMAN	R.TPDGTENGDFLALDLGGTNFR.V	100.37	2209.03	-0.3	1105.52	2	17615	1
1	169	259788	P30041|PRDX6_HUMAN	M.PGGLLLGDVAPNFEANTTVGR.I	100.36	2097.09	0.7	700.036	3	18242	2
1	226	260674	P62081|RS7_HUMAN	R.TLTAVHDAILEDLVFPSEIVGK.R	100.3	2366.27	1.7	1184.15	2	22476	3
2	1082	260817	tr|B0QYK0|B0QYK0_HUMAN	R.QDHPSSMGVYGQESGGFSGPGENR.S	100.3	2479.05	1.2	827.357	3	8230	1
2	117	259585	P60174|TPIS_HUMAN	K.VVLAYEPVWAIGTGK.T	100.29	1601.88	0.4	801.948	2	17032	1
1	1111	263713	tr|H0YA55|H0YA55_HUMAN	K.VPQVSTPTLVEVSR.N	100.28	1510.84	0.2	756.425	2	12376	1
2	139	259730	P04083|ANXA1_HUMAN	K.AAYLQETGKPLDETLKK.A	100.28	1904.03	0.4	953.02	2	8334	3
1	1534	261674	P50402|EMD_HUMAN	M(+42.01)DNYADLSDTELTTLLR.R	100.26	2011.94	-2	1006.98	2	22528	1	Acetylation (N-term)
2	1125	261749	P30050|RL12_HUMAN	K.HSGNITFDEIVNIAR.Q	100.26	1684.85	-0.7	843.433	2	15840	1
2	179	259953	Q9UHD8|SEPT9_HUMAN	K.APVDFGYVGIDSILEQMR.R	100.22	2008.99	0.1	1005.5	2	21978	1
2	27	259419	P49327|FAS_HUMAN	K.LPEDPLLSGLLDSPALK.A	100.22	1776.99	1.8	889.503	2	20375	1
1	895	260560	P30084|ECHM_HUMAN	K.AQFAQPEILIGTIPGAGGTQR.L	100.16	2124.13	0.5	1063.07	2	17643	1
2	332	260240	tr|E7EUI8|E7EUI8_HUMAN	R.NSYVAGQYDDAASYQR.L	100.14	1806.78	-0.8	904.397	2	7714	1
2	23	259410	Q00610|CLH1_HUMAN	R.ISGETIFVTAPHEATAGIIGVNR.K	100.12	2352.24	-0.6	1177.13	2	15255	2
1	414	260302	tr|H0Y4R1|H0Y4R1_HUMAN	K.LPIVNEDDELVAIIAR.T	100.07	1778.98	0.6	890.497	2	20580	1
1	1103	262090	tr|G3V1A1|G3V1A1_HUMAN	R.ASGNYATVISHNPETK.K	100.05	1687.82	0.1	844.916	2	6934	2
1	88	259835	P09211|GSTP1_HUMAN	K.ALPGQLKPFETLLSQNQGGK.T	100.04	2125.15	-0.2	1063.58	2	17803	2
1	24	259400	P22314|UBA1_HUMAN	R.NEEDAAELVALAQAVNAR.A	100.01	1882.94	0.1	942.476	2	19041	2
2	829	263932	tr|A0A0C4DGX4|A0A0C4DGX4_HUMAN	R.LVHQNSASDDAEASMISK.L	100	1901.88	2.5	951.949	2	5884	2
2	1976	264058	tr|C9IZD2|C9IZD2_HUMAN	R.VPVATYTNSSQPFR.L	99.95	1565.78	0	783.899	2	8863	1
1	236	259533	P49411|EFTU_HUMAN	R.DKPHVNVGTIGHVDHGK.T	99.94	1808.93	0.3	453.239	4	5039	2
1	105	259585	P60174|TPIS_HUMAN	R.KQSLGELIGTLNAAK.V	99.94	1541.88	0.2	771.946	2	15526	2
1	403	260122	P12004|PCNA_HUMAN	R.AEDNADTLALVFEAPNQEK.V	99.91	2073.99	-0.5	1038	2	17376	1
1	184	259582	P25705|ATPA_HUMAN	R.TGAIVDVPVGEELLGR.V	99.91	1623.88	0.4	812.949	2	17420	1
2	538	259968	P39023|RL3_HUMAN	R.ERLEQQVPVNQVFGQDEMIDVIGVTK.G	99.9	2970.51	-0.3	991.178	3	17498	1
2	141	259792	P07195|LDHB_HUMAN	K.LIAPVAEEEATVPNNK.I	99.87	1693.89	0.1	847.952	2	9228	2
2	48	259442	P11021|GRP78_HUMAN	K.TFAPEEISAMVLTK.M	99.82	1535.79	0.5	768.903	2	17370	1
2	455	260003	tr|F8VVM2|F8VVM2_HUMAN	K.VLYSNMLGEENTYLWR.T	99.8	1986.95	0.9	994.484	2	17748	1
2	87	259544	P20700|LMNB1_HUMAN	R.SLETENSALQLQVTER.E	99.77	1816.92	0	909.466	2	11238	1
1	9	259406	tr|Q60FE5|Q60FE5_HUMAN	K.GLVEPVDVVDNADGTQTVNYVPSR.E	99.74	2543.25	-0.5	1272.63	2	15425	1
2	31	259397	P13797|PLST_HUMAN	K.YPALTKPENQDIDWTLLEGETR.E	99.74	2588.28	-0.2	863.766	3	16156	2
1	56	259403	P34932|HSP74_HUMAN	K.NKEDQYDHLDAADMTK.V	99.72	1892.82	-1.3	947.417	2	7441	2
1	542	261271	P69905|HBA_HUMAN	K.VGAHAGEYGAEALER.M	99.68	1528.73	-0.2	765.371	2	7306	4
1	3	259483	P06733|ENOA_HUMAN	R.HIADLAGNSEVILPVPAFNVINGGSHAGNK.L	99.68	3010.56	-0.4	1004.53	3	18696	1
1	348	260309	P39748|FEN1_HUMAN	K.EAHQLFLEPEVLDPESVELK.W	99.66	2321.18	-1.3	774.733	3	18691	2
1	354	260725	P30048|PRDX3_HUMAN	R.DYGVLLEGSGLALR.G	99.59	1461.78	-0.1	731.899	2	18107	1
2	13	259437	P07900|HS90A_HUMAN	K.LGLGIDEDDPTADDTSAAVTEEMPPLEGDDDTSR.M	99.56	3546.53	1.8	1183.19	3	15997	1
2	63	259942	P26599|PTBP1_HUMAN	K.NNQFQALLQYADPVSAQHAK.L	99.55	2242.11	2.8	1122.07	2	16994	2
1	284	259653	tr|H0Y8C6|H0Y8C6_HUMAN	K.VIAALLQTMEDQGNQR.V	99.54	1785.9	1.3	893.961	2	17074	1
1	404	259771	P41091|IF2G_HUMAN	M.A(+42.01)GGEAGVTLGQPHLSR.Q	99.54	1590.81	0.2	796.413	2	10323	2	Acetylation (N-term)
2	139	259730	P04083|ANXA1_HUMAN	K.GTDVNVFNTILTTR.S	99.54	1549.81	0	775.912	2	16963	1
1	1009	263465	P30519|HMOX2_HUMAN	K.AFEYNMQIFNELDQAGSTLAR.E	99.53	2417.13	-1.4	1209.57	2	22150	1
1	66	259443	P31948|STIP1_HUMAN	R.TYEEGLKHEANNPQLK.E	99.52	1869.92	-0.1	935.968	2	6138	3
2	36	259508	Q13263|TIF1B_HUMAN	K.VFPGSTTEDYNLIVIER.G	99.51	1951.99	-1.1	977.001	2	16010	3
2	191	259456	Q14315|FLNC_HUMAN	R.APLQVAVLGPTGVAEPVEVR.D	99.51	2001.13	0.7	1001.57	2	15037	1
2	12	259409	P35579|MYH9_HUMAN	K.SMEAEMIQLQEELAAAER.A	99.49	2047.96	0.1	1024.99	2	20213	1
1	2	259417	P78527|PRKDC_HUMAN	R.ATQQQHDFTLTQTADGR.S	99.47	1916.9	0.6	959.457	2	7325	2
2	11	259461	P60709|ACTB_HUMAN	K.DLYANTVLSGGTTMYPGIADR.M	99.45	2214.06	0.7	1108.04	2	15829	8
2	225	260219	Q14247|SRC8_HUMAN	K.TQTPPVSPAPQPTEER.L	99.44	1733.86	-0.2	867.936	2	4711	3
2	1	259418	Q09666|AHNK_HUMAN	K.TPSFGISAPQVSIPDVNVNLK.G	99.42	2182.16	0.9	1092.09	2	17297	1
2	289	260421	O95232|LC7L3_HUMAN	R.LALSQNQQSSGAAGPTGK.N	99.4	1713.86	0.6	857.94	2	4313	2
1	108	259587	P13667|PDIA4_HUMAN	R.SHMMDVQGSTQDSAIK.D	99.38	1733.77	0.2	867.893	2	6591	2
1	1734	268392	Q9Y6I3|EPN1_HUMAN	R.TALPTSGSSAGELELLAGEVPAR.S	99.38	2225.15	0.9	1113.59	2	17977	1
1	199	259705	tr|Q5HYB6|Q5HYB6_HUMAN	R.KIQVLQQQADDAEER.A	99.37	1769.89	-0.3	885.952	2	7155	2
2	49	259431	P06576|ATPB_HUMAN	R.EGNDLYHEMIESGVINLK.D	99.37	2059.99	-0.3	1031	2	17133	2
2	1392	261764	tr|F8W914|F8W914_HUMAN	R.HQAQIDHYLGLANK.N	99.37	1606.82	-0.5	804.418	2	8922	1
2	362	260302	tr|H0Y4R1|H0Y4R1_HUMAN	R.TSSAQVEGGVHSLHSYEK.R	99.37	1914.91	-0.2	958.461	2	5886	3
2	948	284934	tr|A0A087X1U4|A0A087X1U4_HUMAN	K.AETSEGSGSAPAVPEASASPK.Q	99.36	1928.9	0.1	965.456	2	4704	1
2	171	260043	P18124|RL7_HUMAN	K.TTHFVEGGDAGNREDQINR.L	99.34	2114.97	0.7	529.751	4	4771	3
2	38	259625	P62258|1433E_HUMAN	R.DNLTLWTSDMQGDGEEQNK.E	99.34	2179.93	-0.5	1090.97	2	13753	1
2	317	259709	P63244|GBLP_HUMAN	K.GHN(+.98)GWVTQIATTPQFPDMILSASR.D	99.32	2627.28	0.2	876.768	3	19062	1	Deamidation (NQ)
2	882	263499	Q9UHG3|PCYOX_HUMAN	R.SDFYDIVLVATPLNR.K	99.32	1721.9	0.4	861.957	2	19300	1
1	32	259425	Q9Y490|TLN1_HUMAN	R.DPVQLNLLYVQAR.D	99.27	1527.84	0.7	764.928	2	17050	1
1	311	260632	tr|I3L397|I3L397_HUMAN	K.VHLVGIDIFTGK.K	99.26	1297.74	0.4	649.877	2	16978	2
2	34	259901	P04406|G3P_HUMAN	K.VIHDNFGIVEGLMTTVHAITATQK.T	99.26	2594.35	-1.5	1298.18	2	22404	3
2	122	259457	O43390|HNRPR_HUMAN	K.YGGPPPDSVYSGVQPGIGTEVFVGK.I	99.26	2506.24	1.1	1254.13	2	15085	1
2	662	276226	tr|F5H2U8|F5H2U8_HUMAN	R.GEGAGQPSTSAQGQPAAPAPQK.R	99.25	2033.98	-0.1	1018	2	3014	5
2	877	267696	Q10570|CPSF1_HUMAN	R.VLVDSSFGQPTTQGEAR.R	99.23	1790.88	0.3	896.447	2	8970	1
1	487	260003	tr|F8VVM2|F8VVM2_HUMAN	K.VLYSNMLGEENTYLWR.T	99.22	1986.95	0.7	994.483	2	19246	1
2	325	260632	tr|I3L397|I3L397_HUMAN	K.VHLVGIDIFTGK.K	99.22	1297.74	0.6	649.877	2	15608	2
1	69	259415	Q08211|DHX9_HUMAN	K.QPAIISQLDPVNER.M	99.16	1578.84	0	790.426	2	14208	1
1	356	260955	P62158|CALM_HUMAN	K.EAFSLFDKDGDGTITTK.E	99.14	1843.88	-0.6	922.949	2	14073	2
2	63	259942	P26599|PTBP1_HUMAN	R.IAIPGLAGAGNSVLLVSNLNPER.V	99.13	2274.27	1.3	1138.14	2	19130	1
1	58	259506	Q9NZI8|IF2B1_HUMAN	K.TVNELQNLTAAEVVVPR.D	99.12	1852.01	0.2	927.01	2	16830	2
2	129	259636	P22626|ROA2_HUMAN	R.NM(+15.99)GGPYGGGNYGPGGSGGSGGYGGR.S	99.08	2204.89	0.6	1103.45	2	6226	3	Oxidation (M)
2	17	259398	P08238|HS90B_HUMAN	R.YHTSQSGDEMTSLSEYVSR.M	99.05	2175.94	-0.2	1088.98	2	11771	2
1	49	259447	P18206|VINC_HUMAN	K.KIDAAQNWLADPNGGPEGEEQIR.G	99.04	2507.2	-0.4	836.742	3	13641	1
1	102	259465	P13010|XRCC5_HUMAN	R.HLMLPDFDLLEDIESK.I	99.04	1913.94	0	957.98	2	22455	2
2	805	260693	tr|F8W7C6|F8W7C6_HUMAN	MVSDEYEQLSSEALEAAR.I	99.03	2026.92	0	1014.47	2	15622	1
2	344	260122	P12004|PCNA_HUMAN	R.AEDNADTLALVFEAPNQEK.V	99.03	2073.99	0.2	1038	2	15877	1
2	148	259940	P23246|SFPQ_HUMAN	R.FAQHGTFEYEYSQR.W	99.02	1761.77	0.3	881.895	2	8305	2
1	673	260162	P24752|THIL_HUMAN	K.EAYMGNVLQGGEGQAPTR.Q	99.01	1876.87	0.4	939.445	2	11041	1
2	40	259464	P10809|CH60_HUMAN	K.LVQDVANNTNEEAGDGTTTATVLAR.S	98.99	2559.24	0.6	1280.63	2	9409	2
2	50	259403	P34932|HSP74_HUMAN	K.SNLAYDIVQLPTGLTGIK.V	98.99	1902.05	-0.1	952.03	2	19017	1
1	905	265603	tr|Q05BK6|Q05BK6_HUMAN	K.NVMSAFGLTDDQVSGPPSAPAEDR.S	98.98	2460.12	-0.6	1231.07	2	16759	2
1	365	259749	P41250|SYG_HUMAN	K.TLYVEEVVPNVIEPSFGLGR.I	98.98	2217.17	0.2	1109.59	2	21193	1
2	1115	261823	tr|C9JTT7|C9JTT7_HUMAN	K.SLEGADLPNLLFYGPPGTGK.T	98.98	2045.05	1.1	1023.53	2	18822	1
1	3	259483	P06733|ENOA_HUMAN	K.FTASAGIQVVGDDLTVTNPK.R	98.97	2032.05	0.8	1017.03	2	15896	3
2	611	260734	Q16643|DREB_HUMAN	R.SPSDSSTASTPVAEQIER.A	98.97	1860.87	-0.7	931.442	2	6702	1
1	117	259456	Q14315|FLNC_HUMAN	K.SPFVVNVAPPLDLSK.I	98.95	1581.88	1.8	791.947	2	17553	1
2	564	260347	P46060|RAGP1_HUMAN	K.AFNSSSFNSNTFLTR.L	98.93	1691.79	0	846.902	2	13498	1
1	1068	260971	Q9NX58|LYAR_HUMAN	K.EQDQRPLHPVANPHAEISTK.V	98.92	2266.15	-0.7	756.389	3	5470	1
2	801	261020	O00170|AIP_HUMAN	R.TLHSDDEGTVLDDSR.A	98.92	1658.74	0.8	830.377	2	5600	2
1	1522	262572	tr|C9JL85|C9JL85_HUMAN	K.GPDGLTAFEATDNQAIK.A	98.91	1746.84	0.1	874.429	2	13238	1
2	169	259710	P38919|IF4A3_HUMAN	K.LDYGQHVVAGTPGR.V	98.9	1468.74	-0.3	735.378	2	6182	2
2	49	259431	P06576|ATPB_HUMAN	R.IPSAVGYQPTLATDMGTMQER.I	98.89	2265.08	0.2	1133.55	2	13804	1
1	308	260481	P07737|PROF1_HUMAN	K.TFVNITPAEVGVLVGK.D	98.88	1642.93	0.6	822.472	2	19352	2
2	936	264936	Q6UN15|FIP1_HUMAN	K.TGAPQYGSYGTAPVNLNIK.T	98.85	1949.98	-1	975.999	2	12105	1
2	276	259664	P04075|ALDOA_HUMAN	K.FSHEEIAMATVTALR.R	98.82	1674.84	-0.5	838.427	2	13751	2
1	155	259940	P23246|SFPQ_HUMAN	R.FAQHGTFEYEYSQR.W	98.77	1761.77	-0.2	881.894	2	9237	2
2	1264	264453	Q9H3Q1|BORG4_HUMAN	K.ANDGEGGDEEAGTEEAVPR.R	98.73	1901.79	-0.1	951.901	2	4633	1
2	1388	261245	tr|Q8WVC2|Q8WVC2_HUMAN	K.DHASIQMNVAEVDK.V	98.72	1555.73	-0.4	778.872	2	7989	1
1	6	259409	P35579|MYH9_HUMAN	K.LQVELDNVTGLLSQSDSK.S	98.71	1945	0.8	973.508	2	18074	1
1	396	260882	P04792|HSPB1_HUMAN	R.VSLDVNHFAPDELTVK.T	98.7	1782.92	-0.6	892.464	2	15210	2
1	264	259772	tr|B4DJV2|B4DJV2_HUMAN	R.EGSGIGAIDSNLDWSHNFTNMLGYTDHQFTELTR.L	98.69	3825.73	-1.9	957.439	4	23006	4
2	71	259425	Q9Y490|TLN1_HUMAN	K.VGAIPANALDDGQWSQGLISAAR.M	98.69	2309.18	0.7	1155.6	2	17036	1
2	1502	263414	Q9H3K6|BOLA2_HUMAN	R.DLEAEHVEVEDTTLNR.C	98.68	1868.88	-0.1	935.445	2	9282	1
2	21	259400	P22314|UBA1_HUMAN	K.AVTLHDQGTAQWADLSSQFYLR.E	98.68	2506.22	0.6	836.416	3	17262	2
1	80	259501	Q7KZF4|SND1_HUMAN	R.NLPGLVQEGEPFSEEATLFTK.E	98.67	2305.15	0.1	1153.58	2	20221	1
2	621	260522	P31153|METK2_HUMAN	K.YLDEDTIYHLQPSGR.F	98.67	1805.86	-0.1	903.936	2	11445	1
1	128	260076	tr|B4DY09|B4DY09_HUMAN	K.INNVIDNLIVAPGTFEVQIEEVR.Q	98.66	2581.38	1.2	861.467	3	22843	2
2	921	262239	P49720|PSB3_HUMAN	R.LYIGLAGLATDVQTVAQR.L	98.66	1888.04	0.6	945.029	2	19117	1
1	239	260946	P32119|PRDX2_HUMAN	R.KEGGLGPLNIPLLADVTR.R	98.65	1862.06	0.5	932.039	2	20703	3
1	441	260213	Q99714|HCD2_HUMAN	R.LVAGEMGQNEPDQGGQR.G	98.65	1784.81	-0.2	893.413	2	5616	1
1	131	259643	P12277|KCRB_HUMAN	K.SMTEAEQQQLIDDHFLFDKPVSPLLLASGMAR.D	98.64	3586.78	1.1	1196.6	3	21505	2
2	938	260284	P43490|NAMPT_HUMAN	R.VIQGDGVDINTLQEIVEGMK.Q	98.64	2157.1	-0.3	1079.56	2	20647	1
1	679	261908	Q14677|EPN4_HUMAN	K.HIHITQATETTTTR.H	98.63	1608.82	-0.2	805.418	2	4593	2
1	107	259521	Q9P2J5|SYLC_HUMAN	R.LALADAGDTVEDANFVEAMADAGILR.L	98.63	2647.28	1.2	1324.65	2	23460	2
1	417	260398	Q13347|EIF3I_HUMAN	K.GHFGPINSVAFHPDGK.S	98.62	1678.82	0.9	840.419	2	11282	2
1	139	259730	P04083|ANXA1_HUMAN	K.GTDVNVFNTILTTR.S	98.62	1549.81	0.9	775.913	2	18438	1
2	74	259479	P08133|ANXA6_HUMAN	K.SLHQAIEGDTSGDFLK.A	98.61	1716.83	-0.1	859.423	2	10691	1
1	115	260381	P06748|NPM_HUMAN	K.M(+15.99)SVQPTVSLGGFEITPPVVLR.L	98.58	2242.2	0.2	1122.11	2	20668	4	Oxidation (M)
2	440	260779	P51858|HDGF_HUMAN	R.GPPQEEEEEEDEEEEATKEDAEAPGIR.D	98.58	3041.27	0.8	1014.77	3	9150	1
2	10	259483	P06733|ENOA_HUMAN	K.FTASAGIQVVGDDLTVTNPK.R	98.56	2032.05	0.3	1017.03	2	14465	2
1	16	259432	P08107|HSP71_HUMAN	K.EIAEAYLGYPVTNAVITVPAYFNDSQR.Q	98.55	3000.49	1.7	1501.25	2	21419	2
2	11	259461	P60709|ACTB_HUMAN	K.YPIEHGIVTNWDDMEK.I	98.55	1945.89	-0.3	973.951	2	13591	2
1	792	260986	tr|H0YDU8|H0YDU8_HUMAN	K.FYSQAIELNPSNAIYYGNR.S	98.54	2219.06	1.3	1110.54	2	16554	1
1	340	259953	Q9UHD8|SEPT9_HUMAN	R.RTEITIVKPQESAHR.R	98.46	1763.96	-0.2	441.998	4	5280	2
2	47	259415	Q08211|DHX9_HUMAN	K.QPAIISQLDPVNER.M	98.46	1578.84	0.8	790.426	2	12846	1
1	272	259968	P39023|RL3_HUMAN	R.ERLEQQVPVNQVFGQDEMIDVIGVTK.G	98.45	2970.51	1	991.179	3	18988	1
2	240	259655	P52209|6PGD_HUMAN	K.LVPLLDTGDIIIDGGNSEYR.D	98.44	2159.11	-0.2	1080.56	2	18598	1
1	1065	265347	P25787|PSA2_HUMAN	K.LAQQYYLVYQEPIPTAQLVQR.V	98.43	2520.34	-0.1	1261.18	2	18096	1
2	202	259610	P21796|VDAC1_HUMAN	K.WNTDNTLGTEITVEDQLAR.G	98.43	2175.04	0.4	1088.53	2	15415	1
1	9	259406	tr|Q60FE5|Q60FE5_HUMAN	K.YTPVQQGPVGVNVTYGGDPIPK.S	98.42	2285.17	-0.3	1143.59	2	14053	1
1	6	259409	P35579|MYH9_HUMAN	R.KLEGDSTDLSDQIAELQAQIAELK.M	98.42	2614.33	-0.2	1308.17	2	22151	2
2	357	259785	Q99623|PHB2_HUMAN	R.IYLTADNLVLNLQDESFTR.G	98.4	2224.14	0.4	1113.08	2	19316	1
2	357	259784	tr|J3KPX7|J3KPX7_HUMAN	R.IYLTADNLVLNLQDESFTR.S	98.4	2224.14	0.4	1113.08	2	19316	1
1	735	259868	tr|B4DXW1|B4DXW1_HUMAN	K.GVDDLDFFIGDEAIEKPTYATK.W	98.35	2443.18	1.3	1222.6	2	19057	2
2	482	260971	Q9NX58|LYAR_HUMAN	K.EQDQRPLHPVANPHAEISTK.V	98.35	2266.15	-0.2	756.389	3	4857	2
2	12	259409	P35579|MYH9_HUMAN	R.KLEGDSTDLSDQIAELQAQIAELK.M	98.35	2614.33	0.1	872.452	3	20610	2
1	571	260920	P00387|NB5R3_HUMAN	R.APEAWDYGQGFVNEEMIR.D	98.34	2110.94	0.3	1056.48	2	18294	1
1	93	259511	Q14974|IMB1_HUMAN	K.GDQENVHPDVMLVQPR.V	98.33	1832.88	-1.1	917.448	2	10385	2
2	1243	263134	Q9H3Z4|DNJC5_HUMAN	K.EINNAHAILTDATK.R	98.33	1509.78	0.1	755.897	2	7919	2
2	348	260982	P61313|RL15_HUMAN	K.FFEVILIDPFHK.A	98.32	1503.81	0.4	752.914	2	20081	2
1	51	259493	O75643|U520_HUMAN	R.MDTDLETMDLDQGGEALAPR.Q	98.31	2176.96	-0.1	1089.49	2	15718	1
1	795	260048	Q8N1G4|LRC47_HUMAN	R.NALGPGLSPELGPLPALR.V	98.31	1771	0.2	886.507	2	18428	1
2	765	265347	P25787|PSA2_HUMAN	K.LAQQYYLVYQEPIPTAQLVQR.V	98.3	2520.34	1.2	1261.18	2	16586	1
1	93	259511	Q14974|IMB1_HUMAN	K.LAATNALLNSLEFTK.A	98.27	1604.88	0.7	803.447	2	19086	1
2	21	259400	P22314|UBA1_HUMAN	R.NEEDAAELVALAQAVNAR.A	98.27	1882.94	0.2	942.477	2	17518	1
1	885	260163	P11177|ODPB_HUMAN	K.TYYMSGGLQPVPIVFR.G	98.24	1826.94	0.1	914.477	2	18932	1
2	231	259731	Q9Y3I0|RTCB_HUMAN	R.GLGHQVATDALVAMEK.A	98.23	1638.84	0.4	820.428	2	13411	2
1	43	259464	P10809|CH60_HUMAN	K.LVQDVANNTNEEAGDGTTTATVLAR.S	98.18	2559.24	2.7	1280.63	2	10662	2
2	129	259636	P22626|ROA2_HUMAN	R.NMGGPYGGGNYGPGGSGGSGGYGGR.S	98.18	2188.9	0.3	1095.46	2	7742	2
2	48	259442	P11021|GRP78_HUMAN	K.VTHAVVTVPAYFNDAQR.Q	98.16	1886.96	0.2	629.995	3	11670	1
2	859	267700	tr|A0A0B4J2A4|A0A0B4J2A4_HUMAN	K.DMDLVEVNEAFAPQYLAVER.S	98.15	2308.1	1	1155.06	2	18761	1
2	1939	268969	tr|C9JG32|C9JG32_HUMAN	K.GFLNSSELSGLPAGPDR.E	98.15	1715.85	0.1	858.931	2	14489	1
1	162	259657	P04843|RPN1_HUMAN	K.THYIVGYNLPSYEYLYNLGDQYALK.M	98.13	2996.46	0.4	999.827	3	21273	1
1	754	260693	tr|F8W7C6|F8W7C6_HUMAN	MVSDEYEQLSSEALEAAR.I	98.12	2026.92	0.2	1014.47	2	17116	1
1	1209	261245	tr|Q8WVC2|Q8WVC2_HUMAN	K.DHASIQMNVAEVDK.V	98.11	1555.73	-0.8	778.872	2	8933	1
2	651	262860	Q13151|ROA0_HUMAN	K.GDVAEGDLIEHFSQFGTVEK.A	98.11	2177.03	-0.1	1089.52	2	16516	2
1	409	260246	P11388|TOP2A_HUMAN	R.DPALNSGVSQKPDPAK.T	98.1	1622.83	1.2	812.421	2	4345	2
2	417	260920	P00387|NB5R3_HUMAN	R.APEAWDYGQGFVNEEMIR.D	98.1	2110.94	0.9	1056.48	2	16767	1
1	225	261087	P80723|BASP1_HUMAN	K.APEQEQAAPGPAAGGEAPK.A	98.07	1774.85	0.3	888.432	2	3930	2
2	227	259770	tr|A0A0C4DG17|A0A0C4DG17_HUMAN	R.DPEEIEKEEQAAAEK.A	98.06	1714.79	-0.6	858.402	2	7165	2
2	1271	263770	P68402|PA1B2_HUMAN	R.ELFSPLHALNFGIGGDTTR.H	98.05	2044.04	0.5	1023.03	2	18488	2
1	115	260381	P06748|NPM_HUMAN	R.TVSLGAGAKDELHIVEAEAMNYEGSPIK.V	97.97	2928.45	-0.2	977.158	3	19478	1
2	91	259477	P33993|MCM7_HUMAN	K.MQEHSDQVPVGNIPR.S	97.95	1705.82	-0.3	853.917	2	6911	1
1	350	260500	tr|D6RAN4|D6RAN4_HUMAN	K.DELILEGNDIELVSNSAALIQQATTVK.N	97.92	2883.51	1.3	1442.76	2	23708	2
2	203	259794	Q15293|RCN1_HUMAN	R.EEFTAFLHPEEFEHMK.E	97.91	2019.9	1	1010.96	2	16127	2
2	1019	268392	Q9Y6I3|EPN1_HUMAN	R.TALPTSGSSAGELELLAGEVPAR.S	97.91	2225.15	-1.3	1113.58	2	16447	1
1	32	259425	Q9Y490|TLN1_HUMAN	R.LNEAAAGLNQAATELVQASR.G	97.9	2026.04	0.3	1014.03	2	17865	1
2	1	259418	Q09666|AHNK_HUMAN	K.GSEVGFHGAAPDISVK.G	97.88	1569.78	0.8	785.897	2	8989	1
2	130	259496	P12814|ACTN1_HUMAN	K.VLAVNQENEQLMEDYEK.L	97.87	2050.95	-1.9	1026.48	2	12446	1
2	952	265331	tr|A0A0C4DG56|A0A0C4DG56_HUMAN	K.HHAAYVNNLNVTEEK.Y	97.86	1737.84	0.1	869.929	2	5766	2
2	379	260192	P67936|TPM4_HUMAN	K.IQALQQQADEAEDR.A	97.83	1613.76	0.2	807.89	2	6202	2
2	173	259558	P27816|MAP4_HUMAN	K.MYHDDDLADLVFPSSATADTSIFAGQNDPLK.D	97.83	3353.54	-0.3	1118.85	3	19938	1
2	155	259788	P30041|PRDX6_HUMAN	M.PGGLLLGDVAPNFEANTTVGR.I	97.82	2097.09	0.2	1049.55	2	16744	2
1	367	260219	Q14247|SRC8_HUMAN	K.TQTPPVSPAPQPTEER.L	97.81	1733.86	0.5	867.937	2	5446	2
2	54	259449	P14618|KPYM_HUMAN	R.LAPITSDPTEATAVGAVEASFK.C	97.81	2174.11	0.4	1088.06	2	17076	3
2	7	259417	P78527|PRKDC_HUMAN	K.LTPLPEDNSMNVDQDGDPSDR.M	97.81	2314	-1.9	1158.01	2	9817	1
2	1226	265177	tr|A0A0A0MRX2|A0A0A0MRX2_HUMAN	R.AASAGQEPLHNEELAGAGR.V	97.81	1876.9	-0.8	939.458	2	5899	2
2	777	260658	P38606|VATA_HUMAN	R.TALVANTSNMPVAAR.E	97.81	1514.79	0.5	758.401	2	8209	1
2	362	260302	tr|H0Y4R1|H0Y4R1_HUMAN	K.KYEQGFITDPVVLSPK.D	97.8	1819.97	1.2	910.994	2	12940	1
1	535	261919	tr|A0A0C4DFV9|A0A0C4DFV9_HUMAN	K.EQQEAIEHIDEVQNEIDR.L	97.77	2194.01	0.9	1098.02	2	13028	2
1	311	260632	tr|I3L397|I3L397_HUMAN	K.RNDFQLIGIQDGYLSLLQDSGEVR.E	97.77	2735.39	0.3	912.803	3	21890	1
2	10	259483	P06733|ENOA_HUMAN	K.DYPVVSIEDPFDQDDWGAWQK.F	97.75	2509.11	0.6	1255.56	2	20042	2
1	1548	268987	P43897|EFTS_HUMAN	K.GFLNSSELSGLPAGPDR.E	97.73	1715.85	1.3	858.932	2	15946	1
1	219	259600	P19367|HXK1_HUMAN	R.TPDGTENGDFLALDLGGTNFR.V	97.73	2209.03	0.8	1105.52	2	19142	1
2	273	261471	P14314|GLU2B_HUMAN	K.MPPYDEQTQAFIDAAQEAR.N	97.73	2179.98	0	1091	2	15640	1
1	6	259409	P35579|MYH9_HUMAN	K.DFSALESQLQDTQELLQEENR.Q	97.71	2492.17	1.8	1247.09	2	21089	2
1	71	259792	P07195|LDHB_HUMAN	K.LIAPVAEEEATVPNNK.I	97.71	1693.89	0.4	847.952	2	10389	2
1	2036	262986	Q9NRF9|DPOE3_HUMAN	K.TLNASDVLSAMEEMEFQR.F	97.71	2069.94	-2.9	1035.97	2	22723	1
1	1797	262869	tr|C9JD32|C9JD32_HUMAN	R.LPAAGVGDMVMATVK.K	97.7	1458.76	0.6	730.386	2	16285	1
1	306	259645	O95347|SMC2_HUMAN	K.ITDGLHALQEASNK.D	97.69	1495.76	0.1	748.889	2	9024	2
2	73	259491	Q12931|TRAP1_HUMAN	R.AQLLQPTLEINPR.H	97.65	1491.84	0.1	746.928	2	12761	1
1	138	259884	P31946|1433B_HUMAN	K.TAFDEAIAELDTLNEESYK.D	97.64	2158	0.2	1080.01	2	21855	2
2	113	259412	P55060|XPO2_HUMAN	K.ANIVHLMLSSPEQIQK.Q	97.62	1806.97	0.7	904.491	2	14339	1
2	177	259648	P29401|TKT_HUMAN	R.TSRPENAIIYNNNEDFQVGQAK.V	97.62	2507.2	-0.6	836.741	3	10165	1
1	595	260914	tr|M0QZS6|M0QZS6_HUMAN	K.GLTMLDHEQVTPEDPGAQFLIR.T	97.6	2466.22	0.4	823.081	3	17761	1
2	312	260162	P24752|THIL_HUMAN	K.EAYMGNVLQGGEGQAPTR.Q	97.6	1876.87	-0.5	939.444	2	9792	1
1	1413	263880	P47914|RL29_HUMAN	K.AQAAAPASVPAQAPK.R	97.59	1376.74	-0.1	689.378	2	4779	3
2	80	259454	Q14697|GANAB_HUMAN	K.MMDYLQGSGETPQTDVR.W	97.59	1926.85	-0.7	964.429	2	10556	1
2	24	259421	Q01082|SPTB2_HUMAN	R.DASVAEAWLLGQEPYLSSR.E	97.59	2091.03	1.8	1046.52	2	18859	1
1	131	259643	P12277|KCRB_HUMAN	K.TDLNPDNLQGGDDLDPNYVLSSR.V	97.57	2517.16	0.9	1259.59	2	16027	2
2	1546	261527	Q14739|LBR_HUMAN	R.NDLSPASSGNAVYDFFIGR.E	97.56	2028.95	-2.7	1015.48	2	19372	1
2	1233	265094	O15127|SCAM2_HUMAN	R.TGASFQQAQEEFSQGIFSSR.T	97.56	2204.01	3	1103.02	2	16789	1
1	511	259720	Q96PK6|RBM14_HUMAN	R.ASYVAPLTAQPATYR.A	97.54	1607.83	-0.1	804.923	2	11108	1
2	23	259410	Q00610|CLH1_HUMAN	K.LHIIEVGTPPTGNQPFPK.K	97.54	1944.05	-1.3	973.029	2	12564	2
2	892	261196	tr|R4GMT0|R4GMT0_HUMAN	R.TLFSNIVLSGGSTLFK.D	97.54	1682.92	0.2	842.47	2	20915	1
2	892	261198	P61163|ACTZ_HUMAN	R.TLFSNIVLSGGSTLFK.G	97.54	1682.92	0.2	842.47	2	20915	1
1	1	259418	Q09666|AHNK_HUMAN	K.GSEVGFHGAAPDISVK.G	97.52	1569.78	0.5	785.897	2	10041	1
1	749	261010	P24534|EF1B_HUMAN	K.SSILLDVKPWDDETDMAK.L	97.51	2061.99	-0.3	1032	2	16937	2
2	508	260846	Q9UIA9|XPO7_HUMAN	R.DGLEDPLEDTGLVQQQLDQLSTIGR.C	97.51	2739.36	-3	1370.68	2	21270	2
2	173	259558	P27816|MAP4_HUMAN	K.VGSLDNVGHLPAGGAVK.T	97.5	1589.85	3.3	795.936	2	8519	2
2	1	259418	Q09666|AHNK_HUMAN	R.AGAISASGPELQGAGHSK.L	97.5	1636.82	2	819.417	2	4935	3
1	543	260746	P62316|SMD2_HUMAN	K.REEEEFNTGPLSVLTQSVK.N	97.45	2162.09	1.1	721.703	3	17793	3
1	601	259830	tr|E5RHW4|E5RHW4_HUMAN	K.LALQQDLTSMAPGLVIQAVR.V	97.44	2123.18	0.6	1062.6	2	21139	2
1	494	261073	P0CW22|RS17L_HUMAN	K.LLDFGSLSNLQVTQPTVGMNFK.T	97.44	2408.24	0.7	1205.13	2	20959	2
2	1514	263631	Q86SX6|GLRX5_HUMAN	R.DYAAYNVLDDPELR.Q	97.43	1652.77	0.7	827.392	2	14764	1
2	1469	268180	O43823|AKAP8_HUMAN	R.VAPAPAAADAEVEQTDAESK.D	97.39	1968.93	0.3	985.471	2	6675	1
2	34	259901	P04406|G3P_HUMAN	R.VIISAPSADAPMFVMGVNHEK.Y	97.39	2212.1	0.6	738.375	3	15213	2
2	776	260108	P20073|ANXA7_HUMAN	R.DENQSINHQMAQEDAQR.L	97.36	2012.86	-0.3	1007.44	2	4362	2
2	335	262429	Q9Y224|CN166_HUMAN	K.HILGFDTGDAVLNEAAQILR.L	97.33	2152.13	1.4	1077.07	2	21517	3
2	507	260223	Q9UNZ2|NSF1C_HUMAN	R.SYQDPSNAQFLESIR.R	97.33	1753.83	0	877.921	2	13343	1
1	299	259974	P56192|SYMC_HUMAN	R.HGNQYIQVNEPWK.R	97.29	1611.78	-1.2	806.896	2	11443	1
1	437	261471	P14314|GLU2B_HUMAN	K.LGGSPTSLGTWGSWIGPDHDK.F	97.26	2167.03	-0.9	1084.52	2	17414	2
1	877	264136	Q9Y5S9|RBM8A_HUMAN	R.MREDYDSVEQDGDEPGPQR.S	97.25	2221.92	-0.5	1111.97	2	6631	2
1	319	260036	P40227|TCPZ_HUMAN	K.VATAQDDITGDGTTSNVLIIGELLK.Q	97.24	2543.33	0.7	1272.67	2	21339	2
1	1	259418	Q09666|AHNK_HUMAN	R.LPSGSGAASPTGSAVDIR.A	97.24	1641.83	0.5	821.924	2	8376	1
2	132	259628	P08758|ANXA5_HUMAN	K.YMTISGFQIEETIDR.E	97.24	1801.86	0.7	901.936	2	16757	1
2	12	259409	P35579|MYH9_HUMAN	K.DFSALESQLQDTQELLQEENR.Q	97.23	2492.17	0.3	1247.09	2	19525	1
2	890	263713	tr|H0YA55|H0YA55_HUMAN	K.VPQVSTPTLVEVSR.N	97.22	1510.84	0	756.425	2	11034	1
2	367	260232	P62191|PRS4_HUMAN	R.TMLELLNQLDGFDSR.G	97.22	1750.86	-0.5	876.435	2	21524	2
1	1920	262722	Q68E01|INT3_HUMAN	K.GAAAAAAASGAAGGGGGGAGAGAPGGGR.L	97.21	1951.92	-0.4	651.647	3	4161	1
1	984	261836	tr|H3BLU7|H3BLU7_HUMAN	R.FYAYNPLAGGLLTGK.Y	97.2	1583.83	1.8	792.926	2	18943	1
1	352	260982	P61313|RL15_HUMAN	R.NPDTQWITKPVHK.H	97.2	1562.82	-0.3	782.417	2	7811	3
1	1519	261817	P84095|RHOG_HUMAN	K.EYIPTVFDNYSAQSAVDGR.T	97.19	2130.99	0	1066.5	2	16448	1
1	101	259489	P49736|MCM2_HUMAN	R.YDPSLTFSENVDLTEPIISR.F	97.17	2295.13	1.2	1148.57	2	18841	1
1	323	259867	P51659|DHB4_HUMAN	K.VAVAIPNRPPDAVLTDTTSLNQAALYR.L	97.15	2865.53	0.3	956.186	3	16934	1
2	1941	267994	P16455|MGMT_HUMAN	K.FGEVISYQQLAALAGNPK.A	97.14	1905	1.1	953.508	2	17804	1
2	32	259404	P09874|PARP1_HUMAN	R.VVSEDFLQDVSASTK.S	97.13	1623.8	-0.3	812.907	2	13905	1
1	766	260724	tr|X6RA14|X6RA14_HUMAN	R.MYSYVTEELPQLINANFPVDPQR.M	97.11	2723.33	1.5	1362.67	2	22052	2
1	508	261766	O43852|CALU_HUMAN	K.EEFTAFLHPEEYDYMK.D	97.08	2047.89	0.7	1024.95	2	18176	1
2	49	259431	P06576|ATPB_HUMAN	R.LVLEVAQHLGESTVR.T	97.08	1649.91	0.5	825.963	2	12914	2
1	106	259912	P27348|1433T_HUMAN	K.TAFDEAIAELDTLNEDSYK.D	97.06	2143.98	0.8	1073	2	21811	3
2	443	261945	P46778|RL21_HUMAN	R.VYNVTQHAVGIVVNK.Q	97.04	1639.9	0.4	820.96	2	9823	1
1	578	260421	O95232|LC7L3_HUMAN	R.LALSQNQQSSGAAGPTGK.N	97	1713.86	-0.2	857.939	2	5049	1
1	111	259649	P23526|SAHH_HUMAN	K.VPAINVNDSVTK.S	96.98	1255.68	0.1	628.846	2	8287	1
1	1521	275906	Q9H993|CF211_HUMAN	R.TIEDLDENQLKDEFFK.L	96.98	1982.95	0.5	992.481	2	16897	1
2	319	260500	tr|D6RAN4|D6RAN4_HUMAN	R.SVYAHFPINVVIQENGSLVEIR.N	96.97	2483.32	0.8	828.78	3	18500	1
1	147	260115	tr|A0A0A0MSI0|A0A0A0MSI0_HUMAN	K.KQGGLGPMNIPLVSDPK.R	96.96	1749.94	-0.4	875.979	2	14618	2
2	655	262549	Q9Y2W1|TR150_HUMAN	K.ASESSKPWPDATYGTGSASR.A	96.96	2053.93	0.5	1027.97	2	7236	2
1	556	275659	O60216|RAD21_HUMAN	R.EAAYNAITLPEEFHDFDQPLPDLDDIDVAQQFSLNQSR.V	96.95	4361.04	3.5	1454.69	3	23076	1
2	494	259830	tr|E5RHW4|E5RHW4_HUMAN	K.LALQQDLTSMAPGLVIQAVR.V	96.95	2123.18	1.8	1062.6	2	19586	1
1	483	260407	Q9NY33|DPP3_HUMAN	R.VILGSEAAQQHPEEVR.G	96.94	1761.9	-0.9	881.957	2	7183	1
1	87	259491	Q12931|TRAP1_HUMAN	K.FFEDYGLFMR.E	96.93	1323.6	0.2	662.805	2	19376	1
1	16	259432	P08107|HSP71_HUMAN	K.AQIHDLVLVGGSTR.I	96.92	1464.8	0.6	733.41	2	10925	2
1	426	259982	Q96QK1|VPS35_HUMAN	K.ENDAVTIQVLNQLIQK.I	96.9	1824.99	0.5	913.505	2	20045	1
1	143	259528	P48643|TCPE_HUMAN	K.LGFAGLVQEISFGTTK.D	96.88	1666.89	0.9	834.455	2	21858	1
1	38	259404	P09874|PARP1_HUMAN	K.KPPLLNNADSVQAK.V	96.87	1493.82	0.7	747.918	2	6306	2
1	139	259730	P04083|ANXA1_HUMAN	R.SEDFGVNEDLADSDAR.A	96.86	1738.73	0.7	870.372	2	11306	1
2	13	259437	P07900|HS90A_HUMAN	K.HLEINPDHSIIETLR.Q	96.85	1785.94	0.2	596.32	3	12463	3
1	388	260658	P38606|VATA_HUMAN	R.TALVANTSNMPVAAR.E	96.84	1514.79	0.7	758.402	2	9215	1
2	435	260398	Q13347|EIF3I_HUMAN	K.GHFGPINSVAFHPDGK.S	96.82	1678.82	0.6	840.418	2	10187	2
2	46	259511	Q14974|IMB1_HUMAN	K.LAATNALLNSLEFTK.A	96.82	1604.88	0.7	803.447	2	17575	1
2	1276	264325	P17096|HMGA1_HUMAN	R.KQPPVSPGTALVGSQK.E	96.82	1592.89	0.2	531.97	3	5839	3
1	325	260297	P42167|LAP2B_HUMAN	K.HASPILPITEFSDIPR.R	96.81	1791.95	0.5	896.984	2	17765	2
2	890	263713	tr|H0YA55|H0YA55_HUMAN	K.KVPQVSTPTLVEVSR.N	96.81	1638.93	0	820.472	2	9878	2
1	438	259605	Q16658|FSCN1_HUMAN	K.NGQLAASVETAGDSELFLMK.L	96.8	2080.01	1.7	1041.02	2	18282	1
1	189	259857	tr|C9J9K3|C9J9K3_HUMAN	R.FTPGTFTNQIQAAFR.E	96.8	1697.85	0.4	849.934	2	18808	1
2	149	260099	Q13162|PRDX4_HUMAN	K.DYGVYLEDSGHTLR.G	96.8	1623.75	-0.7	812.883	2	10912	2
1	422	260383	Q99733|NP1L4_HUMAN	K.QVPNESFFNFFNPLK.A	96.78	1826.9	0	914.457	2	22911	3
1	1141	263527	tr|E7ETZ4|E7ETZ4_HUMAN	R.DTLVQGLNEAGDDLEAVAK.F	96.78	1956.96	-2.5	979.487	2	19399	1
2	611	260734	Q16643|DREB_HUMAN	K.YVLINWVGEDVPDAR.K	96.78	1744.88	0.1	873.447	2	17187	1
1	84	259412	P55060|XPO2_HUMAN	K.ANIVHLMLSSPEQIQK.Q	96.76	1806.97	1.7	904.492	2	15703	1
2	43	259635	P05783|K1C18_HUMAN	R.GGMGSGGLATGIAGGLAGMGGIQNEK.E	96.76	2260.09	1	1131.06	2	15883	2
1	87	259491	Q12931|TRAP1_HUMAN	K.GTITIQDTGIGMTQEELVSNLGTIAR.S	96.75	2717.39	1.2	1359.7	2	21051	1
1	610	260653	P19105|ML12A_HUMAN	R.DGFIDKEDLHDMLASLGK.N	96.75	2002.97	0.2	668.663	3	19509	2
1	99	259744	tr|F8W6I7|F8W6I7_HUMAN	R.SSGPYGGGGQYFAKPR.N	96.74	1627.77	-0.2	814.894	2	7863	1
1	15	259436	P11142|HSP7C_HUMAN	K.SQIHDIVLVGGSTR.I	96.73	1480.8	-0.1	741.407	2	10072	2
1	311	260632	tr|I3L397|I3L397_HUMAN	R.NDFQLIGIQDGYLSLLQDSGEVR.E	96.73	2579.29	0.4	1290.65	2	23013	4
2	255	259669	Q99798|ACON_HUMAN	K.DINQEVYNFLATAGAK.Y	96.73	1752.87	0.8	877.442	2	20287	1
2	71	259425	Q9Y490|TLN1_HUMAN	R.LNEAAAGLNQAATELVQASR.G	96.71	2026.04	0.7	1014.03	2	16388	1
2	1934	262572	tr|C9JL85|C9JL85_HUMAN	K.GPDGLTAFEATDNQAIK.A	96.69	1746.84	-0.4	874.428	2	11857	1
1	27	259399	O43707|ACTN4_HUMAN	R.KDDPVTNLNNAFEVAEK.Y	96.67	1902.93	0.6	952.474	2	14123	2
2	377	261742	P05387|RLA2_HUMAN	R.YVASYLLAALGGNSSPSAK.D	96.67	1867.97	-0.1	934.991	2	18148	2
1	2044	262908	tr|H0YJP3|H0YJP3_HUMAN	K.MSASDPNSSIFLTDTAK.Q	96.65	1783.83	-0.3	892.922	2	12816	1
2	87	259544	P20700|LMNB1_HUMAN	K.AEHDQLLLNYAK.K	96.65	1413.73	0.3	707.87	2	9713	2
2	373	259763	P36578|RL4_HUMAN	K.APIRPDIVNFVHTNLR.K	96.64	1861.03	0.1	621.351	3	14298	3
1	778	261640	Q9NTI5|PDS5B_HUMAN	K.SGPPAPEEEEEEER.Q	96.63	1583.66	-0.5	792.836	2	4527	1
2	475	260653	P19105|ML12A_HUMAN	R.DGFIDKEDLHDMLASLGK.N	96.63	2002.97	-0.1	668.663	3	17995	2
1	189	259857	tr|C9J9K3|C9J9K3_HUMAN	R.DPEEIEKEEQAAAEK.A	96.61	1714.79	0.6	858.403	2	8128	2
2	410	259898	tr|G3V3M6|G3V3M6_HUMAN	K.VSYGIGDEEHDQEGR.V	96.6	1689.72	0.3	845.869	2	5230	2
1	501	260347	P46060|RAGP1_HUMAN	K.SSVLIAQQTDTSDPEK.V	96.59	1717.84	0.3	859.926	2	7218	1
2	827	261994	P60866|RS20_HUMAN	K.TPVEPEVAIHR.I	96.59	1246.67	1.3	416.563	3	6105	2
2	24	259421	Q01082|SPTB2_HUMAN	K.VIESTQDLGNDLAGVMALQR.K	96.59	2129.08	0.8	1065.55	2	17510	1
2	109	259596	P19338|NUCL_HUMAN	K.GYAFIEFASFEDAK.E	96.58	1593.74	-0.2	797.875	2	18411	1
1	287	261286	P46783|RS10_HUMAN	K.KAEAGAGSATEFQFR.G	96.57	1568.76	-0.9	785.386	2	8983	2
1	289	262490	P47897|SYQ_HUMAN	K.DVVENGETADQTLSLMEQLR.G	96.54	2247.07	-0.3	1124.54	2	19112	1
1	52	259479	P08133|ANXA6_HUMAN	R.TNEQMHQLVAAYK.D	96.53	1531.75	-1.1	766.879	2	9085	1
2	490	260914	tr|M0QZS6|M0QZS6_HUMAN	K.GLTMLDHEQVTPEDPGAQFLIR.T	96.53	2466.22	0.9	823.082	3	16282	1
1	207	259794	Q15293|RCN1_HUMAN	R.EEFTAFLHPEEFEHMK.E	96.52	2019.9	-2.1	1010.96	2	17515	2
2	59	259580	Q6P2Q9|PRP8_HUMAN	K.SQEPLPDDDEEFELPEFVEPFLK.D	96.52	2748.27	-0.2	1375.14	2	22309	1
1	441	260213	Q99714|HCD2_HUMAN	R.LVGQGASAVLLDLPNSGGEAQAK.K	96.5	2194.16	0.2	1098.09	2	16073	2
2	71	259425	Q9Y490|TLN1_HUMAN	K.EAAYHPEVAPDVR.L	96.5	1452.7	0.1	727.357	2	5963	2
2	56	259482	P00558|PGK1_HUMAN	K.ITLPVDFVTADKFDENAK.T	96.5	2022.03	0.6	675.018	3	16353	2
2	695	262585	P98175|RBM10_HUMAN	R.TEQGEEEEEEEDEEEEEK.A	96.5	2224.81	-0.2	1113.41	2	3866	1
1	1177	261893	P61923|COPZ1_HUMAN	R.GEDVPLTEQTVSQVLQSAK.E	96.49	2028.04	0.5	1015.03	2	18067	1
1	3	259483	P06733|ENOA_HUMAN	K.LAM(+15.99)QEFMILPVGAANFR.E	96.47	1922.97	-0.1	962.494	2	19915	4	Oxidation (M)
1	56	259403	P34932|HSP74_HUMAN	K.MQVDQEEPHVEEQQQQTPAENK.A	96.46	2621.17	-0.2	874.729	3	6218	1
1	35	259427	tr|A0A087WY61|A0A087WY61_HUMAN	K.AQELGHSQSALASAQR.E	96.43	1652.82	0.2	827.419	2	4930	1
1	144	259694	Q13283|G3BP1_HUMAN	R.QYYTLLNQAPDMLHR.F	96.43	1861.91	-0.1	931.964	2	15869	1
2	77	259443	P31948|STIP1_HUMAN	R.AMADPEVQQIMSDPAMR.L	96.4	1888.85	0.1	945.431	2	13984	1
1	218	260043	P18124|RL7_HUMAN	K.TTHFVEGGDAGNREDQINR.L	96.39	2114.97	0.3	529.751	4	5403	3
2	299	260814	tr|A0A087WZH7|A0A087WZH7_HUMAN	K.EELQANGSAPAADKEEPAAAGSGAASPSAAEK.G	96.39	2981.38	0	994.802	3	5231	1
2	971	264031	tr|E7ET15|E7ET15_HUMAN	R.SSDVHSSGSSDAHMDASGPSDSDMPSR.T	96.39	2705.06	-0.6	902.692	3	4445	2
2	11	259461	P60709|ACTB_HUMAN	K.DLYAN(+.98)TVLSGGTTMYPGIADR.M	96.36	2215.05	-0.1	1108.53	2	15328	1	Deamidation (NQ)
1	133	259664	P04075|ALDOA_HUMAN	K.IGEHTPSALAIMENANVLAR.Y	96.34	2106.09	0.7	703.038	3	18291	2
1	319	260036	P40227|TCPZ_HUMAN	K.DGNVLLHEMQIQHPTASLIAK.V	96.33	2314.21	0.7	772.411	3	15887	1
2	68	259643	P12277|KCRB_HUMAN	K.TFLVWVNEEDHLR.V	96.33	1656.83	0.3	829.42	2	16436	2
2	9	259414	Q13813|SPTN1_HUMAN	K.TATDEAYKDPSNLQGK.V	96.32	1736.82	0.2	869.418	2	4428	3
1	292	260199	Q15691|MARE1_HUMAN	K.KPLTSSSAAPQRPISTQR.T	96.31	1924.05	0.1	482.02	4	4193	4
1	859	260488	P30086|PEBP1_HUMAN	K.GNDISSGTVLSDYVGSGPPK.G	96.3	1948.94	0.3	975.476	2	14309	1
1	171	259550	Q92616|GCN1L_HUMAN	R.ALQAAIQQLAEAQPEATAK.N	96.29	1951.04	1.6	976.528	2	15387	1
1	162	259657	P04843|RPN1_HUMAN	R.FVDHVFDEQVIDSLTVK.I	96.23	1990	0.1	996.01	2	18457	2
1	673	260162	P24752|THIL_HUMAN	K.FGNEVIPVTVTVK.G	96.22	1401.79	1.1	701.901	2	14062	1
1	38	259404	P09874|PARP1_HUMAN	R.TTNFAGILSQGLR.I	96.22	1376.74	0.8	689.378	2	17550	1
1	917	260586	Q01081|U2AF1_HUMAN	R.WFN(+.98)GQPIHAELSPVTDFR.E	96.21	2114.02	-0.1	1058.02	2	17709	1	Deamidation (NQ)
1	26	259410	Q00610|CLH1_HUMAN	K.SVNESLNNLFITEEDYQALR.T	96.18	2354.14	1	1178.08	2	19649	1
2	207	260955	P62158|CALM_HUMAN	R.EADIDGDGQVNYEEFVQMMTAK	96.17	2489.07	1.3	1245.55	2	19360	2
1	1	259418	Q09666|AHNK_HUMAN	K.GPHVDVSGPDIDIEGPEGK.L	96.16	1916.91	1.3	959.464	2	11860	1
1	54	259431	P06576|ATPB_HUMAN	R.IPSAVGYQPTLATDMGTMQER.I	96.15	2265.08	-0.6	1133.55	2	15252	1
2	39	259439	P14625|ENPL_HUMAN	R.FQSSHHPTDITSLDQYVER.M	96.14	2259.06	0.9	754.027	3	11348	1
1	969	260670	P60953|CDC42_HUMAN	K.NVFDEAILAALEPPEPK.K	96.13	1851.96	-0.3	926.988	2	22769	3
2	547	260446	Q9P2E9|RRBP1_HUMAN	R.DAQDVQASQAEADQQQTR.L	96.1	1987.88	0	994.949	2	3250	2
1	354	260725	P30048|PRDX3_HUMAN	K.N(+.98)GGLGHMNIALLSDLTK.Q	96.07	1753.9	0.4	877.959	2	20100	2	Deamidation (NQ)
2	131	259638	P49588|SYAC_HUMAN	K.ASEWVQQVSGLMDGK.G	96.06	1633.78	0.1	817.896	2	16745	1
1	20	259419	P49327|FAS_HUMAN	R.LHLSGIDANPNALFPPVEFPAPR.G	96.05	2471.3	0	824.773	3	19891	1
1	335	260232	P62191|PRS4_HUMAN	R.MTLADDVTLDDLIMAK.D	96.05	1763.87	-0.1	882.942	2	20694	1
1	70	259636	P22626|ROA2_HUMAN	R.NMGGPYGGGNYGPGGSGGSGGYGGR.S	96.03	2188.9	-0.4	1095.46	2	8731	2
1	440	260364	Q9BWD1|THIC_HUMAN	R.TIIGSFNGALAAVPVQDLGSTVIK.E	96.03	2370.32	0.2	1186.17	2	21241	1
1	254	259763	P36578|RL4_HUMAN	K.APIRPDIVNFVHTNLR.K	95.97	1861.03	-0.2	621.351	3	15656	3
1	1114	275695	O60678|ANM3_HUMAN	K.VLGVDQSEILYQAMDIIR.L	95.96	2062.08	1.1	1032.05	2	23162	1
1	75	259572	P53396|ACLY_HUMAN	R.EEADEYIDIGALNGIFVLGR.S	95.96	2193.1	2.9	1097.56	2	23160	1
1	76	259546	O75533|SF3B1_HUMAN	K.ILVVIEPLLIDEDYYAR.V	95.93	2033.11	0.9	1017.56	2	22921	1
2	177	259648	P29401|TKT_HUMAN	K.ILATPPQEDAPSVDIANIR.M	95.93	2019.06	0.1	1010.54	2	13456	2
2	67	259523	P60842|IF4A1_HUMAN	K.LQMEAPHIIVGTPGR.V	95.93	1617.87	0.7	809.941	2	11504	2
2	25	259422	P35580|MYH10_HUMAN	R.IAQLEEELEEEQSNMELLNDR.F	95.91	2531.17	-2.1	1266.59	2	17744	1
2	102	259546	O75533|SF3B1_HUMAN	R.SLVEIIEHGLVDEQQK.V	95.91	1835.96	-1.1	918.988	2	18747	2
2	485	263000	P53985|MOT1_HUMAN	K.DLHDANTDLIGR.H	95.9	1338.65	-0.1	670.334	2	7218	2
1	60	259460	Q15149|PLEC_HUMAN	R.LAQGHTTVDELAR.R	95.86	1409.73	0.9	705.871	2	6104	1
2	88	259468	Q14152|EIF3A_HUMAN	K.DIDIEDLEELDPDFIMAK.Q	95.86	2119.99	0.4	1061	2	21224	1
2	1084	275914	tr|E9PGT6|E9PGT6_HUMAN	R.KPVAGALDVSFNK.F	95.86	1344.74	1.3	673.378	2	9090	1
1	21	259421	Q01082|SPTB2_HUMAN	R.DASVAEAWLLGQEPYLSSR.E	95.85	2091.03	1.7	1046.52	2	20419	1
2	7	259417	P78527|PRKDC_HUMAN	K.NLDLAVLELMQSSVDNTK.M	95.85	1989.01	0.7	995.512	2	21055	1
2	487	260461	tr|G3XAM7|G3XAM7_HUMAN	R.LLILADMADVYK.L	95.85	1363.74	0.6	682.879	2	18289	1
2	252	260184	P09104|ENOG_HUMAN	R.YITGDQLGALYQDFVR.D	95.83	1857.93	0.1	929.97	2	19835	1
2	78	259444	tr|E9PLK3|E9PLK3_HUMAN	K.AFFESHPAPSAER.T	95.82	1444.67	0.2	723.344	2	6940	2
2	891	262896	O00264|PGRC1_HUMAN	R.GDQPAASGDSDDDEPPPLPR.L	95.82	2034.88	-1.5	1018.44	2	6950	1
2	121	259450	P17987|TCPA_HUMAN	R.SLLVIPNTLAVNAAQDSTDLVAK.L	95.82	2352.29	0	1177.15	2	18675	1
2	1392	261764	tr|F8W914|F8W914_HUMAN	R.KPAAGLSAAPVPTAPAAGAPLMDFGNDFVPPAPR.G	95.81	3270.69	0.6	1091.24	3	17818	1
2	11	259461	P60709|ACTB_HUMAN	R.VAPEEHPVLLTEAPLNPK.A	95.81	1953.06	0	977.536	2	11371	4
1	6	259409	P35579|MYH9_HUMAN	K.TELEDTLDSTAAQQELR.S	95.8	1918.91	1.1	960.464	2	13511	1
2	29	259494	tr|A0A087X0X3|A0A087X0X3_HUMAN	K.M(+15.99)EEESGAPGVPSGN(+.98)GAPGPK.G	95.8	1883.82	-0.1	942.918	2	5036	3	Oxidation (M); Deamidation (NQ)
1	188	259648	P29401|TKT_HUMAN	K.ILATPPQEDAPSVDIANIR.M	95.77	2019.06	3.1	1010.54	2	14875	2
2	6	259406	tr|Q60FE5|Q60FE5_HUMAN	K.AFGPGLQGGSAGSPAR.F	95.77	1428.71	0.5	715.363	2	6819	1
2	26	259426	Q14204|DYHC1_HUMAN	R.TPVIDADKPVSSQLR.V	95.77	1624.88	-0.6	813.446	2	7759	2
1	906	260964	P62263|RS14_HUMAN	R.DESSPYAAMLAAQDVAQR.C	95.74	1921.88	0.6	961.95	2	16003	1
2	1196	277175	Q9NPQ8|RIC8A_HUMAN	K.YTGYGNAAGLLAAR.G	95.72	1396.71	1.3	699.363	2	11742	1
2	127	259572	P53396|ACLY_HUMAN	R.SGGMSNELNNIISR.T	95.7	1490.71	-0.5	746.364	2	12873	1
1	724	267637	tr|A0A087WY55|A0A087WY55_HUMAN	K.YAGSALQYEDVSTAVQNLQK.A	95.68	2184.07	-3.4	1093.04	2	16314	1
1	612	261257	P25788|PSA3_HUMAN	R.HVGMAVAGLLADAR.S	95.67	1379.73	-0.3	690.874	2	14999	2
1	595	260914	tr|M0QZS6|M0QZS6_HUMAN	R.NDVLDSLGISPDLLPEDFVR.Y	95.67	2213.12	0.4	1107.57	2	23137	1
1	201	260338	Q04917|1433F_HUMAN	K.QAFDDAIAELDTLNEDSYK.D	95.66	2156.97	1.2	1079.5	2	19913	2
2	816	260047	Q9Y6C9|MTCH2_HUMAN	K.VLQHYQESDKGEELGPGNVQK.E	95.66	2354.15	0.2	785.724	3	5791	2
2	42	259416	P42704|LPPRC_HUMAN	R.AGDMENAENILTVMR.D	95.64	1662.77	-0.9	832.392	2	15721	1
1	859	260488	P30086|PEBP1_HUMAN	K.LYTLVLTDPDAPSR.K	95.62	1559.82	-0.3	780.917	2	15073	1
1	504	261135	Q9UJZ1|STML2_HUMAN	K.APVPGTPDSLSSGSSR.D	95.6	1513.74	-0.3	757.876	2	6648	1
2	24	259421	Q01082|SPTB2_HUMAN	K.EAEKLESEHPDQAQAILSR.L	95.59	2150.06	0.7	717.694	3	7540	1
2	883	268156	P30533|AMRP_HUMAN	R.VSHQGYSTEAEFEEPR.V	95.58	1864.82	-1.1	933.418	2	6976	2
2	1159	262922	P13693|TCTP_HUMAN	K.NYQFFIGENMNPDGMVALLDYR.E	95.57	2606.19	0.4	1304.1	2	22369	1
2	182	259884	P31946|1433B_HUMAN	K.TAFDEAIAELDTLNEESYK.D	95.57	2158	0	1080.01	2	20302	1
2	62	259497	P78371|TCPB_HUMAN	R.VQDDEVGDGTTSVTVLAAELLR.E	95.57	2287.15	0.4	1144.58	2	20665	2
1	13	259461	P60709|ACTB_HUMAN	R.TTGIVMDSGDGVTHTVPIYEGYALPHAILR.L	95.56	3182.61	0.1	1061.88	3	18226	2
1	41	259494	tr|A0A087X0X3|A0A087X0X3_HUMAN	K.MEEESGAPGVPSGNGAPGPK.G	95.55	1866.84	-0.3	934.428	2	6285	1
1	66	259443	P31948|STIP1_HUMAN	R.AMADPEVQQIMSDPAMR.L	95.55	1888.85	-0.9	945.431	2	15468	1
2	1	259418	Q09666|AHNK_HUMAN	K.VNVEAPDVNLEGLGGK.L	95.55	1609.83	0.7	805.923	2	12675	1
1	4	259414	Q13813|SPTN1_HUMAN	K.SADESGQALLAAGHYASDEVR.E	95.54	2145.99	-0.6	1074	2	13555	2
1	77	259499	tr|A0A087WTP3|A0A087WTP3_HUMAN	K.IGGDAATTVNNSTPDFGFGGQK.R	95.52	2153	-0.6	1077.51	2	13235	1
1	62	259497	P78371|TCPB_HUMAN	R.MLPTIIADNAGYDSADLVAQLR.A	95.52	2346.19	0.1	1174.1	2	20685	2
2	37	259503	P05787|K2C8_HUMAN	R.ELQSQISDTSVVLSMDNSR.S	95.51	2108.01	-0.2	1055.01	2	13355	1
1	275	260555	P35637|FUS_HUMAN	K.APKPDGPGGGPGGSHMGGNYGDDR.R	95.5	2251.97	0.3	751.663	3	4584	3
2	1034	261155	P62714|PP2AB_HUMAN	R.GAGYTFGQDISETFNHANGLTLVSR.A	95.49	2654.27	-0.3	885.764	3	18001	1
1	193	259556	Q13200|PSMD2_HUMAN	K.APVQPQQSPAAAPGGTDEKPSGK.E	95.48	2217.1	0.1	740.042	3	3811	1
1	13	259461	P60709|ACTB_HUMAN	K.DLYAN(+.98)TVLSGGTTMYPGIADR.M	95.48	2215.05	0.4	1108.53	2	16831	2	Deamidation (NQ)
2	159	259446	P11586|C1TC_HUMAN	K.YVVVTGITPTPLGEGK.S	95.48	1629.9	0.4	815.956	2	12661	1
1	88	259835	P09211|GSTP1_HUMAN	K.AFLASPEYVNLPINGNGK.Q	95.47	1902.98	0.4	952.5	2	16848	1
2	98	259915	P68104|EF1A1_HUMAN	K.YYVTIIDAPGHR.D	95.45	1403.72	0	702.867	2	10339	2
2	584	261672	P49756|RBM25_HUMAN	R.EYSSELNAPSQESDSHPR.K	95.45	2031.88	-0.2	1016.95	2	4957	2
1	30	259416	P42704|LPPRC_HUMAN	K.YAGEPVPFIEPPESFEFYAQQLR.K	95.44	2713.31	1	1357.66	2	22460	1
1	1556	265094	O15127|SCAM2_HUMAN	R.TGASFQQAQEEFSQGIFSSR.T	95.44	2204.01	0.9	1103.02	2	18309	1
2	210	261087	P80723|BASP1_HUMAN	K.AQGPAASAEEPKPVEAPAANSDQTVTVK.E	95.43	2762.37	0	921.798	3	6736	1
1	93	259511	Q14974|IMB1_HUMAN	K.SDYDMVDYLNELR.E	95.4	1631.71	0.4	816.865	2	19432	1
1	1366	262386	Q15654|TRIP6_HUMAN	R.GTPGPPPAHGAALQPHPR.V	95.4	1756.91	0.2	440.235	4	4595	2
2	1042	267859	tr|A0A087WVZ9|A0A087WVZ9_HUMAN	R.GYLVTQDELDQTLEEFK.A	95.4	2026.97	0	1014.49	2	19195	1
2	119	260555	P35637|FUS_HUMAN	R.HDSEQDNSDNNTIFVQGLGENVTIESVADYFK.Q	95.39	3584.62	-0.6	1195.88	3	20721	2
2	1361	267937	tr|M0QYE0|M0QYE0_HUMAN	K.ELGGESNFGDALLDAGESMK.R	95.38	2038.92	0.5	1020.47	2	17274	1
2	1275	262272	O75531|BAF_HUMAN	R.DFVAEPMGEKPVGSLAGIGEVLGK.K	95.38	2399.24	-0.1	1200.63	2	17319	2
2	74	259479	P08133|ANXA6_HUMAN	R.EDAQVAAEILEIADTPSGDK.T	95.38	2071	-0.9	1036.5	2	17464	1
1	1105	261562	Q16775|GLO2_HUMAN	K.TVQQHAGETDPVTTMR.A	95.36	1769.84	-0.4	885.925	2	5693	2
2	279	260725	P30048|PRDX3_HUMAN	K.N(+.98)GGLGHMNIALLSDLTK.Q	95.36	1753.9	0.4	877.959	2	18588	2	Deamidation (NQ)
1	142	259450	P17987|TCPA_HUMAN	R.SLLVIPNTLAVNAAQDSTDLVAK.L	95.34	2352.29	-0.2	1177.15	2	20197	1
2	473	260201	P55809|SCOT1_HUMAN	K.GLTAVSNNAGVDNFGLGLLLR.S	95.33	2100.13	0.3	1051.07	2	20373	1
2	1520	267685	Q14137|BOP1_HUMAN	R.DPTPSFYDLWAQEDPNAVLGR.H	95.32	2390.12	0.8	1196.07	2	19612	1
2	144	259525	P54886|P5CS_HUMAN	R.GKDHVVSDFSEHGSLK.Y	95.32	1740.84	-0.4	436.218	4	5624	2
1	271	260018	Q9H0U4|RAB1B_HUMAN	R.MGPGAASGGERPNLK.I	95.31	1440.71	-0.2	721.364	2	4921	2
1	340	259953	Q9UHD8|SEPT9_HUMAN	K.APVDFGYVGIDSILEQMR.R	95.3	2008.99	2	1005.51	2	23401	2
1	41	259494	tr|A0A087X0X3|A0A087X0X3_HUMAN	R.GNFGGSFAGSFGGAGGHAPGVAR.K	95.3	2033.95	-0.6	1017.98	2	12900	2
2	126	259521	Q9P2J5|SYLC_HUMAN	K.ELMGEEILGASLSAPLTSYK.V	95.3	2108.07	-0.1	1055.04	2	19618	1
1	519	260080	P05388|RLA0_HUMAN	K.TSFFQALGITTK.I	95.29	1312.7	-0.4	657.358	2	19253	1
1	1532	262909	Q9Y5Z4|HEBP2_HUMAN	K.APEDAGPQPGSYEIR.H	95.28	1585.74	-0.8	793.875	2	8283	1
1	1253	262292	tr|D6RA82|D6RA82_HUMAN	K.SLGDDISSETSGDFR.K	95.28	1584.69	1.8	793.354	2	12262	1
2	174	259657	P04843|RPN1_HUMAN	K.THYIVGYNLPSYEYLYNLGDQYALK.M	95.28	2996.46	0.8	999.828	3	19750	1
2	280	261114	tr|J3KTF8|J3KTF8_HUMAN	R.AEEYEFLTPVEEAPK.G	95.28	1750.83	0.8	876.423	2	14058	1
2	227	259770	tr|A0A0C4DG17|A0A0C4DG17_HUMAN	R.FTPGTFTNQIQAAFR.E	95.28	1697.85	0.4	849.934	2	17309	1
1	791	260183	Q7L2H7|EIF3M_HUMAN	K.DFIDSLGLLHEQNMAK.M	95.27	1829.9	0.9	915.957	2	18534	1
1	46	259901	P04406|G3P_HUMAN	K.LISWYDNEFGYSNR.V	95.27	1762.8	0.5	882.405	2	17113	2
1	53	259523	P60842|IF4A1_HUMAN	K.LNSNTQVVLLSATMPSDVLEVTK.K	95.27	2458.3	0.5	1230.16	2	19890	2
2	325	260632	tr|I3L397|I3L397_HUMAN	K.RNDFQLIGIQDGYLSLLQDSGEVR.E	95.26	2735.39	0.1	912.803	3	20376	1
2	358	259575	Q8WUM4|PDC6I_HUMAN	K.FLTALAQDGVINEEALSVTELDR.V	95.22	2503.28	2.9	1252.65	2	19276	1
2	1955	267726	tr|J3KMX1|J3KMX1_HUMAN	R.GPSGGGEEPALSQYQR.L	95.21	1631.75	-1.4	816.883	2	6527	1
2	67	259523	P60842|IF4A1_HUMAN	R.KGVAINMVTEEDKR.T	95.21	1588.82	-0.7	795.419	2	6580	3
1	1	259418	Q09666|AHNK_HUMAN	K.VNVEAPDVNLEGLGGK.L	95.19	1609.83	0.2	805.923	2	14103	1
1	1108	261994	P60866|RS20_HUMAN	K.TPVEPEVAIHR.I	95.18	1246.67	0.6	416.563	3	6799	2
1	428	260128	P16152|CBR1_HUMAN	R.GQAAVQQLQAEGLSPR.F	95.17	1651.86	-0.2	826.939	2	10542	1
1	575	259740	P62195|PRS8_HUMAN	R.TMLELLNQLDGFEATK.N	95.17	1821.92	-0.1	911.966	2	22851	1
2	356	260334	Q15084|PDIA6_HUMAN	K.LAAVDATVNQVLASR.Y	95.16	1526.84	0.4	764.428	2	14477	1
2	434	261010	P24534|EF1B_HUMAN	K.YGPADVEDTTGSGATDSK.D	95.16	1769.76	1.5	885.888	2	5669	2
1	872	261527	Q14739|LBR_HUMAN	R.NDLSPASSGNAVYDFFIGR.E	95.15	2028.95	-1.9	1015.48	2	20949	1
2	227	259770	tr|A0A0C4DG17|A0A0C4DG17_HUMAN	R.AIVAIENPADVSVISSR.N	95.13	1739.94	0.2	870.978	2	13640	1
1	245	260072	Q8WXF1|PSPC1_HUMAN	K.NLSPVVSNELLEQAFSQFGPVEK.A	95.1	2531.29	1.8	1266.65	2	22861	3
1	84	259412	P55060|XPO2_HUMAN	K.EHDPVGQMVNNPK.I	95.09	1463.68	0	732.849	2	5568	2
1	139	259730	P04083|ANXA1_HUMAN	K.GGPGSAVSPYPTFNPSSDVAALHK.A	95.09	2355.15	2.2	786.059	3	14437	2
2	463	259609	P11387|TOP1_HUMAN	K.GPVFAPPYEPLPENVK.F	95.07	1752.91	0.7	877.462	2	14203	1
2	317	259709	P63244|GBLP_HUMAN	K.IIVDELKQEVISTSSK.A	95.07	1787.99	3.7	895.005	2	13082	3
1	87	259491	Q12931|TRAP1_HUMAN	K.AFLDALQNQAEASSK.I	95.06	1591.78	0	796.899	2	14129	1
1	136	259480	P49792|RBP2_HUMAN	K.APGTNVAMASNQAVR.I	95.06	1485.74	0.3	743.875	2	6108	1
1	344	259823	Q96AE4|FUBP1_HUMAN	K.IGGDAGTSLNSNDYGYGGQK.R	95.05	1972.88	0.5	987.446	2	8723	1
1	887	261564	Q13895|BYST_HUMAN	R.QQQEELEAEHGTGDKPAAPR.E	95.05	2190.03	0.2	731.018	3	4259	2
1	321	259864	Q9Y262|EIF3L_HUMAN	K.VFSDEVQQQAQLSTIR.S	95.03	1847.94	0.2	924.976	2	12401	1
1	119	259477	P33993|MCM7_HUMAN	R.GFTPAQFQAALDEYEELNVWQVNASR.T	95.03	2982.41	3.2	1492.22	2	23348	2
2	145	259737	P43243|MATR3_HUMAN	R.GPSLNPVLDYDHGSR.S	95.03	1625.78	-0.4	813.897	2	10178	2
1	1538	262815	Q14684|RRP1B_HUMAN	K.SSTATHPPGPAVQLNK.T	95.02	1603.83	0.9	802.924	2	5680	1
1	335	260232	P62191|PRS4_HUMAN	R.TMLELLNQLDGFDSR.G	95.02	1750.86	-1.2	876.434	2	23005	2
1	104	259529	P40926|MDHM_HUMAN	R.FVFSLVDAMNGK.E	95.01	1326.66	0.3	664.34	2	19242	1
1	216	259757	tr|A0A0C4DG89|A0A0C4DG89_HUMAN	K.DMAAPGTSSVPAPTAGNAEK.L	95	1870.87	-2.1	936.442	2	7358	1
2	204	259782	P50454|SERPH_HUMAN	R.DEEVHAGLGELLR.S	95	1436.73	-0.3	719.37	2	12540	2
2	148	259940	P23246|SFPQ_HUMAN	R.FGQGGAGPVGGQGPR.G	94.96	1340.66	-0.5	671.336	2	4774	2
2	37	259503	P05787|K2C8_HUMAN	R.SNMDNMFESYINNLR.R	94.96	1846.8	0.6	924.407	2	19239	1
1	14	259437	P07900|HS90A_HUMAN	K.HLEINPDHSIIETLR.Q	94.91	1785.94	-0.5	893.976	2	13744	3
1	1520	261355	Q5RKV6|EXOS6_HUMAN	R.GGGPAGAGGEAPAALR.G	94.91	1307.66	1.3	654.837	2	6150	1
2	35	259427	tr|A0A087WY61|A0A087WY61_HUMAN	R.QDHAQQLATAAEER.E	94.91	1566.74	1.1	784.377	2	5381	2
1	751	260817	tr|B0QYK0|B0QYK0_HUMAN	R.QDHPSSMGVYGQESGGFSGPGENR.S	94.89	2479.05	0.1	827.356	3	9360	1
2	473	260201	P55809|SCOT1_HUMAN	R.MVSSYVGENAEFER.Q	94.89	1616.71	0.4	809.365	2	9710	1
1	80	259501	Q7KZF4|SND1_HUMAN	K.DTNGENIAESLVAEGLATR.R	94.88	1958.95	0.8	980.485	2	19853	1
1	112	259766	tr|Q32Q12|Q32Q12_HUMAN	K.EISLWFKPEELVDYK.S	94.88	1894.97	-0.1	948.493	2	20264	2
1	382	259626	P08727|K1C19_HUMAN	R.SLLEGQEDHYNNLSASK.V	94.88	1903.89	-0.2	952.953	2	9254	1
2	291	259822	O95831|AIFM1_HUMAN	K.AALSASEGEEVPQDK.A	94.88	1529.72	0.3	765.868	2	5158	1
1	111	259649	P23526|SAHH_HUMAN	K.DGPLNMILDDGGDLTNLIHTK.Y	94.87	2251.12	-0.5	1126.56	2	22710	4
2	614	260295	P52907|CAZA1_HUMAN	K.FITHAPPGEFNEVFNDVR.L	94.87	2088.01	0.1	697.01	3	14971	2
2	205	260319	P68871|HBB_HUMAN	R.FFESFGDLSTPDAVMGNPK.V	94.85	2057.94	0.2	1029.98	2	16868	2
1	859	260488	P30086|PEBP1_HUMAN	R.YVWLVYEQDRPLK.C	94.83	1707.9	0.7	854.957	2	15912	2
1	54	259431	P06576|ATPB_HUMAN	R.FLSQPFQVAEVFTGHMGK.L	94.83	2022	0.2	1012.01	2	20438	2
2	1015	264382	Q9BT78|CSN4_HUMAN	R.NAAQVLVGIPLETGQK.Q	94.83	1636.91	-0.9	819.464	2	14430	1
2	1115	261823	tr|C9JTT7|C9JTT7_HUMAN	K.IVILDEADSMTSAAQAALR.R	94.82	1974.01	-0.9	988.011	2	18371	1
2	20	259504	P68363|TBA1B_HUMAN	R.IHFPLATYAPVISAEK.A	94.82	1755.96	0.1	878.985	2	16021	8
1	87	259491	Q12931|TRAP1_HUMAN	R.SAAPGSLGYQWLSDGSGVFEIAEASGVR.T	94.81	2810.35	-0.2	1406.18	2	22863	1
1	319	260036	P40227|TCPZ_HUMAN	K.VLAQNSGFDLQETLVK.I	94.8	1760.93	-0.2	881.472	2	15611	1
2	71	259425	Q9Y490|TLN1_HUMAN	K.VSQMAQYFEPLTLAAVGAASK.T	94.8	2181.11	4.9	1091.57	2	19933	1
1	971	267678	P68036|UB2L3_HUMAN	K.TDQVIQSLIALVNDPQPEHPLR.A	94.79	2482.32	-0.2	1242.17	2	22388	2
1	555	261782	tr|C9J3R0|C9J3R0_HUMAN	K.VVQVSAGDSHTAALTDDGR.V	94.79	1897.91	-1	949.963	2	6752	2
2	48	259442	P11021|GRP78_HUMAN	K.IEWLESHQDADIEDFK.A	94.79	1973.9	0.8	987.958	2	14292	2
2	331	260208	O60664|PLIN3_HUMAN	K.SVVTGGVQSVMGSR.L	94.78	1362.69	-0.5	682.353	2	9704	1
2	56	259482	P00558|PGK1_HUMAN	R.AHSSMVGVNLPQK.A	94.78	1366.7	-0.4	684.358	2	6786	2
2	656	262568	Q9Y3C6|PPIL1_HUMAN	R.VGMVETNSQDRPVDDVK.I	94.78	1887.9	0.1	944.957	2	6096	2
2	123	259556	Q13200|PSMD2_HUMAN	K.APVQPQQSPAAAPGGTDEKPSGK.E	94.77	2217.1	0.1	740.042	3	3233	2
2	335	262429	Q9Y224|CN166_HUMAN	R.QEAIDWLLGLAVR.L	94.76	1482.82	-0.1	742.417	2	22368	1
1	600	260208	O60664|PLIN3_HUMAN	K.SVVTGGVQSVMGSR.L	94.75	1362.69	0.4	682.354	2	10863	1
2	515	260488	P30086|PEBP1_HUMAN	K.GNDISSGTVLSDYVGSGPPK.G	94.75	1948.94	-0.1	975.476	2	12881	1
2	275	260072	Q8WXF1|PSPC1_HUMAN	K.NLSPVVSNELLEQAFSQFGPVEK.A	94.74	2531.29	1.7	1266.65	2	21379	2
2	485	263000	P53985|MOT1_HUMAN	K.ESKEEETSIDVAGKPNEVTK.A	94.73	2189.07	-0.4	730.697	3	5185	2
2	836	261792	tr|A0A087WX29|A0A087WX29_HUMAN	R.FGGNPGGFGNQGGFGNSR.G	94.73	1725.76	-1.4	863.886	2	9524	1
1	69	259415	Q08211|DHX9_HUMAN	K.AENNSEVGASGYGVPGPTWDR.G	94.72	2161.97	0.5	1081.99	2	12748	1
2	672	259757	tr|A0A0C4DG89|A0A0C4DG89_HUMAN	K.NLGIESQVDVMQQATNAILR.G	94.71	2199.13	2.6	1100.58	2	19428	1
2	797	260560	P30084|ECHM_HUMAN	K.NNTVGLIQLNRPK.A	94.71	1465.84	0.2	733.926	2	9119	2
2	185	259645	O95347|SMC2_HUMAN	K.ITDGLHALQEASNK.D	94.7	1495.76	0.6	748.889	2	8125	2
2	262	260383	Q99733|NP1L4_HUMAN	M.A(+42.01)DHSFSDGVPSDSVEAAK.N	94.7	1859.82	-0.2	930.916	2	8448	1	Acetylation (N-term)
2	31	259397	P13797|PLST_HUMAN	R.HVIPMNPNTDDLFK.A	94.7	1639.8	0.7	820.909	2	12397	2
1	646	260382	Q99536|VAT1_HUMAN	R.EVAEAATGEDASSPPPK.T	94.69	1654.77	0.6	828.392	2	3659	4
2	183	261292	P61981|1433G_HUMAN	K.TAFDDAIAELDTLNEDSYK.D	94.69	2129.96	0.3	1065.99	2	19902	2
2	873	261785	Q9H3P7|GCP60_HUMAN	R.GPGASGEQPEPGEAAAGGAAEEAR.R	94.69	2164.96	1.2	1083.49	2	5274	2
2	820	261523	Q6DKJ4|NXN_HUMAN	R.GDAAAGPGPGAGAGAAAEPEPR.R	94.68	1845.86	1.8	923.939	2	4393	2
1	1356	264717	O60888|CUTA_HUMAN	K.TQSSLVPALTDFVR.S	94.67	1532.82	0.9	767.418	2	19083	2
1	129	259526	P07814|SYEP_HUMAN	R.AIQGGTSHHLGQNFSK.M	94.67	1680.83	0.3	841.424	2	4955	2
2	32	259404	P09874|PARP1_HUMAN	R.FYTLIPHDFGMK.K	94.67	1467.72	-0.4	734.868	2	15741	1
2	126	259521	Q9P2J5|SYLC_HUMAN	R.SFITTDVNPYYDSFVR.W	94.67	1922.9	1.4	962.461	2	17085	1
2	21	259400	P22314|UBA1_HUMAN	K.N(+.98)GSEADIDEGLYSR.Q	94.66	1525.65	0	763.834	2	9230	2	Deamidation (NQ)
2	49	259431	P06576|ATPB_HUMAN	R.IMDPNIVGSEHYDVAR.G	94.66	1814.86	0	908.438	2	10256	2
2	148	259940	P23246|SFPQ_HUMAN	R.MGGGGAMNMGDPYGSGGQK.F	94.66	1770.71	0.5	886.364	2	7755	1
2	43	259635	P05783|K1C18_HUMAN	R.YALQMEQLN(+.98)GILLHLESELAQTR.A	94.66	2670.37	0.8	891.131	3	22285	2	Deamidation (NQ)
2	276	259664	P04075|ALDOA_HUMAN	K.IGEHTPSALAIMENANVLAR.Y	94.64	2106.09	0.2	703.037	3	16837	2
1	1038	264387	Q01650|LAT1_HUMAN	R.ALAAPAAEEKEEAR.E	94.59	1454.74	-0.4	485.919	3	4321	1
1	40	259510	P08670|VIME_HUMAN	R.LLQDSVDFSLADAINTEFK.N	94.59	2125.06	-0.1	1063.54	2	21570	3
1	114	259559	P07355|ANXA2_HUMAN	K.SALSGHLETVILGLLK.T	94.58	1649.97	0.1	825.993	2	23774	2
2	307	260140	P35232|PHB_HUMAN	K.AAELIANSLATAGDGLIELR.K	94.58	1997.08	0.5	999.547	2	19162	1
2	136	259582	P25705|ATPA_HUMAN	R.TGAIVDVPVGEELLGR.V	94.57	1623.88	0.4	812.949	2	15955	1
2	195	259533	P49411|EFTU_HUMAN	R.DKPHVNVGTIGHVDHGK.T	94.56	1808.93	0.2	603.984	3	4390	2
1	939	262145	P40937|RFC5_HUMAN	K.LVILDEADAMTQDAQNALR.R	94.54	2086.04	1	1044.03	2	20937	1
1	745	261742	P05387|RLA2_HUMAN	R.YVASYLLAALGGNSSPSAK.D	94.54	1867.97	0.1	934.991	2	19650	1
1	385	260334	Q15084|PDIA6_HUMAN	R.GSTAPVGGGAFPTIVER.E	94.53	1614.84	0.4	808.426	2	13346	1
2	862	260599	Q5BKZ1|ZN326_HUMAN	R.ESVLTATSILNNPIVK.A	94.53	1697.96	-0.4	849.985	2	16585	1
1	458	259891	P11413|G6PD_HUMAN	R.NSYVAGQYDDAASYQR.L	94.52	1806.78	0.3	904.398	2	8701	1
2	6	259406	tr|Q60FE5|Q60FE5_HUMAN	K.IPEISIQDMTAQVTSPSGK.T	94.52	2001.01	0.6	1001.51	2	15815	1
2	62	259497	P78371|TCPB_HUMAN	R.EALLSSAVDHGSDEVK.F	94.52	1655.8	0.2	828.908	2	8548	2
1	294	260301	P46777|RL5_HUMAN	K.HIMGQNVADYMR.Y	94.51	1433.65	0.6	717.835	2	11037	2
1	30	259416	P42704|LPPRC_HUMAN	R.SEAANGNLDFVLSFLK.S	94.49	1723.88	-0.6	862.946	2	23459	1
2	33	259401	P13639|EF2_HUMAN	K.TGTITTFEHAHNMR.V	94.49	1614.76	0.1	808.386	2	6655	3
1	3	259483	P06733|ENOA_HUMAN	K.DYPVVSIEDPFDQDDWGAWQK.F	94.48	2509.11	-0.6	1255.56	2	21571	4
1	414	260302	tr|H0Y4R1|H0Y4R1_HUMAN	R.TSSAQVEGGVHSLHSYEK.R	94.48	1914.91	0.2	958.461	2	6544	2
1	727	260135	tr|A0A087WUK2|A0A087WUK2_HUMAN	K.EYFGAFGEIENIELPMDTK.T	94.47	2202.02	0.2	1102.02	2	21483	1
1	371	259787	P05091|ALDH2_HUMAN	R.TFVQEDIYDEFVER.S	94.47	1788.82	0.1	895.418	2	18744	1
2	119	260555	P35637|FUS_HUMAN	K.LKGEATVSFDDPPSAK.A	94.47	1660.83	0.3	831.423	2	7239	2
2	484	260746	P62316|SMD2_HUMAN	R.EEEEFNTGPLSVLTQSVK.N	94.47	2005.98	0.5	1004	2	17862	1
1	1092	263246	tr|E2QRB3|E2QRB3_HUMAN	R.EGATVYATGTHAQVEDGR.L	94.45	1860.86	0.6	931.438	2	5535	2
2	891	262896	O00264|PGRC1_HUMAN	K.EALKDEYDDLSDLTAAQQETLSDWESQFTFK.Y	94.44	3622.65	0	1208.56	3	22035	1
1	4	259414	Q13813|SPTN1_HUMAN	R.MQHNLEQQIQAR.N	94.42	1494.74	0.8	748.376	2	6761	2
1	265	259561	P00338|LDHA_HUMAN	K.TLHPDLGTDKDKEQWK.E	94.41	1909.95	0.3	955.984	2	7001	3
2	308	259722	Q16531|DDB1_HUMAN	K.DPNTYFIVGTAMVYPEEAEPK.Q	94.41	2370.11	-2.2	1186.06	2	17753	1
1	188	259648	P29401|TKT_HUMAN	R.TSRPENAIIYNNNEDFQVGQAK.V	94.4	2507.2	0	836.742	3	11397	1
2	34	259901	P04406|G3P_HUMAN	K.LISWYDNEFGYSNR.V	94.4	1762.8	0.8	882.405	2	15664	2
1	24	259400	P22314|UBA1_HUMAN	K.N(+.98)GSEADIDEGLYSR.Q	94.39	1525.65	-0.5	763.833	2	10545	2	Deamidation (NQ)
2	122	259457	O43390|HNRPR_HUMAN	R.EFNEEGALSVLQQFK.E	94.39	1737.86	-0.4	869.936	2	18697	1
2	350	259607	Q9Y305|ACOT9_HUMAN	K.DSYIEVLLPLGSEPELR.E	94.38	1929.01	0.8	965.513	2	19761	1
1	86	259446	P11586|C1TC_HUMAN	K.IYGADDIELLPEAQHK.A	94.37	1810.91	-0.3	906.462	2	14588	2
1	356	260955	P62158|CALM_HUMAN	R.EADIDGDGQVNYEEFVQMMTAK	94.37	2489.07	1	1245.54	2	20916	1
2	509	260128	P16152|CBR1_HUMAN	R.GQAAVQQLQAEGLSPR.F	94.37	1651.86	0.4	826.94	2	9335	1
1	230	259669	Q99798|ACON_HUMAN	K.DINQEVYNFLATAGAK.Y	94.36	1752.87	0.7	877.442	2	21821	1
2	25	259422	P35580|MYH10_HUMAN	K.DAASLESQLQDTQELLQEETR.Q	94.36	2403.14	-0.5	1202.58	2	18466	2
2	1386	261355	Q5RKV6|EXOS6_HUMAN	R.GGGPAGAGGEAPAALR.G	94.36	1307.66	0.8	654.837	2	5425	1
1	157	259641	Q15459|SF3A1_HUMAN	K.QSDDEVYAPGLDIESSLK.Q	94.35	1964.92	0.2	983.468	2	16055	1
1	401	259888	P25786|PSA1_HUMAN	R.NQYDNDVTVWSPQGR.I	94.33	1777.8	-0.1	889.908	2	12125	1
2	350	259607	Q9Y305|ACOT9_HUMAN	K.GPAFVNPLIPESPEEEELFR.Q	94.33	2269.13	2.5	1135.57	2	19513	1
2	68	259643	P12277|KCRB_HUMAN	R.LGFSEVELVQM(+15.99)VVDGVK.L	94.33	1863.97	0.2	932.99	2	20963	3	Oxidation (M)
1	776	275665	Q8TEX9|IPO4_HUMAN	R.EDLQPVQIQSLETLGVLAR.A	94.31	2108.15	0.7	1055.08	2	20495	1
2	1288	262738	O94925|GLSK_HUMAN	K.GSTHPQPGVSPPAAPAAPGPK.D	94.31	1919.99	1.6	641.003	3	5506	2
2	23	259410	Q00610|CLH1_HUMAN	K.SVNESLNNLFITEEDYQALR.T	94.3	2354.14	0.1	1178.08	2	18114	1
2	1110	262783	O95983|MBD3_HUMAN	R.YLGGSMDLSTFDFR.T	94.29	1607.73	0.1	804.872	2	17351	1
1	86	259446	P11586|C1TC_HUMAN	K.YVVVTGITPTPLGEGK.S	94.28	1629.9	0.1	815.956	2	14063	1
1	97	259402	P25205|MCM3_HUMAN	R.DSEEPFSSVEIQAALSK.M	94.28	1835.88	0.1	918.947	2	17150	1
2	46	259511	Q14974|IMB1_HUMAN	K.YLEVVLNTLQQASQAQVDK.S	94.28	2146.13	2.7	1074.07	2	18071	1
2	256	259695	Q9Y230|RUVB2_HUMAN	R.ALESDMAPVLIMATNR.G	94.27	1730.87	1.3	866.443	2	16840	1
2	157	259634	Q13423|NNTM_HUMAN	K.QGFNVVVESGAGEASK.F	94.25	1577.77	-0.1	789.891	2	9286	1
2	1659	262869	tr|C9JD32|C9JD32_HUMAN	R.LPAAGVGDMVMATVK.K	94.25	1458.76	0.5	730.386	2	14858	1
2	95	259790	P37802|TAGL2_HUMAN	R.YGINTTDIFQTVDLWEGK.N	94.22	2099.02	0.4	1050.52	2	21292	2
1	155	259940	P23246|SFPQ_HUMAN	R.MGGGGAMNMGDPYGSGGQK.F	94.21	1770.71	-0.2	886.363	2	8722	1
1	120	259513	tr|B1AHC9|B1AHC9_HUMAN	R.SDSFENPVLQQHFR.N	94.2	1702.81	0.1	852.41	2	12767	2
2	48	259442	P11021|GRP78_HUMAN	K.KSDIDEIVLVGGSTR.I	94.19	1587.85	0.5	794.931	2	11376	1
1	130	259507	P38646|GRP75_HUMAN	K.STN(+.98)GDTFLGGEDFDQALLR.H	94.18	2055.94	0.2	1028.98	2	19105	2	Deamidation (NQ)
2	53	259541	P07237|PDIA1_HUMAN	K.LGETYKDHENIVIAK.M	94.17	1728.9	-0.1	865.46	2	6986	3
2	67	259523	P60842|IF4A1_HUMAN	K.LNSNTQVVLLSATMPSDVLEVTK.K	94.17	2458.3	1.3	1230.16	2	18378	1
2	1752	268077	P40222|TXLNA_HUMAN	R.VQDLSAGGQGSLTDSGPER.R	94.17	1872.88	-0.5	937.447	2	6667	1
1	1230	263692	Q86U42|PABP2_HUMAN	M.A(+42.01)AAAAAAAAAGAAGGR.G	94.15	1239.63	0.9	620.824	2	13493	1	Acetylation (N-term)
1	698	260370	tr|H0YA96|H0YA96_HUMAN	R.EYFGGFGEVESIELPMDNK.T	94.14	2159.97	0.8	1080.99	2	20001	1
1	963	263829	tr|Q5QNZ2|Q5QNZ2_HUMAN	K.QASIQHIQNAIDTEK.S	94.13	1694.86	0.3	848.437	2	9161	2
2	1386	261355	Q5RKV6|EXOS6_HUMAN	R.ELALALQEALEPAVR.L	94.12	1621.9	0.5	811.96	2	17761	1
1	812	262273	A6NHL2|TBAL3_HUMAN	R.SFGGGTGSGFTSLLMER.L	94.08	1702.8	0.7	852.407	2	18341	1
2	369	259823	Q96AE4|FUBP1_HUMAN	K.IGGDAGTSLNSNDYGYGGQK.R	94.08	1972.88	-0.4	987.445	2	7710	1
2	160	259506	Q9NZI8|IF2B1_HUMAN	K.TVNELQNLTAAEVVVPR.D	94.07	1852.01	-0.4	927.01	2	15359	1
1	88	259835	P09211|GSTP1_HUMAN	K.DQQEAALVDMVNDGVEDLR.C	94.05	2115.97	0.5	1058.99	2	20770	2
1	57	259544	P20700|LMNB1_HUMAN	K.AEHDQLLLNYAK.K	94.04	1413.73	-1.1	707.869	2	10777	2
1	270	259709	P63244|GBLP_HUMAN	K.GHN(+.98)GWVTQIATTPQFPDMILSASR.D	94.04	2627.28	0.5	876.768	3	20556	2	Deamidation (NQ)
1	1121	261173	O00116|ADAS_HUMAN	K.GFDPNQLSVATLLFEGDR.E	94.03	1977.98	1.5	989.999	2	22205	1
1	324	260434	P26640|SYVC_HUMAN	K.ITPAHDQNDYEVGQR.H	94.01	1741.8	-0.4	871.908	2	4829	2
1	47	259442	P11021|GRP78_HUMAN	K.VTHAVVTVPAYFNDAQR.Q	94.01	1886.96	0	629.995	3	12940	2
2	258	259955	tr|E7EQG2|E7EQG2_HUMAN	K.LQAEAPHIVVGTPGR.V	94.01	1543.85	0.3	772.931	2	8407	2
2	195	259533	P49411|EFTU_HUMAN	R.DLEKPFLLPVEAVYSVPGR.G	94.01	2128.16	0.2	1065.09	2	18667	2
1	59	259596	P19338|NUCL_HUMAN	K.TLVLSNLSYSATEETLQEVFEK.A	94	2500.26	-0.5	1251.14	2	23185	2
2	101	259499	tr|A0A087WTP3|A0A087WTP3_HUMAN	K.MILIQDGSQNTNVDKPLR.I	94	2041.06	-0.4	1021.54	2	10294	2
2	909	262095	P00403|COX2_HUMAN	R.MMITSQDVLHSWAVPTLGLK.T	94	2226.15	0.1	743.059	3	19096	1
1	6	259409	P35579|MYH9_HUMAN	K.SMEAEMIQLQEELAAAER.A	93.99	2047.96	-0.5	1024.98	2	21738	2
1	47	259442	P11021|GRP78_HUMAN	K.TFAPEEISAMVLTK.M	93.99	1535.79	0.4	768.903	2	18754	2
1	65	259551	P26641|EF1G_HUMAN	K.YSNEDTLSVALPYFWEHFDK.D	93.99	2460.13	0	1231.07	2	22584	2
1	786	259651	Q99460|PSMD1_HUMAN	R.TVGTPIASVPGSTNTGTVPGSEK.D	93.99	2156.1	0.5	1079.06	2	9998	1
2	981	263829	tr|Q5QNZ2|Q5QNZ2_HUMAN	K.QASIQHIQNAIDTEK.S	93.99	1694.86	0.3	848.437	2	8211	2
1	70	259636	P22626|ROA2_HUMAN	R.NM(+15.99)GGPYGGGNYGPGGSGGSGGYGGR.S	93.98	2204.89	0.4	1103.45	2	7057	1	Oxidation (M)
1	217	259655	P52209|6PGD_HUMAN	R.NPELQNLLLDDFFK.S	93.98	1704.87	0.3	853.444	2	23390	1
1	438	259605	Q16658|FSCN1_HUMAN	R.SSYDVFQLEFNDGAYNIK.D	93.98	2108.97	0.3	1055.49	2	19497	1
1	386	259826	Q9BSJ8|ESYT1_HUMAN	R.LLVPLVPDLQDVAQLR.S	93.96	1788.05	0.1	895.033	2	22175	2
1	893	261020	O00170|AIP_HUMAN	R.TLHSDDEGTVLDDSR.A	93.96	1658.74	0.9	830.377	2	6275	2
2	281	262910	tr|S4R456|S4R456_HUMAN	R.DMIILPEMVGSMVGVYNGK.T	93.96	2052.01	0.5	1027.01	2	21848	2
1	108	259587	P13667|PDIA4_HUMAN	K.DGDDVIIIGVFK.G	93.95	1289.69	0.2	645.851	2	18598	1
1	148	259547	tr|A0A087WTT1|A0A087WTT1_HUMAN	K.GYGFVHFETQEAAER.A	93.95	1739.79	0.6	870.903	2	12530	2
1	354	260725	P30048|PRDX3_HUMAN	K.HLSVNDLPVGR.S	93.95	1205.65	-0.3	603.833	2	9632	2
1	21	259421	Q01082|SPTB2_HUMAN	K.HQILEQAVEDYAETVHQLSK.T	93.94	2337.16	0.4	780.061	3	20003	1
1	186	259764	Q08J23|NSUN2_HUMAN	K.SEGALELADVSNELPGLK.W	93.93	1840.94	3	921.481	2	18199	1
1	1	259418	Q09666|AHNK_HUMAN	K.VDIEGPDVNIEGPEGK.L	93.93	1666.8	0	834.41	2	12112	1
2	507	260223	Q9UNZ2|NSF1C_HUMAN	R.DLIHDQDEDEEEEEGQR.F	93.89	2084.84	-0.4	1043.43	2	6019	2
2	729	262696	O43399|TPD54_HUMAN	R.SWHDVQVSSAYVK.T	93.89	1504.73	0.9	753.373	2	9128	1
2	266	259571	Q14566|MCM6_HUMAN	R.VSGVDGYETEGIR.G	93.89	1380.65	0.6	691.334	2	7633	1
2	125	260106	P27797|CALR_HUMAN	K.IKDPDASKPEDWDER.A	93.88	1799.83	-0.2	900.923	2	5908	3
1	377	260517	Q9UBT2|SAE2_HUMAN	R.ADPEAAWEPTEAEAR.A	93.86	1641.73	-0.3	821.87	2	10675	1
2	146	259616	P14866|HNRPL_HUMAN	K.NDQDTWDYTNPNLSGQGDPGSNPNKR.Q	93.86	2889.25	0.3	964.092	3	9231	1
1	645	260547	P48047|ATPO_HUMAN	R.FSPLTTNLINLLAENGR.L	93.85	1872.01	0.6	937.013	2	22775	1
2	442	261279	Q00688|FKBP3_HUMAN	K.DHLVTAYNHLFETK.R	93.85	1686.84	0.5	844.426	2	11911	2
2	18	259510	P08670|VIME_HUMAN	R.LLQDSVDFSLADAINTEFK.N	93.85	2125.06	0	1063.54	2	20040	9
1	1200	261226	tr|Q5JR04|Q5JR04_HUMAN	K.HGVDVEVQGPHEAR.D	93.84	1528.74	-0.5	510.586	3	4696	1
2	38	259625	P62258|1433E_HUMAN	K.AAFDDAIAELDTLSEESYK.D	93.84	2086.96	0.4	1044.49	2	20341	3
2	92	259485	P12956|XRCC6_HUMAN	R.SDSFENPVLQQHFR.N	93.83	1702.81	0.4	852.411	2	11475	2
1	669	267584	P15121|ALDR_HUMAN	K.VFDFELSSQDMTTLLSYNR.N	93.82	2265.06	-0.8	1133.54	2	22037	1
2	542	261687	tr|M0R389|M0R389_HUMAN	M.S(+42.01)GEENPASKPTPVQDVQGDGR.W	93.82	2209.02	0.7	1105.52	2	5954	1	Acetylation (N-term)
2	390	260228	tr|B3KWE1|B3KWE1_HUMAN	R.HGAEVIDTPVFELK.E	93.81	1553.81	0.5	777.912	2	13579	1
1	34	259449	P14618|KPYM_HUMAN	R.LAPITSDPTEATAVGAVEASFK.C	93.8	2174.11	0	1088.06	2	18577	4
1	690	261792	tr|A0A087WX29|A0A087WX29_HUMAN	K.TSDLIVLGLPWK.T	93.79	1340.77	-0.6	671.392	2	20584	1
1	143	259528	P48643|TCPE_HUMAN	R.WVGGPEIELIAIATGGR.I	93.78	1737.94	0.6	869.979	2	23166	3
2	58	259835	P09211|GSTP1_HUMAN	K.AFLASPEYVNLPINGNGK.Q	93.78	1902.98	0.7	952.5	2	15401	1
1	921	261579	E9PAV3|NACAM_HUMAN	K.SPASDTYIVFGEAK.I	93.76	1483.72	0.2	742.867	2	13723	1
2	208	260541	tr|Q5T7C4|Q5T7C4_HUMAN	K.LGEMWNNTAADDKQPYEK.K	93.76	2108.95	0.4	1055.48	2	9232	2
2	996	260670	P60953|CDC42_HUMAN	K.NVFDEAILAALEPPEPK.K	93.76	1851.96	0.5	926.989	2	21240	3
1	2162	276662	tr|C9JEV9|C9JEV9_HUMAN	M(+42.01)QEIIASVDHIK.F	93.75	1424.73	0.8	713.375	2	21487	1	Acetylation (N-term)
1	466	261279	Q00688|FKBP3_HUMAN	K.DHLVTAYNHLFETK.R	93.74	1686.84	-0.2	844.425	2	13151	2
1	204	259703	Q99613|EIF3C_HUMAN	K.SEQDQAENEGEDSAVLMER.L	93.74	2135.89	0.6	1068.95	2	9952	1
1	114	259559	P07355|ANXA2_HUMAN	R.RAEDGSVIDYELIDQDAR.D	93.74	2063.98	0.4	689	3	13899	1
1	422	260383	Q99733|NP1L4_HUMAN	M.A(+42.01)DHSFSDGVPSDSVEAAK.N	93.73	1859.82	-0.1	930.916	2	9584	1	Acetylation (N-term)
2	152	259832	tr|R4GNH3|R4GNH3_HUMAN	K.DSYLILETLPTEYDSR.V	93.72	1913.93	0.1	957.97	2	17636	1
2	388	260163	P11177|ODPB_HUMAN	K.TYYMSGGLQPVPIVFR.G	93.72	1826.94	0.6	914.477	2	17440	1
2	707	259605	Q16658|FSCN1_HUMAN	R.SSYDVFQLEFNDGAYNIK.D	93.72	2108.97	0.4	1055.49	2	17986	1
1	236	259533	P49411|EFTU_HUMAN	K.KYEEIDNAPEER.A	93.71	1491.68	0.1	746.849	2	4890	1
1	1527	267685	Q14137|BOP1_HUMAN	R.DPTPSFYDLWAQEDPNAVLGR.H	93.7	2390.12	0.1	1196.07	2	21165	1
1	32	259425	Q9Y490|TLN1_HUMAN	R.GVAALTSDPAVQAIVLDTASDVLDK.A	93.67	2468.3	-1.5	1235.16	2	23763	1
2	58	259835	P09211|GSTP1_HUMAN	K.ALPGQLKPFETLLSQNQGGK.T	93.66	2125.15	0	1063.58	2	16286	2
1	343	259931	P00367|DHE3_HUMAN	K.IIAEGANGPTTPEADK.I	93.65	1582.78	-0.3	792.399	2	5469	1
2	622	260933	tr|H3BQZ7|H3BQZ7_HUMAN	R.YNVLGAETVLNQMR.M	93.65	1606.81	0.7	804.415	2	15982	1
1	276	260541	tr|Q5T7C4|Q5T7C4_HUMAN	K.LGEMWNNTAADDKQPYEK.K	93.64	2108.95	-0.3	1055.48	2	10329	2
2	296	260296	tr|G5E972|G5E972_HUMAN	K.HASPILPITEFSDIPR.R	93.63	1791.95	0.9	896.984	2	16340	2
2	29	259494	tr|A0A087X0X3|A0A087X0X3_HUMAN	K.MEEESGAPGVPSGN(+.98)GAPGPK.G	93.63	1867.83	0.4	934.92	2	5937	4	Deamidation (NQ)
2	1387	268345	tr|Q5VTU3|Q5VTU3_HUMAN	K.VNQWTTNVVEQTLSQLTK.L	93.63	2088.09	0.5	1045.05	2	21296	1
2	398	260517	Q9UBT2|SAE2_HUMAN	K.YLFNQLFGEEDADQEVSPDR.A	93.63	2371.06	0.3	1186.54	2	18185	1
2	99	259907	P51991|ROA3_HUMAN	R.SSGSPYGGGYGSGGGSGGYGSR.R	93.62	1909.78	-0.2	955.898	2	5412	1
1	142	259450	P17987|TCPA_HUMAN	K.MLVDDIGDVTITNDGATILK.L	93.61	2103.08	0.3	1052.55	2	18811	1
1	36	259482	P00558|PGK1_HUMAN	K.ITLPVDFVTADKFDENAK.T	93.59	2022.03	-0.1	1012.02	2	17753	2
1	44	259625	P62258|1433E_HUMAN	R.DNLTLWTSDMQGDGEEQNK.E	93.58	2179.93	0.4	1090.97	2	15229	1
2	111	259561	P00338|LDHA_HUMAN	K.TLHPDLGTDKDKEQWK.E	93.58	1909.95	-0.3	955.984	2	6348	3
1	287	261286	P46783|RS10_HUMAN	K.AEAGAGSATEFQFR.G	93.56	1440.66	0.2	721.339	2	10775	1
1	432	261504	O60763|USO1_HUMAN	K.SSQTSGTNEQSSAIVSAR.D	93.56	1808.85	0.1	905.432	2	4720	1
1	119	259477	P33993|MCM7_HUMAN	R.SLEQNIQLPAALLSR.F	93.56	1651.93	1.3	826.971	2	18488	1
2	493	261375	P52292|IMA1_HUMAN	K.GINSSNVENQLQATQAAR.K	93.56	1899.94	0.4	950.978	2	8879	1
1	217	259655	P52209|6PGD_HUMAN	K.LVPLLDTGDIIIDGGNSEYR.D	93.54	2159.11	-1.3	1080.56	2	20078	1
2	9	259414	Q13813|SPTN1_HUMAN	R.LQQSHPLSATQIQVK.R	93.54	1676.92	-0.2	839.468	2	7106	2
2	43	259635	P05783|K1C18_HUMAN	R.LLEDGEDFNLGDALDSSNSMQTIQK.T	93.53	2739.25	0.5	914.092	3	16604	2
2	178	259927	P49419|AL7A1_HUMAN	R.VNLLSFTGSTQVGK.Q	93.53	1449.78	1.4	725.9	2	14357	1
1	71	259792	P07195|LDHB_HUMAN	K.IVADKDYSVTANSK.I	93.52	1509.77	0.4	755.891	2	4916	2
1	647	260037	P52788|SPSY_HUMAN	R.LVEYDIDEVVYDEDSPYQNIK.I	93.51	2545.17	-2.2	1273.59	2	18090	1
1	17	259398	P08238|HS90B_HUMAN	R.NPDDITQEEYGEFYK.S	93.51	1846.79	0.4	924.403	2	13321	1
2	2	259429	P07437|TBB5_HUMAN	K.FWEVISDEHGIDPTGTYHGDSDLQLDR.I	93.5	3101.4	1	1034.81	3	15476	2
2	267	259751	Q08945|SSRP1_HUMAN	R.FDEISFVNFAR.G	93.5	1343.65	0.2	672.833	2	16943	1
2	177	259648	P29401|TKT_HUMAN	R.LGQSDPAPLQHQMDIYQK.R	93.5	2068	-0.3	1035.01	2	9931	2
2	16	259436	P11142|HSP7C_HUMAN	K.SINPDEAVAYGAAVQAAILSGDK.S	93.49	2259.14	0.9	1130.58	2	20189	3
1	136	259480	P49792|RBP2_HUMAN	K.NLFASFPTEESSINYTFK.T	93.48	2093.99	-0.1	1048	2	19629	1
1	139	259730	P04083|ANXA1_HUMAN	K.QAWFIENEEQEYVQTVK.S	93.48	2140.01	0	1071.01	2	17726	2
2	200	259715	tr|G8JLD5|G8JLD5_HUMAN	K.VASGGGGVGDGVQEPTTGNWR.G	93.47	1999.93	0.1	1000.97	2	8444	1
1	318	259607	Q9Y305|ACOT9_HUMAN	K.GPAFVNPLIPESPEEEELFR.Q	93.46	2269.13	1.3	1135.57	2	20980	1
2	53	259541	P07237|PDIA1_HUMAN	K.VDATEESDLAQQYGVR.G	93.46	1779.83	0.4	890.921	2	10677	2
2	1	259418	Q09666|AHNK_HUMAN	K.VHAPGLNLSGVGGK.M	93.46	1304.72	0.4	653.368	2	8625	2
2	770	260840	Q9NTK5|OLA1_HUMAN	K.YEDFKEEGSENAVK.A	93.46	1643.73	-1.1	822.872	2	5084	2
1	43	259464	P10809|CH60_HUMAN	K.IMQSSSEVGYDAMAGDFVNMVEK.G	93.45	2507.1	1.3	1254.56	2	20363	1
1	1215	267575	P02786|TFR1_HUMAN	K.LAVDEEENADNNTK.A	93.45	1560.69	0.2	781.353	2	4258	1
1	10	259440	tr|Q5JP53|Q5JP53_HUMAN	K.MAVTFIGNSTAIQELFK.R	93.45	1868.97	0.4	935.493	2	21928	3
2	198	260301	P46777|RL5_HUMAN	K.HIMGQNVADYMR.Y	93.45	1433.65	0.7	717.835	2	9877	2
1	349	260021	P40925|MDHC_HUMAN	K.EVGVYEALKDDSWLK.G	93.44	1750.88	0.7	876.447	2	17707	2
1	44	259625	P62258|1433E_HUMAN	K.AAFDDAIAELDTLSEESYK.D	93.43	2086.96	0.6	1044.49	2	21893	2
2	136	259582	P25705|ATPA_HUMAN	K.QGQYSPMAIEEQVAVIYAGVR.G	93.43	2308.15	1.2	1155.08	2	20640	1
2	66	259759	Q02952|AKA12_HUMAN	K.SAESPTSPVTSETGSTFK.K	93.43	1811.84	0.1	906.929	2	7406	1
2	1224	260205	P56537|IF6_HUMAN	K.TSIEDQDELSSLLQVPLVAGTVNR.G	93.42	2583.34	0	1292.68	2	20217	2
2	109	259596	P19338|NUCL_HUMAN	K.TLVLSNLSYSATEETLQEVFEK.A	93.41	2500.26	0.8	1251.14	2	21718	2
2	125	260106	P27797|CALR_HUMAN	R.FYALSASFEPFSNK.G	93.41	1606.77	0.7	804.391	2	16834	1
1	335	260232	P62191|PRS4_HUMAN	K.APQETYADIGGLDNQIQEIK.E	93.4	2202.08	0.7	1102.05	2	15919	2
1	1240	263715	tr|G3V1U3|G3V1U3_HUMAN	K.GPSAAGEQEPDKESGASVDEVAR.Q	93.39	2285.04	-0.1	762.687	3	5630	1
2	138	259535	tr|J3KR24|J3KR24_HUMAN	K.APLKPYPVSPSDK.V	93.39	1397.76	0.2	699.885	2	5608	2
1	1076	262580	tr|A0A0A0MS51|A0A0A0MS51_HUMAN	K.HVVPNEVVVQR.L	93.38	1274.71	0.3	638.362	2	6219	2
2	128	259694	Q13283|G3BP1_HUMAN	K.NSSYVHGGLDSNGKPADAVYGQK.E	93.38	2363.11	0.2	788.712	3	6458	1
2	165	259711	P78347|GTF2I_HUMAN	K.RPELLTHSTTEVTQPR.T	93.38	1863.98	0.9	622.335	3	6557	1
2	321	260365	tr|Q5JR95|Q5JR95_HUMAN	R.IIDVVYNASNNELVR.T	93.38	1717.9	0.4	859.958	2	12957	2
2	559	260213	Q99714|HCD2_HUMAN	R.LVAGEMGQNEPDQGGQR.G	93.38	1784.81	1.7	893.414	2	4948	2
2	36	259508	Q13263|TIF1B_HUMAN	K.DHQYQFLEDAVR.N	93.35	1519.71	-0.6	760.86	2	12299	2
1	1198	263544	P18615|NELFE_HUMAN	R.ELGPDGEEAEGPGAGDGPPR.S	93.34	1905.83	0.3	953.925	2	7084	1
2	707	259605	Q16658|FSCN1_HUMAN	R.LVARPEPATGYTLEFR.S	93.34	1818.96	0.6	607.329	3	11917	2
2	1230	262234	tr|E5RHG8|E5RHG8_HUMAN	K.AMLSGPGQFAENETNEVNFR.E	93.31	2210.01	-0.3	1106.01	2	14273	1
2	54	259449	P14618|KPYM_HUMAN	R.EAEAAIYHLQLFEELR.R	93.31	1930.98	0	966.497	2	18059	2
1	4	259414	Q13813|SPTN1_HUMAN	K.ASAFNSWFENAEEDLTDPVR.C	93.29	2297.02	-2	1149.52	2	22617	1
2	270	260739	tr|B9A067|B9A067_HUMAN	K.VVSQYHELVVQAR.D	93.29	1526.82	-0.3	764.417	2	7740	2
1	864	261172	P54727|RD23B_HUMAN	K.QEKPAEKPAETPVATSPTATDSTSGDSSR.S	93.26	2944.39	0.2	982.471	3	4346	2
1	97	259402	P25205|MCM3_HUMAN	R.TAIHEVMEQGR.V	93.26	1269.61	-0.2	635.814	2	6130	2
1	67	259668	P26038|MOES_HUMAN	K.TANDMIHAENMR.L	93.25	1401.61	-0.2	701.814	2	6474	2
2	1290	262718	Q13618|CUL3_HUMAN	K.EDGSEVGVGGAQVTGSNTR.K	93.22	1818.83	0.7	910.425	2	4864	1
2	128	259694	Q13283|G3BP1_HUMAN	K.NSSYVHGGLDSN(+.98)GKPADAVYGQK.E	93.22	2364.1	-0.9	789.039	3	6832	2	Deamidation (NQ)
1	115	260381	P06748|NPM_HUMAN	K.VDNDENEHQLSLR.T	93.2	1567.72	-0.2	784.868	2	5820	2
2	666	261041	tr|A0A0A0MRM8|A0A0A0MRM8_HUMAN	R.YLTESYGTGQDIDDR.I	93.2	1731.76	1.5	866.888	2	8122	1
1	88	259835	P09211|GSTP1_HUMAN	K.FQDGDLTLYQSNTILR.H	93.17	1882.94	0.7	942.479	2	16439	3
1	675	260108	P20073|ANXA7_HUMAN	K.GFGTDEQAIVDVVANR.S	93.17	1689.83	-0.7	845.923	2	17760	1
1	107	259521	Q9P2J5|SYLC_HUMAN	K.ELMGEEILGASLSAPLTSYK.V	93.14	2108.07	0.9	1055.04	2	21157	1
2	10	259483	P06733|ENOA_HUMAN	R.YISPDQLADLYK.S	93.14	1424.72	0	713.367	2	14957	2
2	114	259649	P23526|SAHH_HUMAN	K.VPAINVNDSVTK.S	93.13	1255.68	0.7	628.846	2	7324	1
1	213	260106	P27797|CALR_HUMAN	K.IKDPDASKPEDWDER.A	93.12	1799.83	-0.2	900.923	2	6590	3
1	58	259506	Q9NZI8|IF2B1_HUMAN	K.ITISSLQDLTLYNPER.T	93.11	1861.98	-0.1	931.996	2	19055	1
1	87	259491	Q12931|TRAP1_HUMAN	R.YESSALPSGQLTSLSEYASR.M	93.11	2145.02	0.2	1073.52	2	15746	1
2	457	261286	P46783|RS10_HUMAN	R.DYLHLPPEIVPATLR.R	93.11	1732.95	0	867.483	2	16933	3
1	80	259501	Q7KZF4|SND1_HUMAN	R.VLPAQATEYAFAFIQVPQDDDAR.T	93.09	2564.25	0.1	1283.13	2	21587	2
1	369	261115	P52565|GDIR1_HUMAN	K.SIQEIQELDKDDESLR.K	93.08	1916.93	0.1	959.474	2	12341	2
2	1223	260496	tr|M0R0F0|M0R0F0_HUMAN	M(+42.01)TEWETAAPAVAETPDIK.L	93.08	2000.94	0	1001.48	2	16607	1	Acetylation (N-term)
1	93	259511	Q14974|IMB1_HUMAN	K.YLEVVLNTLQQASQAQVDK.S	93.06	2146.13	3.1	1074.07	2	19615	1
1	13	259461	P60709|ACTB_HUMAN	R.VAPEEHPVLLTEAPLNPK.A	93.05	1953.06	-0.3	977.535	2	12616	4
2	737	260353	tr|K7ENG2|K7ENG2_HUMAN	R.LGGLTQAPGNPVLAVQINQDK.N	93.05	2132.16	0.7	1067.09	2	13709	1
2	1504	262348	Q9BPW8|NIPS1_HUMAN	R.GWDENVYYTVPLVR.H	93.03	1709.84	-0.1	855.928	2	16255	1
2	845	262400	Q07666|KHDR1_HUMAN	K.DSLDPSFTHAMQLLTAEIEK.I	93.02	2245.09	-1	1123.55	2	22145	3
2	717	264346	tr|E9PM92|E9PM92_HUMAN	K.INEELESQYQQSMDSK.L	93.02	1927.85	0.4	964.931	2	8876	2
2	12	259409	P35579|MYH9_HUMAN	K.LEGDSTDLSDQIAELQAQIAELK.M	93	2486.24	2.3	1244.13	2	21582	1
2	29	259494	tr|A0A087X0X3|A0A087X0X3_HUMAN	R.GNFGGSFAGSFGGAGGHAPGVAR.K	92.99	2033.95	-0.4	1017.98	2	11604	2
2	78	259444	tr|E9PLK3|E9PLK3_HUMAN	R.TQYSSAMLESLLPGIR.D	92.99	1764.91	-1.8	883.46	2	18967	1
2	677	260147	Q9UKM9|RALY_HUMAN	K.GYAFVQYSNER.H	92.97	1332.61	-0.8	667.312	2	9558	1
2	1133	265663	Q10713|MPPA_HUMAN	K.YLLGVQPAWGSAEAVDIDR.S	92.96	2059.04	-0.8	1030.53	2	17012	1
2	123	259556	Q13200|PSMD2_HUMAN	R.MNLASSFVN(+.98)GFVNAAFGQDK.L	92.96	2116.99	1.4	1059.5	2	18790	1	Deamidation (NQ)
2	266	259571	Q14566|MCM6_HUMAN	K.DFYVAFQDLPTR.H	92.95	1470.71	0.8	736.365	2	16288	1
1	89	259907	P51991|ROA3_HUMAN	R.GEEGHDPKEPEQLR.K	92.94	1619.75	0.4	810.885	2	3462	3
2	838	263764	tr|Q5T985|Q5T985_HUMAN	K.FYNQVSTPLLR.N	92.94	1336.71	2.5	669.366	2	12109	1
2	609	260354	Q13561|DCTN2_HUMAN	K.DNTTLLTQVQTTMR.E	92.92	1620.81	-0.1	811.414	2	13741	1
1	25	259422	P35580|MYH10_HUMAN	K.DAASLESQLQDTQELLQEETR.Q	92.91	2403.14	0	1202.58	2	20057	1
2	991	263736	P50579|MAP2_HUMAN	K.GPSAAGEQEPDKESGASVDEVAR.Q	92.91	2285.04	-0.7	762.687	3	4955	1
2	180	259801	tr|A0A087WWU8|A0A087WWU8_HUMAN	K.IQVLQQQADDAEER.A	92.9	1641.8	0.5	821.906	2	7149	1
1	590	260582	P28482|MK01_HUMAN	K.DVYIVQDLMETDLYK.L	92.88	1843.89	0.7	922.954	2	21368	1
1	3	259483	P06733|ENOA_HUMAN	K.LAMQEFMILPVGAANFR.E	92.88	1906.98	0.2	954.497	2	22207	3
1	543	260746	P62316|SMD2_HUMAN	R.EEEEFNTGPLSVLTQSVK.N	92.88	2005.98	3.2	1004	2	19276	1
1	1255	260283	P09661|RU2A_HUMAN	K.LTAELIEQAAQYTNAVR.D	92.87	1889.98	1.3	946.001	2	18436	1
1	170	259946	P62937|PPIA_HUMAN	MVNPTVFFDIAVDGEPLGR.V	92.87	2076.03	-0.2	1039.02	2	23371	1
1	607	260110	P26368|U2AF2_HUMAN	R.LGGLTQAPGNPVLAVQINQDK.N	92.87	2132.16	0	1067.09	2	15178	1
2	116	259402	P25205|MCM3_HUMAN	K.DHQTITIQEMPEK.A	92.86	1568.75	-0.2	785.382	2	7481	2
2	331	260208	O60664|PLIN3_HUMAN	R.TLTAAAVSGAQPILSK.L	92.86	1526.87	0.1	764.441	2	10810	1
1	1054	260979	Q96P70|IPO9_HUMAN	K.EALVDTLTGILSPVQEVR.A	92.84	1939.06	-0.4	970.538	2	21572	1
2	20	259504	P68363|TBA1B_HUMAN	K.TIGGGDDSFNTFFSETGAGK.H	92.84	2006.89	1.1	1004.45	2	15727	4
2	378	261187	Q86V81|THOC4_HUMAN	K.WQHDLFDSGFGGGAGVETGGK.L	92.83	2120.96	-3.9	1061.48	2	13837	2
1	570	260522	P31153|METK2_HUMAN	K.YLDEDTIYHLQPSGR.F	92.82	1805.86	0.1	903.937	2	12787	1
2	158	259668	P26038|MOES_HUMAN	K.TQEQLALEMAELTAR.I	92.82	1702.86	0	852.435	2	16441	1
1	2042	267998	Q8N183|MIMIT_HUMAN	K.EVDYEAGDIPTEWEAWIR.R	92.81	2177.99	-1	1090	2	21823	1
1	333	259866	Q92900|RENT1_HUMAN	K.VPDNYGDEIAIELR.S	92.81	1602.79	0.1	802.402	2	15681	1
2	665	260614	tr|H0YDD4|H0YDD4_HUMAN	K.VPEANSSWMDTVIR.Q	92.81	1603.77	1.1	802.891	2	14550	2
2	74	259479	P08133|ANXA6_HUMAN	K.WGTDEAQFIYILGNR.S	92.81	1781.87	0.9	891.945	2	18818	1
2	92	259485	P12956|XRCC6_HUMAN	R.IMLFTNEDNPHGNDSAK.A	92.81	1901.86	0.4	951.937	2	9359	2
1	1355	264377	P53990|IST1_HUMAN	K.NISSAQIVGPGPKPEASAK.L	92.8	1849.99	-0.5	926.002	2	7226	2
1	47	259442	P11021|GRP78_HUMAN	K.DNHLLGTFDLTGIPPAPR.G	92.79	1933.01	-1.5	967.509	2	17737	2
2	210	261087	P80723|BASP1_HUMAN	K.APEQEQAAPGPAAGGEAPK.A	92.79	1774.85	0.4	888.432	2	3311	1
2	16	259436	P11142|HSP7C_HUMAN	K.QTQTFTTYSDNQPGVLIQVYEGER.A	92.79	2773.32	-2.3	1387.66	2	16205	2
2	356	260334	Q15084|PDIA6_HUMAN	K.GSFSEQGINEFLR.E	92.77	1482.71	0.1	742.362	2	15094	1
1	400	260123	tr|F5GYN4|F5GYN4_HUMAN	R.AFGFSHLEALLDDSK.E	92.76	1648.81	3.6	825.415	2	19815	2
1	322	260164	P04181|OAT_HUMAN	R.VAIAALEVLEEENLAENADK.L	92.76	2140.09	-0.1	1071.05	2	19855	1
2	55	259465	P13010|XRCC5_HUMAN	K.DQVTAQEIFQDNHEDGPTAK.K	92.76	2242.01	0.7	1122.01	2	9940	2
1	2049	276447	tr|H0YGS7|H0YGS7_HUMAN	R.DPGPDPGPGPDPAAR.C	92.75	1414.65	0.3	708.331	2	4993	1
2	167	259490	P50991|TCPD_HUMAN	R.AFADAMEVIPSTLAENAGLNPISTVTELR.N	92.74	3029.54	0.5	1010.85	3	22379	1
1	356	260955	P62158|CALM_HUMAN	R.VFDKDGN(+.98)GYISAAELR.H	92.73	1754.85	0.1	878.431	2	12362	2	Deamidation (NQ)
2	18	259510	P08670|VIME_HUMAN	R.EM(+15.99)EENFAVEAANYQDTIGR.L	92.73	2201.95	-0.2	1101.98	2	13414	1	Oxidation (M)
1	208	259808	P23284|PPIB_HUMAN	K.HYGPGWVSMANAGK.D	92.72	1473.68	0.7	737.849	2	10770	2
2	1669	264713	tr|C9IZG4|C9IZG4_HUMAN	K.TQSSLVPALTDFVR.S	92.71	1532.82	0.8	767.418	2	17599	2
2	364	260123	tr|F5GYN4|F5GYN4_HUMAN	R.AFGFSHLEALLDDSK.E	92.71	1648.81	0.5	825.413	2	18339	2
2	122	259457	O43390|HNRPR_HUMAN	K.DYAFVHFEDR.G	92.7	1297.57	0.4	649.794	2	12157	2
2	307	260140	P35232|PHB_HUMAN	R.KLEAAEDIAYQLSR.S	92.7	1605.84	0.5	803.926	2	13488	2
1	270	259709	P63244|GBLP_HUMAN	K.GHNGWVTQIATTPQFPDMILSASR.D	92.69	2626.3	-0.5	876.439	3	19988	1
1	90	259444	tr|E9PLK3|E9PLK3_HUMAN	R.DAESIHQYLLQR.K	92.69	1471.74	-0.5	736.878	2	11769	2
2	1553	260985	Q9UN86|G3BP2_HUMAN	K.LPNFGFVVFDDSEPVQR.I	92.69	1964.96	2.1	983.491	2	19152	1
1	273	260375	P62701|RS4X_HUMAN	R.HPGSFDVVHVK.D	92.68	1220.63	-0.6	407.884	3	7086	2
2	36	259508	Q13263|TIF1B_HUMAN	K.IVAERPGTNSTGPAPMAPPR.A	92.68	2018.04	0.4	673.687	3	6423	3
1	108	259587	P13667|PDIA4_HUMAN	K.MDATANDVPSDR.Y	92.67	1290.55	0.3	646.283	2	4364	1
1	47	259442	P11021|GRP78_HUMAN	K.KSDIDEIVLVGGSTR.I	92.66	1587.85	0.1	794.931	2	12631	1
1	1	259418	Q09666|AHNK_HUMAN	R.LKSEDGVEGDLGETQSR.T	92.66	1818.86	0	910.437	2	6357	2
1	1360	260884	tr|H0YNW5|H0YNW5_HUMAN	R.IFYPEIEEVQALDDTER.G	92.65	2065.98	-0.3	1034	2	18476	1
1	76	259546	O75533|SF3B1_HUMAN	R.SLVEIIEHGLVDEQQK.V	92.64	1835.96	0.2	918.989	2	20235	2
1	317	259822	O95831|AIFM1_HUMAN	K.AALSASEGEEVPQDK.A	92.62	1529.72	1	765.869	2	5863	1
1	108	259587	P13667|PDIA4_HUMAN	K.GESDPAYQQYQDAANNLR.E	92.61	2038.9	-1.7	1020.45	2	12350	1
2	1936	263737	tr|M0QY17|M0QY17_HUMAN	R.SEGEGEAASADDGSLNTSGAGPK.S	92.6	2105.9	0.2	1053.96	2	4612	1
1	1597	264376	P35250|RFC2_HUMAN	R.EGNVPNIIIAGPPGTGK.T	92.59	1632.88	-1.4	817.448	2	13283	1
1	1223	261704	Q13442|HAP28_HUMAN	R.KGVEGLIDIENPNR.V	92.59	1552.82	2.8	777.42	2	12559	1
1	176	259722	Q16531|DDB1_HUMAN	R.SVLLLAYKPMEGNFEEIAR.D	92.59	2179.13	0.7	1090.58	2	18982	2
1	126	259635	P05783|K1C18_HUMAN	R.YALQMEQLN(+.98)GILLHLESELAQTR.A	92.59	2670.37	0.6	891.131	3	23731	1	Deamidation (NQ)
1	417	260398	Q13347|EIF3I_HUMAN	R.DPSQIDNNEPYMK.I	92.58	1549.67	0.1	775.843	2	7809	1
2	1	259418	Q09666|AHNK_HUMAN	K.MDVNVGDIDIEGPEGK.L	92.58	1686.78	-0.1	844.396	2	13580	1
2	495	264455	Q14257|RCN2_HUMAN	R.EALLGVQEDVDEYVK.L	92.57	1705.84	0	853.928	2	15240	1
2	1841	268403	tr|C9JRU6|C9JRU6_HUMAN	K.LDVATDNFFQNPELYIR.E	92.55	2054.01	-0.5	1028.01	2	18842	1
1	4	259414	Q13813|SPTN1_HUMAN	K.LQTASDESYKDPTNIQSK.H	92.54	2023.97	-0.3	1012.99	2	6044	2
1	36	259482	P00558|PGK1_HUMAN	R.AHSSM(+15.99)VGVNLPQK.A	92.54	1382.7	0.8	692.357	2	5547	1	Oxidation (M)
1	22	259401	P13639|EF2_HUMAN	R.ALLELQLEPEELYQTFQR.I	92.53	2219.15	-0.2	1110.58	2	22280	2
1	61	259458	P55072|TERA_HUMAN	R.ETVVEVPQVTWEDIGGLEDVK.R	92.53	2341.17	1.5	1171.59	2	20488	1
1	396	260882	P04792|HSPB1_HUMAN	K.LATQSNEITIPVTFESR.A	92.52	1904.98	1.3	953.501	2	15778	1
1	108	259587	P13667|PDIA4_HUMAN	K.YGIVDYMIEQSGPPSK.E	92.52	1782.85	-0.7	892.432	2	17380	1
1	5	259426	Q14204|DYHC1_HUMAN	K.SPLVMDVLNIQGVQR.S	92.51	1667.9	-0.2	834.959	2	18846	1
1	498	260645	Q16555|DPYL2_HUMAN	R.FQMPDQGMTSADDFFQGTK.A	92.51	2149.91	-1.9	1075.96	2	17834	1
2	470	259939	Q15717|ELAV1_HUMAN	R.TNLIVNYLPQNMTQDELR.S	92.51	2161.08	-0.4	1081.55	2	16949	1
1	224	259781	Q9Y265|RUVB1_HUMAN	R.VEAGDVIYIEANSGAVK.R	92.5	1733.88	0.3	867.949	2	13780	1
2	1283	267745	Q9NWH9|SLTM_HUMAN	M.A(+42.01)AATGAVAASAASGQAEGK.K	92.5	1629.8	0.1	815.905	2	7749	1	Acetylation (N-term)
1	519	260080	P05388|RLA0_HUMAN	K.AFLADPSAFVAAAPVAAATTAAPAAAAAPAK.V	92.49	2751.46	1.2	1376.74	2	18920	2
2	161	259819	P06737|PYGL_HUMAN	R.DFNVGDYIQAVLDR.N	92.49	1623.79	0.2	812.902	2	22330	1
2	685	260752	tr|D6RFM5|D6RFM5_HUMAN	R.IDEYDYSKPIQGQQK.K	92.49	1810.87	0.2	906.444	2	6337	1
2	164	259489	P49736|MCM2_HUMAN	R.YDPSLTFSENVDLTEPIISR.F	92.49	2295.13	0.4	1148.57	2	17310	1
1	295	261292	P61981|1433G_HUMAN	K.TAFDDAIAELDTLNEDSYK.D	92.47	2129.96	0.2	1065.99	2	21481	1
2	38	259625	P62258|1433E_HUMAN	R.YLAEFATGNDR.K	92.47	1255.58	0.1	628.799	2	8865	1
2	594	260093	P35237|SPB6_HUMAN	K.GNTAAQMAQILSFNK.S	92.46	1592.8	1.8	797.408	2	15642	1
2	213	259550	Q92616|GCN1L_HUMAN	K.MTTETASEDDNFGTAQSNK.A	92.46	2045.85	-0.7	1023.93	2	5526	1
2	576	260861	Q9H0B6|KLC2_HUMAN	K.SVEEPTQPGGTGLSDSR.T	92.45	1715.8	-0.1	858.905	2	5308	1
2	505	260256	Q9BWF3|RBM4_HUMAN	R.VADLTEQYNEQYGAVR.T	92.44	1854.87	-0.3	928.444	2	9705	1
2	350	259607	Q9Y305|ACOT9_HUMAN	K.TYGESMLYLDGQR.H	92.43	1531.7	0.6	766.857	2	12328	1
2	204	259782	P50454|SERPH_HUMAN	R.LYGPSSVSFADDFVR.S	92.43	1658.79	0.4	830.405	2	16102	1
2	12	259409	P35579|MYH9_HUMAN	K.LQVELDNVTGLLSQSDSK.S	92.41	1945	-0.3	973.507	2	16541	1
2	58	259835	P09211|GSTP1_HUMAN	K.DQQEAALVDMVNDGVEDLR.C	92.4	2115.97	0.9	1059	2	19184	2
1	345	260275	Q9HB71|CYBP_HUMAN	K.KAELLDNEKPAAVVAPITTGYTVK.I	92.39	2527.39	0.5	843.471	3	13612	2
1	224	259781	Q9Y265|RUVB1_HUMAN	K.EHVEEISELFYDAK.S	92.38	1707.8	3.5	854.91	2	16247	1
2	1	259418	Q09666|AHNK_HUMAN	R.LPSGSGAASPTGSAVDIR.A	92.38	1641.83	-0.2	821.923	2	7426	1
1	247	259581	P52701|MSH6_HUMAN	K.AGFDSDYDQALADIR.E	92.37	1655.74	-0.2	828.879	2	16475	1
2	728	259856	P00505|AATM_HUMAN	R.FVTVQTISGTGALR.I	92.36	1448.8	-0.2	725.407	2	11944	1
2	52	259420	O75369|FLNB_HUMAN	R.YMIGVTYGGDDIPLSPYR.I	92.36	2015.97	-0.5	1008.99	2	16520	1
2	836	261792	tr|A0A087WX29|A0A087WX29_HUMAN	K.TSDLIVLGLPWK.T	92.35	1340.77	0.4	671.393	2	19143	1
2	1826	260382	Q99536|VAT1_HUMAN	K.VVTYGMANLLTGPK.R	92.35	1462.79	0.7	732.4	2	15021	1
2	207	260955	P62158|CALM_HUMAN	R.VFDKDGN(+.98)GYISAAELR.H	92.35	1754.85	-0.4	878.431	2	11068	2	Deamidation (NQ)
1	364	261725	Q96F07|CYFP2_HUMAN	R.YSNSEVVTGSGLDSQK.S	92.34	1669.78	0.3	835.897	2	7091	1
2	35	259427	tr|A0A087WY61|A0A087WY61_HUMAN	K.LEILQQQLQVANEAR.D	92.34	1751.95	0.3	876.984	2	13532	1
2	271	260082	Q15019|SEPT2_HUMAN	R.LYPWGVVEVENPEHNDFLK.L	92.34	2284.12	-0.4	1143.07	2	17605	2
1	38	259404	P09874|PARP1_HUMAN	R.GGSDDSSKDPIDVNYEK.L	92.32	1824.8	-0.1	913.408	2	7063	2
2	47	259415	Q08211|DHX9_HUMAN	K.AENNSEVGASGYGVPGPTWDR.G	92.31	2161.97	0	1081.99	2	11352	1
2	192	259740	P62195|PRS8_HUMAN	R.TMLELLNQLDGFEATK.N	92.31	1821.92	0.5	911.967	2	21381	1
1	313	259686	Q93008|USP9X_HUMAN	K.ALTLQDLDNIWAAQAGK.H	92.3	1826.95	-0.3	914.483	2	20881	1
2	6	259406	tr|Q60FE5|Q60FE5_HUMAN	R.TGVELGKPTHFTVNAK.A	92.3	1697.91	0.7	849.963	2	7693	2
2	133	259528	P48643|TCPE_HUMAN	R.WVGGPEIELIAIATGGR.I	92.3	1737.94	-0.1	869.978	2	21723	2
1	552	259718	Q29RF7|PDS5A_HUMAN	K.EINSDQATQGNISSDR.G	92.29	1733.78	0.1	867.898	2	4610	1
2	516	260373	tr|F8W020|F8W020_HUMAN	R.QLTVQMMQNPQILAALQER.L	92.29	2211.15	-0.3	1106.58	2	17861	1
1	199	259705	tr|Q5HYB6|Q5HYB6_HUMAN	K.IQVLQQQADDAEER.A	92.28	1641.8	-0.4	821.905	2	8037	1
1	206	259955	tr|E7EQG2|E7EQG2_HUMAN	K.LQAEAPHIVVGTPGR.V	92.26	1543.85	0.2	772.931	2	9373	2
1	37	259478	Q12906|ILF3_HUMAN	K.VLAGETLSVNDPPDVLDR.Q	92.26	1908.98	0.4	955.497	2	14920	1
2	35	259427	tr|A0A087WY61|A0A087WY61_HUMAN	R.SQAPLESSLDSLGDVFLDSGR.K	92.26	2192.06	-3.4	1097.03	2	20728	1
1	2081	263057	Q96GX9|MTNB_HUMAN	K.HGDEIYIAPSGVQK.E	92.25	1512.76	1	757.387	2	7777	1
1	383	260023	Q9UHX1|PUF60_HUMAN	K.LGLPPLTPEQQEALQK.A	92.25	1760.97	0.5	881.491	2	14244	2
1	932	261823	tr|C9JTT7|C9JTT7_HUMAN	K.SLEGADLPNLLFYGPPGTGK.T	92.25	2045.05	-0.1	1023.53	2	20366	1
2	33	259401	P13639|EF2_HUMAN	K.AYLPVNESFGFTADLR.S	92.25	1798.89	0.7	900.452	2	17385	2
2	317	259709	P63244|GBLP_HUMAN	K.GHNGWVTQIATTPQFPDMILSASR.D	92.25	2626.3	-1.2	876.438	3	18521	1
2	66	259759	Q02952|AKA12_HUMAN	K.GLAEVQQDGEAEEGATSDGEK.K	92.24	2118.92	0.4	1060.47	2	6539	1
2	301	259787	P05091|ALDH2_HUMAN	R.TFVQEDIYDEFVER.S	92.24	1788.82	-1.4	895.416	2	17243	1
2	1227	263256	tr|K7EQ02|K7EQ02_HUMAN	K.SQAPGQPGASQWGSR.V	92.23	1512.71	0.8	757.361	2	5047	1
2	328	260036	P40227|TCPZ_HUMAN	K.VLAQNSGFDLQETLVK.I	92.23	1760.93	-0.3	881.472	2	14179	1
2	337	260438	tr|D6RER5|D6RER5_HUMAN	K.AAAQLLQSQAQQSGAQQTK.K	92.22	1956	0.3	979.009	2	6061	2
2	500	260965	tr|E9PID8|E9PID8_HUMAN	R.SVFVGNIPYEATEEQLK.D	92.22	1922.96	-0.3	962.488	2	14633	1
2	421	260164	P04181|OAT_HUMAN	R.VAIAALEVLEEENLAENADK.L	92.22	2140.09	0.2	1071.05	2	18333	1
1	601	259830	tr|E5RHW4|E5RHW4_HUMAN	R.IEVVNFLVPNAVYDIVK.N	92.21	1931.08	0.2	966.546	2	23332	1
2	169	259710	P38919|IF4A3_HUMAN	R.KLDYGQHVVAGTPGR.V	92.21	1596.84	0.4	533.287	3	5571	3
1	4	259414	Q13813|SPTN1_HUMAN	K.HALLEADVAAHQDR.I	92.18	1544.77	0.3	515.931	3	6548	1
2	101	259499	tr|A0A087WTP3|A0A087WTP3_HUMAN	K.IGGDAATTVNNSTPDFGFGGQK.R	92.18	2153	-0.2	1077.51	2	11834	1
1	422	260383	Q99733|NP1L4_HUMAN	R.NVDMLSELVQEYDEPILK.H	92.16	2134.05	0.2	1068.03	2	22772	1
1	124	259849	P33991|MCM4_HUMAN	R.SVLHEVMEQQTLSIAK.A	92.16	1811.95	0.1	906.98	2	14502	2
1	124	259849	P33991|MCM4_HUMAN	R.TSVLAAANPIESQWNPK.K	92.16	1824.94	-0.3	913.476	2	15560	1
2	695	262585	P98175|RBM10_HUMAN	K.YGGISTASVDFEQPTR.D	92.16	1726.82	-0.2	864.415	2	11257	1
2	1100	261893	P61923|COPZ1_HUMAN	R.GEDVPLTEQTVSQVLQSAK.E	92.14	2028.04	2	1015.03	2	16558	1
1	321	259864	Q9Y262|EIF3L_HUMAN	R.LHSLLGDYYQAIK.V	92.13	1519.8	1.2	760.91	2	15955	1
2	147	259637	Q02790|FKBP4_HUMAN	K.IVSWLEYESSFSNEEAQK.A	92.13	2144.99	0	1073.5	2	16843	1
2	67	259523	P60842|IF4A1_HUMAN	R.DFTVSAMHGDMDQK.E	92.13	1580.66	-0.2	791.337	2	8950	2
2	777	260658	P38606|VATA_HUMAN	K.SDYAQLLEDMQNAFR.S	92.12	1799.81	-0.2	900.914	2	21259	1
2	17	259398	P08238|HS90B_HUMAN	R.NPDDITQEEYGEFYK.S	92.12	1846.79	0.2	924.402	2	11919	1
1	56	259403	P34932|HSP74_HUMAN	R.EFSITDVVPYPISLR.W	92.1	1734.92	-0.1	868.467	2	21340	1
1	5	259426	Q14204|DYHC1_HUMAN	R.TPVIDADKPVSSQLR.V	92.1	1624.88	0.2	813.447	2	8665	2
1	64	259508	Q13263|TIF1B_HUMAN	K.VFPGSTTEDYNLIVIER.G	92.09	1951.99	0.4	977.002	2	17320	3
2	1942	276074	Q8WY22|BRI3B_HUMAN	R.TVNTFSQSVSSLFGEDNVR.A	92.09	2086	-0.1	1044.01	2	17644	1
1	671	259856	P00505|AATM_HUMAN	R.FVTVQTISGTGALR.I	92.08	1448.8	0.6	725.407	2	13322	1
1	20	259419	P49327|FAS_HUMAN	R.SLYQSAGVAPESFEYIEAHGTGTK.V	92.08	2541.2	-0.1	1271.61	2	15761	2
2	162	259734	tr|E9PPJ0|E9PPJ0_HUMAN	R.KGPAPELQGVEVALAPEELELDPMAMTQK.Y	92.08	3090.56	0	1031.19	3	19437	1
1	2052	268386	P49841|GSK3B_HUMAN	R.IQAAASTPTNATAASDANTGDR.G	92.07	2102.98	1.2	1052.5	2	4886	1
2	490	260914	tr|M0QZS6|M0QZS6_HUMAN	R.NDVLDSLGISPDLLPEDFVR.Y	92.07	2213.12	0.8	1107.57	2	21635	1
1	1531	264756	P07305|H10_HUMAN	M(+42.01)TENSTSAPAAKPK.R	92.06	1473.71	0.2	737.864	2	3906	1	Acetylation (N-term)
2	470	259939	Q15717|ELAV1_HUMAN	K.NVALLSQLYHSPAR.R	92.06	1567.85	-0.2	784.931	2	13367	2
1	98	259721	P27824|CALX_HUMAN	K.IPDPEAVKPDDWDEDAPAK.I	92.05	2106.97	-1.9	1054.49	2	12149	2
1	1798	264325	P17096|HMGA1_HUMAN	R.KQPPVSPGTALVGSQK.E	92.05	1592.89	0.5	531.97	3	6497	2
2	56	259482	P00558|PGK1_HUMAN	K.ALESPERPFLAILGGAK.V	92.05	1767.99	-0.3	885.001	2	17318	3
2	515	260488	P30086|PEBP1_HUMAN	K.LYTLVLTDPDAPSR.K	92.05	1559.82	0.6	780.918	2	13662	1
2	560	265120	Q07960|RHG01_HUMAN	K.NPEQEPIPIVLR.E	92.04	1403.78	-0.1	702.896	2	12927	1
2	574	260994	P00390|GSHR_HUMAN	R.GHAAFTSDPKPTIEVSGK.K	92.04	1840.93	1.3	921.474	2	6520	2
1	829	261164	Q13126|MTAP_HUMAN	R.TWGADVINMTTVPEVVLAK.E	92.03	2043.07	-0.1	1022.54	2	21195	1
2	561	260996	tr|I3L1P8|I3L1P8_HUMAN	R.AVVVNAAQLASYSQSK.Q	92.03	1634.86	-0.1	818.439	2	11078	1
2	409	260135	tr|A0A087WUK2|A0A087WUK2_HUMAN	K.EYFGAFGEIENIELPMDTK.T	92.02	2202.02	0.6	1102.02	2	19925	1
2	82	259721	P27824|CALX_HUMAN	K.IPNPDFFEDLEPFR.M	92.02	1734.83	0.9	868.421	2	20162	2
2	32	259404	P09874|PARP1_HUMAN	K.KPPLLNNADSVQAK.V	92.02	1493.82	0.4	747.918	2	5665	2
2	49	259431	P06576|ATPB_HUMAN	R.FLSQPFQVAEVFTGHMGK.L	92.02	2022	-0.1	1012.01	2	18976	2
2	1047	262395	O00267|SPT5H_HUMAN	R.TPAQSGAWDPNNPNTPSR.A	92.02	1908.87	-0.1	955.443	2	6049	1
2	437	259971	P22087|FBRL_HUMAN	R.VSISEGDDKIEYR.A	92.02	1509.73	1.6	755.874	2	7355	2
2	481	261021	Q7Z4V5|HDGR2_HUMAN	R.IDDIADGAVKPPPNK.Y	92.01	1548.81	0.2	775.415	2	6003	2
1	150	259543	Q00839|HNRPU_HUMAN	K.EKPYFPIPEEYTFIQNVPLEDR.V	91.99	2723.35	0.5	908.79	3	20242	2
1	1533	275909	tr|C9JDR0|C9JDR0_HUMAN	R.GYAVNVFDIQQGFDNPQVR.F	91.99	2166.05	0.8	1084.03	2	18711	1
2	1109	263692	Q86U42|PABP2_HUMAN	M.A(+42.01)AAAAAAAAAGAAGGR.G	91.98	1239.63	1.2	620.824	2	12066	1	Acetylation (N-term)
2	825	262071	tr|J3QL05|J3QL05_HUMAN	R.DAEDAMDAMDGAVLDGR.E	91.98	1750.71	0.2	876.364	2	14606	1
1	767	260985	Q9UN86|G3BP2_HUMAN	K.LPNFGFVVFDDSEPVQR.I	91.97	1964.96	-0.3	983.489	2	20673	1
1	50	259466	P46940|IQGA1_HUMAN	K.LPYDVTPEQALAHEEVK.T	91.96	1937.97	0.9	969.995	2	13781	1
2	145	259737	P43243|MATR3_HUMAN	R.VIHLSNLPHSGYSDSAVLK.L	91.96	2036.07	0.3	679.697	3	10957	2
1	730	262896	O00264|PGRC1_HUMAN	K.FYGPEGPYGVFAGR.D	91.95	1515.71	0.6	758.865	2	16125	1
1	931	260047	Q9Y6C9|MTCH2_HUMAN	K.VLQHYQESDKGEELGPGNVQK.E	91.95	2354.15	0.7	785.725	3	6414	1
1	1454	263040	tr|A0A087X1B7|A0A087X1B7_HUMAN	R.ASMQQQQQLASAR.N	91.94	1445.7	0.4	723.86	2	4475	1
2	431	259744	tr|F8W6I7|F8W6I7_HUMAN	R.SSGPYGGGGQYFAKPR.N	91.94	1627.77	0.3	814.895	2	7042	1
1	1236	263340	Q96I99|SUCB2_HUMAN	R.FFVADTANEALEAAK.R	91.93	1595.78	0.1	798.899	2	15734	1
2	328	260036	P40227|TCPZ_HUMAN	K.QADLYISEGLHPR.I	91.93	1497.76	0.3	749.886	2	9672	2
1	204	259703	Q99613|EIF3C_HUMAN	K.DAHNALLDIQSSGR.A	91.92	1495.74	-2.1	748.875	2	10142	2
1	239	260946	P32119|PRDX2_HUMAN	K.EGGLGPLNIPLLADVTR.R	91.91	1733.97	-0.1	867.991	2	22344	3
2	530	261586	P43034|LIS1_HUMAN	K.TAPYVVTGSVDQTVK.V	91.9	1563.81	0.3	782.915	2	8624	1
2	51	259478	Q12906|ILF3_HUMAN	K.VLAGETLSVNDPPDVLDR.Q	91.9	1908.98	0.1	955.497	2	13464	1
1	881	261384	Q15417|CNN3_HUMAN	K.LTLQPVDNSTISLQMGTNK.V	91.89	2059.06	-2.2	1030.54	2	15340	1
2	252	260184	P09104|ENOG_HUMAN	R.DYPVVSIEDPFDQDDWAAWSK.F	91.89	2482.1	-0.1	1242.06	2	20648	1
2	1222	262904	tr|F5GWX2|F5GWX2_HUMAN	K.FATVEVTDKPVDEALR.E	91.87	1788.93	-0.2	895.47	2	10895	2
1	596	261281	Q15435|PP1R7_HUMAN	K.HSSGIVADLSEQSLK.D	91.86	1569.8	-0.2	785.907	2	11961	1
1	71	259792	P07195|LDHB_HUMAN	K.SLADELALVDVLEDK.L	91.85	1628.85	1	815.433	2	21987	2
1	2033	264506	Q15004|PAF15_HUMAN	K.VLGSSTSATNSTSVSSR.K	91.85	1639.8	-0.4	820.908	2	4332	1
1	42	259397	P13797|PLST_HUMAN	K.YPALTKPENQDIDWTLLEGETR.E	91.85	2588.28	0.7	1295.15	2	17620	2
2	207	260955	P62158|CALM_HUMAN	K.EAFSLFDKDGDGTITTK.E	91.85	1843.88	0.7	922.95	2	12705	2
1	1643	267937	tr|M0QYE0|M0QYE0_HUMAN	K.ELGGESNFGDALLDAGESMK.R	91.84	2038.92	0.3	1020.47	2	18791	1
2	152	259832	tr|R4GNH3|R4GNH3_HUMAN	K.APSIIFIDELDAIGTK.R	91.84	1701.92	-0.2	851.966	2	19944	1
2	1828	268369	tr|V9GYZ0|V9GYZ0_HUMAN	R.ASATSVSSAGEQAAGDPEGR.R	91.84	1846.83	-0.3	924.422	2	4824	1
1	80	259501	Q7KZF4|SND1_HUMAN	K.DTN(+.98)GENIAESLVAEGLATR.R	91.83	1959.94	-1.2	980.975	2	20033	1	Deamidation (NQ)
2	428	259642	Q01518|CAP1_HUMAN	K.LSDLLAPISEQIK.E	91.81	1425.81	0.2	713.911	2	15400	1
1	932	261823	tr|C9JTT7|C9JTT7_HUMAN	K.IVILDEADSMTSAAQAALR.R	91.8	1974.01	1	988.013	2	19918	1
1	62	259497	P78371|TCPB_HUMAN	R.VQDDEVGDGTTSVTVLAAELLR.E	91.79	2287.15	0.7	1144.59	2	22176	2
2	72	259493	O75643|U520_HUMAN	K.HINMDGTINVDDFK.I	91.79	1617.75	-1.3	809.879	2	12313	1
1	579	260342	P82979|SARNP_HUMAN	R.FGIVTSSAGTGTTEDTEAK.K	91.77	1870.88	0	936.447	2	9009	1
2	400	260434	P26640|SYVC_HUMAN	K.VPLEVQEADEAK.L	91.77	1326.67	-0.2	664.341	2	6657	1
2	765	265347	P25787|PSA2_HUMAN	R.GYSFSLTTFSPSGK.L	91.77	1477.71	0.6	739.862	2	15139	1
1	36	259482	P00558|PGK1_HUMAN	K.ALESPERPFLAILGGAK.V	91.76	1767.99	-0.2	885.001	2	18699	4
2	612	260249	O60271|JIP4_HUMAN	K.AGPSAQEPGSQTPLK.S	91.76	1466.74	1.3	734.376	2	4353	1
1	228	259576	tr|A0A087X054|A0A087X054_HUMAN	R.VESVFETLVEDSAEEESTLTK.L	91.74	2341.11	1.8	1171.56	2	23074	1
1	1458	275820	Q9H6R4|NOL6_HUMAN	R.GQSPAGDGSPEPPTPR.Y	91.73	1548.72	-0.3	775.365	2	4536	1
2	2077	267925	O60502|OGA_HUMAN	K.LLPGIEVLWTGPK.V	91.73	1421.83	1.9	711.923	2	19320	1
2	984	264338	P98179|RBM3_HUMAN	R.GFGFITFTNPEHASVAMR.A	91.72	1980.95	-0.4	991.483	2	16638	2
1	98	259721	P27824|CALX_HUMAN	K.IPNPDFFEDLEPFR.M	91.7	1734.83	0.3	868.42	2	21840	2
1	60	259460	Q15149|PLEC_HUMAN	R.APVPASELLASGVLSR.A	91.7	1565.88	0.1	783.946	2	16890	1
2	881	261529	tr|K7EL20|K7EL20_HUMAN	K.LPGELEPVQATQNK.T	91.7	1522.8	0.2	762.407	2	8172	1
1	407	259945	tr|G3V1A4|G3V1A4_HUMAN	K.NIILEEGKEILVGDVGQTVDDPYATFVK.M	91.69	3061.59	5.6	1531.81	2	21452	2
1	303	259610	P21796|VDAC1_HUMAN	K.WNTDNTLGTEITVEDQLAR.G	91.69	2175.04	0.2	1088.53	2	16893	1
1	805	260134	O00303|EIF3F_HUMAN	R.LHPVILASIVDSYER.R	91.69	1710.93	-0.9	856.472	2	18515	2
1	18	259504	P68363|TBA1B_HUMAN	R.QLFHPEQLITGK.E	91.69	1409.77	0.3	705.891	2	14114	4
1	62	259497	P78371|TCPB_HUMAN	R.EGTIGDMAILGITESFQVK.R	91.68	2008.02	1.1	1005.02	2	22749	1
2	121	259450	P17987|TCPA_HUMAN	R.YINENLIVNTDELGR.D	91.67	1761.89	0.5	881.953	2	13699	1
1	771	263000	P53985|MOT1_HUMAN	K.DLHDANTDLIGR.H	91.66	1338.65	1	670.334	2	8114	2
2	954	263806	tr|A0A0C4DGZ9|A0A0C4DGZ9_HUMAN	R.LYQQHGAGLFDVTR.G	91.66	1603.81	1	802.913	2	10811	1
1	2057	276461	P52594|AGFG1_HUMAN	K.APVGSVVSVPSQSSASSDK.Y	91.65	1787.89	0.3	894.953	2	7610	1
1	114	259559	P07355|ANXA2_HUMAN	R.AEDGSVIDYELIDQDAR.D	91.65	1907.87	0.4	954.945	2	15240	1
2	1390	268508	tr|E5RHT6|E5RHT6_HUMAN	K.AFEDWLNDDLGSYQGAQGNR.Y	91.65	2254.99	1.2	1128.5	2	16561	1
2	1945	275906	Q9H993|CF211_HUMAN	K.FVDTDIWNQYLEYQQSLLNESDGK.S	91.65	2904.35	0.4	1453.18	2	21257	1
2	188	259543	Q00839|HNRPU_HUMAN	K.EKPYFPIPEEYTFIQNVPLEDR.V	91.63	2723.35	0	1362.68	2	18757	3
1	769	260511	Q9P0M6|H2AW_HUMAN	K.AISAHFDDSSASSLK.N	91.62	1534.73	-0.7	768.37	2	8295	2
1	544	259877	Q9UHD1|CHRD1_HUMAN	K.FQEHIIQAPKPVEAIK.R	91.62	1847.03	-1.2	924.521	2	10969	1
2	366	260244	Q96CX2|KCD12_HUMAN	R.LGAPQQPGPGPPPSR.R	91.62	1454.76	0.1	728.389	2	4597	3
2	302	259849	P33991|MCM4_HUMAN	R.TSVLAAANPIESQWNPK.K	91.59	1824.94	0.2	913.476	2	14108	1
1	1	259418	Q09666|AHNK_HUMAN	K.GPQITGPSLEGDLGLK.G	91.58	1580.84	0.9	791.428	2	15615	1
1	508	261766	O43852|CALU_HUMAN	K.DWILPSDYDHAEAEAR.H	91.57	1886.84	-0.1	944.429	2	14686	2
1	200	260089	P67809|YBOX1_HUMAN	K.GAEAANVTGPGGVPVQGSK.Y	91.57	1694.86	0	848.437	2	6183	1
2	1400	268552	P60510|PP4C_HUMAN	R.VGGDVPETNYLFMGDFVDR.G	91.57	2129.97	0.7	1065.99	2	18586	1
1	758	262354	tr|I3L3P7|I3L3P7_HUMAN	K.HGYIGEFEIIDDHR.A	91.54	1699.8	0.6	567.606	3	13676	2
1	731	259647	Q9UNE7|CHIP_HUMAN	R.SPLTQEQLIPNLAMK.E	91.54	1681.91	0.3	841.961	2	16896	1
2	157	259634	Q13423|NNTM_HUMAN	K.TSGTLISFIYPAQNPELLNK.L	91.54	2205.17	-0.1	1103.59	2	18601	1
1	275	260555	P35637|FUS_HUMAN	K.LKGEATVSFDDPPSAK.A	91.53	1660.83	0.1	831.423	2	8052	2
1	65	259551	P26641|EF1G_HUMAN	R.GQELAFPLSPDWQVDYESYTWR.K	91.53	2686.23	-2.2	896.417	3	22402	2
1	867	261367	O75947|ATP5H_HUMAN	K.YTAQVDAEEKEDVK.S	91.51	1623.76	-0.2	812.888	2	4794	2
1	761	262071	tr|J3QL05|J3QL05_HUMAN	R.DAEDAMDAMDGAVLDGR.E	91.51	1750.71	0.1	876.364	2	16114	1
1	35	259427	tr|A0A087WY61|A0A087WY61_HUMAN	R.SLEAQVAHADQQLR.D	91.5	1564.8	2.2	783.407	2	10674	1
1	222	260099	Q13162|PRDX4_HUMAN	K.DYGVYLEDSGHTLR.G	91.49	1623.75	-0.3	812.883	2	12206	2
1	13	259461	P60709|ACTB_HUMAN	K.YPIEHGIVTNWDDMEK.I	91.49	1945.89	1	973.952	2	14978	2
1	91	259452	Q92841|DDX17_HUMAN	R.SSQSSSQQFSGIGR.S	91.49	1454.67	0.1	728.345	2	6162	1
1	906	260964	P62263|RS14_HUMAN	K.ADRDESSPYAAMLAAQDVAQR.C	91.48	2264.05	-0.6	755.69	3	14617	1
1	2068	263631	Q86SX6|GLRX5_HUMAN	R.DYAAYNVLDDPELR.Q	91.47	1652.77	0	827.391	2	16265	1
1	154	259710	P38919|IF4A3_HUMAN	R.EANFTVSSMHGDMPQK.E	91.47	1777.78	-0.8	889.895	2	9446	2
1	115	260381	P06748|NPM_HUMAN	R.M(+15.99)TDQEAIQDLWQWR.K	91.45	1834.83	0.5	918.423	2	19759	3	Oxidation (M)
1	41	259494	tr|A0A087X0X3|A0A087X0X3_HUMAN	K.VGEVTYVELLMDAEGK.S	91.44	1751.87	0.9	876.941	2	20771	2
1	35	259427	tr|A0A087WY61|A0A087WY61_HUMAN	R.VSLEPHQGPGTPESK.K	91.44	1561.77	-0.3	781.894	2	4928	2
2	440	260779	P51858|HDGF_HUMAN	K.EAATLEVERPLPMEVEK.N	91.44	1939.99	-0.4	971.003	2	11579	2
2	1938	267855	tr|J3QKT5|J3QKT5_HUMAN	R.GFGFVTFADPASVDK.V	91.43	1556.75	-1.7	779.381	2	16857	1
1	132	259470	P31939|PUR9_HUMAN	K.LTEVSISSDAFFPFR.D	91.42	1714.86	-0.4	858.435	2	20486	1
2	52	259420	O75369|FLNB_HUMAN	K.APLNVQFNSPLPGDAVK.D	91.42	1765.94	0.1	883.976	2	13899	1
2	417	260920	P00387|NB5R3_HUMAN	K.SVGMIAGGTGITPMLQVIR.A	91.42	1900.03	0.1	951.021	2	18004	1
2	18	259510	P08670|VIME_HUMAN	R.KVESLQEEIAFLK.K	91.42	1532.85	0.2	767.43	2	15125	2
2	737	260353	tr|K7ENG2|K7ENG2_HUMAN	R.SVDETTQAMAFDGIIFQGQSLK.I	91.42	2385.15	0.8	1193.58	2	18128	1
2	1038	261164	Q13126|MTAP_HUMAN	R.TWGADVINMTTVPEVVLAK.E	91.42	2043.07	0.2	1022.54	2	19694	1
1	350	260500	tr|D6RAN4|D6RAN4_HUMAN	R.DFNHINVELSLLGK.K	91.41	1597.85	0.1	799.931	2	17950	2
2	312	260162	P24752|THIL_HUMAN	K.GQPDVVVKEDEEYKR.V	91.41	1789.88	-1.3	448.478	4	5092	3
2	263	259518	O00231|PSD11_HUMAN	R.YQEALHLGSQLLR.E	91.41	1526.82	0.9	764.418	2	12643	2
1	2040	268522	tr|J3QL86|J3QL86_HUMAN	K.DNTYLVELSSLLVR.N	91.4	1620.87	-0.7	811.443	2	23646	1
2	867	260167	P50995|ANX11_HUMAN	K.SLYHDISGDTSGDYR.K	91.39	1684.73	0.1	843.374	2	8329	1
2	128	259694	Q13283|G3BP1_HUMAN	R.QYYTLLNQAPDMLHR.F	91.39	1861.91	-0.1	931.964	2	14469	1
1	141	259525	P54886|P5CS_HUMAN	R.GPVGLEGLLTTK.W	91.38	1183.68	0.2	592.848	2	16258	1
2	80	259454	Q14697|GANAB_HUMAN	R.EPWLLPSQHNDIIR.D	91.38	1716.89	0.3	859.455	2	14119	2
1	2062	276467	Q9UHB7|AFF4_HUMAN	K.NSYNNSQAPSPGLGSK.A	91.35	1619.75	0.8	810.885	2	5003	1
1	2093	276528	Q69YN2|C19L1_HUMAN	R.NHIILQENAQHATR.F	91.35	1643.85	1.3	548.958	3	4865	1
1	347	260869	P31942|HNRH3_HUMAN	R.ATENDIANFFSPLNPIR.V	91.34	1917.96	1.1	959.987	2	21129	2
1	104	259529	P40926|MDHM_HUMAN	R.LTLYDIAHTPGVAADLSHIETK.A	91.34	2364.23	0.6	789.085	3	18497	2
2	851	262091	Q9HB07|MYG1_HUMAN	K.LLAQLLGTSEEDSMVGTLYDK.M	91.34	2282.14	0.3	1142.08	2	18958	1
2	721	260862	Q8IY81|SPB1_HUMAN	R.ILDPEGLALGAVIASSK.K	91.34	1652.93	0.2	827.475	2	18800	1
2	365	259720	Q96PK6|RBM14_HUMAN	R.ASYVAPLTAQPATYR.A	91.33	1607.83	0.6	804.923	2	9868	1
2	134	259796	O75367|H2AY_HUMAN	K.NGPLEVAGAAVSAGHGLPAK.F	91.32	1814.96	-0.3	908.489	2	11781	2
1	168	260288	Q8NC51|PAIRB_HUMAN	K.SEEAHAEDSVMDHHFR.K	91.31	1895.79	-0.1	632.936	3	7002	2
2	279	260725	P30048|PRDX3_HUMAN	K.HLSVNDLPVGR.S	91.31	1205.65	0.3	603.833	2	8679	2
2	953	260869	P31942|HNRH3_HUMAN	R.ATENDIANFFSPLNPIR.V	91.3	1917.96	0.9	959.987	2	19629	1
2	301	259787	P05091|ALDH2_HUMAN	R.GYFIQPTVFGDVQDGMTIAK.E	91.3	2186.07	1.4	1094.04	2	18380	1
2	325	260632	tr|I3L397|I3L397_HUMAN	R.N(+.98)DFQLIGIQDGYLSLLQDSGEVR.E	91.3	2580.27	4.4	1291.15	2	22338	1	Deamidation (NQ)
2	955	260364	Q9BWD1|THIC_HUMAN	R.TIIGSFN(+.98)GALAAVPVQDLGSTVIK.E	91.3	2371.3	0.7	1186.66	2	19189	1	Deamidation (NQ)
1	77	259499	tr|A0A087WTP3|A0A087WTP3_HUMAN	R.VPDGMVGLIIGR.G	91.28	1225.69	0	613.85	2	17828	1
2	75	259559	P07355|ANXA2_HUMAN	K.GVDEVTIVNILTNR.S	91.28	1541.84	0.4	771.928	2	18454	2
1	609	259861	O95336|6PGL_HUMAN	R.LPIPESQVITINPELPVEEAAEDYAK.K	91.27	2864.47	1.8	1433.24	2	20846	1
1	101	259489	P49736|MCM2_HUMAN	R.QINIHNLSAFYDSELFR.M	91.27	2066.02	-0.7	1034.02	2	20160	1
2	39	259439	P14625|ENPL_HUMAN	K.GVVDSDDLPLNVSR.E	91.26	1484.75	-0.4	743.38	2	11393	1
1	343	259931	P00367|DHE3_HUMAN	K.HGGTIPIVPTAEFQDR.I	91.25	1736.88	1	869.45	2	13064	2
1	6	259409	P35579|MYH9_HUMAN	R.LQQELDDLLVDLDHQR.Q	91.25	1948.99	0.7	975.501	2	19769	2
2	123	259556	Q13200|PSMD2_HUMAN	R.VGQAVDVVGQAGKPK.T	91.25	1451.81	0.4	484.944	3	4973	2
1	771	263000	P53985|MOT1_HUMAN	K.ESKEEETSIDVAGKPNEVTK.A	91.24	2189.07	0.2	730.697	3	5858	1
1	481	259939	Q15717|ELAV1_HUMAN	K.NVALLSQLYHSPAR.R	91.24	1567.85	0.1	784.931	2	14713	1
1	527	260179	P48735|IDHP_HUMAN	K.TIEAEAAHGTVTR.H	91.24	1354.68	0.7	678.35	2	4760	2
1	626	260328	P00492|HPRT_HUMAN	R.SVGYKPDFVGFEIPDK.F	91.24	1796.9	-0.1	899.456	2	16232	2
2	338	259931	P00367|DHE3_HUMAN	K.HGGTIPIVPTAEFQDR.I	91.24	1736.88	0	869.449	2	11792	1
2	98	259915	P68104|EF1A1_HUMAN	R.VETGVLKPGM(+15.99)VVTFAPVNVTTEVK.S	91.24	2530.37	0.2	844.465	3	14829	1	Oxidation (M)
2	1388	261245	tr|Q8WVC2|Q8WVC2_HUMAN	M(+42.01)QNDAGEFVDLYVPR.K	91.23	1794.82	0.7	898.42	2	18796	1	Acetylation (N-term)
1	576	260808	tr|A0A087WTV2|A0A087WTV2_HUMAN	R.TVESEAASYLDQISR.Y	91.22	1667.8	-0.2	834.907	2	18344	1
1	195	259535	tr|J3KR24|J3KR24_HUMAN	K.TESAVSQMQSVIELGR.V	91.21	1733.86	-0.2	867.938	2	17391	1
2	179	259953	Q9UHD8|SEPT9_HUMAN	K.VPEVPTAPATDAAPK.R	91.2	1462.77	-0.4	732.39	2	7125	1
2	595	260117	P13804|ETFA_HUMAN	R.AAVDAGFVPNDMQVGQTGK.I	91.2	1903.91	0.4	952.963	2	11460	1
1	811	262096	tr|E9PSH0|E9PSH0_HUMAN	K.AALEAQNALHNMK.V	91.19	1409.71	0.5	705.862	2	7991	2
2	585	261765	P28074|PSB5_HUMAN	R.GYSYDLEVEQAYDLAR.R	91.19	1890.86	-1.2	946.438	2	15654	1
2	50	259403	P34932|HSP74_HUMAN	K.NKEDQYDHLDAADMTK.V	91.18	1892.82	-1.9	947.416	2	6659	2
1	2045	267994	P16455|MGMT_HUMAN	K.FGEVISYQQLAALAGNPK.A	91.17	1905	1.1	953.508	2	19328	1
2	70	259912	P27348|1433T_HUMAN	K.TAFDEAIAELDTLNEDSYK.D	91.17	2143.98	0.2	1073	2	20216	3
2	262	260383	Q99733|NP1L4_HUMAN	R.NVDMLSELVQEYDEPILK.H	91.16	2134.05	0	1068.03	2	21295	1
2	102	259546	O75533|SF3B1_HUMAN	K.LLVDVDESTLSPEEQK.E	91.14	1800.9	-1.4	901.456	2	12047	1
1	1592	260893	Q9NR45|SIAS_HUMAN	K.IPEGTILTMDMLTVK.V	91.12	1660.88	0.9	831.447	2	20023	1
1	2048	264064	Q9H7E9|CH033_HUMAN	R.AAAYSAQVQPVDGATR.K	91.12	1603.8	-0.2	802.905	2	6569	1
1	233	259515	P34897|GLYM_HUMAN	R.GWTGQESLSDSDPEMWELLQR.E	91.12	2463.1	1	1232.56	2	20076	1
1	110	259486	P49321|NASP_HUMAN	K.GGAAPEGPNEAEVTSGKPEQEVPDAEEEK.S	91.11	2950.33	-0.7	984.45	3	8357	1
2	146	259616	P14866|HNRPL_HUMAN	K.SKPGAAMVEMADGYAVDR.A	91.1	1866.86	-1.9	934.436	2	12059	2
2	1954	285223	Q05655|KPCD_HUMAN	K.TGVAGEDMQDNSGTYGK.I	91.09	1728.73	2	865.372	2	4876	1
2	133	259528	P48643|TCPE_HUMAN	K.DGDVTVTNDGATILSMMDVDHQIAK.L	91.07	2645.23	0.3	882.751	3	18003	1
2	1181	263920	tr|H0Y8Z9|H0Y8Z9_HUMAN	K.IPVENILGEVGDGFK.V	91.07	1585.84	-1.3	793.924	2	18133	1
2	75	259559	P07355|ANXA2_HUMAN	K.TDLEKDIISDTSGDFR.K	91.06	1810.86	0.7	604.627	3	13992	1
2	341	259684	tr|A0A075B730|A0A075B730_HUMAN	R.EELLAEFGSGTLDLPALTR.R	91.05	2031.05	-0.5	1016.53	2	20289	1
1	235	259696	O00567|NOP56_HUMAN	K.MSQVAPSLSALIGEAVGAR.L	91.04	1855.98	0.4	928.999	2	22050	1
1	975	261801	tr|E9PM17|E9PM17_HUMAN	K.SAEDYNSSNALNVK.A	91.04	1510.69	0.3	756.352	2	6917	1
2	62	259497	P78371|TCPB_HUMAN	K.LGGSLADSYLDEGFLLDKK.I	91.04	2040.04	0.8	681.022	3	16987	1
2	93	260089	P67809|YBOX1_HUMAN	K.GAEAANVTGPGGVPVQGSK.Y	91.03	1694.86	0.3	848.437	2	5456	3
2	714	261830	tr|Q5JRI1|Q5JRI1_HUMAN	R.DAEDALHNLDR.K	91.03	1267.58	-0.6	634.797	2	8140	2
1	142	259450	P17987|TCPA_HUMAN	R.YINENLIVNTDELGR.D	91.01	1761.89	-0.1	881.952	2	15123	1
1	571	260920	P00387|NB5R3_HUMAN	K.SVGMIAGGTGITPMLQVIR.A	91	1900.03	0.1	951.021	2	19511	1
2	82	259721	P27824|CALX_HUMAN	K.IPDPEAVKPDDWDEDAPAK.I	90.99	2106.97	-0.5	1054.49	2	10817	2
2	97	259946	P62937|PPIA_HUMAN	K.VKEGMNIVEAMER.F	90.99	1504.74	-0.2	753.376	2	11719	2
2	56	259482	P00558|PGK1_HUMAN	K.VLNNMEIGTSLFDEEGAK.I	90.99	1965.94	0.5	983.976	2	15818	1
1	203	259951	Q9Y6M1|IF2B2_HUMAN	K.IAPAEGPDVSER.M	90.98	1239.61	0.5	620.812	2	4994	1
2	31	259397	P13797|PLST_HUMAN	M(+42.01)DEMATTQISKDELDELK.E	90.97	2137.98	0.6	1070	2	15772	1	Acetylation (N-term)
1	1112	262272	O75531|BAF_HUMAN	R.DFVAEPMGEKPVGSLAGIGEVLGK.K	90.96	2399.24	-0.7	1200.63	2	18812	2
2	166	259626	P08727|K1C19_HUMAN	R.SLLEGQEDHYNNLSASK.V	90.96	1903.89	0.1	952.953	2	8294	2
2	50	259403	P34932|HSP74_HUMAN	K.MQVDQEEPHVEEQQQQTPAENK.A	90.95	2621.17	0.5	874.73	3	5544	1
2	175	259593	O60506|HNRPQ_HUMAN	K.VWGNVGTVEWADPIEDPDPEVMAK.V	90.94	2653.24	-0.7	1327.62	2	18213	1
1	268	259782	P50454|SERPH_HUMAN	K.HLAGLGLTEAIDK.N	90.93	1336.73	0.5	669.375	2	12278	2
1	1324	260861	Q9H0B6|KLC2_HUMAN	K.SVEEPTQPGGTGLSDSR.T	90.93	1715.8	-0.2	858.905	2	6019	1
2	579	260843	O43809|CPSF5_HUMAN	K.LPGGELNPGEDEVEGLK.R	90.93	1751.86	0.5	876.937	2	11492	1
2	70	259912	P27348|1433T_HUMAN	R.KQTIDNSQGAYQEAFDISK.K	90.93	2142.02	0.2	1072.02	2	10434	2
2	261	259808	P23284|PPIB_HUMAN	K.HYGPGWVSMANAGK.D	90.92	1473.68	0.1	737.848	2	9691	2
2	1381	263469	P62877|RBX1_HUMAN	M.A(+42.01)AAMDVDTPSGTNSGAGK.K	90.92	1690.75	0.6	846.381	2	7122	1	Acetylation (N-term)
1	145	259700	Q15181|IPYR_HUMAN	K.GYIWNYGAIPQTWEDPGHNDK.H	90.9	2460.11	0.8	1231.07	2	17976	2
1	1469	261967	tr|K7EK33|K7EK33_HUMAN	K.LFVGGLDWSTTQETLR.S	90.89	1821.93	0.1	911.97	2	18591	1
1	236	259533	P49411|EFTU_HUMAN	K.ADAVQDSEMVELVELEIR.E	90.88	2045	0.8	1023.51	2	21592	1
2	312	260162	P24752|THIL_HUMAN	K.FGNEVIPVTVTVK.G	90.88	1401.79	0.4	701.901	2	12686	1
2	112	259452	Q92841|DDX17_HUMAN	K.FVINYDYPNSSEDYVHR.I	90.87	2116.95	-0.5	706.657	3	12476	1
2	484	260746	P62316|SMD2_HUMAN	K.REEEEFNTGPLSVLTQSVK.N	90.87	2162.09	-1	721.702	3	16358	4
2	459	259651	Q99460|PSMD1_HUMAN	K.DTSEDIEELVEPVAAHGPK.I	90.85	2034.97	-1	1018.49	2	15291	1
2	425	260097	tr|A0A0A0MR02|A0A0A0MR02_HUMAN	K.VNNSSLIGVGYTQTLRPGVK.L	90.85	2102.15	-0.8	1052.08	2	11736	2
2	303	259539	P53618|COPB_HUMAN	K.YEAAGTLVTLSSAPTAIK.A	90.85	1791.96	0.3	896.988	2	13646	1
2	730	260328	P00492|HPRT_HUMAN	R.SVGYKPDFVGFEIPDK.F	90.85	1796.9	0.7	899.457	2	14787	1
2	563	259515	P34897|GLYM_HUMAN	R.GWTGQESLSDSDPEMWELLQR.E	90.84	2463.1	0.7	1232.56	2	18531	1
1	290	259688	P16615|AT2A2_HUMAN	K.TASEMVLADDNFSTIVAAVEEGR.A	90.83	2424.15	0.4	1213.08	2	23414	1
2	648	263137	P35244|RFA3_HUMAN	K.IIHDFPQFYPLGIVQHD	90.83	2038.03	0.2	1020.02	2	18103	2
2	48	259442	P11021|GRP78_HUMAN	K.TKPYIQVDIGGGQTK.T	90.83	1603.86	0.1	802.936	2	8579	1
2	23	259410	Q00610|CLH1_HUMAN	R.LASTLVHLGEYQAAVDGAR.K	90.83	1970.02	0.1	986.018	2	13324	2
1	81	259942	P26599|PTBP1_HUMAN	K.NNQFQALLQYADPVSAQHAK.L	90.82	2242.11	0.2	748.378	3	18510	2
2	120	259606	P30101|PDIA3_HUMAN	K.M(+15.99)DATANDVPSPYEVR.G	90.82	1679.75	-0.4	840.88	2	8154	1	Oxidation (M)
2	101	259499	tr|A0A087WTP3|A0A087WTP3_HUMAN	R.VPDGMVGLIIGR.G	90.82	1225.69	0	613.85	2	16354	1
1	489	261337	Q9UMS4|PRP19_HUMAN	K.VTSVVFHPSQDLVFSASPDATIR.I	90.81	2472.26	0.3	825.096	3	16762	1
2	103	259700	Q15181|IPYR_HUMAN	K.VIAINVDDPDAANYNDINDVK.R	90.81	2287.1	0.4	1144.56	2	13114	2
2	823	262354	tr|I3L3P7|I3L3P7_HUMAN	K.HGYIGEFEIIDDHR.A	90.8	1699.8	0.8	567.606	3	12410	2
2	385	261521	O75475|PSIP1_HUMAN	K.LPIFFFGTHETAFLGPK.D	90.8	1921.01	1.6	961.516	2	19849	3
1	836	259602	Q10567|AP1B1_HUMAN	K.KPTETQELVQQVLSLATQDSDNPDLR.D	90.79	2924.47	0.7	975.832	3	23207	1
1	1165	275713	P16435|NCPR_HUMAN	R.IFELGLGDDDGNLEEDFITWR.E	90.79	2453.14	-0.6	1227.58	2	23466	1
2	58	259835	P09211|GSTP1_HUMAN	K.FQDGDLTLYQSNTILR.H	90.79	1882.94	0.5	942.479	2	14848	3
1	696	260625	tr|H3BU16|H3BU16_HUMAN	K.TSDIFGSPVTATSR.L	90.78	1437.71	0.3	719.862	2	11251	1
2	110	259529	P40926|MDHM_HUMAN	R.FVFSLVDAMNGK.E	90.78	1326.66	0.3	664.34	2	17760	1
2	269	259724	Q03252|LMNB2_HUMAN	R.TVLVNADGEEVAMR.T	90.77	1502.74	0.6	752.378	2	9355	1
1	100	259473	P05023|AT1A1_HUMAN	K.NMVPQQALVIR.N	90.76	1267.71	-1.4	634.86	2	12422	1
1	71	259792	P07195|LDHB_HUMAN	K.SLADELALVDVLEDKLK.G	90.75	1870.03	1.1	936.023	2	23216	2
1	972	261765	P28074|PSB5_HUMAN	R.DAYSGGAVNLYHVR.E	90.75	1520.74	0.7	761.376	2	10304	1
2	1096	261331	Q15738|NSDHL_HUMAN	R.GYAVNVFDIQQGFDNPQVR.F	90.75	2166.05	2	1084.03	2	17218	1
2	824	260608	tr|J3QLE5|J3QLE5_HUMAN	R.GENLVSMTVEGPPPK.D	90.74	1553.78	1.6	777.896	2	10896	2
1	319	260036	P40227|TCPZ_HUMAN	K.QADLYISEGLHPR.I	90.73	1497.76	0	749.886	2	10785	1
1	388	260658	P38606|VATA_HUMAN	K.SDYAQLLEDMQNAFR.S	90.73	1799.81	0.3	900.915	2	22748	1
2	78	259444	tr|E9PLK3|E9PLK3_HUMAN	R.DAESIHQYLLQR.K	90.73	1471.74	0.1	736.878	2	10528	1
1	193	259556	Q13200|PSMD2_HUMAN	R.VGQAVDVVGQAGKPK.T	90.72	1451.81	0	726.912	2	5611	2
1	39	259503	P05787|K2C8_HUMAN	R.SNMDNMFESYINNLR.R	90.71	1846.8	0.8	924.407	2	20759	1
1	117	259456	Q14315|FLNC_HUMAN	R.VEESTQVGGDPFPAVFGDFLGR.E	90.71	2323.11	0.3	1162.56	2	22867	1
1	896	262568	Q9Y3C6|PPIL1_HUMAN	R.VGMVETNSQDRPVDDVK.I	90.71	1887.9	-0.4	944.957	2	6804	2
1	209	259616	P14866|HNRPL_HUMAN	K.SDALETLGFLNHYQMK.N	90.7	1865.9	0.3	622.973	3	18328	2
1	67	259668	P26038|MOES_HUMAN	K.TQEQLALEMAELTAR.I	90.7	1702.86	-0.2	852.435	2	17940	2
2	404	259736	P14868|SYDC_HUMAN	R.LPLQLDDAVRPEAEGEEEGR.A	90.7	2222.08	0.3	741.701	3	11726	1
1	1469	261967	tr|K7EK33|K7EK33_HUMAN	K.SQAPGQPGASQWGSR.V	90.69	1512.71	-0.3	757.361	2	5757	1
1	1459	261796	Q9NQC3|RTN4_HUMAN	R.KPAAGLSAAPVPTAPAAGAPLMDFGNDFVPPAPR.G	90.68	3270.69	0.2	1091.24	3	19289	1
1	167	259790	P37802|TAGL2_HUMAN	R.YGINTTDIFQTVDLWEGK.N	90.67	2099.02	0.3	1050.52	2	22747	3
1	2031	264314	tr|E9PRZ9|E9PRZ9_HUMAN	K.INEELESQYQQSMDSK.L	90.66	1927.85	0.6	964.931	2	10016	1
2	413	259603	P05198|IF2A_HUMAN	R.TEGLSVLSQAMAVIK.E	90.65	1545.84	0.5	773.929	2	19306	1
2	98	259915	P68104|EF1A1_HUMAN	R.EHALLAYTLGVK.Q	90.64	1313.73	0.3	657.875	2	12684	2
2	18	259510	P08670|VIME_HUMAN	R.ETNLDSLPLVDTHSK.R	90.64	1667.84	0	834.926	2	11158	3
1	58	259506	Q9NZI8|IF2B1_HUMAN	K.VSYIPDEQIAQGPEN(+.98)GR.R	90.63	1872.89	-0.1	937.45	2	11763	1	Deamidation (NQ)
1	40	259510	P08670|VIME_HUMAN	R.EMEENFAVEAANYQDTIGR.L	90.63	2185.96	-0.1	1093.99	2	15997	1
2	761	264376	P35250|RFC2_HUMAN	K.IIILDEADSMTDGAQQALR.R	90.63	2059.03	4.2	1030.52	2	16389	1
1	21	259421	Q01082|SPTB2_HUMAN	R.DMGEMVTQGQTDAQYMFLR.Q	90.62	2219.96	-1.1	1110.99	2	19566	1
1	949	260485	Q14165|MLEC_HUMAN	R.SNPEDQILYQTER.Y	90.62	1591.75	-0.6	796.881	2	11288	1
2	156	260285	P18669|PGAM1_HUMAN	K.NLKPIKPMQFLGDEETVR.K	90.62	2114.12	0.9	1058.07	2	13401	2
1	77	259499	tr|A0A087WTP3|A0A087WTP3_HUMAN	K.MILIQDGSQNTNVDKPLR.I	90.61	2041.06	-1.4	1021.54	2	11504	2
1	1249	263047	Q8WW12|PCNP_HUMAN	R.SAEEEAADLPTKPTK.I	90.61	1585.78	-0.2	793.899	2	5570	1
2	371	260340	P16989|YBOX3_HUMAN	K.DGVPEGAQLQGPVHR.N	90.61	1558.79	-0.3	780.4	2	6425	1
2	122	259457	O43390|HNRPR_HUMAN	K.VTEGLVDVILYHQPDDK.K	90.61	1939.99	0.4	971.002	2	16124	2
2	386	259567	Q01813|PFKAP_HUMAN	R.MLAIYDGFDGFAK.G	90.61	1446.69	0	724.35	2	17311	1
1	16	259432	P08107|HSP71_HUMAN	K.HWPFQVINDGDKPK.V	90.6	1679.84	-0.8	840.928	2	12652	4
2	442	261279	Q00688|FKBP3_HUMAN	K.FLQEHGSDSFLAEHK.L	90.6	1743.82	-0.6	872.918	2	8563	3
2	845	262400	Q07666|KHDR1_HUMAN	K.KDDEENYLDLFSHK.N	90.6	1751.8	-0.6	876.907	2	13425	2
2	71	259425	Q9Y490|TLN1_HUMAN	R.GVAALTSDPAVQAIVLDTASDVLDK.A	90.6	2468.3	0.3	1235.16	2	22352	1
2	25	259422	P35580|MYH10_HUMAN	R.IVGLDQVTGMTETAFGSAYK.T	90.6	2087.02	0.6	1044.52	2	18181	1
1	131	259643	P12277|KCRB_HUMAN	R.GTGGVDTAAVGGVFDVSNADR.L	90.59	1963.92	-0.2	982.969	2	14339	1
1	677	261186	Q3ZCQ8|TIM50_HUMAN	R.TVLEHYALEDDPLAAFK.Q	90.59	1930.97	0.4	966.491	2	18626	1
2	2	259429	P07437|TBB5_HUMAN	K.MAVTFIGNSTAIQELFK.R	90.59	1868.97	0.8	935.493	2	20428	2
1	162	259657	P04843|RPN1_HUMAN	K.TILPAAAQDVYYR.D	90.58	1479.77	0.6	740.894	2	13898	1
1	899	263108	tr|B5MC59|B5MC59_HUMAN	K.EDSHPFDLGLYNEAVK.I	90.57	1832.86	-1	917.435	2	15143	2
1	1085	261270	P25398|RS12_HUMAN	M.A(+42.01)EEGIAAGGVM(+15.99)DVNTALQEVLK.T	90.57	2272.13	1	1137.07	2	23524	2	Acetylation (N-term); Oxidation (M)
1	682	262059	Q12788|TBL3_HUMAN	K.DVTEAEQAEEQAR.Q	90.55	1474.65	-1.3	738.333	2	5557	1
1	1463	275823	Q8N0X4|CLYBL_HUMAN	R.VNSVSSGLAEEDLETLLQSR.V	90.55	2146.08	-0.3	1074.04	2	20412	1
2	874	261715	O14908|GIPC1_HUMAN	K.APPLVENEEAEPGR.G	90.54	1506.73	-0.7	754.372	2	6217	1
2	158	259668	P26038|MOES_HUMAN	K.FYPEDVSEELIQDITQR.L	90.54	2081	-1	1041.5	2	21256	4
1	34	259449	P14618|KPYM_HUMAN	R.EAEAAIYHLQLFEELR.R	90.53	1930.98	-1	966.496	2	19538	2
1	193	259556	Q13200|PSMD2_HUMAN	R.EDVLTLLLPVMGDSK.S	90.53	1628.87	-0.2	815.442	2	23447	1
1	978	261143	Q9NUQ9|FA49B_HUMAN	K.MTNPAIQNDFSYYR.R	90.52	1718.77	-0.4	860.393	2	13835	1
1	144	259694	Q13283|G3BP1_HUMAN	K.LPNFGFVVFDDSEPVQK.V	90.51	1936.96	1.2	969.487	2	20573	2
1	43	259464	P10809|CH60_HUMAN	K.ISSIQSIVPALEIANAHR.K	90.5	1918.06	0.3	960.039	2	18116	4
2	1661	276537	Q8N4Q1|MIA40_HUMAN	K.KPAEQAEETAPIEATATK.E	90.5	1883.95	-0.7	942.98	2	4822	2
2	515	260488	P30086|PEBP1_HUMAN	K.WSGPLSLQEVDEQPQHPLHVTYAGAAVDELGK.V	90.5	3470.71	0.5	1157.91	3	16105	1
2	246	259703	Q99613|EIF3C_HUMAN	K.DAHNALLDIQSSGR.A	90.48	1495.74	-2.8	748.874	2	9066	2
2	580	260134	O00303|EIF3F_HUMAN	R.LHPVILASIVDSYER.R	90.48	1710.93	-0.4	856.472	2	17152	2
2	31	259397	P13797|PLST_HUMAN	R.WANFHLENSGWQK.I	90.46	1615.75	0.4	808.884	2	12740	2
2	240	259655	P52209|6PGD_HUMAN	K.DAFDRNPELQNLLLDDFFK.S	90.45	2309.13	0.5	770.719	3	21814	2
2	25	259422	P35580|MYH10_HUMAN	R.KLDGETTDLQDQIAELQAQIDELK.L	90.45	2713.37	0.5	905.463	3	20767	1
1	624	260319	P68871|HBB_HUMAN	R.FFESFGDLSTPDAVMGNPK.V	90.44	2057.94	0.2	1029.98	2	18404	1
2	1063	275713	P16435|NCPR_HUMAN	R.IFELGLGDDDGNLEEDFITWR.E	90.44	2453.14	3.1	1227.58	2	22010	1
2	609	260354	Q13561|DCTN2_HUMAN	R.LLHEVQELTTEVEK.I	90.41	1666.88	-1.7	834.445	2	13067	1
1	141	259525	P54886|P5CS_HUMAN	R.GKDHVVSDFSEHGSLK.Y	90.4	1740.84	0.3	436.218	4	6172	1
2	274	259879	P06744|G6PI_HUMAN	K.TFTTQETITNAETAK.E	90.4	1654.8	0.4	828.41	2	8007	1
2	56	259482	P00558|PGK1_HUMAN	K.LGDVYVNDAFGTAHR.A	90.39	1633.78	0.7	545.603	3	10952	2
2	1130	263544	P18615|NELFE_HUMAN	R.ELGPDGEEAEGPGAGDGPPR.S	90.39	1905.83	0.4	953.925	2	6228	1
2	311	259888	P25786|PSA1_HUMAN	R.IHQIEYAMEAVK.Q	90.39	1430.72	0.1	716.369	2	9919	2
2	331	260208	O60664|PLIN3_HUMAN	R.QVEDLQATFSSIHSFQDLSSSILAQSR.E	90.39	2993.47	0.8	998.832	3	20774	1
2	951	261744	P41567|EIF1_HUMAN	K.GDDLLPAGTEDYIHIR.I	90.38	1783.87	0.1	892.944	2	14322	1
1	1362	262234	tr|E5RHG8|E5RHG8_HUMAN	K.AMLSGPGQFAENETNEVNFR.E	90.37	2210.01	0	1106.01	2	15716	1
2	116	259402	P25205|MCM3_HUMAN	K.SLAPSIHGHDYVK.K	90.37	1422.73	-0.1	712.37	2	6095	1
2	18	259510	P08670|VIME_HUMAN	R.EMEENFAVEAANYQDTIGR.L	90.37	2185.96	-0.2	1093.99	2	14521	2
2	892	261196	tr|R4GMT0|R4GMT0_HUMAN	R.VMAGALEGDIFIGPK.A	90.37	1516.8	1.1	759.406	2	15705	1
2	10	259483	P06733|ENOA_HUMAN	K.LAM(+15.99)QEFMILPVGAANFR.E	90.36	1922.97	3.2	962.498	2	18425	1	Oxidation (M)
2	514	260090	Q9Y2X3|NOP58_HUMAN	R.YDAFGEDSSSAMGVENR.A	90.36	1833.75	-0.4	917.881	2	9799	1
2	541	261812	Q9BTT0|AN32E_HUMAN	R.KLELSDNIISGGLEVLAEK.C	90.35	2027.12	1.6	1014.57	2	19149	2
2	186	259480	P49792|RBP2_HUMAN	K.APGTNVAMASNQAVR.I	90.35	1485.74	-0.1	743.875	2	5416	1
2	534	263874	tr|E9PKG6|E9PKG6_HUMAN	K.LHDVNSDGFLDEQELEALFTK.E	90.35	2419.15	0.6	807.393	3	19695	2
2	162	259734	tr|E9PPJ0|E9PPJ0_HUMAN	K.LAQQQAALLMQQEER.A	90.34	1755.89	-0.4	878.954	2	10634	1
2	95	259790	P37802|TAGL2_HUMAN	K.QM(+15.99)EQISQFLQAAER.Y	90.34	1693.81	-1.2	847.911	2	14699	1	Oxidation (M)
2	877	267696	Q10570|CPSF1_HUMAN	R.ESLAEEHEGLVGEGQR.S	90.34	1738.81	1.3	870.414	2	6490	2
1	32	259425	Q9Y490|TLN1_HUMAN	K.AVSSAIAQLLGEVAQGNENYAGIAAR.D	90.33	2572.32	0.8	1287.17	2	23159	2
2	100	259473	P05023|AT1A1_HUMAN	K.GVGIISEGNETVEDIAAR.L	90.33	1828.92	0.8	915.466	2	13982	1
2	239	260481	P07737|PROF1_HUMAN	R.DSLLQDGEFSMDLR.T	90.33	1624.74	-0.2	813.377	2	16537	2
1	521	260322	P61204|ARF3_HUMAN	K.NISFTVWDVGGQDK.I	90.32	1564.75	1.2	783.384	2	17281	1
2	183	261292	P61981|1433G_HUMAN	K.NVTELNEPLSNEER.N	90.32	1642.78	0.8	822.398	2	8205	1
2	378	261187	Q86V81|THOC4_HUMAN	K.QQLSAEELDAQLDAYNAR.M	90.32	2033.97	0	1017.99	2	13772	1
2	1747	262622	Q7Z3K3|POGZ_HUMAN	K.VPEPNENVGDAVQTK.L	90.32	1595.78	0.2	798.897	2	5934	1
2	76	260381	P06748|NPM_HUMAN	R.MTDQEAIQDLWQWR.K	90.32	1818.84	0.3	910.426	2	19429	3
1	175	259634	Q13423|NNTM_HUMAN	K.DDFDFGTMGHVIR.G	90.31	1508.67	1.2	755.344	2	15441	1
1	484	261577	tr|Q5JW30|Q5JW30_HUMAN	K.LLSELDQQSTEMPR.T	90.31	1645.8	2	823.908	2	11911	1
1	1093	260496	tr|M0R0F0|M0R0F0_HUMAN	K.WSTDDVQINDISLQDYIAVK.E	90.31	2322.14	-0.3	1162.08	2	19848	1
1	1620	267913	Q2M389|WASH7_HUMAN	R.AVFPIYLDDVYENAVDAAR.L	90.31	2140.05	2	1071.03	2	22442	1
1	109	259606	P30101|PDIA3_HUMAN	K.MDATANDVPSPYEVR.G	90.29	1663.75	0.1	832.883	2	10471	1
1	46	259901	P04406|G3P_HUMAN	R.VIISAPSADAPMFVMGVNHEK.Y	90.28	2212.1	-0.2	1107.06	2	16629	2
2	511	261555	Q53EL6|PDCD4_HUMAN	K.DSVWGSGGGQQSVNHLVK.E	90.28	1853.9	0.6	927.959	2	9398	2
2	39	259439	P14625|ENPL_HUMAN	K.YSQFINFPIYVWSSK.T	90.28	1877.94	0.4	939.975	2	20572	1
1	67	259668	P26038|MOES_HUMAN	K.FYPEDVSEELIQDITQR.L	90.27	2081	0.5	1041.51	2	22758	3
1	976	264352	tr|E9PRQ7|E9PRQ7_HUMAN	R.GEELGGGQDPVQLLSGFPR.R	90.27	1954.97	0.7	978.495	2	19008	1
2	128	259694	Q13283|G3BP1_HUMAN	K.DFFQSYGNVVELR.I	90.27	1572.76	0.4	787.386	2	16886	2
2	1087	261836	tr|H3BLU7|H3BLU7_HUMAN	R.FYAYNPLAGGLLTGK.Y	90.27	1583.83	2.3	792.927	2	17441	1
1	1268	263537	tr|H3BV80|H3BV80_HUMAN	K.DHIMEIFSTYGK.I	90.26	1439.68	-1.2	720.844	2	15932	1
1	291	259685	tr|A0A087X1U6|A0A087X1U6_HUMAN	R.AVTGYTDPYTGQQISLFQAMQK.G	90.26	2446.18	3.4	1224.1	2	18499	1
1	24	259400	P22314|UBA1_HUMAN	R.LAGTQPLEVLEAVQR.S	90.26	1622.9	0.1	812.457	2	17596	2
2	7	259417	P78527|PRKDC_HUMAN	R.TVGALQVLGTEAQSSLLK.A	90.26	1814.01	1.2	908.016	2	17496	1
1	705	260244	Q96CX2|KCD12_HUMAN	R.LGAPQQPGPGPPPSR.R	90.25	1454.76	0.3	728.389	2	5279	1
2	111	259561	P00338|LDHA_HUMAN	K.GEMMDLQHGSLFLR.T	90.25	1632.78	0.3	545.266	3	14828	2
2	165	259711	P78347|GTF2I_HUMAN	R.DQSAVVVQGLPEGVAFK.H	90.25	1742.92	0	872.467	2	14150	1
2	35	259427	tr|A0A087WY61|A0A087WY61_HUMAN	K.FVLDHEDGLNLNEDLENFLQK.A	90.24	2501.21	-1	834.742	3	20215	1
2	202	259610	P21796|VDAC1_HUMAN	K.SENGLEFTSSGSANTETTK.V	90.24	1958.87	-0.2	980.442	2	7052	1
1	451	260757	Q99497|PARK7_HUMAN	K.GAEEMETVIPVDVMR.R	90.23	1674.8	0.6	838.406	2	16806	1
1	273	260375	P62701|RS4X_HUMAN	R.ERHPGSFDVVHVK.D	90.22	1505.77	-0.1	377.451	4	6493	1
1	407	259945	tr|G3V1A4|G3V1A4_HUMAN	K.EILVGDVGQTVDDPYATFVK.M	90.2	2165.09	0.3	1083.55	2	18315	1
1	45	259420	O75369|FLNB_HUMAN	K.SPFEVQVGPEAGMQK.V	90.2	1602.77	0	802.393	2	12485	1
2	367	260232	P62191|PRS4_HUMAN	K.APQETYADIGGLDNQIQEIK.E	90.2	2202.08	0.6	1102.05	2	14453	2
2	1	259418	Q09666|AHNK_HUMAN	K.ISMQDVDLSLGSPK.L	90.2	1488.75	-0.2	745.382	2	13522	1
2	160	259506	Q9NZI8|IF2B1_HUMAN	K.ITISSLQDLTLYNPER.T	90.2	1861.98	-0.7	931.996	2	17571	1
1	1668	263920	tr|H0Y8Z9|H0Y8Z9_HUMAN	K.IPVENILGEVGDGFK.V	90.19	1585.84	0.1	793.925	2	19657	1
2	822	262431	Q9Y696|CLIC4_HUMAN	K.HPESNTAGMDIFAK.F	90.18	1516.7	0.1	759.356	2	9439	1
2	268	259566	Q96I24|FUBP3_HUMAN	K.IDSIPHLNNSTPLVDPSVYGYGVQK.R	90.18	2712.38	0.9	905.133	3	15181	1
2	414	259639	tr|B4DJ81|B4DJ81_HUMAN	R.YDDIEGAN(+.98)YFQQANELSK.L	90.18	2104.92	-0.6	1053.47	2	13874	1	Deamidation (NQ)
1	377	260517	Q9UBT2|SAE2_HUMAN	K.YLFNQLFGEEDADQEVSPDR.A	90.17	2371.06	0.1	1186.54	2	19728	1
2	153	260076	tr|B4DY09|B4DY09_HUMAN	K.INNVIDNLIVAPGTFEVQIEEVR.Q	90.17	2581.38	0.5	1291.7	2	21356	2
2	278	260375	P62701|RS4X_HUMAN	R.HPGSFDVVHVK.D	90.17	1220.63	0	407.884	3	6502	1
1	130	259507	P38646|GRP75_HUMAN	K.STNGDTFLGGEDFDQALLR.H	90.16	2054.95	0.4	1028.48	2	18654	1
1	5	259426	Q14204|DYHC1_HUMAN	R.FGNPLLVQDVESYDPVLNPVLNR.E	90.16	2597.35	2.5	1299.68	2	22397	1
1	951	264787	Q86UE4|LYRIC_HUMAN	R.SWQDELAQQAEEGSAR.L	90.16	1803.8	-0.6	902.908	2	13931	1
2	106	259460	Q15149|PLEC_HUMAN	R.APVPASELLASGVLSR.A	90.16	1565.88	0	783.946	2	15452	1
1	137	259413	Q86VP6|CAND1_HUMAN	K.EGPAVVGQFIQDVK.N	90.15	1485.78	0.6	743.899	2	16901	1
2	589	262889	tr|E7EQL5|E7EQL5_HUMAN	K.SVSTPSEAGSQDSGDGAVGSR.R	90.15	1949.86	0.5	975.936	2	3621	3
2	589	262902	Q13409|DC1I2_HUMAN	K.SVSTPSEAGSQDSGDGAVGSR.T	90.15	1949.86	0.5	975.936	2	3621	3
2	131	259638	P49588|SYAC_HUMAN	R.TITVALADGGRPDNTGR.G	90.15	1712.88	0.7	857.448	2	7524	2
2	813	260342	P82979|SARNP_HUMAN	R.FGIVTSSAGTGTTEDTEAK.K	90.13	1870.88	-0.3	936.447	2	8020	1
2	91	259477	P33993|MCM7_HUMAN	R.SLEQNIQLPAALLSR.F	90.13	1651.93	0.8	826.971	2	17010	1
1	687	260446	Q9P2E9|RRBP1_HUMAN	R.DAQDVQASQAEADQQQTR.L	90.12	1987.88	1	994.95	2	3864	2
2	146	259616	P14866|HNRPL_HUMAN	R.AITHLNNNFMFGQK.L	90.12	1633.8	-1	817.908	2	11744	1
2	589	262889	tr|E7EQL5|E7EQL5_HUMAN	R.DLEDKEGEIQAGAK.L	90.12	1501.73	0.2	751.87	2	5127	2
1	145	259700	Q15181|IPYR_HUMAN	K.VIAINVDDPDAANYNDINDVK.R	90.1	2287.1	-0.4	1144.56	2	14582	1
1	24	259400	P22314|UBA1_HUMAN	R.AAVATFLQSVQVPEFTPK.S	90.1	1932.04	0	967.025	2	20140	1
1	61	259458	P55072|TERA_HUMAN	R.LIVDEAINEDNSVVSLSQPK.M	90.1	2169.12	0.8	1085.57	2	15792	1
2	146	259616	P14866|HNRPL_HUMAN	K.SDALETLGFLNHYQMK.N	90.1	1865.9	0.4	622.974	3	16870	2
2	582	262088	Q9Y2Z0|SUGT1_HUMAN	R.FFQSFSDALIDEDPQAALEELTK.A	90.1	2613.25	2.2	1307.63	2	22072	1
1	425	261187	Q86V81|THOC4_HUMAN	K.QQLSAEELDAQLDAYNAR.M	90.09	2033.97	0.5	1017.99	2	15227	2
1	361	260507	tr|F8VPD4|F8VPD4_HUMAN	R.VLGTSPEAIDSAENR.F	90.09	1557.76	-0.3	779.889	2	8463	1
2	26	259426	Q14204|DYHC1_HUMAN	R.FGNPLLVQDVESYDPVLNPVLNR.E	90.09	2597.35	0.6	1299.68	2	20895	1
2	1054	260726	tr|B1AK87|B1AK87_HUMAN	K.YDPPLEDGAMPSAR.L	90.08	1517.68	0.1	759.848	2	9165	1
2	1094	263101	P04818|TYSY_HUMAN	R.DMESDYSGQGVDQLQR.V	90.08	1826.77	-1.4	914.393	2	8812	1
2	1660	264326	P05386|RLA1_HUMAN	K.AAGVNVEPFWPGLFAK.A	90.07	1701.89	0.3	851.951	2	19651	2
1	418	259642	Q01518|CAP1_HUMAN	K.LSDLLAPISEQIK.E	90.06	1425.81	0.2	713.911	2	16828	1
1	1495	268717	Q9Y6Y8|S23IP_HUMAN	R.AHTSSTQLQEELEK.V	90.06	1599.77	1.1	800.895	2	7403	1
1	1799	264326	P05386|RLA1_HUMAN	K.AAGVNVEPFWPGLFAK.A	90.05	1701.89	0.6	851.952	2	21182	2
2	687	260038	O00232|PSD12_HUMAN	K.DPNNLLNDWSQK.L	90.05	1442.68	0	722.347	2	13117	1
2	736	261607	P04040|CATA_HUMAN	K.FYTEDGNWDLVGNNTPIFFIR.D	90.05	2517.2	0.2	1259.61	2	21412	1
1	1639	275989	P45954|ACDSB_HUMAN	R.DTPGLHIGKPENK.L	90.01	1404.74	-0.1	703.375	2	5571	1
2	66	259759	Q02952|AKA12_HUMAN	K.AITPQAQEELQK.Q	90.01	1354.71	0	678.362	2	5396	1
2	107	259501	Q7KZF4|SND1_HUMAN	R.NLPGLVQEGEPFSEEATLFTK.E	90.01	2305.15	0.5	1153.58	2	18664	1
2	1564	262599	Q9BTA9|WAC_HUMAN	K.QGPVSQSATQQPVTADK.Q	90	1740.86	-0.2	871.439	2	3627	1
2	263	259518	O00231|PSD11_HUMAN	K.LYDNLLEQNLIR.V	89.99	1502.81	0.3	752.412	2	15990	1
2	62	259497	P78371|TCPB_HUMAN	R.EGTIGDMAILGITESFQVK.R	89.99	2008.02	0.8	1005.02	2	21276	2
1	183	259695	Q9Y230|RUVB2_HUMAN	R.ALESDMAPVLIMATNR.G	89.98	1730.87	0.9	866.443	2	18318	1
1	806	260791	P49721|PSB2_HUMAN	R.N(+.98)GYELSPTAAANFTR.R	89.98	1611.75	1.3	806.885	2	14211	1	Deamidation (NQ)
1	39	259503	P05787|K2C8_HUMAN	R.ELQSQISDTSVVLSMDNSR.S	89.97	2108.01	0.4	1055.01	2	14802	1
1	1198	263544	P18615|NELFE_HUMAN	R.SISADDDLQESSR.R	89.96	1421.63	-0.5	711.82	2	5615	1
2	304	260189	Q96KP4|CNDP2_HUMAN	R.EGGSIPVTLTFQEATGK.N	89.96	1733.88	1.6	867.95	2	13930	1
1	134	260285	P18669|PGAM1_HUMAN	R.SYDVPPPPMEPDHPFYSNISK.D	89.95	2416.1	0.7	1209.06	2	14430	3
2	466	260504	O43290|SNUT1_HUMAN	K.TLGEDDPWLDDTAAWIER.S	89.95	2101.96	1.2	1051.99	2	19690	1
2	1394	262978	P62995|TRA2B_HUMAN	K.YGPIADVSIVYDQQSR.R	89.95	1809.89	-0.4	905.952	2	13909	1
2	47	259415	Q08211|DHX9_HUMAN	R.GISHVIVDEIHER.D	89.95	1502.78	0.2	501.935	3	9745	2
1	674	260754	Q8N163|CCAR2_HUMAN	K.VLLLSSPGLEELYR.C	89.94	1587.89	-1	794.95	2	19325	1
2	891	262896	O00264|PGRC1_HUMAN	K.FYGPEGPYGVFAGR.D	89.94	1515.71	-0.3	758.864	2	14581	1
2	1421	265164	Q9NR31|SAR1A_HUMAN	K.VELNALMTDETISNVPILILGNK.I	89.94	2496.35	-0.4	1249.18	2	21797	1
2	139	259730	P04083|ANXA1_HUMAN	R.SEDFGVNEDLADSDAR.A	89.94	1738.73	-0.2	870.371	2	9987	1
1	51	259493	O75643|U520_HUMAN	R.SLVQEMVGSFGK.R	89.92	1280.64	0.4	641.329	2	18643	1
2	1395	261491	Q96KR1|ZFR_HUMAN	K.AGYSQGATQYTQAQQTR.Q	89.92	1857.86	-0.3	929.937	2	4816	1
2	75	259559	P07355|ANXA2_HUMAN	R.AEDGSVIDYELIDQDAR.D	89.92	1907.87	0.1	954.945	2	13750	1
1	2	259417	P78527|PRKDC_HUMAN	R.SDPGLLTNTMDVFVK.E	89.91	1635.82	-0.8	818.915	2	19186	1
2	51	259478	Q12906|ILF3_HUMAN	R.LNQLKPGLQYK.L	89.91	1300.75	0.6	651.383	2	6689	2
2	328	260036	P40227|TCPZ_HUMAN	K.VATAQDDITGDGTTSNVLIIGELLK.Q	89.9	2543.33	1.4	1272.68	2	19794	2
1	1209	261245	tr|Q8WVC2|Q8WVC2_HUMAN	M(+42.01)QNDAGEFVDLYVPR.K	89.89	1794.82	-0.3	898.419	2	20364	1	Acetylation (N-term)
1	803	260256	Q9BWF3|RBM4_HUMAN	R.VADLTEQYNEQYGAVR.T	89.89	1854.87	-1	928.444	2	10980	1
2	227	259770	tr|A0A0C4DG17|A0A0C4DG17_HUMAN	R.EHPWEVMPDLYFYRDPEEIEKEEQAAAEK.A	89.89	3577.63	-1.2	1193.55	3	17773	1
2	1085	262953	P35269|T2FA_HUMAN	R.TLTAEEAEEEWER.R	89.89	1591.7	0.8	796.858	2	11494	1
2	119	260555	P35637|FUS_HUMAN	K.APKPDGPGGGPGGSHMGGNYGDDR.R	89.88	2251.97	-0.4	1126.99	2	3960	4
2	874	261715	O14908|GIPC1_HUMAN	R.GPATVEDLPSAFEEK.A	89.88	1588.76	-1.5	795.387	2	12655	1
2	317	259709	P63244|GBLP_HUMAN	K.DVLSVAFSSDNR.Q	89.87	1308.63	0.7	655.323	2	12728	1
2	76	260381	P06748|NPM_HUMAN	R.M(+15.99)TDQEAIQDLWQWR.K	89.87	1834.83	-0.5	918.422	2	18180	3	Oxidation (M)
2	20	259504	P68363|TBA1B_HUMAN	R.QLFHPEQLITGK.E	89.87	1409.77	0.7	705.891	2	12682	2
2	888	263793	P15374|UCHL3_HUMAN	R.WLPLEANPEVTNQFLK.Q	89.87	1897.99	0.8	950.005	2	18178	1
1	16	259432	P08107|HSP71_HUMAN	R.LVNHFVEEFKR.K	89.86	1416.75	0.9	709.384	2	10321	3
2	1933	269210	tr|A0A087WXR5|A0A087WXR5_HUMAN	K.KLEDQLQGGQLEEVILQAEHELNLAR.K	89.86	2972.56	2.5	991.862	3	22370	1
2	1084	275914	tr|E9PGT6|E9PGT6_HUMAN	K.SANSELGGIWSVGQR.I	89.86	1559.77	0.8	780.893	2	13551	1
2	60	259447	P18206|VINC_HUMAN	R.DPSASPGDAGEQAIR.Q	89.86	1469.67	0.7	735.845	2	4560	1
1	18	259504	P68363|TBA1B_HUMAN	K.TIGGGDDSFNTFFSETGAGK.H	89.85	2006.89	0.2	1004.45	2	17180	4
1	47	259442	P11021|GRP78_HUMAN	K.TKPYIQVDIGGGQTK.T	89.85	1603.86	0.2	802.936	2	9524	1
1	13	259461	P60709|ACTB_HUMAN	R.GYSFTTTAER.E	89.85	1131.52	0.5	566.767	2	7591	2
1	1562	261362	P22061|PIMT_HUMAN	R.LILPVGPAGGNQMLEQYDK.L	89.85	2042.05	-0.1	1022.03	2	17544	1
2	96	259413	Q86VP6|CAND1_HUMAN	K.EGPAVVGQFIQDVK.N	89.85	1485.78	0.5	743.899	2	15430	1
2	895	261071	Q99615|DNJC7_HUMAN	K.LAYELYTEALGIDPNNIK.T	89.85	2036.05	-0.1	1019.03	2	18247	1
2	21	259400	P22314|UBA1_HUMAN	R.LAGTQPLEVLEAVQR.S	89.85	1622.9	0.3	812.457	2	16109	1
1	21	259421	Q01082|SPTB2_HUMAN	K.EGMQLISEKPETEAVVK.E	89.83	1886.97	0.7	944.491	2	11216	1
2	1015	264382	Q9BT78|CSN4_HUMAN	R.LYLEDDDPVQAEAYINR.A	89.83	2022.95	-0.2	1012.48	2	14376	1
2	374	259950	O15144|ARPC2_HUMAN	R.ASHTAPQVLFSHR.E	89.82	1449.75	-0.1	484.257	3	6701	3
1	24	259400	P22314|UBA1_HUMAN	R.KPLLESGTLGTK.G	89.81	1242.72	-0.1	415.247	3	7560	2
2	73	259491	Q12931|TRAP1_HUMAN	K.GTITIQDTGIGMTQEELVSNLGTIAR.S	89.81	2717.39	3.1	1359.71	2	19503	2
1	113	259915	P68104|EF1A1_HUMAN	R.VETGVLKPGM(+15.99)VVTFAPVNVTTEVK.S	89.8	2530.37	0.9	844.465	3	16248	3	Oxidation (M)
1	661	265120	Q07960|RHG01_HUMAN	R.VPATLQVLQTLPEENYQVLR.F	89.8	2310.26	0.8	1156.14	2	19619	1
1	124	259849	P33991|MCM4_HUMAN	K.TTIENIQLPHTLLSR.F	89.79	1734.96	-0.2	868.489	2	16105	2
1	1241	260599	Q5BKZ1|ZN326_HUMAN	R.ESVLTATSILNNPIVK.A	89.79	1697.96	0.4	849.986	2	18072	1
2	253	260946	P32119|PRDX2_HUMAN	K.EGGLGPLNIPLLADVTR.R	89.79	1733.97	-0.2	867.991	2	20866	3
2	522	260661	Q9BSD7|NTPCR_HUMAN	K.SSGVPVDGFYTEEVR.Q	89.79	1640.77	-0.2	821.391	2	11814	1
1	1	259418	Q09666|AHNK_HUMAN	K.APDVEGQGLDWSLK.I	89.78	1513.74	1.4	757.879	2	14794	1
1	787	259887	Q9UHB9|SRP68_HUMAN	K.DLPDVQELITQVR.S	89.78	1524.81	1	763.415	2	19806	1
2	180	259801	tr|A0A087WWU8|A0A087WWU8_HUMAN	R.KIQVLQQQADDAEER.A	89.78	1769.89	0.3	885.953	2	6446	2
1	36	259482	P00558|PGK1_HUMAN	K.VLNNMEIGTSLFDEEGAK.I	89.77	1965.94	0.1	983.975	2	17352	1
2	639	260156	P20618|PSB1_HUMAN	K.NMQNVEHVPLSLDR.A	89.77	1650.81	1.1	826.416	2	10391	2
1	48	259439	P14625|ENPL_HUMAN	K.GVVDSDDLPLNVSR.E	89.76	1484.75	0.3	743.381	2	12804	1
1	722	261300	Q04837|SSBP_HUMAN	R.SGDSEVYQLGDVSQK.T	89.76	1610.74	0.5	806.379	2	9841	1
2	320	259949	P23528|COF1_HUMAN	K.NIILEEGKEILVGDVGQTVDDPYATFVK.M	89.76	3061.59	0.3	1021.54	3	19903	1
1	343	259931	P00367|DHE3_HUMAN	K.IIAEGAN(+.98)GPTTPEADK.I	89.75	1583.77	-0.5	792.891	2	5661	2	Deamidation (NQ)
1	59	259596	P19338|NUCL_HUMAN	K.VEGTEPTTAFNLFVGNLNFNK.S	89.75	2311.15	0.4	1156.58	2	22047	3
1	473	259999	P35998|PRS7_HUMAN	K.FVVDLSDQVAPTDIEEGMR.V	89.73	2120.01	-0.3	1061.01	2	17564	1
2	128	259694	Q13283|G3BP1_HUMAN	K.LPNFGFVVFDDSEPVQK.V	89.73	1936.96	0.6	969.486	2	19049	2
2	60	259447	P18206|VINC_HUMAN	R.GILSGTSDLLLTFDEAEVR.K	89.73	2035.05	-0.4	1018.53	2	21424	2
1	79	259706	P63104|1433Z_HUMAN	K.TAFDEAIAELDTLSEESYK.D	89.71	2130.98	0.6	1066.5	2	23294	3
1	619	259839	tr|A0A0A0MRA5|A0A0A0MRA5_HUMAN	R.NYILDQTNVYGSAQR.R	89.71	1740.84	-0.8	871.428	2	12213	1
2	362	260302	tr|H0Y4R1|H0Y4R1_HUMAN	R.FGVPVIADGGIQNVGHIAK.A	89.71	1891.03	0.7	946.524	2	14529	1
2	203	259794	Q15293|RCN1_HUMAN	R.HWILPQDYDHAQAEAR.H	89.71	1948.92	-0.3	975.466	2	10260	2
2	1393	264610	P20645|MPRD_HUMAN	K.SFESTVGQGSDTYIYIFR.V	89.7	2068.97	-1	1035.49	2	17799	1
1	421	260229	tr|B4DLN1|B4DLN1_HUMAN	K.VLLGSVSGLAGGFVGTPADLVNVR.M	89.69	2297.27	3.2	1149.65	2	21300	1
1	429	259639	tr|B4DJ81|B4DJ81_HUMAN	R.NDGAAILAAVSSIAQK.I	89.68	1527.83	0.2	764.92	2	19702	1
1	986	267890	Q9UBQ7|GRHPR_HUMAN	R.NTMSLLAANNLLAGLR.G	89.68	1670.91	0.1	836.464	2	20903	1
2	761	264376	P35250|RFC2_HUMAN	R.EGNVPNIIIAGPPGTGK.T	89.68	1632.88	-1.1	817.448	2	11890	1
1	320	259947	P17174|AATC_HUMAN	R.IVASTLSNPELFEEWTGNVK.T	89.67	2233.13	1	1117.57	2	19825	1
2	819	260161	P61247|RS3A_HUMAN	R.VFEVSLADLQNDEVAFR.K	89.67	1950.97	0.6	976.492	2	18609	2
2	278	260375	P62701|RS4X_HUMAN	R.ERHPGSFDVVHVK.D	89.66	1505.77	0.5	502.932	3	5973	2
1	102	259465	P13010|XRCC5_HUMAN	K.DQVTAQEIFQDNHEDGPTAK.K	89.65	2242.01	0.6	1122.01	2	11172	2
1	402	259777	tr|H0Y3Y4|H0Y3Y4_HUMAN	K.NLEGYVGFANLPNQVYR.K	89.65	1952.97	1	977.495	2	17927	1
2	1420	276875	P62993|GRB2_HUMAN	R.DIEQVPQQPTYVQALFDFDPQEDGELGFR.R	89.65	3380.58	-2.6	1127.87	3	22200	1
2	1234	263013	P10606|COX5B_HUMAN	R.EDPNLVPSISNK.R	89.65	1311.67	1.2	656.842	2	8741	1
2	14	259432	P08107|HSP71_HUMAN	R.LVNHFVEEFKR.K	89.65	1416.75	0	709.383	2	9361	3
1	154	259710	P38919|IF4A3_HUMAN	K.MLVLDEADEMLNK.G	89.64	1519.73	0.5	760.871	2	18113	1
2	139	259730	P04083|ANXA1_HUMAN	K.AAYLQETGKPLDETLK.K	89.64	1775.93	1.2	888.973	2	9837	2
2	18	259510	P08670|VIME_HUMAN	K.MALDIEIATYR.K	89.64	1294.66	0.6	648.337	2	15016	2
1	342	259768	tr|B1ANR0|B1ANR0_HUMAN	K.NFGEEVDDESLKELFSQFGK.T	89.63	2317.07	-0.8	1159.54	2	21678	2
1	517	260933	tr|H3BQZ7|H3BQZ7_HUMAN	R.YNVLGAETVLNQMR.M	89.63	1606.81	0.4	804.414	2	17453	1
2	107	259501	Q7KZF4|SND1_HUMAN	K.DTN(+.98)GENIAESLVAEGLATR.R	89.62	1959.94	-0.3	980.976	2	18476	1	Deamidation (NQ)
2	689	260220	tr|A0A0C4DGS1|A0A0C4DGS1_HUMAN	K.WVPFDGDDIQLEFVR.I	89.61	1834.89	-0.5	918.451	2	19494	2
2	117	259585	P60174|TPIS_HUMAN	R.KQSLGELIGTLNAAK.V	89.61	1541.88	0.3	771.946	2	14174	2
1	1508	261011	P26358|DNMT1_HUMAN	R.VARPLPAEEPER.A	89.59	1362.73	0.4	455.249	3	4849	1
1	187	259591	Q9UQ80|PA2G4_HUMAN	K.HELLQPFNVLYEK.E	89.58	1628.86	-0.1	815.435	2	17002	2
1	89	259907	P51991|ROA3_HUMAN	K.IFVGGIKEDTEEYNLR.D	89.58	1881.95	-0.3	941.981	2	13295	2
1	1311	261008	Q9HC35|EMAL4_HUMAN	K.LSLPQNETVADTTLTK.A	89.58	1729.91	-0.4	865.962	2	12303	1
1	21	259421	Q01082|SPTB2_HUMAN	K.FANSLVGVQQQLQAFNTYR.T	89.57	2183.11	-0.6	1092.56	2	19508	1
1	47	259442	P11021|GRP78_HUMAN	K.IEWLESHQDADIEDFK.A	89.57	1973.9	0.2	987.958	2	15725	2
2	9	259414	Q13813|SPTN1_HUMAN	R.SSLSSAQADFNQLAELDR.Q	89.57	1950.93	-0.1	976.471	2	16336	1
1	4	259414	Q13813|SPTN1_HUMAN	K.TATDEAYKDPSNLQGK.V	89.56	1736.82	0.3	869.418	2	5151	2
1	1195	262889	tr|E7EQL5|E7EQL5_HUMAN	R.DLEDKEGEIQAGAK.L	89.56	1501.73	-1.2	751.869	2	5823	1
2	208	260541	tr|Q5T7C4|Q5T7C4_HUMAN	K.HPDASVNFSEFSK.K	89.56	1463.67	-0.2	732.841	2	9573	1
2	597	259834	tr|G3V1C3|G3V1C3_HUMAN	R.NYGILADATEQVGQHK.D	89.56	1742.86	0.5	872.437	2	11461	1
1	60	259460	Q15149|PLEC_HUMAN	K.GFFDPNTEENLTYLQLMER.C	89.54	2316.07	-0.3	1159.04	2	21216	1
1	208	259808	P23284|PPIB_HUMAN	K.TVDNFVALATGEK.G	89.54	1363.7	2.7	682.858	2	15416	1
2	276	259664	P04075|ALDOA_HUMAN	K.GVVPLAGTN(+.98)GETTTQGLDGLSER.C	89.54	2272.12	-0.1	1137.07	2	13092	2	Deamidation (NQ)
1	313	259686	Q93008|USP9X_HUMAN	R.VVIQSNDDIASR.A	89.53	1315.67	0.6	658.844	2	6197	1
1	21	259421	Q01082|SPTB2_HUMAN	K.VSEEAESQQQWDTSK.G	89.52	1750.76	0.4	876.39	2	5877	1
1	276	260541	tr|Q5T7C4|Q5T7C4_HUMAN	K.IKGEHPGLSIGDVAK.K	89.51	1519.84	0.3	760.925	2	7886	3
1	20	259419	P49327|FAS_HUMAN	R.LFDHPESPTPNPTEPLFLAQAEVYK.E	89.51	2839.41	1.1	947.477	3	18986	1
2	21	259400	P22314|UBA1_HUMAN	K.SLVASLAEPDFVVTDFAK.F	89.51	1907.99	0.6	955.002	2	19140	1
1	97	259402	P25205|MCM3_HUMAN	K.TPMENIGLQDSLLSR.F	89.5	1672.85	0.9	837.431	2	15992	1
1	928	260234	O75439|MPPB_HUMAN	R.STQAATQVVLNVPETR.V	89.5	1712.91	0.9	857.461	2	11189	1
2	12	259409	P35579|MYH9_HUMAN	K.TELEDTLDSTAAQQELR.S	89.5	1918.91	-0.9	960.462	2	12094	1
1	597	260279	P50570|DYN2_HUMAN	R.ESSLILAVTPANMDLANSDALK.L	89.49	2272.16	0.3	1137.09	2	19213	1
1	814	260862	Q8IY81|SPB1_HUMAN	R.ILDPEGLALGAVIASSK.K	89.49	1652.93	-0.2	827.475	2	20297	1
2	6	259406	tr|Q60FE5|Q60FE5_HUMAN	K.DAGEGGLSLAIEGPSK.A	89.49	1499.75	0.1	750.881	2	11307	1
2	117	259585	P60174|TPIS_HUMAN	R.HVFGESDELIGQK.V	89.49	1457.71	0.9	486.913	3	8733	1
2	377	261742	P05387|RLA2_HUMAN	K.ILDSVGIEADDDRLNK.V	89.48	1771.9	0.7	886.956	2	9666	1
1	1061	263809	tr|C9JFR7|C9JFR7_HUMAN	K.GIIWGEDTLMEYLENPK.K	89.47	2006.97	0.3	1004.49	2	23113	1
1	40	259510	P08670|VIME_HUMAN	R.ISLPLPNFSSLNLR.E	89.44	1569.89	-0.2	785.951	2	21097	2
2	704	267739	Q6NZI2|PTRF_HUMAN	K.SDQVN(+.98)GVLVLSLLDK.I	89.44	1599.87	0.1	800.943	2	19549	1	Deamidation (NQ)
1	1120	263484	tr|F6QDS0|F6QDS0_HUMAN	R.SNLVDNTNQVEVLQR.D	89.43	1727.88	-0.2	864.947	2	11084	1
1	74	259468	Q14152|EIF3A_HUMAN	R.EDAPIGPHLQSMPSEQIR.N	89.42	2003.97	0.5	1002.99	2	11705	2
2	46	259511	Q14974|IMB1_HUMAN	K.LLETTDRPDGHQNNLR.S	89.42	1877.93	0.2	470.491	4	4710	3
2	528	260351	P62249|RS16_HUMAN	K.GPLQSVQVFGR.K	89.41	1186.65	0.4	594.33	2	12427	1
2	358	259575	Q8WUM4|PDC6I_HUMAN	R.SVIEQGGIQTVDQLIK.E	89.41	1726.95	0.3	864.481	2	15515	1
1	538	261021	Q7Z4V5|HDGR2_HUMAN	K.AEDKPSTDLSAPVN(+.98)GEATSQK.G	89.4	2145.01	0.7	1073.51	2	6027	1	Deamidation (NQ)
1	1551	268345	tr|Q5VTU3|Q5VTU3_HUMAN	K.VNQWTTNVVEQTLSQLTK.L	89.39	2088.09	0.5	1045.05	2	22774	1
1	993	262471	Q06203|PUR1_HUMAN	R.GQESAGIVTSDGSSVPTFK.S	89.39	1865.9	0.2	933.958	2	11657	1
2	1935	276392	tr|E9PM31|E9PM31_HUMAN	K.QFYDQALQQAVVDDDANNAK.A	89.39	2252.03	0	1127.02	2	13206	1
1	366	260090	Q9Y2X3|NOP58_HUMAN	K.HAASTVQILGAEK.A	89.38	1323.71	-0.7	662.864	2	7074	1
1	995	264137	Q9UNF0|PACN2_HUMAN	K.HLDLSNVAGYK.A	89.38	1215.62	0.6	608.82	2	10145	1
1	45	259420	O75369|FLNB_HUMAN	K.HVGNQQYNVTYVVK.E	89.37	1647.84	-0.2	824.926	2	8503	1
2	577	260186	tr|F5GZS6|F5GZS6_HUMAN	K.DDVAQTDLLQIDPNFGSK.E	89.37	1974.95	-2.8	988.481	2	15801	1
1	138	259884	P31946|1433B_HUMAN	K.AVTEQGHELSNEER.N	89.36	1597.73	0	799.874	2	3650	3
1	339	259820	tr|A0A087X2G1|A0A087X2G1_HUMAN	K.GHVDILAPTVQELAALEK.E	89.36	1903.04	0.9	952.529	2	18999	2
1	256	259567	Q01813|PFKAP_HUMAN	K.EIGWTDVGGWTGQGGSILGTK.R	89.35	2118.04	0.2	1060.03	2	19010	1
1	438	259605	Q16658|FSCN1_HUMAN	R.LVARPEPATGYTLEFR.S	89.35	1818.96	1.5	607.329	3	13201	2
2	1123	263340	Q96I99|SUCB2_HUMAN	R.FFVADTANEALEAAK.R	89.35	1595.78	0.5	798.899	2	14270	1
1	494	261073	P0CW22|RS17L_HUMAN	R.DNYVPEVSALDQEIIEVDPDTK.E	89.34	2488.19	0.6	1245.1	2	19965	1
2	114	259649	P23526|SAHH_HUMAN	K.KLDEAVAEAHLGK.L	89.34	1379.74	-0.3	690.878	2	6343	3
2	1010	261037	tr|H7BXH2|H7BXH2_HUMAN	R.LVEIVHPSQEEDR.H	89.34	1549.77	0.3	775.894	2	6530	1
1	243	259708	Q9UQE7|SMC3_HUMAN	K.VSHIDVITAEMAK.D	89.33	1412.73	-0.4	707.374	2	11076	2
2	990	263731	O75937|DNJC8_HUMAN	K.EGKPTIVEEDDPELFK.Q	89.33	1844.9	0.4	923.46	2	11334	2
1	246	260930	Q9Y266|NUDC_HUMAN	K.GQPAIIDGELYNEVK.V	89.31	1644.84	-0.8	823.424	2	14326	2
1	40	259510	P08670|VIME_HUMAN	R.KVESLQEEIAFLK.K	89.31	1532.85	0.7	767.43	2	16454	2
2	1536	265288	Q16222|UAP1_HUMAN	R.ALAAQNIVEDMEQR.G	89.31	1586.77	-0.5	794.393	2	14740	1
2	58	259835	P09211|GSTP1_HUMAN	M.PPYTVVYFPVR.G	89.3	1336.72	-0.3	669.366	2	14993	1
1	1038	264387	Q01650|LAT1_HUMAN	K.SADGSAPAGEGEGVTLQR.N	89.29	1700.8	0.1	851.406	2	6337	1
1	599	262600	Q9Y263|PLAP_HUMAN	K.TGDLGDINAEQLPGR.E	89.29	1554.76	0.1	778.389	2	11475	1
1	401	259888	P25786|PSA1_HUMAN	K.DLEFTIYDDDDVSPFLEGLEERPQR.K	89.28	2997.39	-0.4	1000.14	3	21832	1
1	926	260615	P10515|ODP2_HUMAN	K.VPEANSSWMDTVIR.Q	89.28	1603.77	6	802.895	2	15976	1
1	2	259417	P78527|PRKDC_HUMAN	R.TVGALQVLGTEAQSSLLK.A	89.28	1814.01	0.3	908.015	2	18998	1
1	2047	262845	tr|H3BVD2|H3BVD2_HUMAN	K.GPSYGEDVSNTTTAQK.R	89.27	1653.75	-0.4	827.881	2	5089	1
1	788	260083	P61160|ARP2_HUMAN	K.HLWDYTFGPEK.L	89.27	1391.65	0.4	696.833	2	14901	1
1	1177	261893	P61923|COPZ1_HUMAN	M(+42.01)EALILEPSLYTVK.A	89.26	1647.88	1.2	824.948	2	23239	1	Acetylation (N-term)
1	166	259747	Q07065|CKAP4_HUMAN	R.LEGLGSSEADQDGLASTVR.S	89.26	1903.91	-0.1	952.963	2	11722	1
2	458	259893	O75874|IDHC_HUMAN	K.ISGGSVVEMQGDEMTR.I	89.26	1694.76	-0.7	848.387	2	8984	1
1	9	259406	tr|Q60FE5|Q60FE5_HUMAN	K.VTAQGPGLEPSGNIANK.T	89.25	1651.85	0.1	826.934	2	7195	1
1	1100	263152	tr|M0QX71|M0QX71_HUMAN	R.LLQVVEEPQALAAFLR.D	89.25	1796.02	-0.3	899.017	2	22108	1
2	1551	276449	tr|C9J3L8|C9J3L8_HUMAN	K.GTEDFIVESLDASFR.Y	89.25	1684.79	-0.3	843.404	2	19597	1
2	10	259483	P06733|ENOA_HUMAN	K.LAMQEFMILPVGAANFR.E	89.25	1906.98	-0.1	954.497	2	20730	3
2	1055	268110	tr|Q96I63|Q96I63_HUMAN	R.GTVGFSGAELENLVNQAALK.A	89.25	2017.05	0.5	1009.53	2	19097	1
1	918	262042	tr|E5RIW3|E5RIW3_HUMAN	R.ILENEKDLEEAEEYK.E	89.24	1850.88	-0.3	926.446	2	10895	2
2	38	259625	P62258|1433E_HUMAN	K.AASDIAMTELPPTHPIR.L	89.23	1818.93	-0.7	910.472	2	10580	4
1	113	259915	P68104|EF1A1_HUMAN	K.YYVTIIDAPGHR.D	89.22	1403.72	0.3	702.867	2	11547	2
1	14	259437	P07900|HS90A_HUMAN	R.NPDDITNEEYGEFYK.S	89.22	1832.77	0.2	917.394	2	13022	1
2	1937	285212	tr|U3KQ85|U3KQ85_HUMAN	K.SYEAQDPEIASLSGK.L	89.22	1593.75	-0.3	797.883	2	9300	1
2	113	259412	P55060|XPO2_HUMAN	K.DAAIYLVTSLASK.A	89.21	1350.74	0.9	676.378	2	16856	1
2	736	261607	P04040|CATA_HUMAN	R.FNTANDDNVTQVR.A	89.2	1492.69	-0.4	747.352	2	5743	1
1	47	259442	P11021|GRP78_HUMAN	K.SQIFSTASDNQPTVTIK.V	89.19	1835.93	-1.2	918.969	2	11888	1
1	340	259953	Q9UHD8|SEPT9_HUMAN	K.VPEVPTAPATDAAPK.R	89.19	1462.77	-0.8	732.39	2	8061	1
2	215	259548	Q9NR30|DDX21_HUMAN	R.WQLSVATEQPELEGPR.E	89.19	1838.92	0.8	920.466	2	14027	1
2	1067	261675	tr|E7EW33|E7EW33_HUMAN	R.YSNSEVVTGSGLDSQK.S	89.19	1669.78	-2.2	835.895	2	6274	1
1	177	259518	O00231|PSD11_HUMAN	K.LYDNLLEQNLIR.V	89.17	1502.81	0.5	752.412	2	17455	1
1	243	259708	Q9UQE7|SMC3_HUMAN	R.ALEYTIYNQELNETR.A	89.17	1855.9	0.2	928.955	2	13932	1
1	742	261104	P61221|ABCE1_HUMAN	K.ADIFMFDEPSSYLDVK.Q	89.16	1875.86	-0.4	938.937	2	20587	1
1	1195	262889	tr|E7EQL5|E7EQL5_HUMAN	K.SVSTPSEAGSQDSGDGAVGSR.R	89.16	1949.86	0.5	975.936	2	4281	1
1	1195	262902	Q13409|DC1I2_HUMAN	K.SVSTPSEAGSQDSGDGAVGSR.T	89.16	1949.86	0.5	975.936	2	4281	1
1	584	262218	Q8NE71|ABCF1_HUMAN	R.LQGQLEQGDDTAAER.L	89.16	1629.76	0.8	815.888	2	5030	1
1	1528	267964	tr|B4DJM9|B4DJM9_HUMAN	R.ALLANQDSGEVQQDPK.Y	89.15	1711.84	0.4	856.927	2	6324	1
2	270	260739	tr|B9A067|B9A067_HUMAN	K.LFEMVLGPAAYNVPLPK.K	89.15	1858.01	5.6	930.016	2	19287	1
2	595	260117	P13804|ETFA_HUMAN	K.LLYDLADQLHAAVGASR.A	89.15	1811.95	-0.3	906.984	2	16180	1
2	312	260162	P24752|THIL_HUMAN	R.NEQDAYAINSYTR.S	89.15	1543.69	0.6	772.853	2	7985	1
1	180	260041	P35241|RADI_HUMAN	K.NQEQLAAELAEFTAK.I	89.13	1661.83	0.4	831.921	2	18194	1
1	1704	276059	Q9BYV8|CEP41_HUMAN	R.LEDNDSAASDPDAETTAR.T	89.13	1876.79	-0.3	939.403	2	4293	1
2	527	260882	P04792|HSPB1_HUMAN	K.LATQSNEITIPVTFESR.A	89.13	1904.98	1.8	953.501	2	14311	1
2	89	259507	P38646|GRP75_HUMAN	K.STNGDTFLGGEDFDQALLR.H	89.13	2054.95	0.6	1028.49	2	17144	1
2	928	262353	Q13526|PIN1_HUMAN	R.TGEMSGPVFTDSGIHIILR.T	89.13	2029.03	0.3	677.351	3	16487	1
1	93	259511	Q14974|IMB1_HUMAN	K.LLETTDRPDGHQNNLR.S	89.11	1877.93	0.1	939.975	2	5349	3
2	223	261766	O43852|CALU_HUMAN	K.DWILPSDYDHAEAEAR.H	89.11	1886.84	-0.1	944.429	2	13281	2
2	539	260724	tr|X6RA14|X6RA14_HUMAN	R.MYSYVTEELPQLINANFPVDPQR.M	89.11	2723.33	-0.2	1362.67	2	20522	2
2	225	260219	Q14247|SRC8_HUMAN	K.NASTFEDVTQVSSAYQK.T	89.1	1873.87	-0.5	937.942	2	11107	1
2	228	260015	P04844|RPN2_HUMAN	K.TSFTPVGDVFELNFMNVK.F	89.1	2044	-0.1	1023.01	2	21058	1
1	728	260833	P30040|ERP29_HUMAN	R.DGDFENPVPYTGAVK.V	89.09	1607.75	0.1	804.881	2	12243	1
2	13	259437	P07900|HS90A_HUMAN	R.NPDDITNEEYGEFYK.S	89.08	1832.77	0.7	917.395	2	11623	1
1	219	259600	P19367|HXK1_HUMAN	R.TPDGTEN(+.98)GDFLALDLGGTNFR.V	89.06	2210.01	0.3	1106.01	2	19287	1	Deamidation (NQ)
1	945	260916	tr|A0A087WV73|A0A087WV73_HUMAN	K.NTGVILANDANAER.L	89.02	1456.73	-0.2	729.371	2	7475	1
2	1415	261304	Q9Y3B7|RM11_HUMAN	K.AQDEAFALQDVPLSSVVR.S	89.02	1944	-0.3	973.005	2	16823	1
2	39	259439	P14625|ENPL_HUMAN	K.NLLHVTDTGVGMTR.E	89.02	1512.77	0	505.265	3	10270	2
2	1061	263776	P51571|SSRD_HUMAN	R.FFDEESYSLLR.K	89.02	1404.66	-0.4	703.335	2	15183	1
2	83	259706	P63104|1433Z_HUMAN	K.TAFDEAIAELDTLSEESYK.D	89.01	2130.98	-0.1	1066.5	2	21813	3
2	1174	261481	tr|A0A0C4DGL3|A0A0C4DGL3_HUMAN	R.IFYPEIEEVQALDDTER.G	89.01	2065.98	-0.1	1034	2	16999	1
2	738	261300	Q04837|SSBP_HUMAN	R.SGDSEVYQLGDVSQK.T	89.01	1610.74	-0.2	806.378	2	8744	1
1	1111	263713	tr|H0YA55|H0YA55_HUMAN	K.KVPQVSTPTLVEVSR.N	89	1638.93	-0.4	820.472	2	11103	2
1	118	259578	tr|E7EQR4|E7EQR4_HUMAN	K.GTDLWLGVDALGLNIYEK.D	88.99	1976.03	-0.9	989.019	2	22567	1
1	78	259541	P07237|PDIA1_HUMAN	K.VDATEESDLAQQYGVR.G	88.99	1779.83	-0.1	890.921	2	12002	1
1	60	259460	Q15149|PLEC_HUMAN	R.SLQEEHVAVAQLR.E	88.99	1478.78	2.3	740.401	2	8790	1
2	839	261593	Q8WXX5|DNJC9_HUMAN	R.NIIQQAIDAGEVPSYNAFVK.E	88.99	2176.12	0.6	1089.07	2	18798	1
1	699	264455	Q14257|RCN2_HUMAN	K.LSEEEILENPDLFLTSEATDYGR.Q	88.98	2640.24	1.3	1321.13	2	21117	1
2	10	259483	P06733|ENOA_HUMAN	K.DATNVGDEGGFAPNILENK.E	88.98	1959.92	0.2	980.966	2	13177	2
1	37	259478	Q12906|ILF3_HUMAN	K.VLQDMGLPTGAEGR.D	88.97	1442.72	0.6	722.367	2	11372	1
2	1224	260205	P56537|IF6_HUMAN	R.HGLLVPNNTTDQELQHIR.N	88.97	2084.08	-4.7	695.696	3	10515	1
2	459	259651	Q99460|PSMD1_HUMAN	R.TVGTPIASVPGSTNTGTVPGSEK.D	88.97	2156.1	0.5	1079.06	2	8846	1
1	828	261586	P43034|LIS1_HUMAN	K.TAPYVVTGSVDQTVK.V	88.96	1563.81	0.7	782.915	2	9692	1
1	253	259490	P50991|TCPD_HUMAN	R.ALIAGGGAPEIELALR.L	88.96	1549.88	0.5	775.949	2	17632	1
1	432	261504	O60763|USO1_HUMAN	R.NDGVLLLQALTR.S	88.96	1311.75	0.1	656.883	2	19596	1
2	116	259402	P25205|MCM3_HUMAN	R.LLNNAFEELVAFQR.A	88.96	1662.87	0.4	832.444	2	19416	2
2	407	260048	Q8N1G4|LRC47_HUMAN	R.VLHVSENPVPLTVR.V	88.96	1558.88	-0.9	780.448	2	10459	2
1	198	259611	Q13838|DX39B_HUMAN	R.VNIAFNYDMPEDSDTYLHR.V	88.95	2299.02	-0.3	1150.52	2	16005	2
2	116	259402	P25205|MCM3_HUMAN	R.DYLDFLDDEEDQGIYQSK.V	88.95	2191.94	-0.1	1096.98	2	17567	1
2	844	260485	Q14165|MLEC_HUMAN	R.SNPEDQILYQTER.Y	88.94	1591.75	0.1	796.881	2	10023	1
1	1189	264338	P98179|RBM3_HUMAN	R.GFGFITFTNPEHASVAMR.A	88.93	1980.95	2.1	991.485	2	18041	2
1	106	259912	P27348|1433T_HUMAN	R.KQTIDNSQGAYQEAFDISK.K	88.93	2142.02	0	715.015	3	11670	2
2	55	259465	P13010|XRCC5_HUMAN	R.HLM(+15.99)LPDFDLLEDIESK.I	88.93	1929.94	-0.2	965.977	2	20235	4	Oxidation (M)
1	20	259419	P49327|FAS_HUMAN	K.DTVTISGPQAPVFEFVEQLR.K	88.92	2232.14	0	1117.08	2	23440	3
1	499	260427	tr|S4R3H4|S4R3H4_HUMAN	K.LSEGSQPAEEEEDQETPSR.N	88.92	2116.9	-0.1	1059.46	2	4877	1
1	22	259401	P13639|EF2_HUMAN	K.TGTITTFEHAHNMR.V	88.91	1614.76	-0.1	808.386	2	7362	3
2	396	260217	tr|B4DDD6|B4DDD6_HUMAN	R.FQDVGPQAPVGSVYQK.T	88.91	1718.86	-0.9	860.438	2	9200	1
1	110	259486	P49321|NASP_HUMAN	K.LSVEESEAAGDGVDTK.V	88.9	1605.74	0.8	803.876	2	6980	2
1	205	259566	Q96I24|FUBP3_HUMAN	K.SINQQSGAHVELQR.N	88.9	1565.79	-0.7	783.902	2	5261	2
2	545	260044	tr|E9PDE8|E9PDE8_HUMAN	R.QLGQDLLNSYIENEGK.M	88.9	1819.9	-2.6	910.952	2	15821	1
1	24	259400	P22314|UBA1_HUMAN	R.IYDDDFFQNLDGVANALDNVDAR.M	88.89	2599.18	1	1300.6	2	23252	3
2	434	261010	P24534|EF1B_HUMAN	K.SSILLDVKPWDDETDMAK.L	88.89	2061.99	0.1	688.338	3	15510	2
1	104	259529	P40926|MDHM_HUMAN	K.VDFPQDQLTALTGR.I	88.88	1559.79	0.8	780.905	2	16373	4
1	362	259711	P78347|GTF2I_HUMAN	R.DQSAVVVQGLPEGVAFK.H	88.88	1742.92	-0.6	872.467	2	15637	1
1	301	259516	P49915|GUAA_HUMAN	R.ELFVQSEIFPLETPAFAIK.E	88.88	2178.16	0.4	1090.09	2	22839	1
1	13	259461	P60709|ACTB_HUMAN	K.DLYANTVLSGGTTM(+15.99)YPGIADR.M	88.86	2230.06	-1.6	1116.03	2	17371	3	Oxidation (M)
1	35	259427	tr|A0A087WY61|A0A087WY61_HUMAN	R.VEFATLQEALAHALTEK.E	88.86	1869.98	1.7	936.001	2	21752	2
2	6	259406	tr|Q60FE5|Q60FE5_HUMAN	K.ASGPGLNTTGVPASLPVEFTIDAK.D	88.86	2341.22	0	1171.62	2	16945	1
2	355	261135	Q9UJZ1|STML2_HUMAN	R.NTVVLFVPQQEAWVVER.M	88.86	2013.07	-0.1	1007.54	2	17694	1
1	899	263108	tr|B5MC59|B5MC59_HUMAN	K.IIHDFPQFYPLGIVQHD	88.85	2038.03	0.9	680.352	3	19582	2
1	1520	261355	Q5RKV6|EXOS6_HUMAN	R.ELALALQEALEPAVR.L	88.84	1621.9	-0.2	811.959	2	19249	1
2	1	259418	Q09666|AHNK_HUMAN	K.GPQITGPSLEGDLGLK.G	88.84	1580.84	2.3	791.43	2	14156	1
2	193	259547	tr|A0A087WTT1|A0A087WTT1_HUMAN	K.GYGFVHFETQEAAER.A	88.84	1739.79	0.2	870.903	2	11318	2
2	746	262011	P28070|PSB4_HUMAN	R.VNNSTMLGASGDYADFQYLK.Q	88.84	2193	-0.3	1097.51	2	15626	1
1	232	259832	tr|R4GNH3|R4GNH3_HUMAN	K.APSIIFIDELDAIGTK.R	88.83	1701.92	0.1	851.967	2	21468	1
1	184	259582	P25705|ATPA_HUMAN	K.GMSLNLEPDNVGVVVFGNDK.L	88.83	2103.03	0.3	1052.52	2	19243	1
1	78	259541	P07237|PDIA1_HUMAN	K.LGETYKDHENIVIAK.M	88.82	1728.9	0.6	865.46	2	7768	3
1	468	260022	P12081|SYHC_HUMAN	R.TTETQVLVASAQK.K	88.82	1374.74	-0.2	688.375	2	8040	1
1	105	259585	P60174|TPIS_HUMAN	K.ELASQPDVDGFLVGGASLKPEFVDIINAK.Q	88.81	3028.58	0.9	1515.3	2	21663	4
2	1850	265008	Q9BVC6|TM109_HUMAN	R.EAPVDVLTQIGR.S	88.8	1296.7	1.7	649.36	2	14182	1
2	143	259618	tr|F5GWX5|F5GWX5_HUMAN	R.FSWAQGTDTILADEMGLGK.T	88.8	2038.97	-0.7	1020.49	2	19765	1
2	364	260123	tr|F5GYN4|F5GYN4_HUMAN	R.IQQEIAVQNPLVSER.L	88.8	1722.93	0	862.471	2	11618	1
1	69	259415	Q08211|DHX9_HUMAN	K.NELMYQLEQDHDLQAILQER.E	88.78	2485.19	0.2	829.404	3	19912	1
1	681	261200	P51148|RAB5C_HUMAN	K.TAMNVNEIFMAIAK.K	88.78	1551.78	0.1	776.897	2	21137	1
2	822	262431	Q9Y696|CLIC4_HUMAN	K.LDEYLNSPLPDEIDENSMEDIK.F	88.77	2578.16	1	1290.09	2	16148	1
2	332	260240	tr|E7EUI8|E7EUI8_HUMAN	R.LNSHMNALHLGSQANR.L	88.77	1761.87	-0.4	881.942	2	7048	1
1	56	259403	P34932|HSP74_HUMAN	K.M(+15.99)QVDQEEPHVEEQQQQTPAENK.A	88.76	2637.16	-1.2	880.06	3	4923	1	Oxidation (M)
1	1511	264586	tr|H0YKH0|H0YKH0_HUMAN	R.NDAPTPGTSTTPGLR.S	88.76	1483.73	0	742.871	2	5859	1
2	1579	267998	Q8N183|MIMIT_HUMAN	K.EVDYEAGDIPTEWEAWIR.R	88.76	2177.99	0.2	1090	2	20278	1
1	104	259529	P40926|MDHM_HUMAN	K.AGAGSATLSMAYAGAR.F	88.74	1453.7	0.5	727.857	2	10317	1
2	279	260725	P30048|PRDX3_HUMAN	K.NGGLGHMNIALLSDLTK.Q	88.74	1752.92	-0.2	877.467	2	17391	2
2	81	259766	tr|Q32Q12|Q32Q12_HUMAN	R.TFIAIKPDGVQR.G	88.74	1343.76	0.5	672.886	2	8752	2
1	647	260037	P52788|SPSY_HUMAN	R.EFDYVINDLTAVPISTSPEEDSTWEFLR.L	88.73	3272.54	0.5	1091.85	3	23645	2
2	826	264136	Q9Y5S9|RBM8A_HUMAN	R.EDYDSVEQDGDEPGPQR.S	88.73	1934.78	1.4	968.397	2	5611	1
1	9	259406	tr|Q60FE5|Q60FE5_HUMAN	K.SPFSVAVSPSLDLSK.I	88.72	1532.81	-0.7	767.411	2	16023	1
2	268	259566	Q96I24|FUBP3_HUMAN	K.SINQQSGAHVELQR.N	88.72	1565.79	0.1	783.903	2	4582	2
1	745	261742	P05387|RLA2_HUMAN	K.ILDSVGIEADDDR.L	88.71	1416.67	0.9	709.345	2	10114	1
1	18	259504	P68363|TBA1B_HUMAN	R.IHFPLATYAPVISAEK.A	88.71	1755.96	0.2	586.326	3	17067	9
2	378	261187	Q86V81|THOC4_HUMAN	R.SLGTADVHFER.K	88.71	1230.6	0.2	616.307	2	7568	2
2	322	260198	P26373|RL13_HUMAN	K.LATQLTGPVMPVR.N	88.7	1381.78	0.2	691.895	2	11304	1
2	37	259503	P05787|K2C8_HUMAN	R.ASLEAAIADAEQR.G	88.7	1343.67	0.3	672.841	2	12816	2
1	330	259667	O95373|IPO7_HUMAN	R.ENIVEAIIHSPELIR.V	88.69	1731.95	0.3	866.984	2	21861	2
1	972	261765	P28074|PSB5_HUMAN	R.GPGLYYVDSEGNR.I	88.69	1425.65	0.4	713.834	2	9822	1
2	1	259418	Q09666|AHNK_HUMAN	K.GPQVSSALNLDTSK.F	88.69	1415.73	-0.3	708.87	2	8482	1
2	14	259432	P08107|HSP71_HUMAN	K.NQVALNPQNTVFDAK.R	88.69	1657.84	0.4	829.929	2	10701	2
1	169	259788	P30041|PRDX6_HUMAN	K.DGDSVMVLPTIPEEEAKK.L	88.68	1956.97	2.4	979.495	2	14506	1
1	244	259879	P06744|G6PI_HUMAN	K.TFTTQETITNAETAK.E	88.68	1654.8	0.4	828.41	2	9005	1
2	1	259418	Q09666|AHNK_HUMAN	K.VDIEGPDVNIEGPEGK.L	88.68	1666.8	0.7	834.41	2	10779	1
2	624	260234	O75439|MPPB_HUMAN	R.AVEILADIIQNSTLGEAEIER.E	88.68	2283.2	1.3	1142.61	2	21223	1
1	1545	262123	tr|A2A3R5|A2A3R5_HUMAN	M(+15.99)ATEVAADALGEEWK.G	88.67	1635.74	-0.2	818.88	2	13814	1	Oxidation (M)
1	1545	261278	P62753|RS6_HUMAN	R.M(+15.99)ATEVAADALGEEWK.G	88.67	1635.74	-0.2	818.88	2	13814	1	Oxidation (M)
1	262	260005	Q9UNM6|PSD13_HUMAN	R.QWLIDTLYAFNSGNVER.F	88.67	2025	0.8	1013.51	2	22311	2
2	672	259757	tr|A0A0C4DG89|A0A0C4DG89_HUMAN	K.DMAAPGTSSVPAPTAGNAEK.L	88.67	1870.87	-0.3	936.443	2	6421	1
2	29	259494	tr|A0A087X0X3|A0A087X0X3_HUMAN	K.MEEESGAPGVPSGNGAPGPK.G	88.67	1866.84	0.1	934.428	2	5589	2
2	96	259413	Q86VP6|CAND1_HUMAN	R.MLTGPVYSQSTALTHK.Q	88.67	1732.88	0.6	867.449	2	9112	1
2	244	260046	Q9UQ35|SRRM2_HUMAN	R.TPQAPASANLVGPR.S	88.66	1377.74	0.1	689.875	2	6692	1
2	456	260052	Q8TAQ2|SMRC2_HUMAN	R.DIGEGNLSTAAAAALAAAAVK.A	88.65	1884	0	943.005	2	18127	1
2	86	259847	P05455|LA_HUMAN	R.SPSKPLPEVTDEYKNDVK.N	88.65	2045.03	0.5	682.685	3	7579	2
1	32	259425	Q9Y490|TLN1_HUMAN	K.EADESLNFEEQILEAAK.S	88.64	1934.91	-0.1	968.463	2	19141	1
1	737	262219	Q92769|HDAC2_HUMAN	K.TFNLPLLMLGGGGYTIR.N	88.64	1821.98	0.5	911.998	2	23534	1
2	90	259486	P49321|NASP_HUMAN	K.DGAVNGPSVVGDQTPIEPQTSIER.L	88.64	2465.2	0.2	1233.61	2	10850	1
2	1030	262401	P48147|PPCE_HUMAN	R.VFLDPNILSDDGTVALR.G	88.64	1843.97	-0.5	922.991	2	17678	1
1	49	259447	P18206|VINC_HUMAN	R.GILSGTSDLLLTFDEAEVR.K	88.62	2035.05	0.5	1018.53	2	22865	2
2	873	261785	Q9H3P7|GCP60_HUMAN	K.QQEVVVAGSSLPTSSK.V	88.62	1615.84	1.3	808.929	2	7247	1
1	1459	261796	Q9NQC3|RTN4_HUMAN	R.GPLPAAPPVAPER.Q	88.61	1270.7	-0.2	636.359	2	9364	1
1	24	259400	P22314|UBA1_HUMAN	K.SLVASLAEPDFVVTDFAK.F	88.6	1907.99	0.1	955.001	2	20646	1
1	622	260373	tr|F8W020|F8W020_HUMAN	R.QLTVQMMQNPQILAALQER.L	88.6	2211.15	0.2	1106.58	2	19378	1
1	628	260779	P51858|HDGF_HUMAN	R.KGFSEGLWEIENNPTVK.A	88.59	1946.97	1.4	974.495	2	15426	1
2	495	264455	Q14257|RCN2_HUMAN	K.LSEEEILENPDLFLTSEATDYGR.Q	88.58	2640.24	1.4	1321.13	2	19567	1
1	326	260752	tr|D6RFM5|D6RFM5_HUMAN	R.IDEYDYSKPIQGQQK.K	88.57	1810.87	-0.1	906.444	2	7122	2
2	486	260645	Q16555|DPYL2_HUMAN	K.IVLEDGTLHVTEGSGR.Y	88.57	1681.86	-1	841.938	2	9627	1
2	193	259547	tr|A0A087WTT1|A0A087WTT1_HUMAN	K.VDEAVAVLQAHQAK.E	88.57	1477.79	0.2	739.902	2	7978	1
2	122	259457	O43390|HNRPR_HUMAN	R.DLYEDELVPLFEK.A	88.57	1608.79	0.1	805.404	2	18708	1
1	274	260402	Q04760|LGUL_HUMAN	K.GLAFIQDPDGYWIEILNPNK.M	88.56	2302.16	0.4	1152.09	2	23064	2
1	228	259576	tr|A0A087X054|A0A087X054_HUMAN	K.VLQLINDNTATALSYGVFR.R	88.55	2094.11	0.6	1048.06	2	20378	1
2	320	259949	P23528|COF1_HUMAN	K.EILVGDVGQTVDDPYATFVK.M	88.55	2165.09	0.7	1083.55	2	16790	2
2	612	260249	O60271|JIP4_HUMAN	K.LHQLSGSDQLESTAHSR.I	88.55	1864.9	-1.1	622.641	3	5212	1
1	35	259427	tr|A0A087WY61|A0A087WY61_HUMAN	R.LQAQLNELQAQLSQK.E	88.53	1710.93	0.3	856.471	2	14701	1
2	1302	261373	tr|A0A0A0MRJ6|A0A0A0MRJ6_HUMAN	R.LILPVGPAGGNQMLEQYDK.L	88.53	2042.05	0.5	1022.03	2	16059	1
2	74	259479	P08133|ANXA6_HUMAN	K.GLGTDEDTIIDIITHR.S	88.52	1767.9	0.6	884.958	2	19358	2
2	90	259486	P49321|NASP_HUMAN	K.LSVEESEAAGDGVDTK.V	88.52	1605.74	0.1	803.876	2	6214	2
2	1	259418	Q09666|AHNK_HUMAN	K.VDVDVPDVNIEGPDAK.L	88.52	1680.82	0.1	841.418	2	12068	1
2	49	259431	P06576|ATPB_HUMAN	R.FTQAGSEVSALLGR.I	88.52	1434.75	0.1	718.381	2	14088	1
1	984	261836	tr|H3BLU7|H3BLU7_HUMAN	R.MDAPASAAAVR.A	88.51	1058.52	0.6	530.266	2	5150	1
2	463	259609	P11387|TOP1_HUMAN	M.S(+42.01)GDHLHNDSQIEADFR.L	88.51	1881.82	-0.9	941.918	2	8934	1	Acetylation (N-term)
2	480	260443	Q9BXP5|SRRT_HUMAN	R.ILEQEEEEEQAGKPGEPSK.K	88.51	2126	0.3	709.675	3	4994	2
2	698	262432	tr|H0YJG7|H0YJG7_HUMAN	R.VFTTQELVQAFTHAPATLEADR.G	88.51	2444.23	-0.5	815.751	3	20636	2
2	32	259404	P09874|PARP1_HUMAN	K.VVDRDSEEAEIIR.K	88.5	1529.77	1	510.931	3	6468	2
1	678	263499	Q9UHG3|PCYOX_HUMAN	R.YQSHDYAFSSVEK.L	88.49	1559.69	-1	780.851	2	7869	2
2	61	259466	P46940|IQGA1_HUMAN	K.FDVPGDENAEMDAR.T	88.49	1564.65	-0.6	783.33	2	9296	1
1	464	260533	Q9Y3F4|STRAP_HUMAN	K.TVDFTQDSNYLLTGGQDK.L	88.48	2000.93	-0.8	1001.47	2	15551	1
2	1990	267643	Q13011|ECH1_HUMAN	K.MMADEALGSGLVSR.V	88.48	1435.68	-0.2	718.847	2	11642	1
2	372	260650	tr|E9PN91|E9PN91_HUMAN	R.QSSGPGASSGTSGDHGELVVR.I	88.48	1983.92	0.4	992.97	2	4821	2
1	600	260208	O60664|PLIN3_HUMAN	R.TLTAAAVSGAQPILSK.L	88.47	1526.87	0.1	764.441	2	12101	1
2	107	259501	Q7KZF4|SND1_HUMAN	K.DTNGENIAESLVAEGLATR.R	88.47	1958.95	0.4	980.485	2	18282	1
2	1038	261164	Q13126|MTAP_HUMAN	K.IGIIGGTGLDDPEILEGR.T	88.47	1823.96	0.7	912.989	2	16725	1
2	1038	261165	tr|B4DUC8|B4DUC8_HUMAN	R.IGIIGGTGLDDPEILEGR.T	88.47	1823.96	0.7	912.989	2	16725	1
1	2	259417	P78527|PRKDC_HUMAN	K.MVSAVLNGMLDQSFR.E	88.46	1666.82	7.4	834.422	2	19273	1
2	518	259594	Q9P258|RCC2_HUMAN	K.AAAAAWEEPSSGN(+.98)GTAR.A	88.46	1645.73	0.6	823.874	2	6376	2	Deamidation (NQ)
1	589	260038	O00232|PSD12_HUMAN	K.EAASILQELQVETYGSMEK.K	88.45	2125.02	-0.6	1063.52	2	20301	1
1	895	260560	P30084|ECHM_HUMAN	K.NNTVGLIQLNRPK.A	88.45	1465.84	0	733.926	2	10117	2
2	393	259982	Q96QK1|VPS35_HUMAN	K.IPVDTYNNILTVLK.L	88.45	1601.9	0.4	801.959	2	17817	1
2	521	260058	O15067|PUR4_HUMAN	R.ESWLLPGSNDLLLEVGPR.L	88.45	1994.05	-0.9	998.03	2	20236	1
1	2058	261630	Q14181|DPOA2_HUMAN	K.EYSLFPGQVVIMEGINTTGR.K	88.44	2210.1	0.9	1106.06	2	21190	1
1	150	259543	Q00839|HNRPU_HUMAN	R.NFILDQTNVSAAAQR.R	88.44	1646.84	0.6	824.427	2	12935	2
1	453	261945	P46778|RL21_HUMAN	R.VYNVTQHAVGIVVNK.Q	88.44	1639.9	-0.7	820.959	2	10997	2
1	1464	263129	Q9NX63|MIC19_HUMAN	R.YSGAYGASVSDEELK.R	88.44	1574.71	-0.2	788.362	2	9010	1
2	46	259511	Q14974|IMB1_HUMAN	K.SNEILTAIIQGMR.K	88.44	1444.77	0.6	723.393	2	20047	2
2	50	259403	P34932|HSP74_HUMAN	R.NFTTEQVTAMLLSK.L	88.44	1581.81	0.4	791.911	2	17589	1
2	1399	262909	Q9Y5Z4|HEBP2_HUMAN	K.NQEQLLTLASILR.E	88.43	1497.85	0.1	749.933	2	19326	1
2	1950	264381	tr|A0A0C4DGG1|A0A0C4DGG1_HUMAN	R.ALYDYAGQEADELSFR.A	88.43	1846.84	0.6	924.427	2	15071	1
2	357	259784	tr|J3KPX7|J3KPX7_HUMAN	R.IGGVQQDTILAEGLHFR.I	88.43	1852.98	0	618.667	3	15461	1
2	412	259826	Q9BSJ8|ESYT1_HUMAN	R.LLVPLVPDLQDVAQLR.S	88.43	1788.05	-0.1	895.033	2	20710	1
2	35	259427	tr|A0A087WY61|A0A087WY61_HUMAN	R.LQQLGEAHQAETEVLR.R	88.42	1820.94	0.8	911.477	2	9258	1
1	346	260351	P62249|RS16_HUMAN	K.GPLQSVQVFGR.K	88.41	1186.65	0.4	594.33	2	13751	2
2	535	260630	Q07021|C1QBP_HUMAN	K.MSGGWELELN(+.98)GTEAK.L	88.41	1621.73	0.7	811.872	2	13611	1	Deamidation (NQ)
2	483	260625	tr|H3BU16|H3BU16_HUMAN	K.TSDIFGSPVTATSR.L	88.41	1437.71	0.2	719.862	2	10030	1
1	561	260603	Q15424|SAFB1_HUMAN	K.SEPVKEESSELEQPFAQDTSSVGPDR.K	88.4	2847.3	-1.5	950.107	3	12240	1
2	12	259409	P35579|MYH9_HUMAN	K.ANLQIDQINTDLNLER.S	88.4	1868.96	0	935.487	2	14580	1
1	410	260042	P23921|RIR1_HUMAN	K.EDIDAAIETYNLLSER.W	88.39	1850.89	0.1	926.452	2	19597	1
1	173	259638	P49588|SYAC_HUMAN	K.MALELLTQEFGIPIER.L	88.39	1858.99	2.9	930.503	2	22991	1
2	853	262306	P36957|ODO2_HUMAN	K.TPAFAESVTEGDVR.W	88.39	1477.7	-0.8	739.859	2	9583	1
1	20	259419	P49327|FAS_HUMAN	K.EDGLAQQQTQLNLR.S	88.38	1612.82	0.1	807.416	2	9709	1
2	43	259635	P05783|K1C18_HUMAN	K.GLQAQIASSGLTVEVDAPK.S	88.38	1883	-0.5	942.507	2	13648	1
2	626	259991	P51610|HCFC1_HUMAN	K.IATGHGQQGVTQVVLK.G	88.38	1634.91	0	818.462	2	6715	2
2	6	259406	tr|Q60FE5|Q60FE5_HUMAN	R.EAGAGGLAIAVEGPSK.A	88.38	1425.75	1.3	713.881	2	9427	1
1	763	261688	Q15102|PA1B3_HUMAN	M.S(+42.01)GEENPASKPTPVQDVQGDGR.W	88.37	2209.02	-0.6	1105.52	2	6715	1	Acetylation (N-term)
1	1391	264533	tr|C9JU56|C9JU56_HUMAN	K.LYTLVTYVPVTTFK	88.36	1643.92	0	822.966	2	19064	1
1	1391	264524	tr|H7C2W9|H7C2W9_HUMAN	K.LYTLVTYVPVTTFK.I	88.36	1643.92	0	822.966	2	19064	1
1	1391	264538	tr|B7Z4E3|B7Z4E3_HUMAN	K.LYTLVTYVPVTTFK.N	88.36	1643.92	0	822.966	2	19064	1
1	1391	264545	tr|B7Z4C8|B7Z4C8_HUMAN	K.LYTLVTYVPVTTFK.S	88.36	1643.92	0	822.966	2	19064	1
2	533	260037	P52788|SPSY_HUMAN	R.LVEYDIDEVVYDEDSPYQNIK.I	88.35	2545.17	1.5	1273.6	2	16584	1
1	349	260021	P40925|MDHC_HUMAN	K.NVIIWGNHSSTQYPDVNHAK.V	88.34	2279.11	0	760.71	3	10973	1
1	411	259601	O60264|SMCA5_HUMAN	R.NPELPNAAQAQK.E	88.34	1279.65	0.9	640.834	2	5455	1
2	188	259543	Q00839|HNRPU_HUMAN	K.SSGPTSLFAVTVAPPGAR.Q	88.34	1713.9	0.8	857.96	2	14795	1
2	7	259417	P78527|PRKDC_HUMAN	R.DQNILLGTTYR.I	88.34	1292.67	0.1	647.344	2	11095	1
1	27	259399	O43707|ACTN4_HUMAN	K.MLDAEDIVNTARPDEK.A	88.33	1815.87	0	908.941	2	13385	2
1	220	260025	Q99873|ANM1_HUMAN	R.ATLYVTAIEDR.Q	88.33	1250.65	1.2	626.333	2	12511	1
1	94	259514	O14980|XPO1_HUMAN	R.VDTILEFSQNMNTK.Y	88.33	1638.79	0.8	820.404	2	15513	1
2	106	259460	Q15149|PLEC_HUMAN	K.GFFDPNTEENLTYLQLMER.C	88.33	2316.07	2.8	1159.05	2	19666	1
2	30	260683	P62805|H4_HUMAN	R.DNIQGITKPAIR.R	88.32	1324.75	0.2	663.38	2	6721	4
2	26	259426	Q14204|DYHC1_HUMAN	R.FYFVGDEDLLEIIGNSK.N	88.32	1957.97	0.9	979.992	2	21815	1
1	308	260481	P07737|PROF1_HUMAN	R.SSFYVNGLTLGGQK.C	88.31	1469.75	0.4	735.883	2	14589	1
1	674	260754	Q8N163|CCAR2_HUMAN	R.FAEFQYLQPGPPR.R	88.31	1548.77	0.3	775.394	2	15244	1
2	136	259582	P25705|ATPA_HUMAN	R.EAYPGDVFYLHSR.L	88.31	1552.73	0.8	777.373	2	12207	2
1	69	259415	Q08211|DHX9_HUMAN	R.GISHVIVDEIHER.D	88.3	1502.78	0.1	752.399	2	10740	3
1	104	259529	P40926|MDHM_HUMAN	R.VNVPVIGGHAGK.T	88.3	1146.65	0.3	383.224	3	7815	4
1	1233	262729	tr|E9PC15|E9PC15_HUMAN	K.IPIGFIPLGETSSLSHTLFAESGNK.V	88.29	2614.36	1.1	872.463	3	21506	1
1	639	260387	P28066|PSA5_HUMAN	R.AIGSASEGAQSSLQEVYHK.S	88.29	1960.95	0.5	981.482	2	9549	2
1	29	259580	Q6P2Q9|PRP8_HUMAN	R.AAVMHDILDMMPEGIK.Q	88.27	1769.85	1.6	885.934	2	19564	1
2	732	261650	O14776|TCRG1_HUMAN	R.GPPPPPTASEPTR.R	88.27	1302.66	-0.7	652.335	2	3343	1
2	1450	263067	tr|F5H5U6|F5H5U6_HUMAN	R.SAELPDAVGPIVQLQEK.L	88.27	1792.96	1.1	897.487	2	14404	1
1	285	259751	Q08945|SSRP1_HUMAN	K.VDNIQAGELTEGIWR.R	88.26	1699.85	0.6	850.934	2	16675	1
2	156	260285	P18669|PGAM1_HUMAN	R.FSGWYDADLSPAGHEEAK.R	88.26	1978.87	-0.9	990.441	2	12232	2
1	942	261736	Q9BY77|PDIP3_HUMAN	K.AMAPLHPHPAGMR.I	88.24	1384.69	0.4	347.179	4	5707	1
2	1108	267637	tr|A0A087WY55|A0A087WY55_HUMAN	K.YAGSALQYEDVSTAVQNLQK.A	88.24	2184.07	1.8	1093.04	2	14844	1
2	894	260513	Q16543|CDC37_HUMAN	R.QYMEGFNDELEAFK.E	88.24	1719.74	0.1	860.88	2	16050	1
1	129	259526	P07814|SYEP_HUMAN	K.THVADFAPEVAWVTR.S	88.23	1697.85	1	849.934	2	16797	2
1	24	259400	P22314|UBA1_HUMAN	R.HQYYNQEWTLWDR.F	88.23	1837.82	-0.9	919.915	2	15812	1
2	650	261378	Q13185|CBX3_HUMAN	K.KVEEAEPEEFVVEK.V	88.23	1660.82	0.8	831.418	2	8657	2
2	68	259643	P12277|KCRB_HUMAN	R.GTGGVDTAAVGGVFDVSNADR.L	88.23	1963.92	0.3	982.969	2	12913	1
1	2067	262045	O95295|SNAPN_HUMAN	R.VVLVNNILQNAQER.L	88.22	1608.89	-0.9	805.454	2	15234	1
2	94	259587	P13667|PDIA4_HUMAN	K.GESDPAYQQYQDAANNLR.E	88.22	2038.9	-0.7	1020.46	2	10995	1
2	1643	285101	A6NJ78|MET15_HUMAN	K.VLSPQDQDVQDNPR.G	88.22	1609.77	-0.6	805.891	2	4585	1
2	284	259563	O43175|SERA_HUMAN	R.AGTGVDNVDLEAATR.K	88.22	1487.72	0.4	744.868	2	8279	1
2	377	261742	P05387|RLA2_HUMAN	K.ILDSVGIEADDDR.L	88.2	1416.67	0.2	709.344	2	8975	1
2	122	259457	O43390|HNRPR_HUMAN	R.STAYEDYYYHPPPR.M	88.2	1757.77	0	879.891	2	8739	2
1	291	259685	tr|A0A087X1U6|A0A087X1U6_HUMAN	K.GFFDPNTHENLTYVQLLR.R	88.19	2163.07	0.9	722.033	3	19215	2
2	137	259441	P50990|TCPQ_HUMAN	K.NVGLDIEAEVPAVK.D	88.19	1452.78	1	727.399	2	13868	2
2	264	259864	Q9Y262|EIF3L_HUMAN	K.VYEIQDIYENSWTK.L	88.19	1786.84	0.8	894.429	2	15768	1
2	279	260725	P30048|PRDX3_HUMAN	R.DYGVLLEGSGLALR.G	88.19	1461.78	0.6	731.899	2	16614	1
1	304	260436	tr|D6RGI3|D6RGI3_HUMAN	K.AAAQLLQSQAQQSGAQQTK.K	88.18	1956	-0.3	979.008	2	6836	2
1	213	260106	P27797|CALR_HUMAN	R.FYALSASFEPFSNK.G	88.18	1606.77	-4.3	804.387	2	18284	2
2	1085	262953	P35269|T2FA_HUMAN	K.TTPNSGDVQVTEDAVR.R	88.18	1687.8	-0.3	844.908	2	6619	1
1	161	260109	tr|G3V4W0|G3V4W0_HUMAN	R.SAAEMYGSSFDLDYDFQR.D	88.17	2100.87	-0.4	1051.44	2	17673	1
2	1554	268687	tr|H0Y837|H0Y837_HUMAN	K.TPHPVLTPVAANQAK.Q	88.17	1542.85	-1.2	772.432	2	6067	1
2	264	259864	Q9Y262|EIF3L_HUMAN	R.QLEVYTSGGDPESVAGEYGR.H	88.17	2112.96	0.6	1057.49	2	11285	1
1	82	259564	P23396|RS3_HUMAN	K.KPLPDHVSIVEPK.D	88.16	1457.82	-0.7	729.919	2	7935	7
1	506	260082	Q15019|SEPT2_HUMAN	K.STLINSLFLTDLYPER.V	88.16	1880.99	0.3	941.502	2	22231	1
1	609	259861	O95336|6PGL_HUMAN	R.ELPAAVAPAGPASLAR.W	88.16	1489.83	-0.1	745.92	2	11849	1
1	470	260442	Q14498|RBM39_HUMAN	K.GIAYVEFVDVSSVPLAIGLTGQR.V	88.14	2390.28	0.7	1196.15	2	23190	1
2	286	261504	O60763|USO1_HUMAN	K.TLEQHDNIVTHYK.N	88.14	1596.79	1.8	799.404	2	5471	3
[truncated: 16,298 more rows]

## Sheet: Elution
Identified Peptides PEAKS7 Search - Elution Fraction
[truncated: 9,166 more rows]

## Sheet: Beads
Identified Peptides PEAKS7 Search - Beads Fraction
[truncated: 6,464 more rows]
