# Supplementary material for: Quantitative Persulfide Site Identification (qPerS-SID) Reveals Protein Targets of H2S Releasing Donors in Mammalian Cells
Source: Sci Rep. 2016 Jul 14;6:29808. doi: 10.1038/srep29808 (PMC4944133; doi:10.1038/srep29808)
Supplement: Supplementary Table 2 [file srep29808-s3.xls]

## Sheet: Legend
GYY4137 - Quantification by MaxQuant
Persulfdes found in HEK293 cells in response to GYY4137 tratment (1 mM, 4 h,Elution) in at least 3 out of 4 Experiments.
Peptides were quantified using MaxQuant v1.5.2.8 and only significant peptides that showed an enriched elution of more than 30 % (Mean norm Ratio H/L >= 1.30; light green) were considered for further evaluation

## Sheet: Elution
GYY4137 Elution Fraction - Quantification by MaxQuant
Protein	Protein names		Gene names		PEP		Score		Score for localization		Sequence window		Carbamidomethyl C-Sites			Charge		Mass error [ppm]		Mean norm Ratio H/L		Median norm Ratio H/L		STDEV		log2 norm. Ratio H/L	Significant
P62258	14-3-3 protein epsilon		YWHAE		1.33774e-08		86.772		67.997		IREYRQMVETELKLICCDILDVLDKHLIPAA	LI	C	CDILDVLDK		2		0.88312		3.64611		3.93563		0.544012		1.86636	+
A0A087WVQ6	Clathrin heavy chain 1		CLTC		5.22974e-19		109.87		43.208		KRDPHLACVAYERGQCDLELINVCNENSLFK	GQ	C	DLELINVCNENSLFK		2		0.73758		2.84543		2.94311		0.4755		1.50865	+
P62633	Cellular nucleic acid-binding protein		CNBP		8.60405e-232		315.59		119.25		DICYRCGESGHLAKDCDLQEDACYNCGRGGH	D	C	DLQEDACYNCGR		2		-0.51605		2.80261		2.71471		0.227005		1.48677	+
P04406	Glyceraldehyde-3-phosphate dehydrogenase		GAPDH		3.70537e-39		148.7		87.429		DNSLKIISNASCTTNCLAPLAKVIHDNFGIV	IISNAS	C	TTNCLAPLAK		2		0.18557		2.53315		2.58602		0.210517		1.34093	+
P14618	Pyruvate kinase		PKM		4.22453e-43		168.05		47.499		GATLKITLDNAYMEKCDENILWLDYKNICKV	ITLDNAYMEK	C	DENILWLDYK		3		-0.011526		2.43596		1.99942		1.04164		1.28449	+
O76003	Glutaredoxin-3		GLRX3		1.4541e-59		186.13		66.215		DIIKELEASEELDTICPKAPKLEERLKVLTN	ELEASEELDTI	C	PK		2		-2.9471		2.40571		2.42821		0.0536106		1.26646	+
Q8N1G4	Leucine-rich repeat-containing protein 47		LRRC47		7.91383e-37		132.14		59.339		LSNNQLSEIPAELADCPKLKEINFRGNKLRD	TLDLSNNQLSEIPAELAD	C	PK		2		-0.37484		2.38005		2.23875		0.292355		1.25099	+
Q16186	Proteasomal ubiquitin receptor ADRM1		ADRM1		9.31879e-19		100.97		67.928		TSGNVEDDLIIFPDDCEFKRVPQCPSGRVYV	TSGNVEDDLIIFPDD	C	EFKR		3		-0.71994		2.33977		2.30875		0.16428		1.22636	+
O14929	Histone acetyltransferase type B catalytic subunit		HAT1		1.59103e-29		130.29		42.314		MFRVEYASKVDENFDCVEADDVEGKIRQIIP	VDENFD	C	VEADDVEGK		2		-0.18297		2.33634		2.37399		0.567059		1.22425	+
P55884	Eukaryotic translation initiation factor 3 subunit B		EIF3B		2.12195e-17		128.36		91.087		FKDLGNLRYWLEEAECRDQYSVIFESGDRTS	YWLEEAE	C	R		2		-0.46866		2.17998		2.7464		0.839175		1.12431	n.s.
P26639	Threonine--tRNA ligase, cytoplasmic		TARS		5.92386e-15		79.467		53.359		VNNVVWDLDRPLEEDCTLELLKFEDEEAQAV	VNNVVWDLDRPLEED	C	TLELLK		3		0.057009		2.17788		2.23054		0.0834005		1.12292	+
P13797	Plastin-3		PLS3		1.6444e-11		82.877		61.477		KEAFAKVDLNSNGFICDYELHELFKEANMPL	VDLNSNGFI	C	DYELHELFK		3		-0.46539		2.16176		2.21097		0.132546		1.1122	+
Q5JXI8	Four and a half LIM domains protein 1		FHL1		2.49986e-59		179.56		75.316		GQRFTAVEDQYYCVDCYKNFVAKKCAGCKNP	FTAVEDQYY	C	VDCYK		2		0.2826		2.1372		2.08899		0.428844		1.09572	+
P08238	Heat shock protein HSP 90-beta		HSP90AB1		8.45317e-80		189.59		156.17		NNIKLYVRRVFIMDSCDELIPEYLNFIRGVV	VFIMDS	C	DELIPEYLNFIR		2		-0.3201		2.10613		2.15913		0.159169		1.07459	+
Q02790	Peptidyl-prolyl cis-trans isomerase FKBP4		FKBP4		8.10123e-14		112.02		48.527		MCHLKLQAFSAAIESCNKALELDSNNEKGLF	LQAFSAAIES	C	NK		2		-0.094233		2.10291		2.26736		0.289573		1.07239	+
A0A087WVQ6	Clathrin heavy chain 1		CLTC		1.56133e-33		136.66		89.468		PSRLPVVIGGLLDVDCSEDVIKNLILVVRGQ	LPVVIGGLLDVD	C	SEDVIK		2		0.084609		2.09356		2.11503		0.166883		1.06596	+
Q5HY54	Filamin-A		FLNA		5.5752e-37		135.49		112.55		PSKAEISFEDRKDGSCGVAYVVQEPGDYEVS	DGS	C	GVAYVVQEPGDYEVSVK		2		0.20152		2.07805		2.08162		0.14837		1.05523	+
H7C422	60S ribosomal protein L3		RPL3		1.2052e-117		237.08		57.434		LRTFKTVFAEHISDECKRRFYKNWHKSKKKA	TVFAEHISDE	C	KR		3		0.11375		2.06909		2.06172		0.287649		1.049	+
F5GY55	DNA damage-binding protein 1		DDB1		3.69573e-14		95.205		74.618		GRPSETGIIGIIDPECRMIGLRLYDGLFKVI	IGRPSETGIIGIIDPE	C	R		3		-0.15249		2.0628		1.98713		0.357751		1.0446	+
P07900	Heat shock protein HSP 90-alpha		HSP90AA1		3.61751e-58		165.3		64.249		HGLEVIYMIEPIDEYCVQQLKEFEGKTLVSV	HGLEVIYMIEPIDEY	C	VQQLK		3		0.31686		2.06223		1.89031		0.415726		1.04421	+
P07900	Heat shock protein HSP 90-alpha		HSP90AA1		2.03722e-128		238.81		153.21		NNIKLYVRRVFIMDNCEELIPEYLNFIRGVV	VFIMDN	C	EELIPEYLNFIR		2		-0.67568		2.05478		2.16236		0.237689		1.03898	+
H0Y5J4	Drebrin-like protein		DBNL		1.35507e-09		95.264		75.589		HVTINARAEEDVEPECIMEKVAKASGANYSF	AEEDVEPE	C	IMEK		2		-0.5289		2.05008		2.0657		0.137697		1.03568	+
H7C341	Splicing factor 3B subunit 1		SF3B1		1.13375e-23		134.98		61.344		LTPILKNRHEKVQENCIDLVGRIADRGAEYV	VQEN	C	IDLVGR		2		2.6874		2.04517		2.17824		0.30876		1.03222	+
Q5HY54	Filamin-A		FLNA		1.69219e-39		156.17		91.355		GGKAPLRVQVQDNEGCPVEALVKDNGNGTYS	VQVQDNEG	C	PVEALVK		2		-1.0776		2.04093		2.0204		0.0691175		1.02922	+
P30086	Phosphatidylethanolamine-binding protein 1		PEBP1		8.45282e-54		170.61		72.433		SFRKKYELRAPVAGTCYQAEWDDYVPKLYEQ	APVAGT	C	YQAEWDDYVPK		2		-0.6599		2.02314		2.07084		0.110405		1.01659	+
O75131	Copine-3		CPNE3		5.86484e-25		134.99		61.532		TKLKEASRSSPVEFECINEKKRQKKKSYKNS	SSPVEFE	C	INEK		2		-0.19023		2.00609		2.2055		0.371321		1.00439	+
B0QY90	Eukaryotic translation initiation factor 3 subunit L		EIF3L		1.26315e-22		124.68		66.809		QKGDPQVYEELFSYSCPKFLSPVVPNYDNVH	GDPQVYEELFSYS	C	PK		2		0.17879		2.00193		1.97544		0.780143		1.00139	n.s.
P40926	Malate dehydrogenase		MDH2		9.76751e-13		113.93		66.056		FSLVDAMNGKEGVVECSFVKSQETECTYFST	EGVVE	C	SFVK		2		-0.084414		1.99789		2.21722		0.337227		0.998476	+
K7EQH0	Tubulin-folding cofactor B		TBCB		3.71246e-53		162.77		88.565		DQEDALLGSYPVDDGCRIHKLAGRGGRCL__	LDQEDALLGSYPVDDG	C	R		2		0.014884		1.99536		2.01846		0.077205		0.99665	+
A0A075B730	Epiplakin		EPPK1		1.2378e-11		90.707		53.3		LMEDDRVKRYLEGTSCIAGVLVPAKDQPGRQ	YLEGTS	C	IAGVLVPAK		2		0.42961		1.99362		2.11458		0.268625		0.99539	+
B4DUR8	T-complex protein 1 subunit gamma		CCT3		1.36617e-34		154.85		48.467		YARVEKIPGGIIEDSCVLRGVMINKDVTHPR	IPGGIIEDS	C	VLR		2		-2.2876		1.98723		2.0126		0.243461		0.990759	+
O00299	Chloride intracellular channel protein 1		CLIC1		5.16702e-71		182.22		76.492		RYLSNAYAREEFASTCPDDEEIELAYEQVAK	EEFAST	C	PDDEEIELAYEQVAK		2		0.39936		1.9743		2.04355		0.263576		0.981342	+
K7ELW0	Protein DJ-1		PARK7		2.41508e-15		112.17		84.508		LAGKDPVQCSRDVVICPDASLEDAKKESAAV	DVVI	C	PDASLEDAKK		2		3.3478		1.9739		1.88461		0.251731		0.981047	+
O43175	D-3-phosphoglycerate dehydrogenase		PHGDH		6.80882e-39		150.05		62.861		KQNLSKEELIAELQDCEGLIVRSATKVTADV	EELIAELQD	C	EGLIVR		2		0.0063424		1.97301		2.08233		0.343784		0.980402	+
J3KNJ2	Eukaryotic translation initiation factor 3 subunit M		EIF3M		3.98069e-07		88.056		46.352		KKHTLLRLLYEALVDCKKSDAASKVMVELLG	LLYEALVD	C	K		2		0.31215		1.97231		2.05383		0.151263		0.979888	+
Q9HB71	Calcyclin-binding protein		CACYBP		5.12667e-32		144.09		47.187		EGSSKKVKTDTVLILCRKKVENTRWDYLTQV	TDTVLIL	C	R		2		-0.048508		1.96982		2.05141		0.294571		0.978061	+
P05141	ADP/ATP translocase 2		SLC25A5		3.71538e-87		208.28		109.07		SGRKGTDIMYTGTLDCWRKIARDEGGKAFFK	KGTDIMYTGTLD	C	WR		3		-0.12452		1.96941		2.04988		0.161126		0.977764	+
P62424	60S ribosomal protein L7a		RPL7A		0.000449463		63.419		50.04		VVFLPALCRKMGVPYCIIKGKARLGRLVHRK	MGVPY	C	IIK		2		-0.18361		1.96518		2.22749		0.383856		0.974659	+
P09211	Glutathione S-transferase P		GSTP1		1.25567e-10		100.25		70.056		VVTVETWQEGSLKASCLYGQLPKFQDGDLTL	AS	C	LYGQLPK		2		0.51599		1.96314		2.0188		0.0930249		0.973165	+
P55072	Transitional endoplasmic reticulum ATPase		VCP		3.77195e-06		70.942		53.237		GMTPSKGVLFYGPPGCGKTLLAKAIANECQA	GVLFYGPPG	C	GK		2		-0.74885		1.96163		2.13143		0.247479		0.972055	+
Q99832	T-complex protein 1 subunit eta		CCT7		4.36699e-05		80.231		44.318		EETQIGGERYNFFTGCPKAKTCTFILRGGAE	YNFFTG	C	PK		2		-1.0104		1.95845		2.13233		0.326156		0.969715	+
P49321	Nuclear autoantigenic sperm protein		NASP		6.94689e-79		172.36		80.721		VESENYVQAVEEFQSCLNLQEQYLEAHDRLL	LGEVSVESENYVQAVEEFQS	C	LNLQEQYLEAHDR		3		4.9181		1.95698		1.86216		0.409529		0.968627	+
D3YTB1	60S ribosomal protein L32		RPL32		1.43597e-42		166.07		44.318		KFLVHNVKELEVLLMCNKSYCAEIAHNVSSK	ELEVLLM	C	NK		2		-2.2347		1.94841		1.95699		0.077757		0.962296	+
P50991	T-complex protein 1 subunit delta		CCT4		6.19622e-43		153.36		109.72		RDIKIVKKLGGTIDDCELVEGLVLTQKVSNS	LGGTIDD	C	ELVEGLVLTQK		2		0.1367		1.94839		1.92848		0.456516		0.96228	+
P08670	Vimentin		VIM		4.02791e-26		141.37		43.594		KQESTEYRRQVQSLTCEVDALKGTNESLERQ	QVQSLT	C	EVDALK		2		4.9018		1.94485		2.00108		0.311957		0.959657	+
P26641	Elongation factor 1-gamma		EEF1G		8.02496e-38		140.47		95.209		EKKAAAPAPEEEMDECEQALAAEPKAKDPFA	KAAAPAPEEEMDE	C	EQALAAEPK		3		0.053566		1.94228		1.9353		0.127095		0.957754	+
Q9NR30	Nucleolar RNA helicase 2		DDX21		6.27058e-14		91.065		51.495		SKVKGMVFLKGKLGVCFDVPTASVTEIQEKW	LGV	C	FDVPTASVTEIQEK		2		0.66713		1.94024		1.98071		0.356946		0.956233	+
J3KQ69	DNA replication licensing factor MCM3		MCM3		2.12699e-19		127.56		91.961		VTIAKAGIHARLNARCSVLAAANPVYGRYDQ		C	SVLAAANPVYGR		2		1.1017		1.93711		2.21859		0.624938		0.953904	n.s.
Q12906	Interleukin enhancer-binding factor 3		ILF3		3.40063e-06		72.29		48.568		GLLLKGDLDLELVLLCKEKPTTALLDKVADN	GDLDLELVLL	C	K		2		0.36503		1.9329		1.94749		0.375781		0.950764	+
P50991	T-complex protein 1 subunit delta		CCT4		5.83934e-44		170.95		51.736		IMVIKDIEREDIEFICKTIGTKPVAHIDQFT	EDIEFI	C	K		2		2.8348		1.93222		1.89977		0.058463		0.950257	+
H0YJH7	Lamina-associated polypeptide 2, s beta/gamma		TMPO		1.19503e-42		152.32		52.814		MFPYEASTPTGISASCRRPIKGAAGRPLELS	EMFPYEASTPTGISAS	C	R		2		-0.28122		1.93153		1.99681		0.207225		0.949743	+
P13639	Elongation factor 2		EEF2		1.68097e-25		124.29		53.033		ITIHLPSPVTAQKYRCELLYEGPPDDEAAMG	YR	C	ELLYEGPPDDEAAMGIK		3		0.81943		1.92536		2.16205		0.42758		0.945125	n.s.
P10809	60 kDa heat shock protein		HSPD1		1.80218e-70		193.11		48.899		GYISPYFINTSKGQKCEFQDAYVLLSEKKIS	GQK	C	EFQDAYVLLSEK		2		0.71578		1.92187		1.97001		0.374726		0.942509	+
P51991	Heterogeneous nuclear ribonucleoprotein A3		HNRNPA3		3.31316e-32		143.96		51.286		DSLREHFEKWGTLTDCVVMRDPQTKRSRGFG	WGTLTD	C	VVMR		2		0.5991		1.91091		1.94488		0.229442		0.93426	+
K7EN45	Peptidyl-prolyl cis-trans isomerase NIMA-interacting 1		PIN1		4.21486e-95		207.43		81.016		SGEEDFESLASQFSDCSSAKARGDLGAFSRG	SGEEDFESLASQFSD	C	SSAK		2		0.62478		1.90891		1.83508		0.319022		0.932749	+
P60174	Triosephosphate isomerase		TPI1		3.84917e-42		148.44		63.691		QKVAHALAEGLGVIACIGEKLDEREAGITEK	VAHALAEGLGVIA	C	IGEK		3		-0.88534		1.89473		1.94486		0.36123		0.92199	+
G8JLG1	Structural maintenance of chromosomes protein 1A		SMC1A		1.4452e-18		101.92		68.243		TKAESLIGVYPEQGDCVISKVLTFDLTKYPD	AESLIGVYPEQGD	C	VISK		2		-0.23955		1.88995		1.85476		0.0614538		0.918349	+
P04406	Glyceraldehyde-3-phosphate dehydrogenase		GAPDH		3.56468e-182		284.91		40.983		AFRVPTANVSVVDLTCRLEKPAKYDDIKKVV	VPTANVSVVDLT	C	R		2		2.2326		1.88938		1.95137		0.425242		0.917913	+
P30041	Peroxiredoxin-6		PRDX6		1.52365e-56		176.25		50.088		VEDHLAWSKDINAYNCEEPTEKLPFPIIDDR	DINAYN	C	EEPTEK		2		0.23635		1.8891		1.8653		0.0679274		0.917698	+
P55072	Transitional endoplasmic reticulum ATPase		VCP		1.40342e-167		265.27		157.11		EEESLNEVGYDDIGGCRKQLAQIKEMVELPL	EDEEESLNEVGYDDIGG	C	R		2		-0.41303		1.88691		1.88173		0.301379		0.916025	+
P30520	Adenylosuccinate synthetase isozyme 2		ADSS		2.29839e-14		108.97		47.774		KGKVVDLLAQDADIVCRCQGGNNAGHTVVVD	VVDLLAQDADIV	C	R		2		-0.28333		1.87061		1.87883		0.145014		0.903509	+
P40926	Malate dehydrogenase		MDH2		3.13703e-39		149.73		84.375		EGVVECSFVKSQETECTYFSTPLLLGKKGIE	SQETE	C	TYFSTPLLLGK		2		0.29305		1.87051		1.87593		0.250208		0.903432	+
C9JXB8	60S ribosomal protein L24		RPL24		4.35629e-32		150.61		91.549		__________MKVELCSFSGYKIYPGHGRRY	VEL	C	SFSGYK		2		0.12781		1.86813		2.04818		0.254977		0.901599	+
P50991	T-complex protein 1 subunit delta		CCT4		2.21694e-23		136.96		57.174		RAYILNLVKQIKKTGCNVLLIQKSILRDALS	TG	C	NVLLIQK		2		0.082334		1.8679		2.06091		0.414846		0.901419	n.s.
Q8WVC2	40S ribosomal protein S21		RPS21		1.18512e-10		106.91		48.794		KVTGRFNGQFKTYAICGAIRRMGESDDSILR	TYAI	C	GAIR		2		-0.85571		1.8666		1.91494		0.204205		0.900414	+
P62701	40S ribosomal protein S4, X		RPS4X		1.323e-76		191.51		143.28		TGKITDFIKFDTGNLCMVTGGANLGRIGVIT	FDTGNL	C	MVTGGANLGR		2		-0.89304		1.86438		1.90772		0.346483		0.898699	+
P14618	Pyruvate kinase		PKM		2.4299e-138		235.99		40.098		AEGSDVANAVLDGADCIMLSGETAKGDYPLE	AEGSDVANAVLDGAD	C	IMLSGETAK		3		0.1474		1.8641		1.90468		0.0933825		0.898477	+
P50395	Rab GDP dissociation inhibitor beta		GDI2		1.64516e-87		204.28		101.75		HALALYRTDDYLDQPCYETINRIKLYSESLA	TDDYLDQP	C	YETINR		2		-0.15484		1.85972		1.8438		0.104984		0.895083	+
H0Y3Y4	Septin-7		39326		1.82088e-34		153.74		50.897		IIPLIAKADTLTPEECQQFKKQIMKEIQEHK	ADTLTPEE	C	QQFKK		2		1.0346		1.85918		1.98178		0.177593		0.894664	+
P09874	Poly [ADP-ribose] polymerase 1		PARP1		1.5035e-15		112.96		77.746		EECSGQLVFKSDAYYCTGDVTAWTKCMVKTQ	SDAYY	C	TGDVTAWTK		2		-1.0856		1.85816		1.86407		0.51874		0.893875	+
P00492	Hypoxanthine-guanine phosphoribosyltransferase		HPRT1		1.33254e-36		152.88		53.3		YALDYNEYFRDLNHVCVISETGKAKYKA___	DLNHV	C	VISETGK		2		1.1946		1.85795		1.87023		0.0244668		0.893713	+
P40939	Trifunctional enzyme subunit alpha		HADHA		1.69398e-76		188.47		77.221		VVKTGIEQGSDAGYLCESQKFGELVMTKESK	TGIEQGSDAGYL	C	ESQK		2		0.55511		1.85667		1.97845		0.381961		0.892717	n.s.
P63261	Actin, cytoplasmic 2		ACTG1		2.61062e-143		258.36		218.12		EEEIAALVIDNGSGMCKAGFAGDDAPRAVFP	EEEIAALVIDNGSGM	C	K		2		-0.388		1.85518		1.86805		0.0692414		0.891558	+
P60709	Actin, cytoplasmic 1		ACTB		9.88692e-143		250.31		44.998		DDDIAALVVDNGSGMCKAGFAGDDAPRAVFP	DDDIAALVVDNGSGM	C	K		2		-3.7712		1.85133		1.81889		0.146964		0.888561	+
J3QSV6	Ribosomal L1 domain-containing protein 1		RSL1D1		9.30561e-24		136.5		46.88		RLTLPHSIRSDSEDICLFTKDEPNSTPEKTE	SDSEDI	C	LFTK		2		-1.06		1.84848		1.85317		0.347261		0.886336	+
Q5HY54	Filamin-A		FLNA		5.01459e-52		145.2		62.582		SKLQVEPAVDTSGVQCYGPGIEGQGVFREAT	LQVEPAVDTSGVQ	C	YGPGIEGQGVFR		3		0.66921		1.84658		1.84496		0.049928		0.884853	+
D6RG13	40S ribosomal protein S3a		RPS3A		2.72116e-27		131.66		50.088		NKLIPDSIGKDIEKACQSIYPLHDVFVRKVK	A	C	QSIYPLHDVFVR		3		0.02787		1.84399		1.96176		0.202055		0.882833	+
P00505	Aspartate aminotransferase		GOT2		2.5721e-09		88.101		69.979		NLDKEYLPIGGLAEFCKASAELALGENSEVL	NLDKEYLPIGGLAEF	C	K		3		-0.50438		1.84235		1.78536		0.387127		0.881546	+
Q00839	Heterogeneous nuclear ribonucleoprotein U		HNRNPU		3.12954e-76		174.01		46.065		TEDYGEKFDENDVITCFANFESDEVELSYAK	FDENDVIT	C	FANFESDEVELSYAK		3		-0.25438		1.83723		1.81954		0.183791		0.877531	+
P14625	Endoplasmin		HSP90B1		2.63873e-28		106.93		54.3		KGYEVIYLTEPVDEYCIQALPEFDGKRFQNV	KGYEVIYLTEPVDEY	C	IQALPEFDGK		3		-0.66343		1.83713		1.81211		0.0588273		0.877452	+
P26641	Elongation factor 1-gamma		EEF1G		3.98957e-25		93.176		76.294		FPAGKVPAFEGDDGFCVFESNAIAYYVSNEE	VPAFEGDDGF	C	VFESNAIAYYVSNEELR		2		-0.36884		1.83457		1.85333		0.153059		0.875445	+
K7ENG2	Splicing factor U2AF 65 kDa subunit		U2AF2		2.41187e-15		99.044		63.691		SIEIPRPVDGVEVPGCGKIFVEFTSVFDCQK	SIEIPRPVDGVEVPG	C	GK		3		1.6824		1.83364		1.80444		0.0940814		0.874709	+
P13639	Elongation factor 2		EEF2		5.68797e-11		107.79		76.228		AHVDHGKSTLTDSLVCKAGIIASARAGETRF	STLTDSLV	C	K		2		0.2404		1.83287		1.84656		0.461944		0.874101	+
H3BM89	60S ribosomal protein L4		RPL4		5.89998e-20		120.84		42.958		KGKMRNRRRIQRRGPCIIYNEDNGIIKAFRN	RGP	C	IIYNEDNGIIK		3		0.035269		1.83255		1.96256		0.196682		0.87385	+
P23528	Cofilin-1		CFL1		2.61398e-43		169.65		69.03		STPEEVKKRKKAVLFCLSEDKKNIILEEGKE	KAVLF	C	LSEDKK		3		0.22975		1.83034		1.7632		0.179268		0.872114	+
A0A087WTS8	Heat shock 70 kDa protein 4		HSPA4		3.13703e-39		149.73		52.862		ISLRWNSPAEEGSSDCEVFSKNHAAPFSKVL	WNSPAEEGSSD	C	EVFSK		2		-0.37376		1.82553		1.85449		0.0699029		0.868314	+
Q16658	Fascin		FSCN1		7.31022e-85		202.92		89.46		EAHRRYFGGTEDRLSCFAQTVSPAEKWSVHI	LS	C	FAQTVSPAEK		2		1.6881		1.82539		1.79864		0.256408		0.868208	+
P60174	Triosephosphate isomerase		TPI1		4.49185e-26		141.13		41.621		QSTRIIYGGSVTGATCKELASQPDVDGFLVG	IIYGGSVTGAT	C	K		2		0.47185		1.82102		1.8421		0.413384		0.864745	+
P09936	Ubiquitin carboxyl-terminal hydrolase isozyme L1		UCHL1		1.68198e-213		295.17		51.876		EAIQAAHDAVAQEGQCRVDDKVNFHFILFNN	NEAIQAAHDAVAQEGQ	C	RVDDK		3		0.15621		1.81915		1.86445		0.243997		0.863261	+
P23528	Cofilin-1		CFL1		6.89933e-159		270.21		66.059		IKKKLTGIKHELQANCYEEVKDRCTLAEKLG	HELQAN	C	YEEVKDR		3		0.77312		1.81909		1.6504		0.256624		0.863215	+
P31930	Cytochrome b-c1 complex subunit 1		UQCRC1		1.73611e-22		105.06		65.855		DLPKAVELLGDIVQNCSLEDSQIEKERDVIL	AVELLGDIVQN	C	SLEDSQIEK		2		0.6025		1.81757		1.81204		0.150134		0.862008	+
A6NDG6	Phosphoglycolate phosphatase		PGP		3.26498e-22		118.21		41.695		RQADIIGKPSRFIFDCVSQEYGINPERTVMV	FIFD	C	VSQEYGINPER		2		0.078398		1.81673		1.81239		0.0302141		0.861342	+
P10768	S-formylglutathione hydrolase		ESD		1.46828e-100		228.12		63.091		GGLQKVFEHDSVELNCKMKFAVYLPPKAETG	VFEHDSVELN	C	K		3		0.32012		1.81603		1.81095		0.106186		0.860788	+
Q16658	Fascin		FSCN1		3.23293e-80		189.55		77.899		WTLEQPPDEAGSAAVCLRSHLGRYLAADKDG	QIWTLEQPPDEAGSAAV	C	LR		2		1.2318		1.81402		1.81301		0.1241		0.859188	+
P33991	DNA replication licensing factor MCM4		MCM4		3.05549e-11		73.294		69.361		LGEINVIGEPFLNVNCEHIKSFDKNLYRQLI	LGEINVIGEPFLNVN	C	EHIK		3		0.28163		1.81363		1.88547		0.213099		0.858877	+
P50990	T-complex protein 1 subunit theta		CCT8		1.39253e-79		190.46		109.87		TEIELAKQITSYGETCPGLEQYAIKKFAEAF	QITSYGET	C	PGLEQYAIK		2		0.83143		1.8123		1.81134		0.322623		0.857822	+
B1AK85	F-actin-capping protein subunit beta		CAPZB		4.96726e-23		129.42		74.173		LKIARDKVVGKDYLLCDYNRDGDSYRSPWSN	DYLL	C	DYNR		2		0.41191		1.81113		1.81575		0.0612056		0.856892	+
H0Y8C6	Importin-5		IPO5		2.59692e-35		127.3		127.3		FADLLPGFLQAVNDSCYQNDDSVLKSLVEIA	HFADLLPGFLQAVNDS	C	YQNDDSVLK		3		-0.13981		1.80808		1.7696		0.140074		0.854462	+
Q16658	Fascin		FSCN1		4.41746e-11		100.93		93.345		ATGGVQSTASSKNASCYFDIEWRDRRITLRA	NAS	C	YFDIEWR		2		-0.98571		1.80694		1.81246		0.1975		0.853549	+
P40926	Malate dehydrogenase		MDH2		4.84963e-13		110.31		78.964		IGGHAGKTIIPLISQCTPKVDFPQDQLTALT	TIIPLISQ	C	TPK		2		0.29386		1.80668		1.80533		0.193954		0.853339	+
E9PJ21	Hypoxia up-regulated protein 1		HYOU1		3.76101e-09		88.075		63.185		VDFKAKVTRVEFEELCADLFERVPGPVQQAL	VEFEEL	C	ADLFER		2		-0.42181		1.80298		1.86374		0.177158		0.850381	+
J3KTA4	Probable ATP-dependent RNA helicase DDX5		DDX5		7.09353e-07		90.906		70.028		EICIATPGRLIDFLECGKTNLRRTTYLVLDE	LIDFLE	C	GK		2		-0.58634		1.79139		1.8519		0.154279		0.841081	+
Q8NC51	Plasminogen activator inhibitor 1 RNA-binding protein		SERBP1		8.2058e-74		200.77		95.57		_____MPGHLQEGFGCVVTNRFDQLFDDESD	PGHLQEGFG	C	VVTNR		2		-0.063806		1.78765		1.67067		0.171799		0.838061	+
P12004	Proliferating cell nuclear antigen		PCNA		1.92515e-83		206.97		49.448		LAMGVNLTSMSKILKCAGNEDIITLRAEDNA		C	AGNEDIITLR		2		1.6949		1.78647		1.74857		0.136911		0.837113	+
P13010	X-ray repair cross-complementing protein 5		XRCC5		1.28155e-76		183.09		183.09		AKTLKKEDIQKETVYCLNDDDETEVLKEDII	ETVY	C	LNDDDETEVLKEDIIQGFR		3		-0.15682		1.7861		1.81247		0.125171		0.83681	+
P18754	Regulator of chromosome condensation		RCC1		1.3865e-39		154.46		84.653		HTVCLSKSGQVYSFGCNDEGALGRDTSVEGS	SGQVYSFG	C	NDEGALGR		2		-0.2648		1.78575		1.82979		0.0657581		0.836528	+
A6NDG6	Phosphoglycolate phosphatase		PGP		4.01828e-11		98.592		98.592		MVGDRLDTDILLGATCGLKTILTLTGVSTLG	LDTDILLGAT	C	GLK		2		1.5796		1.78243		1.78613		0.233565		0.833843	+
P35268	60S ribosomal protein L22		RPL22		9.50996e-92		198.56		48.773		KGGKKKKQVLKFTLDCTHPVEDGIMDAANFE	FTLD	C	THPVEDGIMDAANFEQFLQER		3		-0.28598		1.77891		1.74815		0.103012		0.830992	+
P49588	Alanine--tRNA ligase, cytoplasmic		AARS		2.799e-13		107.09		63.091		ANEMIEAAKAVYTQDCPLAAAKAIQGLRAVF	AVYTQD	C	PLAAAK		2		0.38591		1.77452		1.99706		0.325659		0.827426	n.s.
P36871	Phosphoglucomutase-1		PGM1		1.01164e-12		106.26		59.227		DKIFQISKTIEEYAVCPDLKVDLGVLGKQQF	TIEEYAV	C	PDLK		2		-0.42701		1.77376		1.7541		0.0510236		0.826811	+
P34897	Serine hydroxymethyltransferase		SHMT2		1.03091e-56		179.94		151.26		SENFCSRAALEALGSCLNNKYSEGYPGKRYY	AALEALGS	C	LNNK		2		0.11011		1.76974		1.91897		0.234146		0.823534	+
P52788	Spermine synthase		SMS		3.12258e-14		95.205		95.205		GKDVLILGGGDGGILCEIVKLKPKMVTMVEI	DVLILGGGDGGIL	C	EIVK		2		0.47891		1.76952		1.79241		0.350107		0.823362	+
M0R3D6	60S ribosomal protein L18a		RPL18A		6.22281e-85		205.02		126.83		YREYRDLTTAGAVTQCYRDMGARHRARAHSI	DLTTAGAVTQ	C	YR		2		0.40708		1.76903		1.77203		0.343593		0.822957	+
P42166	Lamina-associated polypeptide 2, alpha		TMPO		5.73205e-12		90.385		55.437		ALGILSKTYDAASYICEAAFDEVKMAAHTMG	TYDAASYI	C	EAAFDEVK		2		-0.84229		1.76727		1.94819		0.34212		0.821522	n.s.
P50995	Annexin A11		ANXA11		7.28757e-63		185.14		117		KAMKGFGTDEQAIIDCLGSRSNKQRQQILLS	GFGTDEQAIID	C	LGSR		2		1.0543		1.76314		1.81395		0.0958246		0.818147	+
Q08211	ATP-dependent RNA helicase A		DHX9		1.91394e-33		145.31		79.492		QFILDDFIQNDRAAECNIVVTQPRRISAVSV	AAE	C	NIVVTQPR		2		0.21415		1.76103		1.71705		0.133612		0.816423	+
P62937	Peptidyl-prolyl cis-trans isomerase A		PPIA		3.539e-139		238.7		46.862		MANAGPNTNGSQFFICTAKTEWLDGKHVVFG	HTGPGILSMANAGPNTNGSQFFI	C	TAK		3		1.981		1.76021		1.80923		0.118161		0.815747	+
P52788	Spermine synthase		SMS		2.38695e-10		99.688		72.607		TEALSLYEEQLGRLYCPVEFSKEIVCVPSYL	LY	C	PVEFSK		2		-0.64176		1.75898		1.9786		0.434609		0.814737	n.s.
Q04760	Lactoylglutathione lyase		GLO1		7.4182e-17		107.5		96.773		GFGHIGIAVPDVYSACKRFEELGVKFVKKPD	GFGHIGIAVPDVYSA	C	K		2		-0.028088		1.75853		1.80382		0.219458		0.814373	+
P31150	Rab GDP dissociation inhibitor alpha		GDI1		1.1481e-87		208.15		107.35		HALALYRTDDYLDQPCLETVNRIKLYSESLA	TDDYLDQP	C	LETVNR		2		-0.34188		1.75829		1.75651		0.0963032		0.814171	+
Q99832	T-complex protein 1 subunit eta		CCT7		4.17334e-25		128.74		66.387		IGAYAKALEIIPRQLCDNAGFDATNILNKLR	QL	C	DNAGFDATNILNK		2		-0.43207		1.75664		1.7586		0.164205		0.81282	+
P00492	Hypoxanthine-guanine phosphoribosyltransferase		HPRT1		5.38343e-42		124.97		80.117		VVISDDEPGYDLDLFCIPNHYAEDLERVFIP	SPGVVISDDEPGYDLDLF	C	IPNHYAEDLER		3		-1.3766		1.75646		1.68474		0.224959		0.812673	+
P61158	Actin-related protein 3		ACTR3		2.74581e-07		91.549		61.344		SLETAKAVKERYSYVCPDLVKEFNKYDTDGS	YSYV	C	PDLVK		2		0.58916		1.75564		1.91033		0.348766		0.811997	n.s.
P34897	Serine hydroxymethyltransferase		SHMT2		5.14294e-30		133.87		43.592		RYYGGAEVVDEIELLCQRRALEAFDLDPAQW	YYGGAEVVDEIELL	C	QR		3		-0.29016		1.755		1.73764		0.228789		0.811468	+
A0A087WYT3	Prostaglandin E synthase 3		PTGES3		4.96289e-85		207.47		49.298		KDVNVNFEKSKLTFSCLGGSDNFKHLNEIDL	LTFS	C	LGGSDNFK		2		-1.041		1.75472		1.80646		0.354863		0.811243	+
P17987	T-complex protein 1 subunit alpha		TCP1		1.21956e-42		167.1		66.056		AAMLGQAEEVVQERICDDELILIKNTKARTS	I	C	DDELILIK		2		0.66312		1.75428		1.76743		0.250154		0.810882	+
P48444	Coatomer subunit delta		ARCN1		1.73807e-05		64.104		59.248		DGEYRHDSRRNTLEWCLPVIDAKNKSGSLEF	NTLEW	C	LPVIDAK		2		0.17583		1.75213		1.74721		0.158166		0.809108	+
A0A0C4DGL3	Deoxyuridine 5'-triphosphate nucleotidohydrolase		DUT		7.83638e-20		118.24		68.972		KAVVKTDIQIALPSGCYGRVAPRSGLAAKHF	TDIQIALPSG	C	YGR		2		-0.95798		1.74872		1.69472		0.0912373		0.806298	+
Q9P258	Protein RCC2		RCC2		1.57837e-12		97.235		61.265		RLIEGLSHEVIVSAACGRNHTLALTETGSVF	LIEGLSHEVIVSAA	C	GR		3		-0.50743		1.74665		1.70406		0.278203		0.804592	+
M0QXS5	Heterogeneous nuclear ribonucleoprotein L		HNRNPL		2.8629e-09		90.759		43.761		LDQSKMNCDRVFNVFCLYGNVEKVKFMKSKP	VFNVF	C	LYGNVEK		2		-0.38436		1.74545		1.60928		0.268741		0.803598	+
P00558	Phosphoglycerate kinase 1		PGK1		1.60212e-62		175.26		77.506		VLFLKDCVGPEVEKACANPAAGSVILLENLR	A	C	ANPAAGSVILLENLR		2		-0.22677		1.74316		1.72841		0.111901		0.801704	+
P13797	Plastin-3		PLS3		6.87059e-122		229.1		226.75		IAKTFRKAINRKEGICALGGTSELSSEGTQH	EGI	C	ALGGTSELSSEGTQHSYSEEEK		3		0.14984		1.7431		1.68943		0.0760731		0.801656	+
P40925	Malate dehydrogenase, cytoplasmic		MDH1		4.89365e-50		162.79		45.618		KSVKVIVVGNPANTNCLTASKSAPSIPKENF	VIVVGNPANTN	C	LTASK		2		0.30679		1.74254		1.77737		0.0876257		0.801195	+
Q9UHD1	Cysteine and histidine-rich domain-containing protein 1		CHORDC1		2.6819e-73		197.17		96.247		RRKTSDFNTFLAQEGCTKGKHMWTKKDAGKK	TSDFNTFLAQEG	C	TK		2		-1.4561		1.74238		1.76617		0.650879		0.801061	n.s.
Q99714	3-hydroxyacyl-CoA dehydrogenase type-2		HSD17B10		7.42038e-08		78.326		61.265		ALAKGKFGRVDVAVNCAGIAVASKTYNLKKG	VDVAVN	C	AGIAVASK		2		0.17182		1.74227		1.49602		0.512924		0.800965	n.s.
P07195	L-lactate dehydrogenase B chain		LDHB		1.90881e-80		194.37		46.494		KGMYGIENEVFLSLPCILNARGLTSVINQKL	GMYGIENEVFLSLP	C	ILNAR		2		0.97103		1.74002		1.79738		0.10438		0.799102	+
P50990	T-complex protein 1 subunit theta		CCT8		1.6631e-16		107.5		70.41		GDVTSVKDAKIAVYSCPFDGMITETKGTVLI	IAVYS	C	PFDGMITETK		2		0.1387		1.73975		1.67994		0.410801		0.798877	n.s.
E7EPB3	60S ribosomal protein L14		RPL14		2.06319e-32		149.33		94.465		IVDVIDQNRALVDGPCTQVRRQAMPFKCMQL	ALVDGP	C	TQVR		2		0.31533		1.73781		1.76534		0.161637		0.797269	+
P78527	DNA-dependent protein kinase catalytic subunit		PRKDC		0.000256775		52.247		44.543		IDRHVMQPYYKDILPCLDGYLKTSALSDETK	DILP	C	LDGYLK		2		-0.79289		1.73635		1.7422		0.270659		0.796058	+
P17987	T-complex protein 1 subunit alpha		TCP1		2.90621e-06		83.862		73.499		GSQGMPKRIVNAKIACLDFSLQKTKMKLGVQ	IA	C	LDFSLQK		2		0.30372		1.73622		1.52085		0.359595		0.795953	n.s.
E9PPH5	Acidic leucine-rich nuclear phosphoprotein 32 family member E		ANP32E		1.49134e-123		236.17		212.7		ALQNLKNLKSLDLFNCEITNLEDYRESIFEL	SLDLFN	C	EITNLEDYR		2		-0.047055		1.73622		1.68205		0.164082		0.795947	+
O43776	Asparagine--tRNA ligase, cytoplasmic		NARS		5.36602e-59		182.07		110.92		PERLMTDTINEPILLCRFPVEIKSFYMQRCP	LMTDTINEPILL	C	R		2		0.052994		1.73374		1.71994		0.280723		0.793887	+
F5H5D3	Tubulin alpha-1C chain		TUBA1C		5.1436e-34		145.6		70.889		IATIKTKRTIQFVDWCPTGFKVGINYQPPTV	TIQFVDW	C	PTGFK		2		-0.30746		1.73142		1.69664		0.209097		0.791957	+
I3L2G1	Vesicle-fusing ATPase		NSF		1.04495e-06		74.789		59.709		AMKKIFDDAYKSQLSCVVVDDIERLLDYVPI	SQLS	C	VVVDDIER		2		-0.63395		1.73136		1.83106		0.264617		0.791908	+
P15880	40S ribosomal protein S2		RPS2		7.30891e-38		157.2		89.624		APVPKKLLMMAGIDDCYTSARGCTATLGNFA	LLMMAGIDD	C	YTSAR		2		-0.37037		1.73107		1.82521		0.287721		0.791668	+
P33991	DNA replication licensing factor MCM4		MCM4		1.83101e-14		101.01		58.246		HTGRGKFRAEINILLCGDPGTSKSQLLQYVY	AEINILL	C	GDPGTSK		2		1.2155		1.72981		1.69212		0.174092		0.790614	+
P62424	60S ribosomal protein L7a		RPL7A		6.73286e-74		201.06		56.036		IKGKARLGRLVHRKTCTTVAFTQVNSEDKGA	T	C	TTVAFTQVNSEDKGALAK		3		0.95527		1.72906		1.73421		0.210137		0.789985	+
K7EMD6	Small glutamine-rich tetratricopeptide repeat-containing protein alpha		SGTA		6.13276e-21		126.09		70.889		YGKAIELNPANAVYFCNRAAAYSKLGNYAGA	AIELNPANAVYF	C	NR		2		0.25792		1.72533		1.599		0.456736		0.786873	n.s.
E9PJD9	60S ribosomal protein L27a		RPL27A		6.66737e-44		162.68		40.941		___MKHYHLKRNQSFCPTVNLDKLWTLVSEQ	RNQSF	C	PTVNLDK		2		0.16682		1.72069		1.77485		0.20916		0.782988	+
P31939	Bifunctional purine biosynthesis protein PURH		ATIC		2.24297e-19		104.84		104.84		DRMSSFGDFVALSDVCDVPTAKIISREVSDG	MSSFGDFVALSDV	C	DVPTAK		2		-0.65736		1.72026		1.76793		0.202089		0.782628	+
P40429	60S ribosomal protein L13a		RPL13A		2.70198e-84		202.65		90.614		VAKQVLLGRKVVVVRCEGINISGNFYRNKLK		C	EGINISGNFYR		2		-0.56096		1.71661		1.69852		0.193911		0.77956	+
P55060	Exportin-2		CSE1L		4.44821e-103		219.52		95.236		HYKNLFEDQNTLTSICEKVIVPNMEFRAADE	NLFEDQNTLTSI	C	EK		2		0.32394		1.71582		1.83876		0.224617		0.778895	+
P30084	Enoyl-CoA hydratase		ECHS1		7.25872e-66		182.15		79.393		VGLIQLNRPKALNALCDGLIDELNQALKTFE	ALNAL	C	DGLIDELNQALK		2		-0.6744		1.71193		1.74699		0.169536		0.77562	+
P00505	Aspartate aminotransferase		GOT2		5.96134e-15		109.79		71.781		AGMQLQGYRYYDPKTCGFDFTGAVEDISKIP	T	C	GFDFTGAVEDISK		2		-0.45859		1.70836		1.7034		0.385966		0.772614	+
P62829	60S ribosomal protein L23		RPL23		4.59954e-43		148.26		56.017		KFRISLGLPVGAVINCADNTGAKNLYIISVK	ISLGLPVGAVIN	C	ADNTGAK		2		0.28133		1.70766		1.77183		0.230669		0.772019	+
Q96I24	Far upstream element-binding protein 3		FUBP3		6.13124e-49		134.03		56.688		KIQIASESSGIPERPCVLTGTPESIEQAKRL	IQIASESSGIPERP	C	VLTGTPESIEQAK		3		0.88977		1.70617		1.56319		0.214627		0.770761	+
P22314	Ubiquitin-like modifier-activating enzyme 1		UBA1		9.69911e-71		197.38		54.09		AMVSMVTKDNPGVVTCLDEARHGFESGDFVS	DNPGVVT	C	LDEAR		2		-0.7023		1.70456		1.69701		0.0804982		0.769402	+
E7EPB3	60S ribosomal protein L14		RPL14		1.09279e-11		112.83		82.417		DGPCTQVRRQAMPFKCMQLTDFILKFPHSAH		C	MQLTDFILK		2		-0.2132		1.70442		1.73591		0.336231		0.76928	+
P67775	Serine/threonine-protein phosphatase 2A catalytic subunit alpha		PPP2CA		1.86268e-56		173.72		147.26		VFTKELDQWIEQLNECKQLSESQVKSLCEKA	ELDQWIEQLNE	C	K		2		-1.1324		1.70378		1.6628		0.0594289		0.768739	+
M0R0F0	40S ribosomal protein S5		RPS5		6.82929e-73		189.13		40.278		GAREAAFRNIKTIAECLADELINAAKGSSNS	TIAE	C	LADELINAAK		2		0.37869		1.70373		1.72145		0.238975		0.768699	+
F2Z393	Transaldolase		TALDO1		5.56602e-13		100.22		66.004		GASFRNTGEIKALAGCDFLTISPKLLGELLQ	ALAG	C	DFLTISPK		2		0.10023		1.70146		1.73415		0.140447		0.766769	+
A0A0A0MR02	Voltage-dependent anion-selective channel protein 2		VDAC2		6.6615e-47		147.25		41.615		TDNTLGTEIAIEDQICQGLKLTFDTTFSPNT	WNTDNTLGTEIAIEDQI	C	QGLK		3		1.0061		1.70083		1.70703		0.0823232		0.766239	+
P30050	60S ribosomal protein L12		RPL12		4.46759e-28		137.21		88.768		PPKFDPNEIKVVYLRCTGGEVGATSALAPKI		C	TGGEVGATSALAPK		2		0.51876		1.69818		1.73157		0.274682		0.763988	+
P26038	Moesin		MSN		2.86878e-24		106.93		47.331		FFLQVKEGILNDDIYCPPETAVLLASYAVQS	EGILNDDIY	C	PPETAVLLASYAVQSK		3		0.99487		1.69814		1.94044		0.372083		0.763958	n.s.
P13639	Elongation factor 2		EEF2		1.63226e-59		185.95		40.278		VVSYRETVSEESNVLCLSKSPNKHNRLYMKA	ETVSEESNVL	C	LSK		2		0.0034151		1.69766		1.69069		0.199652		0.763545	+
P13489	Ribonuclease inhibitor		RNH1		5.68797e-11		107.79		64.82		EAGVRVLCQGLKDSPCQLEALKLESCGVTSD	DSP	C	QLEALK		2		-0.3282		1.69625		1.76801		0.193733		0.762346	+
E9PPZ7	FACT complex subunit SSRP1		SSRP1		6.12239e-28		134.88		92.939		VLSKADVIQATGDAICIFRELQCLTPRGRYD	ADVIQATGDAI	C	IFR		2		0.20327		1.69527		1.76698		0.167139		0.761518	+
Q9UHX1	Poly(U)-binding-splicing factor PUF60		PUF60		1.06364e-62		184		77.746		PKDIDDDLEGEVTEECGKFGAVNRVIIYQEK	DIDDDLEGEVTEE	C	GK		2		0.61244		1.69517		1.71924		0.0593006		0.761428	+
O00299	Chloride intracellular channel protein 1		CLIC1		3.58257e-09		81.656		46.121		SQRKFLDGNELTLADCNLLPKLHIVQVVCKK	FLDGNELTLAD	C	NLLPK		2		0.15681		1.68863		1.7159		0.0756737		0.755852	+
P13639	Elongation factor 2		EEF2		1.28778e-42		148.15		67.928		AEKYEWDVAEARKIWCFGPDGTGPNILTDIT	KIW	C	FGPDGTGPNILTDITK		3		0.67051		1.68752		1.64091		0.146632		0.754907	+
P62280	40S ribosomal protein S11		RPS11		1.07316e-79		193.19		154.55		CFRDVQIGDIVTVGECRPLSKTVRFNVLKVT	DVQIGDIVTVGE	C	RPLSK		2		0.45039		1.68721		1.70317		0.0988674		0.754636	+
P23396	40S ribosomal protein S3		RPS3		5.92288e-44		163.83		64.121		GSVELYAEKVATRGLCAIAQAESLRYKLLGG	GL	C	AIAQAESLR		2		-2.2684		1.68567		1.69652		0.195401		0.753325	+
Q16658	Fascin		FSCN1		1.27101e-23		104.53		104.53		ATKVGKDELFALEQSCAQVVLQAANERNVST	VGKDELFALEQS	C	AQVVLQAANER		3		0.23691		1.68193		1.66964		0.165634		0.750115	+
O00483	Cytochrome c oxidase subunit NDUFA4		NDUFA4		7.11608e-13		108.56		46.88		ATLYLLRLALFNPDVCWDRNNPEPWNKLGPN	LALFNPDV	C	WDR		2		-1.1994		1.68124		1.72294		0.128714		0.749526	+
D3YTB1	60S ribosomal protein L32		RPL32		2.26954e-85		212.69		56.569		NVKELEVLLMCNKSYCAEIAHNVSSKNRKAI	SY	C	AEIAHNVSSK		2		1.1614		1.68023		1.67561		0.280447		0.748659	+
M0R3D6	60S ribosomal protein L18a		RPL18A		3.16149e-28		142.1		99.834		SQLKKMKKSSGEIVYCGQVFEKSPLRVKNFG	SSGEIVY	C	GQVFEK		2		0.054419		1.68001		1.69465		0.297985		0.748469	+
H0YA96	Heterogeneous nuclear ribonucleoprotein D0		HNRNPD		2.21057e-24		142.83		59.418		KDLKDYFSKFGEVVDCTLKLDPITGRSRGFG	FGEVVD	C	TLK		2		1.466		1.67967		1.73887		0.245389		0.74818	+
A0A087WVQ6	Clathrin heavy chain 1		CLTC		4.82733e-57		184.03		94.122		LSVYLRANVPNKVIQCFAETGQVQKIVLYAK	VIQ	C	FAETGQVQK		2		-0.16391		1.67842		1.64877		0.365163		0.747104	+
P62937	Peptidyl-prolyl cis-trans isomerase A		PPIA		1.24478e-17		127.83		42.843		GSRNGKTSKKITIADCGQLE___________	KITIAD	C	GQLE		2		0.51878		1.67599		1.71061		0.166383		0.745018	+
P14174	Macrophage migration inhibitory factor		MIF		3.25727e-23		134.26		46.001		GKIGGAQNRSYSKLLCGLLAERLRISPDRVY	LL	C	GLLAER		2		0.19017		1.67585		1.71683		0.146314		0.74489	+
P27348	14-3-3 protein theta		YWHAQ		3.00716e-32		145.28		41.242		LKMKGDYFRYLAEVACGDDRKQTIDNSQGAY	YLAEVA	C	GDDRK		2		0.57104		1.6727		1.66967		0.0674518		0.742181	+
H3BR08	Phosphomannomutase		PMM2		1.95704e-09		61.276		49.768		_______MAAPGPALCLFDVDGTLTAPRQKI	AAPGPAL	C	LFDVDGTLTAPR		2		1.2394		1.67238		1.83483		0.231962		0.741906	+
D6RCF4	CDGSH iron-sulfur domain-containing protein 2		CISD2		3.92975e-10		92.265		52.527		KENPKVVNEINIEDLCLTKAAYCRCWRSKTF	VVNEINIEDL	C	LTK		2		0.60406		1.6722		1.6431		0.0780898		0.74175	+
Q9P258	Protein RCC2		RCC2		2.00801e-27		137.46		40.496		SDGKFIARAQRIEYDCELVPRRVAIFIEKTK	IEYD	C	ELVPR		2		1.8834		1.67126		1.74873		0.118559		0.740937	+
P17987	T-complex protein 1 subunit alpha		TCP1		3.9581e-18		122.39		44.511		RTSASIILRGANDFMCDEMERSLHDALCVVK	GANDFM	C	DEMER		2		-0.70296		1.669		1.64143		0.110032		0.738985	+
P62241	40S ribosomal protein S8		RPS8		5.54643e-101		230.41		48.568		ASNNELVRTKTLVKNCIVLIDSTPYRQWYES	N	C	IVLIDSTPYR		2		0.53075		1.66634		1.67278		0.258284		0.73668	+
Q9UHD1	Cysteine and histidine-rich domain-containing protein 1		CHORDC1		5.18212e-15		110.35		49.595		KRRTTDFSDFLSIVGCTKGRHNSEKPPEPVK	TTDFSDFLSIVG	C	TK		2		-2.5784		1.66628		1.67439		0.485355		0.736629	n.s.
P22102	Trifunctional purine biosynthetic protein adenosine-3		GART		1.18265e-07		80.746		60.157		GPKVLEFNCRFGDPECQVILPLLKSDLYEVI	FGDPE	C	QVILPLLK		2		0.36606		1.6651		1.79455		0.197395		0.735607	+
Q15181	Inorganic pyrophosphatase		PPA1		3.15524e-59		176.89		82.651		WKALVTKKTNGKGISCMNTTLSESPFKCDPD	GIS	C	MNTTLSESPFK		2		-0.24795		1.66272		1.66979		0.3596		0.733549	+
P63167	Dynein light chain 1, cytoplasmic		DYNLL1		2.02431e-58		167.45		43.841		KNADMSEEMQQDSVECATQALEKYNIEKDIA	NADMSEEMQQDSVE	C	ATQALEK		2		-0.31665		1.66151		1.67972		0.112326		0.732493	+
P13639	Elongation factor 2		EEF2		7.41023e-23		94.019		76.799		ILMMGRYVEPIEDVPCGNIVGLVGVDQFLVK	YVEPIEDVP	C	GNIVGLVGVDQFLVK		2		-0.14107		1.65955		1.64894		0.0505683		0.730791	+
P04083	Annexin A1		ANXA1		2.65446e-20		117.2		101.92		NDIKAFYQKMYGISLCQAILDETKGDYEKIL	MYGISL	C	QAILDETKGDYEK		3		-0.37518		1.65812		1.62377		0.400086		0.729548	+
Q14974	Importin subunit beta-1		KPNB1		1.89035e-28		140.82		111.12		SDYDMVDYLNELRESCLEAYTGIVQGLKGDQ	ES	C	LEAYTGIVQGLK		2		0.32056		1.65657		1.68577		0.315418		0.728203	+
Q9NVP1	ATP-dependent RNA helicase DDX18		DDX18		9.14203e-19		117.79		94.122		DHMQNTPGFMYKNLQCLVIDEADRILDVGFE	NLQ	C	LVIDEADR		2		-1.0285		1.65453		1.64882		0.820869		0.726421	n.s.
F6RFD5	Destrin		DSTN		8.00207e-70		188.91		89.301		____MASGVQVADEVCRIFYDMKVRKCSTPE	ASGVQVADEV	C	R		2		-0.22961		1.65147		1.65045		0.446213		0.723755	n.s.
O43175	D-3-phosphoglycerate dehydrogenase		PHGDH		2.94164e-08		73.834		63.682		IQVITQGTSLKNAGNCLSPAVIVGLLKEASK	NAGN	C	LSPAVIVGLLK		2		-0.034538		1.65032		1.5664		0.247724		0.722744	+
P61081	NEDD8-conjugating enzyme Ubc12		UBE2M		1.8758e-11		108.47		77.744		SFSDPDDLLNFKLVICPDEGFYKSGKFVFSF	LVI	C	PDEGFYK		2		0.48199		1.64899		1.64822		0.418596		0.721584	n.s.
P24534	Elongation factor 1-beta		EEF1B2		3.63553e-36		109.44		43.903		VAVFEAVSSPPPADLCHALRWYNHIKSYEKE	SYIEGYVPSQADVAVFEAVSSPPPADL	C	HALR		3		3.3517		1.64751		1.55249		0.24391		0.72029	+
P49411	Elongation factor Tu		TUFM		3.47812e-53		163.41		103.88		GYKGEETPVIVGSALCALEGRDPELGLKSVQ	GEETPVIVGSAL	C	ALEGR		2		0.069333		1.64694		1.68505		0.107059		0.719785	+
C9JF13	Eukaryotic translation initiation factor 4 gamma 1		EIF4G1		2.72838e-53		160.43		47.68		TPLRPLDPTRLQGINCGPDFTPSFANLGRTT	LQGIN	C	GPDFTPSFANLGR		2		0.87321		1.64572		1.64869		0.167591		0.718718	+
X6RAC9	Eukaryotic translation initiation factor 1A, X-chromosomal		EIF1AX		3.65002e-16		119.22		63.624		AQVIKMLGNGRLEAMCFDGVKRLCHIRGKLR	LEAM	C	FDGVK		2		-0.14154		1.64556		1.68407		0.325313		0.718577	+
H3BP04	Cytochrome b-c1 complex subunit 2		UQCRC2		2.55839e-25		130.1		58.32		LHAAAYRNALANPLYCPDYRIGKVTSEE___	NALANPLY	C	PDYR		2		-0.52511		1.64196		1.62496		0.0255751		0.715422	+
P10809	60 kDa heat shock protein		HSPD1		2.19804e-62		180.11		55.011		VEEGIVLGGGCALLRCIPALDSLTPANEDQK		C	IPALDSLTPANEDQK		2		0.24623		1.63791		1.70318		0.128199		0.711857	+
P04181	Ornithine aminotransferase		OAT		2.85188e-22		119.54		40.493		KVLPMNTGVEAGETACKLARKWGYTVKGIQK	VLPMNTGVEAGETA	C	K		2		0.099861		1.63644		1.65402		0.19847		0.710561	+
P14618	Pyruvate kinase		PKM		6.81182e-85		203.88		40.941		DIDSPPITARNTGIICTIGPASRSVETLKEM	NTGII	C	TIGPASR		2		4.1337		1.63416		1.65088		0.168853		0.708552	+
P09525	Annexin A4		ANXA4		3.46162e-16		100.43		51.495		QELRRAMKGAGTDEGCLIEILASRTPEEIRR	GAGTDEG	C	LIEILASR		2		0.034897		1.63392		1.62617		0.0634595		0.708334	+
P40227	T-complex protein 1 subunit zeta		CCT6A		4.90077e-16		71.794		69.639		VRDGLRAVKNAIDDGCVVPGAGAVEVAMAEA	NAIDDG	C	VVPGAGAVEVAMAEALIK		3		0.16552		1.6317		1.71541		0.125536		0.706379	+
Q9Y490	Talin-1		TLN1		5.69972e-43		145.88		60.621		VACTKVVAPTISSPVCQEQLVEAGRLVAKAV	VVAPTISSPV	C	QEQLVEAGR		2		1.3095		1.63131		1.60665		0.173388		0.706033	+
P40926	Malate dehydrogenase		MDH2		1.11232e-22		127.56		90.475		KAAVKGYLGPEQLPDCLKGCDVVVIPAGVPR	GYLGPEQLPD	C	LKGCDVVVIPAGVPR		3		1.8765		1.62964		1.66318		0.14338		0.704555	+
Q15691	Microtubule-associated protein RP/EB family member 1		MAPRE1		5.8572e-267		331.82		58.848		ERDFYFGKLRNIELICQENEGENDPVLQRIV	NIELI	C	QENEGENDPVLQR		2		-1.0513		1.62945		1.59471		0.280786		0.704388	+
P12004	Proliferating cell nuclear antigen		PCNA		7.26371e-58		158.44		43.164		DLDVEQLGIPEQEYSCVVKMPSGEFARICRD	LMDLDVEQLGIPEQEYS	C	VVK		3		-0.55221		1.62901		1.5858		0.227782		0.703992	+
P30050	60S ribosomal protein L12		RPL12		2.06917e-106		218.28		48.216		SGTIKEILGTAQSVGCNVDGRHPHDIIDDIN	EILGTAQSVG	C	NVDGR		2		0.57338		1.62523		1.62917		0.176368		0.700643	+
H0YKF0	Electron transfer flavoprotein subunit alpha		ETFA		2.54172e-25		130.19		77.776		LNTITAATRLGGEVSCLVAGTKCDKVAQDLC	LGGEVS	C	LVAGTK		2		-0.58846		1.62158		1.66161		0.186009		0.697398	+
P18669	Phosphoglycerate mutase 1		PGAM1		9.11548e-124		240.2		113.51		KDRRYADLTEDQLPSCESLKDTIARALPFWN	YADLTEDQLPS	C	ESLKDTIAR		3		0.93665		1.6211		1.59109		0.0788917		0.696971	+
P46060	Ran GTPase-activating protein 1		RANGAP1		2.55839e-25		130.1		88.101		TLKTLRQVEVINFGDCLVRSKGAVAIADAIR	QVEVINFGD	C	LVR		2		-0.31742		1.62057		1.61995		0.262087		0.696499	+
X1WI28	60S ribosomal protein L10		RPL10		2.56423e-43		139.47		41.908		FDLGRKKAKVDEFPLCGHMVSDEYEQLSSEA	VDEFPL	C	GHMVSDEYEQLSSEALEAAR		3		-0.20779		1.6204		1.5888		0.123702		0.696346	+
P14618	Pyruvate kinase PKM		PKM		7.76332e-29		117.35		75.773		TARQAHLYRGIFPVLCKDPVQEAWAEDVDLR	GIFPVL	C	KDPVQEAWAEDVDLR		3		-0.85226		1.61824		1.55187		0.169152		0.694421	+
E7ENZ3	T-complex protein 1 subunit epsilon		CCT5		3.4751e-16		119.68		43.308		KMIIEEAKRSLHDALCVIRNLIRDNRVVYGG	SLHDAL	C	VIR		3		0.33057		1.61795		1.60911		0.0778447		0.694167	+
M0R0F0	40S ribosomal protein S5		RPS5		1.99035e-70		192.15		89.46		DVSPLRRVNQAIWLLCTGAREAAFRNIKTIA	VNQAIWLL	C	TGAR		2		-0.71922		1.61659		1.66213		0.167723		0.692958	+
Q15365	Poly(rC)-binding protein 1		PCBP1		2.27405e-14		109.02		90.759		SRPPVTLRLVVPATQCGSLIGKGGCKIKEIR	LVVPATQ	C	GSLIGK		2		-0.16531		1.61513		1.62057		0.255248		0.691653	+
D6RG13	40S ribosomal protein S3a		RPS3A		1.12894e-34		155.43		128.35		FRKFKLITEDVQGKNCLTNFHGMDLTRDKMC	N	C	LTNFHGMDLTR		2		0.18008		1.61426		1.55779		0.161418		0.690869	+
P13489	Ribonuclease inhibitor		RNH1		1.44466e-58		168.3		72.316		LLANHSLRELDLSNNCLGDAGILQLVESVRQ	ELDLSNN	C	LGDAGILQLVESVR		2		-4.0191		1.60978		1.62105		0.0953426		0.686865	+
E5RI99	60S ribosomal protein L30		RPL30		2.84765e-62		177.88		157.68		NNIELGTACGKYYRVCTLAIIDPGDSDIIRS	V	C	TLAIIDPGDSDIIR		2		0.42427		1.6076		1.62012		0.224991		0.684912	+
E5RI99	60S ribosomal protein L30		RPL30		1.14016e-56		185.29		70.942		MIRQGKAKLVILANNCPALRKSEIEYYAMLA	LVILANN	C	PALR		2		0.78947		1.60672		1.63473		0.244529		0.684122	+
P09936	Ubiquitin carboxyl-terminal hydrolase isozyme L1		UCHL1		2.28588e-71		185.61		105.68		VSPKVYFMKQTIGNSCGTIGLIHAVANNQDK	QTIGNS	C	GTIGLIHAVANNQDK		3		0.33233		1.60629		1.61621		0.21736		0.68373	+
P50991	T-complex protein 1 subunit delta		CCT4		1.08851e-06		80.69		80.69		GITRVEKAKIGLIQFCLSAPKTDMDNQIVVS	IGLIQF	C	LSAPK		2		-0.17161		1.60625		1.49334		0.35919		0.6837	n.s.
P22314	Ubiquitin-like modifier-activating enzyme 1		UBA1		5.85557e-08		79.652		49.595		LGKQKYFLVGAGAIGCELLKNFAMIGLGCGE	YFLVGAGAIG	C	ELLK		2		1.0957		1.60442		1.60186		0.274416		0.682053	+
Q9Y265	RuvB-like 1		RUVBL1		1.62305e-05		72.34		48.044		QAASGLVGQENAREACGVIVELIKSKKMAGR	EA	C	GVIVELIK		2		1.0043		1.60332		1.77436		0.307354		0.681061	n.s.
C9J0F2	Protein-L-isoaspartate O-methyltransferase		PCMT1		2.37099e-39		151.8		79.837		AKALDVGSGSGILTACFARMVGCTGKVIGID	ALDVGSGSGILTA	C	FAR		2		1.6261		1.60186		1.60681		0.71612		0.679745	n.s.
P31948	Stress-induced-phosphoprotein 1		STIP1		2.05138e-81		202.07		52.814		GNKALSVGNIDDALQCYSEAIKLDPHNHVLY	ALSVGNIDDALQ	C	YSEAIK		2		1.0142		1.59813		1.66511		0.250756		0.676384	+
Q9NSD9	Phenylalanine--tRNA ligase beta subunit		FARSB		5.28379e-05		66.267		44.543		VLYKIDVPANRYDLLCLEGLVRGLQVFKERI	YDLL	C	LEGLVR		2		0.13898		1.59738		1.34692		0.408446		0.67571	n.s.
P46777	60S ribosomal protein L5		RPL5		2.97413e-16		120.99		42.336		PKYRMIVRVTNRDIICQIAYARIEGDMIVCA	DII	C	QIAYAR		2		1.3788		1.59716		1.66497		0.334773		0.675511	+
Q12906	Interleukin enhancer-binding factor 3		ILF3		0.000105438		67.334		54.784		VPTWGPLRGWPLELLCEKSIGTANRPMGAGE	GWPLELL	C	EK		2		0.36167		1.59411		1.59786		0.124681		0.672755	+
P31150	Rab GDP dissociation inhibitor alpha		GDI1		7.78665e-18		116.24		88.021		GVKSEGEVARCKQLICDPSYIPDRVRKAGQV	QLI	C	DPSYIPDR		2		-0.67075		1.58974		1.56579		0.0734085		0.668792	+
P60174	Triosephosphate isomerase		TPI1		8.24308e-148		249.41		113.81		GTLNAAKVPADTEVVCAPPTAYIDFARQKLD	VPADTEVV	C	APPTAYIDFAR		3		0.42162		1.58885		1.58895		0.0827521		0.667979	+
P12004	Proliferating cell nuclear antigen		PCNA		5.7422e-48		171.08		45.614		ICRDLSHIGDAVVISCAKDGVKFSASGELGN	DLSHIGDAVVIS	C	AK		2		-3.9465		1.58703		1.59042		0.040595		0.666326	+
P21796	Voltage-dependent anion-selective channel protein 1		VDAC1		4.06051e-53		162.77		151.95		AKIKTGYKREHINLGCDMDFDIAGPSIRGAL	EHINLG	C	DMDFDIAGPSIR		3		-1.1424		1.58333		1.597		0.155208		0.662959	+
P15880	40S ribosomal protein S2		RPS2		1.36717e-23		133.23		40.616		LMMAGIDDCYTSARGCTATLGNFAKATFDAI	G	C	TATLGNFAK		2		0.92048		1.58003		1.36577		0.335988		0.659953	n.s.
D6RDA2	Protein DEK		DEK		2.21057e-24		142.83		54.259		EEMLKKFRNAMLKSICEVLDLERSGVNSELV	SI	C	EVLDLER		2		1.278		1.57576		1.60864		0.296525		0.656047	+
Q9NUJ1	Mycophenolic acid acyl-glucuronide esterase		ABHD10		5.56904e-07		85.676		74.464		LSYMNGTKALAIEEFCKSLGHACIRFDYSGV	ALAIEEF	C	K		2		0.21352		1.57376		1.70154		0.20073		0.654218	+
O00567	Nucleolar protein 56		NOP56		3.73598e-08		81.448		45.438		SRYLANKCSIASRIDCFSEVPTSVFGEKLRE	ID	C	FSEVPTSVFGEK		2		-0.7684		1.57177		1.6757		0.221921		0.652386	n.s.
Q15056	Eukaryotic translation initiation factor 4H		EIF4H		2.09025e-07		77.776		73.386		VRLVRDKDTDKFKGFCYVEFDEVDSLKEALT	GF	C	YVEFDEVDSLK		2		-0.85106		1.57165		1.56295		0.353881		0.652278	n.s.
Q14974	Importin subunit beta-1		KPNB1		3.28913e-58		162.39		84.166		TEHMKESTLEAIGYICQDIDPEQLQDKSNEI	ESTLEAIGYI	C	QDIDPEQLQDK		2		-1.3316		1.57134		1.59866		0.0574827		0.651997	+
O75131	Copine-3		CPNE3		8.56904e-19		108.18		41.513		_MAAQCVTKVALNVSCANLLDKDIGSKSDPL	VALNVS	C	ANLLDKDIGSK		3		-0.17932		1.57129		1.56625		0.221134		0.651953	+
P27695	DNA-(apurinic or apyrimidinic site) lyase		APEX1		9.74232e-19		123.28		77.08		KKGLDWVKEEAPDILCLQETKCSENKLPAEL	GLDWVKEEAPDIL	C	LQETK		3		-0.4242		1.57064		1.56938		0.107702		0.651351	+
P09960	Leukotriene A-4 hydrolase		LTA4H		4.50564e-25		136.96		59.975		LFSQCQAIHCRAILPCQDTPSVKLTYTAEVS	AILP	C	QDTPSVK		2		-0.28619		1.56892		1.64274		0.131773		0.649774	+
P41091	Eukaryotic translation initiation factor 2 subunit 3		EIF2S3		4.20581e-33		132.51		60.764		KLDDPSCPRPECYRSCGSSTPDEFPTDIPGT	S	C	GSSTPDEFPTDIPGTK		2		-0.90667		1.56791		1.58518		0.0340121		0.648845	+
K7ENG2	Splicing factor U2AF 65 kDa subunit		U2AF2		4.28674e-19		126.34		83.204		PGCGKIFVEFTSVFDCQKAMQGLTGRKFANR	IFVEFTSVFD	C	QK		2		0.066992		1.56254		1.3908		0.38704		0.643889	n.s.
P22102	Trifunctional purine biosynthetic protein adenosine-3		GART		1.50008e-10		60.735		55.705		IPTAQWKAFTKPEEACSFILSADFPALVVKA	AFTKPEEA	C	SFILSADFPALVVK		3		0.37363		1.56008		1.54182		0.0998334		0.641621	+
Q08211	ATP-dependent RNA helicase A		DHX9		6.08992e-19		127.78		105.65		FAREHGSNKKLAAQSCALSLVRQLYHLGVVE	LAAQS	C	ALSLVR		2		0.32575		1.55821		1.5121		0.444592		0.639892	n.s.
Q13200	26S proteasome non-ATPase regulatory subunit 2		PSMD2		5.60906e-11		96.247		64.04		LYSSEDYIKSGALLACGIVNSGVRNECDPAL	SGALLA	C	GIVNSGVR		2		0.51794		1.55653		1.65809		0.318961		0.638331	n.s.
P61970	Nuclear transport factor 2		NUTF2		1.07354e-46		162.41		104.95		FHQMFLLKNINDAWVCTNDMFRLALHNFG__	NINDAWV	C	TNDMFR		2		-0.81695		1.55241		1.56758		0.276227		0.634509	+
O95373	Importin-7		IPO7		1.4254e-17		113.47		59.728		LEVIILQCKGRGIDQCIPLFVEAALERLTRE	GIDQ	C	IPLFVEAALER		2		0.8216		1.5494		1.5522		0.140856		0.631711	+
Q15365	Poly(rC)-binding protein 1		PCBP1		4.0108e-22		115.8		65.467		ERAITIAGVPQSVTECVKQICLVMLETLSQS	AITIAGVPQSVTE	C	VK		2		-0.74999		1.5468		1.55736		0.156237		0.629289	+
O75643	U5 small nuclear ribonucleoprotein 200 kDa helicase		SNRNP200		2.09492e-33		134.33		81.807		KLYRAALETDENLLLCAPTGAGKTNVALMCM	AALETDENLLL	C	APTGAGK		2		-0.16861		1.54675		1.53607		0.056329		0.629235	+
A0A087WUD3	Oligosaccharyltransferase complex subunit OSTC		OSTC		4.60491e-09		94.767		83.182		__METLYRVPFLVLECPNLKLKKPPWLHMPS	VPFLVLE	C	PNLK		2		0.14069		1.54609		1.48404		0.228871		0.628629	+
H7BYH4	Superoxide dismutase [Cu-Zn]		SOD1		2.02129e-136		222.68		98.75		DVSIEDSVISLSGDHCIIGRTLVVHEKADDL	HVGDLGNVTADKDGVADVSIEDSVISLSGDH	C	IIGR		4		-0.29264		1.54382		1.54394		0.176432		0.626505	+
P50995	Annexin A11		ANXA11		3.64111e-22		117		100.43		YEIKEAIKGVGTDEACLIEILASRSNEHIRE	GVGTDEA	C	LIEILASR		2		-0.51254		1.54363		1.50947		0.220922		0.626328	+
P23381	Tryptophan--tRNA ligase, cytoplasmic		WARS		6.79072e-05		65.179		50.354		QAYSYAVENAKDIIACGFDINKTFIFSDLDY	DIIA	C	GFDINK		2		0.044116		1.54244		1.50299		0.138215		0.625214	+
E9PKG1	Protein arginine N-methyltransferase 1		PRMT1		1.30433e-28		141.65		72.321		IYTVKVEDLTFTSPFCLQVKRNDYVHALVAY	VEDLTFTSPF	C	LQVK		2		0.92156		1.53909		1.52446		0.102482		0.622079	+
P49327	Fatty acid synthase		FASN		4.38849e-17		125.75		99.283		GCLSERAALQEELQLCKGLVQALQTKVTQQG	AALQEELQL	C	K		2		0.0047894		1.538		1.52363		0.0857204		0.621058	+
P49327	Fatty acid synthase		FASN		5.0021e-116		230.67		69.765		AYGEDLGADYNLSQVCDGKVSVHVIEGDHRT	TGGAYGEDLGADYNLSQV	C	DGK		2		0.0095846		1.53625		1.53844		0.0256804		0.619413	+
Q13162	Peroxiredoxin-4		PRDX4		4.70999e-42		131.27		72.935		DRLEEFRSINTEVVACSVDSQFTHLAWINTP	SINTEVVA	C	SVDSQFTHLAWINTPR		3		-0.49286		1.53435		1.53676		0.0586433		0.617632	+
E9PMH2	AH receptor-interacting protein		AIP		1.01419e-08		89.301		54.343		TIVCTMREGEIAQFLCDIKVESPGTYQQDPW	EGEIAQFL	C	DIK		2		0.11888		1.53433		1.50385		0.109697		0.617604	+
P10809	60 kDa heat shock protein		HSPD1		2.46127e-39		151.56		133.48		ATRAAVEEGIVLGGGCALLRCIPALDSLTPA	AAVEEGIVLGGG	C	ALLR		2		-0.22488		1.53387		1.59075		0.248096		0.617178	+
P12277	Creatine kinase B-type		CKB		1.77746e-18		118.76		43.03		SMQKGGNMKEVFTRFCTGLTQIETLFKSKDY	F	C	TGLTQIETLFK		2		0.46756		1.52988		1.5458		0.141396		0.613418	+
P13489	Ribonuclease inhibitor		RNH1		3.39335e-36		143.94		47.774		QISNNRLEDAGVRELCQGLGQPGSVLRVLWL	EL	C	QGLGQPGSVLR		2		-4.1143		1.52693		1.49742		0.0800155		0.610636	+
H0YKT8	Proteasome subunit beta type		PSMA4		8.92677e-91		194.97		89.272		VFFSEKIYKLNEDMACSVAGITSDANVLTNE	LNEDMA	C	SVAGITSDANVLTNELR		2		-1.0356		1.52511		1.53217		0.106892		0.608915	+
J3KTL2	Serine/arginine-rich splicing factor 1		SRSF1		1.75329e-56		184.03		45.28		SWQDLKDHMREAGDVCYADVYRDGTGVVEFV	EAGDV	C	YADVYR		2		0.58727		1.52088		1.56132		0.233997		0.604904	n.s.
A0A087WTS8	Heat shock 70 kDa protein 4		HSPA4		1.08684e-103		228.8		61.409		ERRSVMDATQIAGLNCLRLMNETTAVALAYG	SVMDATQIAGLN	C	LR		2		-0.13744		1.51832		1.53956		0.264813		0.602474	+
P14868	Aspartate--tRNA ligase, cytoplasmic		DARS		4.04561e-12		112.83		45.433		CEPFKFLEPTLRLEYCEALAMLREAGVEMGD	LEY	C	EALAMLR		2		0.40936		1.51326		1.58731		0.108958		0.59766	+
I3L4R8	Replication protein A 70 kDa DNA-binding subunit		RPA1		1.64133e-05		72.2		60.641		LENKSKDSLVDIIGICKSYEDATKITVRSNN	DSLVDIIGI	C	K		2		0.0083997		1.51301		1.56002		0.119897		0.597418	+
P17812	CTP synthase 1		CTPS1		2.08321e-33		144.17		52.247		VRELRGLGLSPDLVVCRCSNPLDTSVKEKIS	GLGLSPDLVV	C	R		2		-0.01051		1.51286		1.46428		0.171957		0.597275	+
Q6P2E9	Enhancer of mRNA-decapping protein 4		EDC4		3.99283e-16		108.66		66.826		____________MASCASIDIEDATQHLRDI	AS	C	ASIDIEDATQHLR		2		0.67498		1.50984		1.41874		0.247373		0.594398	+
P22102	Trifunctional purine biosynthetic protein adenosine-3		GART		2.54573e-66		178.72		57.806		LAAGIVGNLRSAGVQCFGPTAEAAQLESSKR	SAGVQ	C	FGPTAEAAQLESSKR		3		0.29767		1.50863		1.51075		0.107362		0.593241	+
Q04917	14-3-3 protein eta		YWHAH		1.26831e-10		92.38		92.38		VKAYREKIEKELETVCNDVLSLLDKFLIKNC	ELETV	C	NDVLSLLDK		2		-0.089518		1.50735		1.55804		0.0929327		0.592011	+
Q5STU3	Spliceosome RNA helicase DDX39B		DDX39B		2.11285e-18		125.36		63.091		GGLSIKKDEEVLKKNCPHIVVGTPGRILALA	N	C	PHIVVGTPGR		2		0.057058		1.50052		1.55691		0.152762		0.585467	+
P20042	Eukaryotic translation initiation factor 2 subunit 2		EIF2S2		6.31988e-17		124.42		59.198		RVGTKKTSFVNFTDICKLLHRQPKHLLAFLL	TSFVNFTDI	C	K		2		0.25876		1.49863		1.50927		0.260287		0.583645	+
P45973	Chromobox protein homolog 5		CBX5		3.37429e-09		89.231		86.944		FSEEHNTWEPEKNLDCPELISEFMKKYKKMK	NLD	C	PELISEFMK		2		-0.14219		1.49347		1.52193		0.175983		0.578667	+
P49327	Fatty acid synthase		FASN		8.57862e-11		73.138		68.243		DGLLENQTPEFFQDVCKPKYSGTLNLDRVTR	DGLLENQTPEFFQDV	C	KPK		3		-0.18181		1.4933		1.39062		0.199191		0.578501	+
P13489	Ribonuclease inhibitor		RNH1		3.88145e-33		131.45		60.062		____MSLDIQSLDIQCEELSDARWAELLPLL	SLDIQSLDIQ	C	EELSDAR		2		1.4151		1.48774		1.51392		0.0781611		0.573126	+
B4DUR8	T-complex protein 1 subunit gamma		CCT3		9.46692e-06		66.989		41.088		EIKKIGDEYFTFITDCKDPKACTILLRGASK	IGDEYFTFITD	C	KDPK		3		-0.34607		1.48348		1.49191		0.244538		0.568988	+
Q86VP6	Cullin-associated NEDD8-dissociated protein 1		CAND1		8.48531e-23		109.65		70.837		ELPPASSGSALAANVCKKITGRLTSAIAKQE	TVIGELPPASSGSALAANV	C	K		2		0.12124		1.4831		1.49408		0.0969711		0.56862	+
P49915	GMP synthase [glutamine-hydrolyzing]		GMPS		1.50499e-16		100.77		64.454		SVREDGVFNISVDNTCSLFRGLQKEEVVLLT	EDGVFNISVDNT	C	SLFR		2		-1.2323		1.4768		1.46684		0.0457861		0.562471	+
F1T0B3	ATP-dependent RNA helicase DDX1		DDX1		4.93592e-07		85.355		41.704		QNLERFKKGDVRFLICTDVAARGIDIHGVPY	FLI	C	TDVAAR		2		-3.125		1.47167		1.43115		0.263275		0.55745	+
A0A087WW66	26S proteasome non-ATPase regulatory subunit 1		PSMD1		1.23762e-46		147.49		120.9		AVESLGFILFRTPEQCPSVVSLLSESYNPHV	TPEQ	C	PSVVSLLSESYNPHVR		3		0.9571		1.46954		1.46656		0.127508		0.555361	+
Q92973	Transportin-1		TNPO1		2.31828e-47		165.49		48.899		FQNFPNGVTDFIKSECLNNIGDSSPLIRATV	SE	C	LNNIGDSSPLIR		2		-1.1396		1.46931		1.4534		0.16182		0.555138	+
G3V295	Proteasome subunit alpha type		PSMA6		2.60225e-09		96.745		42.629		NWKYKYGYEIPVDMLCKRIADISQVYTQNAE	YGYEIPVDML	C	K		2		1.0258		1.46569		1.46286		0.196969		0.551578	+
A0A087WYT3	Prostaglandin E synthase 3		PTGES3		1.37593e-143		259.97		178.52		GSDNFKHLNEIDLFHCIDPNDSKHKRTDRSI	HLNEIDLFH	C	IDPNDSK		2		0.011439		1.46341		1.45188		0.0927113		0.549338	+
P06733	Alpha-enolase		ENO1		5.2457e-104		230.36		64.52		LKVNQIGSVTESLQACKLAQANGWGVMVSHR	VNQIGSVTESLQA	C	K		2		-1.7502		1.45529		1.45501		0.261858		0.54131	+
P78527	DNA-dependent protein kinase catalytic subunit		PRKDC		9.02294e-09		61.477		55.437		LLNPVVEFVSHPSTTCREQMYNILMWIHDNY	ELLNPVVEFVSHPSTT	C	R		3		0.48141		1.4469		1.48036		0.177926		0.532965	+
P18669	Phosphoglycerate mutase 1		PGAM1		1.15656e-08		83.633		42.314		RGGQALRDAGYEFDICFTSVQKRAIRTLWTV	DAGYEFDI	C	FTSVQK		2		-2.3228		1.44536		1.36398		0.13728		0.531432	+
J3QSB5	60S ribosomal protein L36		RPL36		1.99811e-42		163.38		48.998		LTKHTKFVRDMIREVCGFAPYERRAMELLKV	EV	C	GFAPYER		2		0.43989		1.44132		1.48294		0.166756		0.527387	+
Q07021	Complement component 1 Q subcomponent-binding protein		C1QBP		1.20356e-91		195.03		41.047		EVIKNDDGKKALVLDCHYPEDEVGQEDEAES	ALVLD	C	HYPEDEVGQEDEAESDIFSIR		3		4.8857		1.43929		1.36433		0.148056		0.525359	+
P12955	Xaa-Pro dipeptidase		PEPD		3.25788e-19		101.38		101.38		EEDVVVTDSGIELLTCVPRTVEEIEACMAGC	IEEDVVVTDSGIELLT	C	VPR		2		0.52983		1.43887		1.49328		0.107738		0.524937	+
E9PBS1	Multifunctional protein ADE2		PAICS		4.48444e-15		110.84		44.925		NHLEGKAAISNKITSCIFQLLQEAGIKTAFT	ITS	C	IFQLLQEAGIK		2		0.17467		1.43003		1.31577		0.240989		0.516049	n.s.
E9PDU6	Calponin-3		CNN3		8.3732e-06		78.342		68.536		IGPNFQLGLKDGIILCELINKLQPGSVKKVN	DGIIL	C	ELINK		2		-0.92633		1.42557		1.42633		0.128277		0.511535	+
F1T0B3	ATP-dependent RNA helicase DDX1		DDX1		1.28743e-33		129.2		49.662		HKMDQAIIFCRTKIDCDNLEQYFIQQGGGPD	TKID	C	DNLEQYFIQQGGGPDKK		3		0.22375		1.42518		1.28307		0.229226		0.511145	n.s.
H3BQZ9	Adenine phosphoribosyltransferase		APRT		2.48284e-47		148.52		72.99		VVDDLLATGGTMNAACELLGRLQAEVLECVS	VVVVDDLLATGGTMNAA	C	ELLGR		2		-0.14887		1.42488		1.39986		0.0681608		0.510836	+
E9PG73	Peptidyl-prolyl cis-trans isomerase G		PPIG		1.08851e-06		80.69		47.712		NQPAGRVVFELFSDVCPKTCENFRCLCTGEK	VVFELFSDV	C	PK		2		-0.42687		1.41691		1.40216		0.147951		0.502751	+
A0A087WY61	Nuclear mitotic apparatus protein 1		NUMA1		3.0601e-06		82.417		42.21		QQILKQPVSERLDFVCSFLQKNRKHPSSPEC	LDFV	C	SFLQK		2		0.94749		1.41361		1.50663		0.288194		0.499382	n.s.
P31949	Protein S100-A11		S100A11		7.24754e-06		79.201		72.2		___MAKISSPTETERCIESLIAVFQKYAGKD		C	IESLIAVFQK		2		-0.10742		1.41149		1.37504		0.277839		0.497216	n.s.
H3BRU6	Poly(rC)-binding protein 2		PCBP2		2.8961e-16		102.65		58.98		ERAITIAGIPQSIIECVKQICVVMLETLSQS	AITIAGIPQSIIE	C	VK		2		2.9646		1.40671		1.41367		0.206204		0.492321	+
Q14258	E3 ubiquitin/ISG15 ligase TRIM25		TRIM25		1.05841e-19		112.55		70.837		HSECICHICLVEHKTCSPASLSQASADLEAT	T	C	SPASLSQASADLEATLR		2		-0.32109		1.40607		1.36879		0.252222		0.491667	n.s.
P48147	Prolyl endopeptidase		PREP		4.22967e-05		57.175		42.843		FVEAQNKITVPFLEQCPIRGLYKERMTELYD	ITVPFLEQ	C	PIR		2		0.31199		1.39803		1.39461		0.0887602		0.483398	+
Q9Y265	RuvB-like 1		RUVBL1		3.91297e-39		147.64		83.37		LALAIAQELGSKVPFCPMVGSEVYSTEIKKT	VPF	C	PMVGSEVYSTEIK		2		0.16992		1.39719		1.42938		0.282594		0.482528	n.s.
Q8NF37	Lysophosphatidylcholine acyltransferase 1		LPCAT1		8.63046e-09		90.793		52.071		QLALAEGQLRLPADTCLLEFARLVRGLGLKP	LPADT	C	LLEFAR		2		0.73993		1.39693		1.45511		0.180035		0.48226	+
P62633	Cellular nucleic acid-binding protein		CNBP		2.13456e-73		198.23		51.03		SDRGFQFVSSSLPDICYRCGESGHLAKDCDL	GFQFVSSSLPDI	C	YR		2		-3.5437		1.39264		1.37126		0.114432		0.47782	+
Q14315	Filamin-C		FLNC		3.53778e-16		100.13		40.857		INCEDMEDGTCKVTYCPTEPGTYIINIKFAD	VTY	C	PTEPGTYIINIK		2		0.97151		1.38917		1.43755		0.22618		0.474218	n.s.
A0A0A0MSJ0	ATP-dependent RNA helicase DDX42		DDX42		8.82849e-12		85.563		63.691		QKELEPGDGPIAVIVCPTRELCQQIHAECKR	ELEPGDGPIAVIV	C	PTR		2		0.45979		1.38418		1.484		0.17651		0.469033	n.s.
F5H0C8	Enolase		ENO2		2.634e-59		178.67		86.497		LKVNQIGSVTEAIQACKLAQENGWGVMVSHR	VNQIGSVTEAIQA	C	K		2		-0.71037		1.3591		1.35533		0.0483129		0.442653	+
Q9Y5X3	Sorting nexin-5		SNX5		1.04707e-19		114.7		89.507		LEIKHARNNVSLLQSCIDLFKNN________	NNVSLLQS	C	IDLFK		2		0.98447		1.35774		1.37871		0.034928		0.44121	+
Q9HAV4	Exportin-5		XPO5		2.52749e-07		74.789		52.527		______MAMDQVNALCEQLVKAVTVMMDPNS	AMDQVNAL	C	EQLVK		2		0.58894		1.35451		1.44489		0.267282		0.437772	n.s.
P55263	Adenosine kinase		ADK		1.7186e-25		134.49		54.343		TGDNRSLIANLAAANCYKKEKHLDLEKNWML	SLIANLAAAN	C	YK		2		0.94345		1.3499		1.34942		0.0547381		0.432849	+
P26639	Threonine--tRNA ligase, cytoplasmic		TARS		1.18109e-33		129.2		50.226		RDQELYFFHELSPGSCFFLPKGAYIYNALIE	DQELYFFHELSPGS	C	FFLPK		3		0.30325		1.33117		1.29887		0.160404		0.41269	+
P26639	Threonine--tRNA ligase, cytoplasmic		TARS		1.99977e-14		89.011		44.238		LTRVRRFQQDDAHIFCAMEQIEDEIKGCLDF	FQQDDAHIF	C	AMEQIEDEIK		3		-0.57809		1.32512		1.29009		0.0930368		0.406127	+
P49327	Fatty acid synthase		FASN		2.81376e-32		146.11		100.88		LVGLKKSFYGSTLFLCRRPTPQDSPIFLPVD	SFYGSTLFL	C	R		2		-0.32305		1.32449		1.40986		0.124425		0.405441	n.s.
D6RF07	OCIA domain-containing protein 1		OCIAD1		6.19298e-10		98.902		67.997		PDYIPTEEERRVFAECNDESFWFR_______	VFAE	C	NDESFWFR		2		-0.42691		1.31761		1.33579		0.174066		0.397922	+
J3KPG2	Translationally-controlled tumor protein		TPT1		2.04879e-44		161.48		43.761		MFSDIYKIREIADGLCLEVEGKMVSRTEGNI	EIADGL	C	LEVEGK		2		1.6128		1.31263		1.34662		0.209851		0.392461	n.s.
P41250	Glycine--tRNA ligase		GARS		2.25181e-14		109.07		73.834		DAESKTSYGWIEIVGCADRSCYDLSCHARAT	TSYGWIEIVG	C	ADR		2		-0.83238		1.30959		1.27426		0.184986		0.389112	+
P78527	DNA-dependent protein kinase catalytic subunit		PRKDC		2.72501e-07		82.069		72.891		LRYVMERKNILEESLCELVAKQLKQHQNTME	NILEESL	C	ELVAK		2		-0.51201		1.30537		1.21819		0.176957		0.384461	n.s.
P10599	Thioredoxin		TXN		1.19395e-06		85.161		66.692		DVDDCQDVASECEVKCMPTFQFFKKGQKVGE		C	MPTFQFFK		2		-0.19415		1.30404		1.33554		0.163948		0.382991	+
P13489	Ribonuclease inhibitor		RNH1		1.6284e-10		90.412		71.879		LSDARWAELLPLLQQCQVVRLDDCGLTEARC	WAELLPLLQQ	C	QVVR		2		1.3494		1.30309		1.23185		0.112247		0.381933	+
P13639	Elongation factor 2		EEF2		1.14055e-70		196.02		54.343		LHLEICLKDLEEDHACIPIKKSDPVVSYRET	DLEEDHA	C	IPIKK		2		0.53684		1.2965		1.29942		0.01409		0.374617	+
P13639	Elongation factor 2		EEF2		1.27358e-12		104.24		92.295		KSATSPEGKKLPRTFCQLILDPIFKVFDAIM	TF	C	QLILDPIFK		2		0.3366		1.28854		1.30735		0.2151		0.365741	n.s.
P25398	40S ribosomal protein S12		RPS12		1.80417e-87		203.04		174.62		SNCDEPMYVKLVEALCAEHQINLIKVDDNKK	LVEAL	C	AEHQINLIK		2		-0.050828		1.28675		1.29273		0.167065		0.363734	+
Q9BY32	Inosine triphosphate pyrophosphatase		ITPA		4.96593e-35		142.88		84.249		HQLLAGFEDKSAYALCTFALSTGDPSQPVRL	SAYAL	C	TFALSTGDPSQPVR		2		0.77198		1.28621		1.28057		0.121122		0.363129	+
H3BND4	Pyridoxal-dependent decarboxylase domain-containing protein 1		PDXDC1		1.53205e-27		136.83		53.3		AVLGTRGEDVDQLVACIESKLPVLCCTLQLR	GEDVDQLVA	C	IESK		2		-1.6737		1.28216		1.26266		0.0411235		0.358575	+
P30153	Serine/threonine-protein phosphatase 2A 65 kDa regulatory subunit A alpha		PPP2R1A		2.16091e-09		92.856		43.03		SADCRENVIMSQILPCIKELVSDANQHVKSA	ENVIMSQILP	C	IK		2		0.66118		1.28043		1.28012		0.0804044		0.356632	+
O43776	Asparagine--tRNA ligase, cytoplasmic		NARS		1.8637e-47		152.06		103.31		RTRRHLAEYTHVEAECPFLTFDDLLNRLEDL	HLAEYTHVEAE	C	PFLTFDDLLNR		3		-0.4611		1.2445		1.22649		0.0497262		0.315564	+
P27797	Calreticulin		CALR		2.24549e-37		133.27		107.75		FNYKGKNVLINKDIRCKDDEFTHLYTLIVRP		C	KDDEFTHLYTLIVRPDNTYEVK		4		-0.02395		1.21024		1.10715		0.259816		0.275295	n.s.
P50990	T-complex protein 1 subunit theta		CCT8		1.94208e-22		120.77		50.178		IGLSVSEVIEGYEIACRKAHEILPNLVCCSA	IGLSVSEVIEGYEIA	C	R		2		-2.7279		1.20883		1.22714		0.0785037		0.273616	n.s.
G3V5B3	ERO1-like protein alpha		ERO1L		8.29172e-107		219.58		140.22		ASYKYSEEANNLIEECEQAERLGAVDESLSE	YSEEANNLIEE	C	EQAER		2		-0.40285		1.2055		1.06115		0.253099		0.269636	n.s.
Q96AY3	Peptidyl-prolyl cis-trans isomerase FKBP10		FKBP10		1.23677e-29		133.23		48.899		PKDAVQLETLELPPGCVRRAGAGDFMRYHYN	DAVQLETLELPPG	C	VR		2		0.35892		1.20521		1.18408		0.321764		0.269286	n.s.
A0A087WZ13	Ribonucleoprotein PTB-binding 1		RAVER1		2.02973e-13		109		43.761		CVDRLPPGFNDVDALCRALSAVHSPTFCQLA	LPPGFNDVDAL	C	R		2		-0.32555		1.2016		1.20298		0.0567428		0.264951	+
Q9Y2B0	Protein canopy homolog 2		CNPY2		1.62417e-10		91.812		91.812		YARSEAHLTELLEEICDRMKEYGEQIDPSTH	SEAHLTELLEEI	C	DR		3		-1.0039		1.19679		1.16388		0.054828		0.259169	+
E9PM69	26S protease regulatory subunit 6A		PSMC3		7.22809e-18		117.14		49.448		ARCTDDFNGAQCKAVCVEAGMIALRRGATEL	AV	C	VEAGMIALR		2		1.6525		1.19231		1.22285		0.112312		0.253761	n.s.
P63104	14-3-3 protein zeta/delta		YWHAZ		4.46792e-26		142.83		85.087		AREYREKIETELRDICNDVLSLLEKFLIPNA	IETELRDI	C	NDVLSLLEK		3		0.29614		1.18976		1.22797		0.18103		0.250666	n.s.
P12955	Xaa-Pro dipeptidase		PEPD		3.00603e-29		143.05		123.76		VGMKEYELESLFEHYCYSRGGMRHSSYTCIC	EYELESLFEHY	C	YSR		2		-0.28159		1.18862		1.13951		0.0996269		0.249293	n.s.
Q92896	Golgi apparatus protein 1		GLG1		4.50227e-47		159.22		143.93		DPGADYRIDRALNEACESVIQTACKHIRSGD	ALNEA	C	ESVIQTACK		2		-1.3022		1.1883		1.16721		0.17232		0.248899	n.s.
Q13162	Peroxiredoxin-4		PRDX4		1.08958e-70		181.83		42.863		QGWETEERPRTREEECHFYAGGQVYPGEASR	TREEE	C	HFYAGGQVYPGEASR		3		0.0079895		1.17774		1.23175		0.106743		0.236021	n.s.
O43920	NADH dehydrogenase [ubiquinone] iron-sulfur protein 5		NDUFS5		1.22442e-09		98.105		78.324		RAEKECKIEYDDFVECLLRQKTMRRAGTIRK	IEYDDFVE	C	LLR		2		-0.973		1.16985		1.17966		0.115289		0.22632	n.s.
E9PBS1	Multifunctional protein ADE2		PAICS		8.04201e-30		136.81		58.814		CRVVVLMGSTSDLGHCEKIKKACGNFGIPCE	VVVLMGSTSDLGH	C	EK		3		-0.32046		1.16721		1.27618		0.356399		0.223067	n.s.
H7C469	Cathepsin D		CTSD		3.38892e-09		66.809		59.502		AIGAVPLIQGEYMIPCEKVSTLPAITLKLGG	AIGAVPLIQGEYMIP	C	EK		2		0.038788		1.13402		1.10054		0.0490866		0.181447	n.s.
O43776	Asparagine--tRNA ligase, cytoplasmic		NARS		1.45387e-11		109.72		79.492		FLTFDDLLNRLEDLVCDVVDRILKSPAGSIV	LEDLV	C	DVVDR		2		-0.42902		1.12701		1.08051		0.170379		0.172497	n.s.
P53634	Dipeptidyl peptidase 1		CTSC		6.73551e-30		126.02		95.122		IAGKYAQDFGLVEEACFPYTGTDSPCKMKED	YAQDFGLVEEA	C	FPYTGTDSPCK		2		0.13592		1.1246		1.19159		0.139839		0.169407	n.s.
Q9UL25	Ras-related protein Rab-21		RAB21		3.37747e-07		84.479		45.433		SAKQNKGIEELFLDLCKRMIETAQVDERAKG	GIEELFLDL	C	K		2		-0.075858		1.12133		1.05441		0.0946609		0.165205	n.s.
Q96AY3	Peptidyl-prolyl cis-trans isomerase FKBP10		FKBP10		3.91297e-39		147.64		84.375		ANKVIEGLDTGLQGMCVGERRQLIVPPHLAH	VIEGLDTGLQGM	C	VGER		2		0.2403		1.12114		1.07477		0.286288		0.164972	n.s.
K7ELL7	Glucosidase 2 subunit beta		PRKCSH		2.06891e-86		216.68		78.324		DHDKFSAMKYEQGTGCWQGPNRSTTVRLLCG	YEQGTG	C	WQGPNR		2		-2.4528		1.11989		1.11711		0.0293694		0.163353	+
A0A0A6YYA0	Transmembrane emp24 domain-containing protein 7		TMED7		7.45491e-25		132.69		85.672		GASEITFELPDNAKQCFYEDIAQGTKCTLEF	Q	C	FYEDIAQGTK		2		-0.055928		1.11577		1.11179		0.143699		0.158037	n.s.
P30041	Peroxiredoxin-6		PRDX6		1.56976e-33		147.63		53.448		SWGILFSHPRDFTPVCTTELGRAAKLAPEFA	DFTPV	C	TTELGR		2		1.1425		1.11453		1.0705		0.121215		0.156433	n.s.
E9PFP8	Poly(rC)-binding protein 3		PCBP3		6.24428e-06		70.089		40.475		ISGTPDAIIQCVKQICVVMLESPPKGATIPY	QI	C	VVMLESPPK		2		0.35195		1.10642		1.08854		0.549048		0.145901	n.s.
P14854	Cytochrome c oxidase subunit 6B1		COX6B1		6.48734e-45		171.92		77.674		RCQKAMTAKGGDISVCEWYQRVYQSLCPTSW	GGDISV	C	EWYQR		2		-0.16695		1.1053		1.08255		0.152668		0.144439	n.s.
Q15365	Poly(rC)-binding protein 1		PCBP1		3.13841e-30		137.61		59.502		IAGVPQSVTECVKQICLVMLETLSQSPQGRV	QI	C	LVMLETLSQSPQGR		2		1.5121		1.1035		1.09226		0.137991		0.142081	n.s.
Q92598	Heat shock protein 105 kDa		HSPH1		1.5778e-18		119.88		67.234		KDVSGKMNRSQFEELCAELLQKIEVPLYSLL	SQFEEL	C	AELLQK		2		0.41835		1.08949		1.0681		0.307562		0.123653	n.s.
Q13217	DnaJ homolog subfamily C member 3		DNAJC3		4.66802e-30		134.76		47.68		HCFSKDEKPVEAIRVCSEVLQMEPDNVNALK	V	C	SEVLQMEPDNVNALKDR		3		1.6776		1.08661		1.09348		0.0650379		0.119837	n.s.
E9PJK1	CD81 antigen		CD81		4.57429e-17		112.24		60.246		STLTALTTSVLKNNLCPSGSNIISNLFKEDC	NNL	C	PSGSNIISNLFK		2		-0.46808		1.082		1.06953		0.0423244		0.113695	n.s.
A0A0C4DFM1	Transmembrane 9 superfamily member 4		TM9SF4		5.20131e-07		63.894		47.082		SSRTQLPYEYYSLPFCQPSKITYKAENLGEV	TQLPYEYYSLPF	C	QPSK		2		0.13344		1.07582		1.05682		0.0843312		0.105431	n.s.
Q9HD45	Transmembrane 9 superfamily member 3		TM9SF3		1.32575e-05		74.611		68.536		YHNRQETYKYFSLPFCVGSKKSISHYHETLG	YFSLPF	C	VGSK		2		-0.22512		1.07526		1.09463		0.246996		0.10469	n.s.
E9PC15	Acylglycerol kinase		AGK		2.59773e-37		154.65		76.21		NNQLDPTSKEDFLNICIEPDTISKGDFITIG	NNQLDPTSKEDFLNI	C	IEPDTISK		3		-2.265		1.05404		1.07356		0.107025		0.0759293	n.s.
P11717	Cation-independent mannose-6-phosphate receptor		IGF2R		1.99895e-18		125.54		41.242		WRDGIIVLKYVDGDLCPDGIRKKSTTIRFTC	YVDGDL	C	PDGIR		2		0.10699		1.02226		1.02274		0.061233		0.0317663	n.s.
P27348	14-3-3 protein theta		YWHAQ		1.99895e-18		125.54		77.644		IKDYREKVESELRSICTTVLELLDKYLIANA	SI	C	TTVLELLDK		2		0.31448		1.0115		1.01142		0.11899		0.0164905	n.s.
M0R3F1	Heterogeneous nuclear ribonucleoprotein U-like protein 1		HNRNPUL1		3.05859e-27		130.2		81.904		NYAGRWDVLIQQATQCLNRLIQIAARKKRNY	WDVLIQQATQ	C	LNR		2		2.1285		0.948902		0.913704		0.112266		-0.0756683	n.s.
Q14108	Lysosome membrane protein 2		SCARB2		4.11148e-34		148.13		94.122		LITKDEVLYVFPSDFCRSVYITFSDYESVQG	DEVLYVFPSDF	C	R		2		-0.14179		0.930466		0.926556		0.0456667		-0.103975	n.s.
M0QYH3	Far upstream element-binding protein 2		KHSRP		1.66575e-18		119.39		46.797		KPLRIIGDPYKVQQACEMVMDILRERDQGGF	VQQA	C	EMVMDILR		2		-0.27352		0.929534		0.940004		0.0538051		-0.105421	n.s.
P08107	Heat shock 70 kDa protein 1A/1B		HSPA1A		2.2975e-152		258.87		56.688		KGKISEADKKKVLDKCQEVISWLDANTLAEK	VLDK	C	QEVISWLDANTLAEKDEFEHK		4		-0.73438		0.902782		0.910118		0.0995798		-0.147551	n.s.
P11142	Heat shock cognate 71 kDa protein		HSPA8		1.10266e-19		125.5		59.709		QGKINDEDKQKILDKCNEIINWLDKNQTAEK	ILDK	C	NEIINWLDK		2		0.086559		0.817857		0.804059		0.0271112		-0.290079	n.s.
P11717	Cation-independent mannose-6-phosphate receptor		IGF2R		4.493e-16		117.02		81.017		NNERHTPRATLITFLCDRDAGVGFPEYQEED	ATLITFL	C	DR		2		0.10958		0.741717		0.756106		0.116409		-0.431058	n.s.

## Sheet: Beads
GYY4137 Beads Fraction - Quantification by MaxQuant
Protein		Protein names		Gene names		PEP		Score		Score for localization		Sequence window			Iodoacetyl-PEG2-Biotin C-Sites			Charge		Mass error [ppm]		Mean norm Ratio H/L		Median Norm Ratio H/L		STDEV		Log2 norm Ratio H/L
Q71DI3		Histone H3.2		HIST2H3A		7.56643e-88		196.01		54.997		ASEAYLVGLFEDTNLCAIHAKRVTIMPKDIQ		FQSSAVMALQEASEAYLVGLFEDTNL	C	AIHAK		4		1.3277		1.65581		1.10023		0.989068		0.727534
K7EIT4		14-3-3 protein epsilon		YWHAE		2.02564e-23		160.86		40.377		IREYRQMVETELKLICCDILDVLDKHLIPAA		LI	C	CDILDVLDK		3		-0.4101		1.64608		1.66916		0.309577		0.719031
Q00839		Heterogeneous nuclear ribonucleoprotein U		HNRNPU		3.18796e-24		166.6		166.6		EFSYGYSLKGIKTCNCETEDYGEKFDENDVI		T	C	NCETEDYGEK		2		-0.024674		1.52144		1.54616		0.0659835		0.60544
Q9NRX4		14 kDa phosphohistidine phosphatase		PHPT1		3.27137e-12		124.6		80.871		IYDKVSGDMQKQGCDCECLGGGRISHQSQDK		QGCD	C	ECLGGGR		2		-0.73237		1.48602		1.55746		0.120374		0.571454
P84103		Serine/arginine-rich splicing factor 3		SRSF3		0.00131368		70.856		50.04		__________MHRDSCPLDCKVYVGNLGNNG		DS	C	PLDCK		2		0.46344		1.45309		1.52747		0.164655		0.539121
P25398		40S ribosomal protein S12		RPS12		7.08547e-15		146.36		97.472		KIDREGKPRKVVGCSCVVVKDYGKESQAKDV		VVG	C	SCVVVK		2		0.95052		1.45224		1.58614		0.324902		0.538282
P61978		Heterogeneous nuclear ribonucleoprotein K		HNRNPK		1.00042e-23		164.48		142.38		ELRENTQTTIKLFQECCPHSTDRVVLIGGKP		LFQE	C	CPHSTDR		2		-0.4165		1.38101		1.34625		0.225636		0.465724
Q5T8U5		Surfeit locus protein 4		SURF4		1.70157e-24		165.58		89.43		FLRVTKQYLPHVARLCLISTFLEDGIRMWFQ		L	C	LISTFLEDGIR		2		0.29974		1.37115		1.43444		0.149248		0.45539
P68431		Histone H3.1		HIST1H3A		2.0548e-73		175.15		109.46		DLRFQSSAVMALQEACEAYLVGLFEDTNLCA		FQSSAVMALQEA	C	EAYLVGLFEDTNLCAIHAK		3		3.2206		1.31021		1.24252		0.154866		0.3898
F8WJN3		Cleavage and polyadenylation specificity factor subunit 6		CPSF6		1.12152e-53		206.49		52.862		LPKRELHGQNPVVTPCNKQFLSQFEMQSRKT		RELHGQNPVVTP	C	NK		3		1.2859		1.28548		1.3092		0.168511		0.362304
E5RIW3		Tubulin-specific chaperone A		TBCA		1.35027e-07		120.46		47.574		KQAEILQESRMMIPDCQRRLEAAYLDLQRIL		MMIPD	C	QR		2		-2.0112		1.26994		1.27291		0.149237		0.344756
Q92598		Heat shock protein 105 kDa		HSPH1		7.39445e-10		144.55		67.207		KNAVEEYVYEFRDKLCGPYEKFICEQDHQNF		DKL	C	GPYEK		3		0.47591		1.25338		0.997268		0.593794		0.325827
H3BMT0		Hematological and neurological expressed 1-like protein		HN1L		1.51668e-36		189.24		164.48		SRLAHPNKPKDHVFLCEGEEPKSDLKAAR__		DHVFL	C	EGEEPK		2		-1.0091		1.20655		1.24625		0.0803462		0.270886
J3KPG2		Translationally-controlled tumor protein		TPT1		3.81078e-05		101.72		81.296		TPYMIFFKDGLEMEKC_______________		DGLEMEK	C			2		0.073643		1.20372		1.21257		0.177595		0.267498
G3V4C6		UPF0568 protein C14orf166		C14orf166		0.000280453		73.616		73.616		SDWPKFFEKYLRDVNCPFKIQDRQEAIDWLL		DVN	C	PFK		2		1.2143		1.19339		1.3019		0.176191		0.255064
P06733		Alpha-enolase		ENO1		2.33108e-06		137.13		44.349		NPKRIAKAVNEKSCNCLLLKVNQIGSVTESL		S	C	NCLLLK		2		2.708		1.18221		1.15794		0.228508		0.241487
H0YN26		Acidic leucine-rich nuclear phosphoprotein 32 family member A		ANP32A		1.80438e-54		223.55		85.45		SDNRVSGGLEVLAEKCPNLTHLNLSGNKIKD			C	PNLTHLNLSGNK		3		1.6522		1.18094		1.1987		0.0571186		0.23994
Q9P1F3		Costars family protein ABRACL		ABRACL		1.00313e-17		148.52		148.52		GKLSVKFGVLFRDDKCANLFEALVGTLKAAK			C	ANLFEALVGTLK		2		1.53		1.16772		1.15227		0.174695		0.223697
E7EX29		14-3-3 protein zeta/delta		YWHAZ		1.80191e-30		171.99		92.039		AREYREKIETELRDICNDVLSLLEKFLIPNA		DI	C	NDVLSLLEK		2		-0.2781		1.16257		1.17249		0.100622		0.217317
P22626		Heterogeneous nuclear ribonucleoproteins A2/B1		HNRNPA2B1		1.78374e-12		142.19		63.79		ESLRNYYEQWGKLTDCVVMRDPASKRSRGFG		LTD	C	VVMRDPASK		3		-0.093385		1.15885		1.1493		0.169175		0.212689
J3KPG2		Translationally-controlled tumor protein		TPT1		7.17246e-24		158.86		61.265		MFSDIYKIREIADGLCLEVEGKMVSRTEGNI		IREIADGL	C	LEVEGK		3		0.18155		1.15561		1.20304		0.078687		0.208651
Q92688		Acidic leucine-rich nuclear phosphoprotein 32 family member B		ANP32B		6.16534e-64		202.01		46.892		PLKKLECLKSLDLFNCEVTNLNDYRESVFKL		SLDLFN	C	EVTNLNDYR		2		-0.64113		1.15492		1.16516		0.0665329		0.207797
H0YN26		Acidic leucine-rich nuclear phosphoprotein 32 family member A		ANP32A		6.16534e-64		202.01		42.705		PLKKLENLKSLDLFNCEVTNLNDYRENVFKL		SLDLFN	C	EVTNLNDYRENVFK		3		-0.84037		1.15492		1.16516		0.0665329		0.207797
K7EKD8		Calpain small subunit 1		CAPNS1		2.32874e-13		107.65		78.674		YSDESGNMDFDNFISCLVRLDAMFRAFKSLD		YSDESGNMDFDNFIS	C	LVR		2		-0.98384		1.1495		1.14768		0.18029		0.201003
P31949		Protein S100-A11		S100A11		1.61367e-29		193.83		193.83		___MAKISSPTETERCIESLIAVFQKYAGKD			C	IESLIAVFQK		2		-0.83079		1.14529		1.14099		0.145217		0.195718
J3KS05		Chromobox protein homolog 1		CBX1		1.14586e-32		166.7		155.86		SDEADLVPAKEANVKCPQVVISFYEERLTWH			C	PQVVISFYEER		2		-0.11752		1.14171		1.15663		0.0228094		0.1912
Q15056		Eukaryotic translation initiation factor 4H		EIF4H		1.00906e-16		133.16		52.527		VRLVRDKDTDKFKGFCYVEFDEVDSLKEALT		GF	C	YVEFDEVDSLK		2		-0.82944		1.14147		1.12469		0.201475		0.190889
E9PNE6		Heat shock cognate 71 kDa protein		HSPA8		3.61425e-40		221.59		81.185		QGKINDEDKQKILDKCNEIINWLDKNQTAEK		ILDK	C	NEIINWLDK		3		-0.67766		1.13448		1.13332		0.0536595		0.182034
H3BPF6		Prefoldin subunit 5		PFDN5		6.48998e-07		146.27		95.741		AQLKVVQTKYVEAKDCLNVLNKSNEDGISLC		D	C	LNVLNK		2		0.81697		1.13367		1.18637		0.0810236		0.181001
Q8WXX5		DnaJ homolog subfamily C member 9		DNAJC9		7.77223e-15		112.34		65.231		_________MGLLDLCEEVFGTADLYRVLGV		GLLDL	C	EEVFGTADLYR		2		-0.26927		1.13122		1.12493		0.0842697		0.177885
K7EM18		Eukaryotic translation initiation factor 1		EIF1		2.61937e-08		98.942		82.069		YGEVIQLQGDQRKNICQFLVEIGLAKDDQLK		NI	C	QFLVEIGLAK		2		-0.80387		1.13007		1.11813		0.164622		0.176407
P61978		Heterogeneous nuclear ribonucleoprotein K		HNRNPK		0.000538014		94.669		80.377		DRVVLIGGKPDRVVECIKIILDLISESPIKG		VVE	C	IK		2		-0.31543		1.12897		1.14201		0.127525		0.175004
P61081		NEDD8-conjugating enzyme Ubc12		UBE2M		8.30832e-06		87.568		87.568		SFSDPDDLLNFKLVICPDEGFYKSGKFVFSF		LVI	C	PDEGFYK		2		-0.49857		1.12683		1.07523		0.329129		0.172274
A0A087X2I1		26S protease regulatory subunit 10B		PSMC6		3.54567e-08		103.43		41.242		VKLSDGFNGADLRNVCTEAGMFAIRADHDFV		NV	C	TEAGMFAIR		2		-1.1526		1.12406		0.988454		0.283624		0.168717
Q96CS3		FAS-associated factor 2		FAF2		1.4478e-05		75.018		75.018		LLQFQDLTGIESMDQCRHTLEQHNWNIEAAV		LLQFQDLTGIESMDQ	C	R		2		-0.77227		1.12281		1.15282		0.166974		0.167108
J3KTL2		Serine/arginine-rich splicing factor 1		SRSF1		3.82703e-12		126.48		84.169		SWQDLKDHMREAGDVCYADVYRDGTGVVEFV		EAGDV	C	YADVYR		2		0.17557		1.12158		1.14288		0.0463108		0.16553
P52209		6-phosphogluconate dehydrogenase, decarboxylating		PGD		1.7202e-16		149.96		149.96		QNLLLDDFFKSAVENCQDSWRRAVSTGVQAG		SAVEN	C	QDSWR		2		-0.29691		1.12029		1.09169		0.124033		0.16387
O00483		Cytochrome c oxidase subunit NDUFA4		NDUFA4		3.50078e-17		125.54		125.54		ATLYLLRLALFNPDVCWDRNNPEPWNKLGPN		LALFNPDV	C	WDR		2		-0.85961		1.1197		1.01421		0.25635		0.16311
E9PG15		14-3-3 protein theta		YWHAQ		1.42749e-53		216.84		84.365		IKDYREKVESELRSICTTVLELLDKYLIANA		SI	C	TTVLELLDK		2		-0.16949		1.11467		1.09709		0.0968605		0.156619
K7EMD6		Small glutamine-rich tetratricopeptide repeat-containing protein alpha		SGTA		4.3772e-17		133.16		133.16		YGKAIELNPANAVYFCNRAAAYSKLGNYAGA		AIELNPANAVYF	C	NR		2		0.82173		1.11405		1.142		0.171574		0.15582
H0YE58		Elongation factor 1-delta		EEF1D		5.65432e-37		139.46		78.378		VKPWDDETDMAQLEACVRSIQLDGLVWGASK		SSILLDVKPWDDETDMAQLEA	C	VR		3		0.3423		1.11335		1.1098		0.115984		0.154903
P31948		Stress-induced-phosphoprotein 1		STIP1		6.05437e-50		170.89		160.55		GNKALSVGNIDDALQCYSEAIKLDPHNHVLY		ALSVGNIDDALQ	C	YSEAIK		2		-0.30667		1.10955		1.11968		0.0422498		0.149981
P46063		ATP-dependent DNA helicase Q1		RECQL		2.00829e-06		110.41		72.789		CCKDSAFERKNITEYCRDLIKILKQAEELNE		NITEY	C	R		2		-1.5401		1.10625		1.10391		0.0920899		0.145682
P24534		Elongation factor 1-beta		EEF1B2		0.000766395		130.01		69.432		VKPWDDETDMAKLEECVRSIQADGLVWGSSK		LEE	C	VR		2		-0.40249		1.0982		1.08945		0.053492		0.135136
H0YNJ9				DUT		5.32362e-66		240.37		62.287		_____________MPCSEETPAISPSKRARP		P	C	SEETPAISPSKR		3		0.54793		1.09523		1.0638		0.150881		0.131237
P48735		Isocitrate dehydrogenase [NADP]		IDH2		3.27397e-32		181.98		65.895		GNQDLIRFAQMLEKVCVETVESGAMTKDLAG		V	C	VETVESGAMTK		2		1.3769		1.09187		1.14768		0.167176		0.126802
C9J634		Pyruvate dehydrogenase E1 component subunit beta		PDHB		9.2216e-07		108.47		108.47		HCLEAAAVLSKEGVECEVINMRTIRPMDMET		EGVE	C	EVINMR		2		-1.9532		1.0896		1.0036		0.151252		0.123794
P07900		Heat shock protein HSP 90-alpha		HSP90AA1		6.20133e-98		243.92		72.583		QSKILKVIRKNLVKKCLELFTELAEDKENYK		K	C	LELFTELAEDKENYKK		4		0.17165		1.08588		1.06644		0.118316		0.11886
E7EX29		14-3-3 protein zeta/delta		YWHAZ		1.74363e-05		85.716		44.863		AKLAEQAERYDDMAACMKSVTEQGAELSNEE		YDDMAA	C	MK		2		-0.087839		1.08387		1.09442		0.16505		0.116196
V9GZ37		Heat shock 70 kDa protein 1A/1B		HSPA1A		2.87325e-140		268.09		144.5		KGKISEADKKKVLDKCQEVISWLDANTLAEK			C	QEVISWLDANTLAEKDEFEHKR		4		0.24069		1.08336		1.06096		0.16047		0.115509
A2IDB2		14-3-3 protein eta		YWHAH		9.21485e-10		103.88		63.062		VKAYREKIEKELETVCNDVLSLLDKFLIKNC		ELETV	C	NDVLSLLDK		2		-0.9181		1.08247		1.07963		0.00962808		0.114323
A0A087WUK2		Heterogeneous nuclear ribonucleoprotein D-like		HNRNPDL		3.88577e-28		153.39		113.01		IELPMDTKTNERRGFCFITYTDEEPVKKLLE		RGF	C	FITYTDEEPVKK		3		0.85442		1.0812		1.07306		0.0503325		0.11263
Q15645		Pachytene checkpoint protein 2 homolog		TRIP13		0.000149012		114.19		114.19		AIFKIYLSCLEELMKCQIIYPRQQLLTLREL			C	QIIYPR		2		-0.098223		1.07909		1.10279		0.137064		0.109811
Q9P258		Protein RCC2		RCC2		0.000363673		78.178		65.252		YRNLGQNLWGPHRYGCLAGVRVRTVVSGSCA		YG	C	LAGVR		2		-0.13071		1.07372		1.08473		0.283287		0.102623
Q8NC51		Plasminogen activator inhibitor 1 RNA-binding protein		SERBP1		1.04116e-63		222.57		188.47		_____MPGHLQEGFGCVVTNRFDQLFDDESD		PGHLQEGFG	C	VVTNR		2		-0.39787		1.06995		1.0734		0.0996149		0.0975433
O15400		Syntaxin-7		STX7		2.52163e-09		129.82		112.83		QLAQRISSNIQKITQCSVEIQRTLNQLGTPQ		ITQ	C	SVEIQR		2		0.67268		1.068		1.03644		0.0865256		0.0949182
A0A0A0MT56		Cleavage stimulation factor subunit 2		CSTF2		3.59409e-19		158.08		90.913		LPPEQMFELMKQMKLCVQNSPQEARNMLLQN		L	C	VQNSPQEAR		2		-0.30391		1.06731		1.05112		0.0491552		0.0939795
P08238		Heat shock protein HSP 90-beta		HSP90AB1		9.70889e-168		302.73		86.213		QSKILKVIRKNIVKKCLELFSELAEDKENYK		K	C	LELFSELAEDKENYKK		4		0.76052		1.06653		1.0582		0.0296731		0.0929197
P61981		14-3-3 protein gamma		YWHAG		6.64157e-40		217.14		80.706		CQDVLSLLDNYLIKNCSETQYESKVFYLKMK		N	C	SETQYESK		2		0.11666		1.06621		1.07544		0.105036		0.0924936
P62857		40S ribosomal protein S28		RPS28		1.91172e-24		181.87		123.67		ARVTKVLGRTGSQGQCTQVRVEFMDDTSRSI		TGSQGQ	C	TQVR		2		2.4393		1.06369		1.05219		0.141706		0.0890804
H0YA96		Heterogeneous nuclear ribonucleoprotein D0		HNRNPD		2.10871e-17		157.78		134.57		KDLKDYFSKFGEVVDCTLKLDPITGRSRGFG		FGEVVD	C	TLK		2		-0.13213		1.06253		1.05056		0.0464829		0.0875055
Q96QK1		Vacuolar protein sorting-associated protein 35		VPS35		0.000455283		105.39		91.906		FPQSRKDILKDLVEMCRGVQHPLRGLFLRNY		DLVEM	C	R		2		-0.7138		1.05362		1.03758		0.110561		0.0753539
Q92598		Heat shock protein 105 kDa		HSPH1		1.20602e-12		128.46		118.52		KDVSGKMNRSQFEELCAELLQKIEVPLYSLL		SQFEEL	C	AELLQK		2		2.4844		1.05281		1.09772		0.158532		0.0742479
E5RJR5		S-phase kinase-associated protein 1		SKP1		7.03112e-05		94.114		62.546		QAANYLDIKGLLDVTCKTVANMIKGKTPEEI		GLLDVT	C	K		2		-1.0188		1.05252		1.0313		0.0393061		0.0738544
F8WJN3		Cleavage and polyadenylation specificity factor subunit 6		CPSF6		2.98141e-21		128.06		110.57		SADDRCKVLISSLQDCLHGIESKSYGSGSRR		VLISSLQD	C	LHGIESK		2		0.095946		1.05233		0.96652		0.149848		0.0735914
E5RJR5		S-phase kinase-associated protein 1		SKP1		1.31971e-17		180.19		173.64		FTEEEEAQVRKENQWCEEK____________		KENQW	C	EEK		2		-0.75067		1.05011		1.05097		0.0776599		0.0705364
P30041		Peroxiredoxin-6		PRDX6		5.93646e-26		142.08		138.45		SWGILFSHPRDFTPVCTTELGRAAKLAPEFA		DFTPV	C	TTELGR		2		0.1023		1.04967		1.02609		0.0662748		0.0699347
P35268		60S ribosomal protein L22		RPL22		4.2543e-107		220.66		46.862		KGGKKKKQVLKFTLDCTHPVEDGIMDAANFE		FTLD	C	THPVEDGIMDAANFEQFLQER		3		-0.9602		1.0496		1.0424		0.0789555		0.0698382
P30084		Enoyl-CoA hydratase		ECHS1		1.0815e-42		176.29		153.94		SKICPVETLVEEAIQCAEKIASNSKIVVAMA		I	C	PVETLVEEAIQCAEK		3		1.5569		1.04539		1.02836		0.233292		0.0640435
E9PEB5		Far upstream element-binding protein 1		FUBP1		2.37263e-36		171.76		64.565		KIQIAPDSGGLPERSCMLTGTPESVQSAKRL		S	C	MLTGTPESVQSAK		2		-0.197		1.04357		1.06626		0.124869		0.0615335
Q53GQ0		Estradiol 17-beta-dehydrogenase 12		HSD17B12		1.002e-53		200.55		200.55		TIYSATKTFVDFFSQCLHEEYRSKGVFVQSV		TFVDFFSQ	C	LHEEYR		2		-0.97879		1.04302		1.02286		0.0784364		0.0607673
B9A041		Malate dehydrogenase, cytoplasmic		MDH1		1.09506e-07		134.85		43.124		KARKLSSAMSAAKAICDHVRDIWFGTPEGEF		AI	C	DHVR		3		0.15585		1.04191		1.03281		0.0135431		0.0592278
E9PPH5		Acidic leucine-rich nuclear phosphoprotein 32 family member E		ANP32E		9.17626e-43		180.27		58.814		ALQNLKNLKSLDLFNCEITNLEDYRESIFEL		SLDLFN	C	EITNLEDYR		3		1.0925		1.03861		1.03459		0.0523346		0.0546602
J3QSB5		60S ribosomal protein L36		RPL36		3.37637e-27		175.41		70.942		LTKHTKFVRDMIREVCGFAPYERRAMELLKV		EV	C	GFAPYER		2		2.1147		1.03753		1.03141		0.190591		0.0531548
P23284		Peptidyl-prolyl cis-trans isomerase B		PPIB		2.26115e-06		93.598		93.598		TDSRDKPLKDVIIADCGKIEVEKPFAIAKE_		DVIIAD	C	GK		2		-0.77987		1.03721		1.03482		0.0868115		0.0527067
H0YA96		Heterogeneous nuclear ribonucleoprotein D0		HNRNPD		4.42351e-17		133.16		81.632		IELPMDNKTNKRRGFCFITFKEEEPVKKIME		GF	C	FITFKEEEPVKK		2		1.5107		1.03255		1.009		0.121842		0.0462089
P06748		Nucleophosmin		NPM1		3.27105e-37		143.47		53.998		DMDMSPLRPQNYLFGCELKADKDYHFKVDND		MEDSMDMDMSPLRPQNYLFG	C	ELK		3		3.5915		1.0315		1.04367		0.250254		0.0447431
B7Z4L4		Dolichyl-diphosphooligosaccharide--protein glycosyltransferase subunit 1		RPN1		6.645e-36		208.27		87.806		IALLQSRLKTEGSDLCDRVSEMQKLDAQVKE		TEGSDL	C	DR		2		0.032735		1.03053		1.01197		0.124006		0.0433869
M0QYS1		60S ribosomal protein L13a		RPL13A		1.46529e-108		278.37		215.71		VAKQVLLGRKVVVVRCEGINISGNFYRNKLK			C	EGINISGNFYR		2		-0.51496		1.02995		1.03256		0.0503654		0.04257
Q13242		Serine/arginine-rich splicing factor 9		SRSF9		9.17504e-10		120.57		120.57		SWQDLKDHMREAGDVCYADVQKDGVGMVEYL		EAGDV	C	YADVQK		2		0.12429		1.02882		1.03703		0.145782		0.0409935
P49321		Nuclear autoantigenic sperm protein		NASP		3.18562e-92		262.54		47.712		AEEEKSVSGTDVQEECREKGGQEKQGEVIVS		SVSGTDVQEE	C	R		3		-0.23156		1.02828		0.991859		0.0747435		0.0402266
O00273		DNA fragmentation factor subunit alpha		DFFA		3.68963e-105		263.74		91.549		ALNWDIKKTETVQEACERELALRLQQTQSLH		TETVQEA	C	ER		2		0.54781		1.02732		1.08479		0.0954949		0.0388815
E9PJ21		Hypoxia up-regulated protein 1		HYOU1		1.0538e-09		115.12		115.12		VDFKAKVTRVEFEELCADLFERVPGPVQQAL		VEFEEL	C	ADLFER		2		-0.95567		1.02535		1.01879		0.0299493		0.0361182
E5RJX2		40S ribosomal protein S20		RPS20		0.00132335		107.32		58.782		RITLTSRNVKSLEKVCADLIRGAKEKNLKVK		V	C	ADLIR		2		-0.68149		1.02476		1.04108		0.141156		0.0352839
H0YAM7		Guanine nucleotide-binding protein subunit beta-2-like 1		GNB2L1		1.56133e-10		139.28		100.19		SCGWDKLVKVWNLANCKLKTNHIGHTGYLNT		VWNLAN	C	K		2		0.030431		1.02443		1.02109		0.110682		0.0348181
F8WBS5		60S ribosomal protein L35a		RPL35A		0.000827144		123.07		89.775		GVYARDETEFYLGKRCAYVYKAKK_______			C	AYVYK		2		-0.25943		1.02404		1.01836		0.266423		0.0342678
P38646		Stress-70 protein		HSPA9		2.02015e-62		219.52		219.52		ETKMEEFKDQLPADECNKLKEEISKMRELLA		MEEFKDQLPADE	C	NK		2		-0.53706		1.02357		1.06732		0.0954926		0.0336053
Q86VP6		Cullin-associated NEDD8-dissociated protein 1		CAND1		2.63263e-09		107.79		83.869		DDDDMSWKVRRAAAKCLDAVVSTRHEMLPEF			C	LDAVVSTR		2		0.34327		1.02313		1.15739		0.288808		0.0329907
Q7Z4V5		Hepatoma-derived growth factor-related protein 2		HDGFRP2		1.43625e-77		245.48		59.227		DKEHEEGRDSEEGPRCGSSEDLHDSVREGPD			C	GSSEDLHDSVR		3		-0.084192		1.0209		1.01996		0.0614148		0.0298387
I6L8B7		Fatty acid-binding protein, epidermal		FABP5		5.65891e-17		128.08		125.72		LTIKTESTLKTTQFSCTLGEKFEETTADGRK		TTQFS	C	TLGEK		2		0.085848		1.01936		0.965811		0.0997919		0.0276609
H0YD73		26S proteasome non-ATPase regulatory subunit 13		PSMD13		5.4565e-23		142.98		135.55		KTREKVKSSDEAVILCKTAIGALKLNIGDLQ		SSDEAVIL	C	K		2		0.3424		1.01931		1.01151		0.235149		0.0275984
P23396		40S ribosomal protein S3		RPS3		0.00225559		77.374		48.115		SLRYKLLGGLAVRRACYGVLRFIMESGAKGC		A	C	YGVLR		2		0.02677		1.01907		1.07888		0.10418		0.0272525
P00441		Superoxide dismutase [Cu-Zn]		SOD1		0.00404187		81.297		64.398		_________MATKAVCVLKGDGPVQGIINFE		AV	C	VLK		2		0.0015374		1.019		1.02047		0.146958		0.0271507
P30825		High affinity cationic amino acid transporter 1		SLC7A1		1.56669e-68		221.59		87.568		LDADQARTPDGNLDQCK______________		TPDGNLDQ	C	K		2		-0.51675		1.01829		0.950548		0.177066		0.0261464
Q15018		BRISC complex subunit Abro1		FAM175B		1.33498e-20		156.14		144.1		AVCADVEKSERVVESCQAEVNKLRRQITQRK		VVES	C	QAEVNK		2		0.38008		1.01811		1.02392		0.0173076		0.025894
B3KVN2		Protein farnesyltransferase/geranylgeranyltransferase type-1 subunit alpha		FNTA		6.02397e-05		76.228		43.419		QCDNKEDILNKALELCEILAKEKDTIRKEYW		ALEL	C	EILAK		2		-0.23661		1.01497		0.937944		0.111341		0.0214433
A8MUD9		60S ribosomal protein L7		RPL7		2.13781e-22		133.78		83.758		DNALIARSLGKYGIICMEDLIHEIYTVGKRF		YGII	C	MEDLIHEIYTVGK		3		-0.45204		1.01301		1.00258		0.112919		0.0186491
P14625		Endoplasmin		HSP90B1		8.4394e-23		106.88		87.792		KGYEVIYLTEPVDEYCIQALPEFDGKRFQNV		KGYEVIYLTEPVDEY	C	IQALPEFDGK		3		0.39306		1.01172		1.01413		0.019321		0.016806
Q5SQT8		GTP-binding protein SAR1a		SAR1A		1.22476e-12		98.443		98.443		KNYLPAINGIVFLVDCADHSRLVESKVELNV		NYLPAINGIVFLVD	C	ADHSR		3		1.5722		1.01171		1.02128		0.0386912		0.0167973
Q9H074		Polyadenylate-binding protein-interacting protein 1		PAIP1		3.71065e-12		126.83		103.97		EEIIQRIENVVLDANCSRDVKQMLLKLVELR		IENVVLDAN	C	SR		2		1.1171		1.01157		1.01188		0.0856983		0.0165939
Q5JVS8		Vimentin		VIM		1.16951e-24		166.24		41.743		KQESTEYRRQVQSLTCEVDALKGTVSTNPAV		RQVQSLT	C	EVDALK		3		-1.2666		1.01097		1.01484		0.0709574		0.0157364
P60174		Triosephosphate isomerase		TPI1		4.2175e-23		168.27		104.01		ARQKLDPKIAVAAQNCYKVTNGAFTGEISPG		IAVAAQN	C	YK		2		0.69772		1.01054		0.900724		0.314512		0.0151307
A2IDB2		14-3-3 protein eta		YWHAH		9.84591e-24		192.5		115.91		CNDVLSLLDKFLIKNCNDFQYESKVFYLKMK		N	C	NDFQYESK		2		0.0059204		1.01043		1.0186		0.0706058		0.0149661
E9PNE6		Heat shock cognate 71 kDa protein		HSPA8		7.11319e-09		160.56		116.37		EKEEFEHQQKELEKVCNPIITKLYQSAGGMP		V	C	NPIITK		2		0.11358		1.00784		1.00553		0.0863282		0.0112595
Q5T7N0		60S ribosomal protein L5		RPL5		1.48618e-09		133.23		82.287		____MIVRVTNRDIICQIAYARIEGDMIVCA		DII	C	QIAYAR		2		0.33329		1.00591		1.02185		0.148745		0.00850105
P41227		N-alpha-acetyltransferase 10		NAA10		4.46984e-44		201		66.809		KVESKGNSPPSSGEACREEKGLAAEDSGGDS		GNSPPSSGEA	C	REEK		2		0.3861		1.0048		0.990596		0.0690244		0.00690319
Q10567		AP-1 complex subunit beta-1		AP1B1		4.98105e-07		90.884		90.884		KDIPNENEAQFQIRDCPLNAEAASSKLQSSN		D	C	PLNAEAASSK		2		0.49605		1.0045		1.00794		0.481652		0.00647648
F8VZ49		Heterogeneous nuclear ribonucleoprotein A1		HNRNPA1		4.03847e-93		270.2		66.708		DKIVIQKYHTVNGHNCEVRKALSKQEMASAS		YHTVNGHN	C	EVR		4		0.7358		1.00256		0.983803		0.0931088		0.00369247
P05455		Lupus La protein		SSB		1.11199e-42		179.81		129.05		ENGDNEKMAALEAKICHQIEYYFGDFNLPRD		I	C	HQIEYYFGDFNLPR		2		-0.17165		0.997941		1.00367		0.0195406		-0.00297302
E9PDU6		Calponin-3		CNN3		2.49259e-07		119.27		119.27		IGPNFQLGLKDGIILCELINKLQPGSVKKVN		DGIIL	C	ELINK		2		-0.49868		0.996866		0.992324		0.0158644		-0.00452877
Q15393		Splicing factor 3B subunit 3		SF3B3		0.000108646		70.889		50.088		IRLKYFDTVPVAAAMCVLKTGFLFVASEFGN		YFDTVPVAAAM	C	VLK		2		-1.7166		0.995125		0.926919		0.333945		-0.00704971
B4DJC3		Histone H2A		H2AFY		5.2614e-15		135.8		69.672		GADKCEELLEKTVKNCLALADDKKLKSIAFP		N	C	LALADDKK		3		0.73142		0.993017		1.00611		0.141074		-0.0101094
P36578		60S ribosomal protein L4		RPL4		1.09675e-09		134.51		123.86		LNILKLAPGGHVGRFCIWTESAFRKLDELYG		F	C	IWTESAFR		2		-0.8972		0.992531		0.991269		0.161116		-0.0108154
C9JXB8		60S ribosomal protein L24		RPL24		1.38071e-12		126.39		108.43		__________MKVELCSFSGYKIYPGHGRRY		VEL	C	SFSGYK		2		0.39664		0.991775		0.992214		0.157983		-0.0119154
M0R0F0		40S ribosomal protein S5		RPS5		1.19037e-11		126.39		126.39		HSAGRYAAKRFRKAQCPIVERLTNSMMMHGR		KAQ	C	PIVER		2		-0.32884		0.991396		0.958179		0.0693454		-0.0124661
Q02952		A-kinase anchor protein 12		AKAP12		6.31935e-63		215.51		205.87		TSLKWKSDEVDEQVACQEVKVSVAIEDLEPE		SDEVDEQVA	C	QEVK		2		-0.076161		0.988243		1.03902		0.0772807		-0.0170625
K7ELW0		Protein DJ-1		PARK7		8.03554e-16		123.02		86.488		IKVTVAGLAGKDPVQCSRDVVICPDASLEDA		VTVAGLAGKDPVQ	C	SR		3		1.694		0.987551		0.89053		0.148757		-0.0180731
Q13541		Eukaryotic translation initiation factor 4E-binding protein 1		EIF4EBP1		6.01434e-17		145.23		132.03		_________MSGGSSCSQTPSRAIPATRRVV		SGGSS	C	SQTPSR		2		0.22128		0.986486		0.966934		0.227467		-0.0196299
D6REK3		Peptidyl-prolyl cis-trans isomerase CWC27 homolog		CWC27		4.76256e-09		96.673		58.079		IDDDERPHNPHKIKSCEVLFNPFDDIIPREI		S	C	EVLFNPFDDIIPR		2		0.71771		0.985769		1.00951		0.0867287		-0.0206786
P61970		Nuclear transport factor 2		NUTF2		1.83645e-45		186.56		186.56		FHQMFLLKNINDAWVCTNDMFRLALHNFG__		NINDAWV	C	TNDMFR		2		-0.83909		0.985156		0.973838		0.0380957		-0.0215761
X6RAC9		Eukaryotic translation initiation factor 1A, X-chromosomal		EIF1AX		7.6455e-12		146.11		90.05		AQVIKMLGNGRLEAMCFDGVKRLCHIRGKLR		LEAM	C	FDGVK		2		-0.47119		0.984725		0.982516		0.169916		-0.0222075
P20618		Proteasome subunit beta type-1		PSMB1		0.00646994		77.748		57.463		SAAERDVYTGDALRICIVTKEGIREETVSLR		I	C	IVTK		2		-0.12823		0.983473		0.984876		0.215134		-0.0240432
P49189		4-trimethylaminobutyraldehyde dehydrogenase		ALDH9A1		1.58052e-14		110.97		110.97		TLELGGKSPLIIFSDCDMNNAVKGALMANFL		SPLIIFSD	C	DMNNAVK		2		0.74923		0.983405		0.907189		0.229849		-0.0241421
Q9Y2Z0		Suppressor of G2 allele of SKP1 homolog		SUGT1		2.13109e-48		194.55		130.72		LTKALEQKPDDAQYYCQRAYCHILLGNYCVA		ALEQKPDDAQYY	C	QR		3		-0.52828		0.981888		0.958587		0.136422		-0.0263701
E9PBF6		Lamin-B1		LMNB1		3.19898e-40		212.09		43.761		QLADETLLKVDLENRCQSLTEDLEFRKSMYE			C	QSLTEDLEFRK		2		-3.8094		0.981516		0.981226		0.0516831		-0.0269167
A0A087X2I5		U6 snRNA-associated Sm-like protein LSm7		LSM7		2.71686e-05		104.75		104.75		QYKLTEDTRQLGLVVCRGTSVVLICPQDGME		QLGLVV	C	R		2		0.3067		0.981012		1.03373		0.170131		-0.0276572
E9PG15		14-3-3 protein theta		YWHAQ		1.54143e-13		164.68		67.881		AKLAEQAERYDDMATCMKAVTEQGAELSNEE		YDDMAT	C	MK		2		-1.2827		0.980842		0.975805		0.087487		-0.0279078
P62906		60S ribosomal protein L10a		RPL10A		8.19552e-65		210.34		101.42		GTVRLKSTPRPKFSVCVLGDQQHCDEAKAVD		FSV	C	VLGDQQHCDEAK		2		0.83347		0.979626		0.969814		0.206502		-0.0296976
P62906		60S ribosomal protein L10a		RPL10A		8.19552e-65		210.34		119.02		PRPKFSVCVLGDQQHCDEAKAVDIPHMDIEA		FSVCVLGDQQH	C	DEAK		3		-0.58927		0.979626		0.969814		0.206502		-0.0296976
Q5JR95		40S ribosomal protein S8		RPS8		3.05987e-39		183.08		72.891		ASNNELVRTKTLVKNCIVLIDSTPYRQWYES		N	C	IVLIDSTPYR		2		1.2587		0.979609		0.96431		0.206743		-0.0297214
P18206		Vinculin		VCL		0.0010303		77.748		52.683		RLVRGGSGTKRALIQCAKDIAKASDEVTRLA		ALIQ	C	AK		2		2.3431		0.97907		0.530073		0.640708		-0.0305155
P51991		Heterogeneous nuclear ribonucleoprotein A3		HNRNPA3		1.59202e-28		147.74		97.734		DSLREHFEKWGTLTDCVVMRDPQTKRSRGFG		WGTLTD	C	VVMR		2		-0.065714		0.978751		0.95808		0.0717932		-0.0309857
P49458		Signal recognition particle 9 kDa protein		SRP9		9.66024e-07		108.4		107.11		HSDGNLCVKVTDDLVCLVYKTDQAQDVKKIE		VTDDLV	C	LVYK		2		-0.94048		0.97739		0.963075		0.04087		-0.0329943
P62829		60S ribosomal protein L23		RPL23		2.13803e-32		139.81		135.81		KFRISLGLPVGAVINCADNTGAKNLYIISVK		ISLGLPVGAVIN	C	ADNTGAK		2		-0.20081		0.977358		0.976295		0.0743408		-0.033041
P43490		Nicotinamide phosphoribosyltransferase		NAMPT		4.16093e-06		127.56		114.5		KQYPPNTSKVYSYFECREKKTENSKLRKVKY		VYSYFE	C	R		2		-1.094		0.975068		0.954213		0.198548		-0.0364257
Q13813		Spectrin alpha chain, non-erythrocytic 1		SPTAN1		1.7202e-16		150.46		118.9		RGVIDMGNSLIERGACAGSEDAVKARLAALA		GA	C	AGSEDAVK		2		-0.26184		0.973097		0.776274		0.363821		-0.0393447
H0YLP6		60S ribosomal protein L28		RPL28		9.73893e-06		113.62		113.62		___MSAHLQWMVVRNCSSFLIKRNKQTYSTE		N	C	SSFLIK		2		-0.14925		0.972549		0.968982		0.174432		-0.0401564
D3YTB1		60S ribosomal protein L32		RPL32		2.09837e-55		226.51		138.21		NVKELEVLLMCNKSYCAEIAHNVSSKNRKAI		SY	C	AEIAHNVSSK		2		1.3125		0.972499		0.983327		0.165216		-0.0402318
P35998		26S protease regulatory subunit 7		PSMC2		8.05905e-05		69.721		69.721		MSVERDIRFELLARLCPNSTGAEIRSVCTEA		L	C	PNSTGAEIR		2		0.58863		0.972143		0.902817		0.195788		-0.0407598
Q9P2X0		Dolichol-phosphate mannosyltransferase subunit 3		DPM3		2.01806e-36		186.58		53.448		YALGTVGYRVATFHDCEDAARELQSQIQEAR		VATFHD	C	EDAAR		3		-0.16224		0.971991		0.927079		0.0858326		-0.0409851
Q9UL25		Ras-related protein Rab-21		RAB21		1.19835e-05		78.342		78.342		SAKQNKGIEELFLDLCKRMIETAQVDERAKG		GIEELFLDL	C	K		2		0.65719		0.971699		0.882826		0.140165		-0.0414179
O00151		PDZ and LIM domain protein 1		PDLIM1		4.70618e-33		157.47		113.24		TSNMTHLEAQNRIKGCTDNLTLTVARSEHKV		G	C	TDNLTLTVAR		2		0.11614		0.971497		0.943033		0.10925		-0.0417183
D6RB09		40S ribosomal protein S3a		RPS3A		4.30195e-06		127.02		72.23		HVDVKTTDGYLLRLFCVGFTKKRNNQIRKTS		LF	C	VGFTK		2		-0.21098		0.970313		1.07537		0.164472		-0.0434773
G3V2H3		Purine nucleoside phosphorylase		PNP		8.38712e-06		116.54		116.54		GHAGRLVFGFLNGRACVMMQGRFHMYEGYPL		A	C	VMMQGR		2		-1.0234		0.970093		0.961982		0.0217508		-0.0438044
E5RI46		Ras GTPase-activating protein-binding protein 1		G3BP1		8.17505e-70		229.95		71.085		QKEIHRKVMSQNFTNCHTKIRHVDAHATLND		VMSQNFTN	C	HTK		3		-0.06519		0.97001		0.993809		0.119638		-0.0439291
P21796		Voltage-dependent anion-selective channel protein 1		VDAC1		4.17996e-09		110.98		89.382		TRFGIAAKYQIDPDACFSAKVNNSSLIGLGY		YQIDPDA	C	FSAK		2		-0.16545		0.969401		0.973832		0.0848465		-0.0448343
Q9UQ80		Proliferation-associated protein 2G4		PA2G4		3.68922e-20		166.69		107.11		QVTGRKADVIKAAHLCAEAALRLVKPGNQNT		AAHL	C	AEAALR		2		0.66717		0.968926		0.980125		0.159715		-0.0455415
B4DV51		GTP-binding nuclear protein Ran		RAN		1.25792e-30		168.61		164.68		HRDLVRVCENIPIVLCGNKVDIKDRKVKAKS		V	C	ENIPIVLCGNK		2		0.090587		0.968213		0.865714		0.234854		-0.0466029
A0A087WXQ8		Proteasome subunit beta type-3		PSMB3		1.05007e-06		115.82		83.499		MSYNGGAVMAMKGKNCVAIAADRRFGIQAQM		N	C	VAIAADRR		3		-0.048817		0.967223		0.998676		0.0784433		-0.04808
B7Z7P8		Eukaryotic peptide chain release factor subunit 1		ETF1		5.09636e-10		119.53		119.53		IGRYFDEISQDTGKYCFGVEDTLKALEMGAV		Y	C	FGVEDTLK		2		0.35085		0.965804		1.07919		0.18741		-0.0501974
J3KNJ2		Eukaryotic translation initiation factor 3 subunit M		EIF3M		6.31997e-06		113.62		90.15		FHGMDKNTPVRYTVYCSLIKVAASCGAIQYI		YTVY	C	SLIK		2		0.36947		0.965482		0.820991		0.327694		-0.0506791
P07900		Heat shock protein HSP 90-alpha		HSP90AA1		1.64096e-60		193.27		49.537		NNIKLYVRRVFIMDNCEELIPEYLNFIRGVV		VFIMDN	C	EELIPEYLNFIR		2		0.63154		0.965149		0.970319		0.0168599		-0.051177
A0A087WUD3		Oligosaccharyltransferase complex subunit OSTC		OSTC		2.65567e-23		155.26		155.26		__METLYRVPFLVLECPNLKLKKPPWLHMPS		VPFLVLE	C	PNLK		2		0.73004		0.964484		0.926922		0.0843753		-0.0521712
Q01518		Adenylyl cyclase-associated protein 1		CAP1		3.58335e-13		145.99		145.99		VMGKVPTISINKTDGCHAYLSKNSLDCEIVS		TDG	C	HAYLSK		2		-0.56155		0.964216		0.938273		0.212204		-0.0525714
P43490		Nicotinamide phosphoribosyltransferase		NAMPT		0.00242059		49.715		48.794		SGGGLLQKLTRDLLNCSFKCSYVVTNGLGIN		DLLN	C	SFK		2		0.28739		0.963956		0.73453		0.383686		-0.0529614
P08238		Heat shock protein HSP 90-beta		HSP90AB1		3.27321e-50		176.21		44.662		NNIKLYVRRVFIMDSCDELIPEYLNFIRGVV		VFIMDS	C	DELIPEYLNFIR		3		-0.10546		0.962434		0.958253		0.00943711		-0.0552401
C9JXB8		60S ribosomal protein L24		RPL24		6.29242e-15		164.71		125.47		YARTDGKVFQFLNAKCESAFLSKRNPRQINW			C	ESAFLSK		2		-0.42532		0.960482		0.975732		0.181475		-0.0581696
P10809		60 kDa heat shock protein		HSPD1		8.4447e-55		225.33		209.11		GYISPYFINTSKGQKCEFQDAYVLLSEKKIS			C	EFQDAYVLLSEK		2		-0.17228		0.959919		0.954359		0.173804		-0.059016
V9GZ37		Heat shock 70 kDa protein 1A/1B		HSPA1A		7.55016e-134		233.54		120.64		EKDEFEHKRKELEQVCNPIISGLYQGAGGPG		KELEQV	C	NPIISGLYQGAGGPGPGGFGAQGPK		3		0.57865		0.958875		0.949869		0.0372984		-0.0605847
P18206		Vinculin		VCL		7.03112e-05		94.114		77.072		AIRQILDEAGKVGELCAGKERREILGTCKML		VGEL	C	AGK		2		0.51427		0.958382		0.951451		0.139563		-0.0613271
O43707		Alpha-actinin-4		ACTN4		1.31569e-27		153.39		135.81		DKDHGGALGPEEFKACLISLGYDVENDRQGE		A	C	LISLGYDVENDR		2		-0.99938		0.958332		0.994727		0.0630685		-0.0614019
P78527		DNA-dependent protein kinase catalytic subunit		PRKDC		1.63891e-08		123.86		123.86		REFPPGTPRFNNYVDCMKKFLDALELSQSPM		FNNYVD	C	MK		2		0.47043		0.958134		0.996514		0.0917536		-0.0617003
Q9UKD2		mRNA turnover protein 4 homolog		MRTO4		6.86029e-26		147.24		133.32		ALKRGVVTLLSDYEVCKEGDVLTPEQARVLK		GVVTLLSDYEV	C	K		2		0.067101		0.956564		0.924119		0.106841		-0.0640662
P30086		Phosphatidylethanolamine-binding protein 1		PEBP1		6.30942e-13		155.42		76.228		HRYVWLVYEQDRPLKCDEPILSNRSGDHRGK			C	DEPILSNR		2		-0.83449		0.956485		0.943513		0.0362858		-0.0641859
P04083		Annexin A1		ANXA1		0.000988065		131.04		64.803		MNKVLDLELKGDIEKCLTAIVKCATSKPAFF			C	LTAIVK		2		0.028578		0.956204		0.952968		0.208251		-0.0646091
D6RD47		40S ribosomal protein S23		RPS23		4.68542e-08		58.332		57.21		IKNGKKITAFVPNDGCLNFIEENDEVLVAGF		ITAFVPNDG	C	LNFIEENDEVLVAGFGR		3		-0.094188		0.955786		0.882032		0.168389		-0.0652402
X6RJP6		Transgelin-2		TAGLN2		0.00140119		109.11		83.377		DIFQTVDLWEGKNMACVQRTLMNLGGLAVAR		NMA	C	VQR		2		-1.0799		0.955585		0.962013		0.086816		-0.0655432
P22314		Ubiquitin-like modifier-activating enzyme 1		UBA1		1.73181e-44		200.79		200.79		AMVSMVTKDNPGVVTCLDEARHGFESGDFVS		DNPGVVT	C	LDEAR		2		-0.41907		0.955082		0.916894		0.107642		-0.0663032
P31948		Stress-induced-phosphoprotein 1		STIP1		1.10389e-09		114.89		103.55		KAMDVYQKALDLDSSCKEAADGYQRCMMAQY		ALDLDSS	C	K		2		-0.92626		0.955012		0.948182		0.0421554		-0.0664098
I3L0K7		Heat shock protein 75 kDa		TRAP1		1.76638e-33		206.49		95.205		HYKEEKFEDRSPAAECLSEKETEELMAWMRN		SPAAE	C	LSEKETEELMAWMR		3		-1.5369		0.954308		0.892489		0.176103		-0.0674725
Q9H074		Polyadenylate-binding protein-interacting protein 1		PAIP1		9.74486e-08		76.301		47.088		LLNALFSNPMDDNLICAVKLLKLTGSVLEDA		ELLNALFSNPMDDNLI	C	AVK		2		-0.36511		0.9542		0.962472		0.0620249		-0.0676369
P45973		Chromobox protein homolog 5		CBX5		8.16452e-05		66.246		46.318		ERGLEPEKIIGATDSCGDLMFLMKWKDTDEA		IIGATDS	C	GDLMFLMK		2		-1.9272		0.954032		0.942452		0.103814		-0.0678912
Q01518		Adenylyl cyclase-associated protein 1		CAP1		1.96789e-28		149.93		134.49		KTDGCHAYLSKNSLDCEIVSAKSSEMNVLIP		NSLD	C	EIVSAK		2		-0.0010885		0.953931		0.956113		0.137964		-0.0680431
P10599		Thioredoxin		TXN		5.89721e-17		172.59		68.846		DVDDCQDVASECEVKCMPTFQFFKKGQKVGE			C	MPTFQFFK		2		-1.2355		0.953017		0.96203		0.139458		-0.0694266
P51858		Hepatoma-derived growth factor		HDGF		2.55897e-05		105.14		101.54		____MSRSNRQKEYKCGDLVFAKMKGYPHWP			C	GDLVFAK		2		0.29667		0.952605		0.941189		0.168538		-0.0700495
P49721		Proteasome subunit beta type-2		PSMB2		0.000143382		96.51		89.123		SPTAAANFTRRNLADCLRSRTPYHVNLLLAG		NLAD	C	LR		2		0.30795		0.950722		0.94822		0.0190788		-0.0729052
H0YD77		Eukaryotic translation initiation factor 4 gamma 2		EIF4G2		0.000541552		60.196		40.477		RGILNKLTPEKFDKLCLELLNVGVESKLILK		L	C	LELLNVGVESK		2		-1.3913		0.948877		0.961799		0.0645233		-0.075707
Q9BS26		Endoplasmic reticulum resident protein 44		ERP44		1.64484e-177		302.87		86.772		EEFPNENQVVFARVDCDQHSDIAQRYRISKY		VD	C	DQHSDIAQR		3		0.206		0.94858		0.953534		0.0778864		-0.076158
G3V1A4		Cofilin-1		CFL1		2.33421e-179		330.36		84.41		IKKKLTGIKHELQANCYEEVKDRCTLAEKLG		HELQAN	C	YEEVKDR		3		-0.75616		0.947698		0.91915		0.0771517		-0.0775014
Q53GQ0		Estradiol 17-beta-dehydrogenase 12		HSD17B12		9.11285e-10		126.19		115		DNVIKKMININILSVCKMTQLVLPGMVERSK		MININILSV	C	K		2		-1.0479		0.947566		0.932375		0.0532584		-0.0777015
Q13242		Serine/arginine-rich splicing factor 9		SRSF9		8.02156e-15		141.2		93.098		AEDAIYGRNGYDYGQCRLRVEFPRTYGGRGG		NGYDYGQ	C	R		2		0.52813		0.947158		0.941648		0.0467529		-0.0783228
Q8WVC2		40S ribosomal protein S21		RPS21		1.25216e-05		101.25		78.149		KVTGRFNGQFKTYAICGAIRRMGESDDSILR		TYAI	C	GAIR		2		0.81968		0.947111		0.963604		0.12132		-0.0783951
Q9UQ80		Proliferation-associated protein 2G4		PA2G4		1.10682e-06		93.374		51.066		RAFEDEKKARMGVVECAKHELLQPFNVLYEK		MGVVE	C	AK		2		2.6566		0.947011		1.00785		0.16518		-0.0785467
P61081		NEDD8-conjugating enzyme Ubc12		UBE2M		1.77365e-42		178.22		178.22		LRIQKDINELNLPKTCDISFSDPDDLLNFKL		T	C	DISFSDPDDLLNFK		2		0.083166		0.94578		0.90667		0.125902		-0.0804232
P78527		DNA-dependent protein kinase catalytic subunit		PRKDC		3.1844e-18		131.69		119.39		AKPKDFSAFINLVEFCREILPEKQAEFFEPW		DFSAFINLVEF	C	R		2		-0.15065		0.945373		0.984479		0.106734		-0.0810443
E9PG15		14-3-3 protein theta		YWHAQ		5.33933e-26		160.52		142.1		LKMKGDYFRYLAEVACGDDRKQTIDNSQGAY		YLAEVA	C	GDDRK		2		1.1079		0.944881		0.94414		0.0609412		-0.0817954
E9PJD9		60S ribosomal protein L27a		RPL27A		1.32245e-32		165.58		40.197		___MKHYHLKRNQSFCPTVNLDKLWTLVSEQ		NQSF	C	PTVNLDKLWTLVSEQTR		3		0.4727		0.943141		0.924837		0.112592		-0.0844547
C9J8P9		Clathrin light chain A		CLTA		0.000645478		114.78		66.429		DESSPGTEWERVARLCDFNPKSSKQAKDVSR		L	C	DFNPK		2		1.2377		0.942888		0.95641		0.109049		-0.0848409
P30041		Peroxiredoxin-6		PRDX6		6.15312e-31		173.06		167.89		VEDHLAWSKDINAYNCEEPTEKLPFPIIDDR		DINAYN	C	EEPTEK		2		-1.0671		0.942029		0.951473		0.0316334		-0.0861571
E9PDW2		Succinyl-CoA:3-ketoacid coenzyme A transferase 1		OXCT1		1.38904e-06		124.08		124.08		MEHSAKGNAHKIMEKCTLPLTGKQCVNRIIT			C	TLPLTGK		2		0.9826		0.941951		1.08266		0.226864		-0.0862761
Q5VVC8		60S ribosomal protein L11		RPL11		1.55177e-06		137.62		87.476		VRSFGIRRNEKIAVHCTVRGAKAEEILEKGL		IAVH	C	TVR		2		0.10869		0.94118		0.942218		0.163078		-0.0874569
O00567		Nucleolar protein 56		NOP56		4.45183e-35		188.99		107.79		HFPELVKIINDNATYCRLAQFIGNRRELNED		IINDNATY	C	R		2		0.97838		0.940234		0.907359		0.227618		-0.088909
E5RI99		60S ribosomal protein L30		RPL30		2.15535e-30		169.93		135.86		MIRQGKAKLVILANNCPALRKSEIEYYAMLA		LVILANN	C	PALR		2		0.69576		0.935858		0.964788		0.0464447		-0.0956389
P49773		Histidine triad nucleotide-binding protein 1		HINT1		4.36083e-15		146.23		54.198		DDESLLGHLMIVGKKCAADLGLNKGYRMVVN		K	C	AADLGLNK		3		-0.97437		0.935267		0.901767		0.101473		-0.0965505
K7ELW0		Protein DJ-1		PARK7		1.43993e-13		112.96		112.96		LAGKDPVQCSRDVVICPDASLEDAKKESAAV		DVVI	C	PDASLEDAKK		2		0.15644		0.933937		0.928515		0.046013		-0.0986027
P78527		DNA-dependent protein kinase catalytic subunit		PRKDC		2.85708e-05		105.52		71.614		DAQVDRSRLAAVVSACKQLHRAGLLHNILPS		LAAVVSA	C	K		2		0.81167		0.932919		0.914381		0.185712		-0.100177
Q86VP6		Cullin-associated NEDD8-dissociated protein 1		CAND1		1.09857e-07		92.247		55.261		VVKFCNVDDDELREYCIQAFESFVRRCPKEV		EY	C	IQAFESFVR		2		-0.88296		0.932713		0.93528		0.11108		-0.100495
G3V4T5		Eukaryotic translation initiation factor 2 subunit 1		EIF2S1		1.52106e-05		107.69		88.921		RIRSINKLIRIGRNECVVVIRVDKEKGYIDL		NE	C	VVVIR		2		-1.6801		0.932434		0.943917		0.098908		-0.100926
F6UJC5		Spliceosome RNA helicase DDX39B		DDX39B		8.90491e-20		158.57		118.67		KSLNLKHIKHFILDECDKMLEQLDMRRDVQE		HFILDE	C	DK		2		-0.26363		0.931468		0.92339		0.158424		-0.102422
X6RJP6		Transgelin-2		TAGLN2		2.86453e-98		219.87		120.56		GRENFQNWLKDGTVLCELINALYPEGQAPVK		DGTVL	C	ELINALYPEGQAPVKK		3		1.0342		0.931435		0.924278		0.0229081		-0.102473
P49411		Elongation factor Tu		TUFM		1.21768e-34		158.45		80.786		GYKGEETPVIVGSALCALEGRDPELGLKSVQ		GEETPVIVGSAL	C	ALEGRDPELGLK		3		1.112		0.931027		0.912044		0.0641338		-0.103104
G3V1A4		Cofilin-1		CFL1		3.89175e-07		122.52		62.546		DDPYATFVKMLPDKDCRYALYDATYETKESK		MLPDKD	C	R		3		-0.20523		0.930721		0.936794		0.104729		-0.103579
A0A087WYT3		Prostaglandin E synthase 3		PTGES3		4.57594e-53		193.84		161.35		GSDNFKHLNEIDLFHCIDPNDSKHKRTDRSI		HLNEIDLFH	C	IDPNDSK		2		-0.096329		0.930707		0.947665		0.056687		-0.103601
P51991		Heterogeneous nuclear ribonucleoprotein A3		HNRNPA3		1.06538e-76		246.3		116.51		DKIVVQKYHTINGHNCEVKKALSKQEMQSAG		YHTINGHN	C	EVKK		3		0.2334		0.930688		0.935364		0.0653417		-0.10363
G3V119		Cell cycle and apoptosis regulator protein 2		CCAR2		1.61911e-10		114.86		76.345		EQAKQLVSRVVTQNICQYRSLQYSRQEGLDG		VVTQNI	C	QYR		2		1.4121		0.93056		0.872754		0.159551		-0.10383
F2Z393		Transaldolase		TALDO1		1.63664e-12		125.03		84.297		GASFRNTGEIKALAGCDFLTISPKLLGELLQ		ALAG	C	DFLTISPK		2		-0.32878		0.928703		0.887425		0.0728496		-0.10671
P62316		Small nuclear ribonucleoprotein Sm D2		SNRPD2		2.43914e-77		266.91		90.827		VLTQSVKNNTQVLINCRNNKKLLGRVKAFDR		NNTQVLIN	C	R		2		-0.072003		0.927862		0.868828		0.124596		-0.108018
Q9Y305		Acyl-coenzyme A thioesterase 9		ACOT9		1.32428e-11		141.08		68.536		NAVWMENSKLKSLEICHPQERNIFNRIFGGF		SLEI	C	HPQER		3		-0.60807		0.927491		0.878645		0.110917		-0.108595
Q01518		Adenylyl cyclase-associated protein 1		CAP1		6.1184e-52		176.56		134.37		TGLKLERALLVTASQCQQPAENKLSDLLAPI		ALLVTASQ	C	QQPAENK		2		1.4611		0.926877		0.929833		0.0641436		-0.10955
M0R0F0		40S ribosomal protein S5		RPS5		6.70112e-75		237.26		47.037		GAREAAFRNIKTIAECLADELINAAKGSSNS		TIAE	C	LADELINAAK		2		1.5391		0.926703		0.933889		0.0699697		-0.10982
P05455		Lupus La protein		SSB		0.0093083		51.052		50.31		LEEDAEMKSLEEKIGCLLKFSGDLDDQTCRE		IG	C	LLK		2		0.01369		0.926014		1.00857		0.132229		-0.110894
Q96QK1		Vacuolar protein sorting-associated protein 35		VPS35		3.77864e-54		224.24		142.1		PDEFHLQTLNPFLRACAELHQNVNVKNIIIA		A	C	AELHQNVNVK		3		-0.30424		0.925463		0.908393		0.147762		-0.111754
P21796		Voltage-dependent anion-selective channel protein 1		VDAC1		4.20964e-60		184.15		148.06		AKIKTGYKREHINLGCDMDFDIAGPSIRGAL		EHINLG	C	DMDFDIAGPSIR		3		-0.99795		0.925296		0.924869		0.0113346		-0.112014
I3L398		Protein disulfide-isomerase		P4HB		4.50778e-12		151.17		108.24		KPESEELTAERITEFCHRFLEGKI_______		ITEF	C	HR		2		-0.53779		0.92519		0.951857		0.101552		-0.112178
Q9ULX6		A-kinase anchor protein 8-like		AKAP8L		7.77887e-12		145.99		115.57		GVYGSGGERYDSYESCDSRAVLSERDLYRSG		YDSYES	C	DSR		2		0.089819		0.924463		0.897003		0.0877597		-0.113313
Q9P258		Protein RCC2		RCC2		2.68855e-09		107.57		74.92		TSRESTMYPKAVQDLCGWRIRSLACGKSSII		AVQDL	C	GWR		2		-1.5547		0.924415		0.951355		0.0768237		-0.113387
Q9NR30		Nucleolar RNA helicase 2		DDX21		2.90728e-12		108.18		98.062		SKVKGMVFLKGKLGVCFDVPTASVTEIQEKW		LGV	C	FDVPTASVTEIQEK		2		0.06872		0.924165		0.91094		0.0901422		-0.113777
Q92917		G patch domain and KOW motifs-containing protein		GPKOW		2.49256e-09		101.3		101.3		AGVDPTLAIPMIQKGCTPSGEGADSEPRAET		G	C	TPSGEGADSEPR		2		-0.64986		0.923747		0.955233		0.0825814		-0.11443
P14174		Macrophage migration inhibitory factor		MIF		9.8515e-21		172.94		159.58		GKIGGAQNRSYSKLLCGLLAERLRISPDRVY		LL	C	GLLAER		2		-0.22322		0.922021		0.923452		0.0453884		-0.117129
P23396		40S ribosomal protein S3		RPS3		1.28194e-09		137.05		117.31		CYGVLRFIMESGAKGCEVVVSGKLRGQRAKS		G	C	EVVVSGK		2		0.017603		0.921459		0.925306		0.118752		-0.118008
E7EUT5		Glyceraldehyde-3-phosphate dehydrogenase		GAPDH		1.6525e-282		379.44		324.81		AFRVPTANVSVVDLTCRLEKPAKYDDIKKVV		VPTANVSVVDLT	C	R		2		-0.058867		0.921013		0.892788		0.055553		-0.118707
G3V1A4		Cofilin-1		CFL1		4.97143e-15		149.96		102.28		STPEEVKKRKKAVLFCLSEDKKNIILEEGKE		KAVLF	C	LSEDKK		3		1.298		0.92077		0.925135		0.0151016		-0.119087
P09936		Ubiquitin carboxyl-terminal hydrolase isozyme L1		UCHL1		4.7422e-05		99.755		57.047		TEREQGEVRFSAVALCKAA____________		FSAVAL	C	K		2		0.45415		0.92075		0.932658		0.310698		-0.119119
P10809		60 kDa heat shock protein		HSPD1		2.80165e-43		181.26		49.595		ATRAAVEEGIVLGGGCALLRCIPALDSLTPA		AAVEEGIVLGGG	C	ALLR		3		-0.30571		0.920731		0.937988		0.123697		-0.119148
I3L3P7		40S ribosomal protein S15a		RPS15A		2.05157e-22		182.92		74.841		NNAEKRGKRQVLIRPCSKVIVRFLTVMMKHG		QVLIRP	C	SK		2		-0.88651		0.920594		0.90586		0.0386964		-0.119363
P08574		Cytochrome c1, heme protein		CYC1		2.55598e-60		181.85		136.64		RHGGEDYVFSLLTGYCEPPTGVSLREGLYFN		HGGEDYVFSLLTGY	C	EPPTGVSLR		3		-1.5075		0.920509		0.895613		0.127796		-0.119497
P60174		Triosephosphate isomerase		TPI1		9.29703e-37		184.31		82.85		QSTRIIYGGSVTGATCKELASQPDVDGFLVG		IIYGGSVTGAT	C	K		3		0.16655		0.920222		0.911357		0.187869		-0.119946
B7Z4L4		Dolichyl-diphosphooligosaccharide--protein glycosyltransferase subunit 1		RPN1		6.2935e-28		160.84		121.24		SITKDPAAEARMKVACITEQVLTLVNKRIGL		VA	C	ITEQVLTLVNK		2		-0.0030491		0.919545		0.911343		0.0999714		-0.121008
O14929		Histone acetyltransferase type B catalytic subunit		HAT1		9.54505e-10		134.98		124.12		VEYKSAVEKKLAEYKCNTNTAIELKLVRFPE			C	NTNTAIELK		2		-0.25697		0.919464		0.910724		0.0998201		-0.121136
Q9NSD9		Phenylalanine--tRNA ligase beta subunit		FARSB		9.31802e-06		93.345		93.345		VLYKIDVPANRYDLLCLEGLVRGLQVFKERI		YDLL	C	LEGLVR		2		0.42866		0.919051		0.982215		0.142857		-0.121784
P49411		Elongation factor Tu		TUFM		1.54805e-53		215.61		77.899		VTGTLERGILKKGDECELLGHSKNIRTVVTG		KGDE	C	ELLGHSK		3		0.39297		0.918199		0.817032		0.149828		-0.123122
O00303		Eukaryotic translation initiation factor 3 subunit F		EIF3F		0.000168459		104.21		104.21		YYDTERIGVDLIMKTCFSPNRVIGLSSDLQQ		T	C	FSPNR		2		0.87918		0.916855		0.850257		0.176031		-0.125234
Q5RKV6		Exosome complex component MTR3		EXOSC6		6.45651e-05		95.531		87.181		LTESWAEAVRLGLEGCQRLYPVLQQSLVRAA		LGLEG	C	QR		2		-0.15002		0.91651		0.895146		0.171863		-0.125777
Q86VP6		Cullin-associated NEDD8-dissociated protein 1		CAND1		8.65811e-06		106.16		52.247		IGEYLEKIIPLVVKFCNVDDDELREYCIQAF		F	C	NVDDDELR		2		-0.38155		0.915613		0.835942		0.130741		-0.12719
K7EJR3		26S proteasome non-ATPase regulatory subunit 8		PSMD8		0.00131239		102.71		73.324		RKDIPSFERYMAQLKCYYFDYKEQLPESAYM			C	YYFDYK		2		0.3132		0.915508		0.908348		0.159738		-0.127355
P05455		Lupus La protein		SSB		4.37523e-105		261.52		143		IGCLLKFSGDLDDQTCREDLHILFSNHGEIK		FSGDLDDQT	C	R		2		-0.71565		0.914561		0.90033		0.115627		-0.128849
P13639		Elongation factor 2		EEF2		8.45137e-14		156.26		133.83		SVVAGFQWATKEGALCEENMRGVRFDVHDVT		EGAL	C	EENMR		2		-0.46746		0.913707		0.906955		0.0330666		-0.130196
Q12906		Interleukin enhancer-binding factor 3		ILF3		0.000151874		73.233		59.908		TLSVNDPPDVLDRQKCLAALASLRHAKWFQA			C	LAALASLR		2		0.13284		0.913688		0.962159		0.101035		-0.130227
P13010		X-ray repair cross-complementing protein 5		XRCC5		1.92986e-34		153.06		54.253		PQVGVAFPHIKHNYECLVYVQLPFMEDLRQY		HNYE	C	LVYVQLPFMEDLR		3		-0.49047		0.913667		0.912467		0.0524621		-0.130259
P30050		60S ribosomal protein L12		RPL12		2.53243e-64		225.85		74.853		PPKFDPNEIKVVYLRCTGGEVGATSALAPKI			C	TGGEVGATSALAPK		3		-0.95101		0.913532		0.908206		0.136759		-0.130473
Q04760		Lactoylglutathione lyase		GLO1		5.4613e-22		135.47		124.25		GFGHIGIAVPDVYSACKRFEELGVKFVKKPD		GFGHIGIAVPDVYSA	C	K		2		0.29018		0.912315		0.922817		0.0496838		-0.132396
D6RDA2		Protein DEK		DEK		2.17431e-07		119.27		79.659		EEMLKKFRNAMLKSICEVLDLERSGVNSELV		SI	C	EVLDLER		2		-1.6417		0.911944		0.914071		0.0572922		-0.132982
Q9HB71		Calcyclin-binding protein		CACYBP		2.10755e-22		182.53		99.442		EGSSKKVKTDTVLILCRKKVENTRWDYLTQV		TDTVLIL	C	R		2		0.3746		0.911562		0.930879		0.117195		-0.133588
Q5HY54		Filamin-A		FLNA		0.000538014		89.775		61.006		FDIFYTAPQPGKYVICVRFGGEHVPNSPFQV		YVI	C	VR		2		0.40214		0.911087		0.854348		0.208106		-0.134339
P05141		ADP/ATP translocase 2		SLC25A5		9.33361e-06		114.5		89.296		VGKAGAEREFRGLGDCLVKIYKSDGIKGLYQ		GLGD	C	LVK		2		0.33131		0.910996		0.915185		0.204502		-0.134483
P62701		40S ribosomal protein S4, X		RPS4X		1.502e-05		103.55		59.908		VFAPRPSTGPHKLRECLPLIIFLRNRLKYAL		E	C	LPLIIFLR		2		-0.06282		0.910602		0.917744		0.0784795		-0.135107
P11387		DNA topoisomerase 1		TOP1		7.23181e-14		157.91		97.431		KILSYNRANRAVAILCNHQRAPPKTFEKSMM		AVAIL	C	NHQR		3		0.090633		0.910489		1.03356		0.211897		-0.135286
P35606		Coatomer subunit beta'		COPB2		0.0010284		51.445		42.336		NVAFMSYFLQGKVDACLELLIRTGRLPEAAF		VDA	C	LELLIR		2		0.56794		0.910438		0.961022		0.121182		-0.135368
E5RI99		60S ribosomal protein L30		RPL30		7.06552e-162		297.67		70.555		GVHHYSGNNIELGTACGKYYRVCTLAIIDPG		TGVHHYSGNNIELGTA	C	GK		2		-0.093944		0.910307		0.864183		0.1866		-0.135574
E7EUT5		Glyceraldehyde-3-phosphate dehydrogenase		GAPDH		4.12704e-21		123.92		80.719		HEKYDNSLKIISNASCTTNCLAPLAKVIHDN		IISNAS	C	TTNCLAPLAK		3		0.015515		0.910053		0.902778		0.0855346		-0.135977
J3QLN6		Eukaryotic initiation factor 4A-I		EIF4A1		0.00398461		57.463		41.502		GFEKPSAIQQRAILPCIKGYDVIAQAQSGTG		AILP	C	IK		2		-0.34333		0.909331		0.904365		0.178456		-0.137123
Q9UNE7		E3 ubiquitin-protein ligase CHIP		STUB1		7.72016e-05		97.965		97.965		HEGDEDDSHVRAQQACIEAKHDKYMADMDEL		AQQA	C	IEAK		2		0.9861		0.909013		0.9442		0.104788		-0.137627
D3YTB1		60S ribosomal protein L32		RPL32		2.40232e-23		185.6		67.704		KFLVHNVKELEVLLMCNKSYCAEIAHNVSSK		ELEVLLM	C	NK		2		0.70899		0.908931		0.912447		0.116145		-0.137757
H0YD73		26S proteasome non-ATPase regulatory subunit 13		PSMD13		2.14109e-09		110.91		85.29		CLMEIKGMKDRLEFWCTDVKSMEMLVEHQAH		LEFW	C	TDVK		2		-0.39503		0.90836		0.957161		0.138194		-0.138664
P00338		L-lactate dehydrogenase A chain		LDHA		1.61696e-16		96.317		72.082		KGLYGIKDDVFLSVPCILGQNGISDLVKVTL		GLYGIKDDVFLSVP	C	ILGQNGISDLVK		3		-0.22114		0.908028		0.918258		0.0195465		-0.139191
P04083		Annexin A1		ANXA1		7.93276e-50		171.79		171.79		NDIKAFYQKMYGISLCQAILDETKGDYEKIL		MYGISL	C	QAILDETKGDYEK		3		-0.44662		0.906806		0.88015		0.152468		-0.141135
P78371		T-complex protein 1 subunit beta		CCT2		6.78896e-13		154.49		44.349		KMKEKVERILKHGINCFINRQLIYNYPEQLF		HGIN	C	FINR		3		1.5028		0.906141		0.909145		0.0747923		-0.142192
P55884		Eukaryotic translation initiation factor 3 subunit B		EIF3B		4.15578e-17		175.51		152.34		FKDLGNLRYWLEEAECRDQYSVIFESGDRTS		YWLEEAE	C	R		2		-0.52581		0.905896		0.898554		0.0771634		-0.142582
E7ESE0		60S ribosomal protein L9		RPL9		4.78431e-58		190.24		63.727		GEKYIRRVRMRPGVACSVSQAQKDELILEGN		MRPGVA	C	SVSQAQK		2		0.81305		0.905651		0.900556		0.103043		-0.142973
A0A087WYC1		Heat shock 70 kDa protein 4		HSPA4		2.02191e-22		147.19		106.62		VDVSGTMNRGKFLEMCNDLLARVEPPLRSVL		FLEM	C	NDLLAR		2		0.71859		0.905563		0.895806		0.088065		-0.143113
G3V154		Rab-like protein 6		RABL6		1.3483e-28		164.3		40.278		EVAAPTKGPAPAPQQCSEPETKWSGEAQQHQ		GPAPAPQQ	C	SEPETK		2		0.75119		0.905245		0.929076		0.193522		-0.143619
F8WEA1		Serine/arginine-rich splicing factor 7		SRSF7		1.13278e-33		177.36		57.859		DRCYECGEKGHYAYDCHRYSRRRRSRAENLR		GHYAYD	C	HR		3		-0.011627		0.904571		0.813313		0.159599		-0.144695
Q15181		Inorganic pyrophosphatase		PPA1		1.91707e-28		162.88		162.88		WKALVTKKTNGKGISCMNTTLSESPFKCDPD		GIS	C	MNTTLSESPFK		2		0.28858		0.903856		0.914109		0.113622		-0.145835
P49207		60S ribosomal protein L34		RPL34		7.8069e-13		156.75		111.82		VYLYTKKVGKAPKSACGVCPGRLRGVRAVRP		SA	C	GVCPGR		2		-0.85158		0.903745		0.7744		0.344263		-0.146013
P14625		Endoplasmin		HSP90B1		1.2041e-86		216.35		216.35		KIEKAVVSQRLTESPCALVASQYGWSGNMER		LTESP	C	ALVASQYGWSGNMER		2		-0.6387		0.903429		0.902074		0.0411633		-0.146518
Q9Y265		RuvB-like 1		RUVBL1		7.22001e-21		121.82		109.36		LALAIAQELGSKVPFCPMVGSEVYSTEIKKT		VPF	C	PMVGSEVYSTEIKK		3		-0.41223		0.903342		0.918175		0.0610579		-0.146656
P18669		Phosphoglycerate mutase 1		PGAM1		4.40072e-74		218.28		163.85		KDRRYADLTEDQLPSCESLKDTIARALPFWN		YADLTEDQLPS	C	ESLKDTIAR		3		-0.054997		0.902996		0.909672		0.0562522		-0.147208
P62937		Peptidyl-prolyl cis-trans isomerase A		PPIA		8.35626e-07		109.39		108.77		GSRNGKTSKKITIADCGQLE___________		KITIAD	C	GQLE		2		-0.14796		0.902234		0.902133		0.0752356		-0.148427
H0Y3Y4		Septin-7		39326		3.48824e-10		120.57		95.417		IIPLIAKADTLTPEECQQFKKQIMKEIQEHK		ADTLTPEE	C	QQFK		2		-0.29861		0.901921		0.891372		0.0560669		-0.148927
Q9Y277		Voltage-dependent anion-selective channel protein 3		VDAC3		1.47606e-05		105.42		80.377		SNNTRFGIAAKYMLDCRTSLSAKVNNASLIG		YMLD	C	R		2		0.12175		0.901758		0.900826		0.19245		-0.149188
Q15459		Splicing factor 3A subunit 1		SF3A1		6.49097e-13		155.07		87.639		LKKEAENPREVLDQVCYRVEWAKFQERERKK		EVLDQV	C	YR		2		-0.67981		0.900281		0.910871		0.15245		-0.151553
P12004		Proliferating cell nuclear antigen		PCNA		1.21236e-18		119.66		80.236		DLDVEQLGIPEQEYSCVVKMPSGEFARICRD		LMDLDVEQLGIPEQEYS	C	VVK		2		-0.046429		0.900175		0.90712		0.126497		-0.151723
P20073		Annexin A7		ANXA7		9.37282e-11		140.83		101.65		MQGAGTQERVLIEILCTRTNQEIREIVRCYQ		VLIEIL	C	TR		2		-0.48125		0.900153		0.910114		0.148475		-0.151757
P50990		T-complex protein 1 subunit theta		CCT8		1.66091e-14		110.35		43.592		GDVTSVKDAKIAVYSCPFDGMITETKGTVLI		IAVYS	C	PFDGMITETK		3		-1.1748		0.899617		0.913102		0.0725709		-0.152617
P54136		Arginine--tRNA ligase, cytoplasmic		RARS		2.33414e-07		119.53		63.694		KRFDTEEEFKKRAYQCVVLLQGKNPDITKAW		AYQ	C	VVLLQGK		2		-0.50387		0.899432		0.878297		0.196883		-0.152914
P09936		Ubiquitin carboxyl-terminal hydrolase isozyme L1		UCHL1		1.32552e-69		183.09		64.761		VSPKVYFMKQTIGNSCGTIGLIHAVANNQDK		QTIGNS	C	GTIGLIHAVANNQDK		3		-0.058555		0.899374		0.863084		0.0835691		-0.153007
P08238		Heat shock protein HSP 90-beta		HSP90AB1		4.45737e-42		163.18		82.8		RGFEVVYMTEPIDEYCVQQLKEFDGKSLVSV		RGFEVVYMTEPIDEY	C	VQQLK		3		0.099258		0.898827		0.884814		0.046214		-0.153884
B1AK85		F-actin-capping protein subunit beta		CAPZB		1.01543e-24		166.71		133.15		RRCDPEPRKSDQQLDCALDLMRRLPPQQIEK		SDQQLD	C	ALDLMR		2		-1.3217		0.898736		0.888145		0.053948		-0.154031
Q7Z6Z7		E3 ubiquitin-protein ligase HUWE1		HUWE1		4.3309e-09		123.86		57.785		DIPMDQRAESPEEVACRKEEEERKAREKQEE		AESPEEVA	C	R		2		1.1572		0.898307		0.889253		0.0511185		-0.154719
Q15008		26S proteasome non-ATPase regulatory subunit 6		PSMD6		2.75335e-05		93.096		46.73		HSLPAVRQYLFSLYECRYSVFFQSLAVVEQE		QYLFSLYE	C	R		2		0.61686		0.89815		0.872071		0.0478509		-0.154971
Q12906		Interleukin enhancer-binding factor 3		ILF3		3.85396e-09		111.94		74.611		GLLLKGDLDLELVLLCKEKPTTALLDKVADN		GDLDLELVLL	C	K		2		1.2562		0.898089		0.870799		0.117554		-0.15507
P23526		Adenosylhomocysteinase		AHCY		2.02801e-11		140.09		49.189		VNDSVTKSKFDNLYGCRESLIDGIKRATDVM		SKFDNLYG	C	R		3		-0.69156		0.897426		0.912138		0.133799		-0.156135
A0A087X0H9		RNA-binding protein 26		RBM26		1.20545e-09		113.95		64.224		ALVKKDKSEKELKALCIDQLDVFLQKETQIF		AL	C	IDQLDVFLQK		2		0.070575		0.896868		0.908654		0.0204271		-0.157033
P24752		Acetyl-CoA acetyltransferase		ACAT1		1.14377e-64		230.81		54.343		KDGLTDVYNKIHMGSCAENTAKKLNIARNEQ		IHMGS	C	AENTAK		2		-1.1398		0.896764		0.863183		0.11582		-0.1572
Q5TA01		Glutathione S-transferase omega-1		GSTO1		7.27606e-31		206.36		86.014		IWPWFERLEAMKLNECVDHTPKLKLWMAAMK		LNE	C	VDHTPK		2		-0.1222		0.896645		0.887606		0.0844019		-0.157392
H0Y8E6		DNA replication licensing factor MCM2		MCM2		6.45651e-05		95.531		63.565		NVDLTEPIISRFDILCVVRDTVDPVQDEMLA		FDIL	C	VVR		2		-0.31913		0.896175		0.863243		0.0917397		-0.158148
C9J592		Ras-related protein Rab-7a		RAB7A		0.000339008		78.516		41.427		DLENRQVATKRAQAWCYSKNNIP________		AQAW	C	YSK		2		0.89022		0.895004		0.875908		0.215644		-0.160034
P52788		Spermine synthase		SMS		2.42773e-09		134.77		111.61		TEALSLYEEQLGRLYCPVEFSKEIVCVPSYL		LY	C	PVEFSK		2		-0.057846		0.894723		0.906418		0.178613		-0.160487
A0A087WT27		Phosphoacetylglucosamine mutase		PGM3		0.0028891		67.981		47.082		SSTRYLEEVMKVPVYCTKTGVKHLHHKAQEF		VPVY	C	TK		2		-0.94346		0.894676		1.05431		0.27413		-0.160563
M0QXM4		Neutral amino acid transporter B(0)		SLC1A5		1.07641e-17		180.67		103.26		FGTSSSSATLPLMMKCVEENNGVAKHISRFI			C	VEENNGVAK		2		-0.53273		0.893557		0.914084		0.0689747		-0.162368
F8VZX2		Poly(rC)-binding protein 2		PCBP2		1.39233e-34		160.78		121.13		ERAITIAGIPQSIIECVKQICVVMLETLSQS		AITIAGIPQSIIE	C	VK		2		0.032553		0.893142		0.894405		0.10174		-0.163039
P50213		Isocitrate dehydrogenase [NAD] subunit alpha		IDH3A		1.23598e-07		121.9		121.9		RHMGLFDHAARIEAACFATIKDGKSLTKDLG		IEAA	C	FATIK		2		0.081975		0.892858		0.908902		0.139749		-0.163497
Q04760		Lactoylglutathione lyase		GLO1		0.00114593		117.93		54.205		LDFYTRVLGMTLIQKCDFPIMKFSLYFLAYE			C	DFPIMK		2		-1.6234		0.892598		0.896439		0.0892936		-0.163917
P30084		Enoyl-CoA hydratase		ECHS1		5.50443e-53		183.36		44.391		VGLIQLNRPKALNALCDGLIDELNQALKTFE		ALNAL	C	DGLIDELNQALK		2		-0.58767		0.891854		0.896291		0.0474525		-0.165121
P30153		Serine/threonine-protein phosphatase 2A 65 kDa regulatory subunit A alpha		PPP2R1A		1.09948e-81		205.53		82.177		IEHLLPLFLAQLKDECPEVRLNIISNLDCVN		DNTIEHLLPLFLAQLKDE	C	PEVR		3		-0.46626		0.890753		0.921888		0.0977615		-0.166903
B7Z7P8		Eukaryotic peptide chain release factor subunit 1		ETF1		5.20852e-92		256.96		109.15		LIVYENLDIMRYVLHCQGTEEEKILYLTPEQ		YVLH	C	QGTEEEK		2		0.11896		0.89066		0.785945		0.154179		-0.167053
O43776		Asparagine--tRNA ligase, cytoplasmic		NARS		1.17758e-10		136.53		98.407		FLTFDDLLNRLEDLVCDVVDRILKSPAGSIV		LEDLV	C	DVVDR		2		-0.55323		0.890408		0.863327		0.13121		-0.167462
O95373		Importin-7		IPO7		1.15989e-09		95.662		63.691		LEVIILQCKGRGIDQCIPLFVEAALERLTRE		GIDQ	C	IPLFVEAALER		2		-0.17353		0.890228		0.86803		0.0935257		-0.167753
M0R2Q2		Mitochondrial import inner membrane translocase subunit TIM50		TIMM50		0.00271872		73.039		62.717		DATRYMDGHHVKDISCLNRDPARVVVVDCKK		DIS	C	LNR		2		-2.0095		0.889764		0.878585		0.0361029		-0.168505
P31948		Stress-induced-phosphoprotein 1		STIP1		2.56753e-10		134.06		41.84		DLDSSCKEAADGYQRCMMAQYNRHDSPEDVK			C	MMAQYNR		2		-1.4488		0.889466		0.883744		0.0718667		-0.168989
P60174		Triosephosphate isomerase		TPI1		1.38234e-60		190.96		190.96		GTLNAAKVPADTEVVCAPPTAYIDFARQKLD		VPADTEVV	C	APPTAYIDFAR		2		0.13126		0.888951		0.890553		0.0371809		-0.169825
A6NJA2		Ubiquitin carboxyl-terminal hydrolase		USP14		1.55436e-89		265.12		237.68		LIDQFFGVEFETTMKCTESEEEEVTKGKENQ			C	TESEEEEVTK		2		-1.4231		0.888943		0.90829		0.07563		-0.169837
P12277		Creatine kinase B-type		CKB		4.5327e-54		218.5		166.48		SMQKGGNMKEVFTRFCTGLTQIETLFKSKDY		F	C	TGLTQIETLFK		2		0.17366		0.888893		0.900146		0.0575132		-0.169918
Q92878		DNA repair protein RAD50		RAD50		0.000211989		81.296		68.224		ILVGPNGAGKTTIIECLKYICTGDFPPGTKG		TTIIE	C	LK		2		-1.7138		0.888382		0.976829		0.166414		-0.170749
E5RHG8		Transcription elongation factor B polypeptide 1		TCEB1		8.23848e-22		150.22		103.14		_____MDGEEKTYGGCEGPDAMYVKLISSDG		TYGG	C	EGPDAMYVK		2		0.041824		0.888311		0.870369		0.0418582		-0.170863
K7ERT7		Synaptic vesicle membrane protein VAT-1 homolog		VAT1		4.51283e-13		136.7		123.95		SEGAAAAAASPPLLRCLVLTGFGGYDKVKLQ			C	LVLTGFGGYDK		2		-0.31321		0.887686		0.85793		0.162473		-0.171879
E7ERF2		T-complex protein 1 subunit alpha		TCP1		1.01493e-13		153.97		153.97		GSQGMPKRIVNAKIACLDFSLQKTKMKLGVQ		IA	C	LDFSLQK		2		0.4037		0.886951		0.888444		0.140754		-0.173073
P08559		Pyruvate dehydrogenase E1 component subunit alpha, somatic form		PDHA1		6.86601e-10		135.86		119.53		GDFIPGLRVDGMDILCVREATRFAAAYCRSG		VDGMDIL	C	VR		2		-0.80042		0.886943		0.889172		0.105024		-0.173087
P30153		Serine/threonine-protein phosphatase 2A 65 kDa regulatory subunit A alpha		PPP2R1A		6.37178e-17		139.86		84.507		SSAVKAELRQYFRNLCSDDTPMVRRAAASKL		NL	C	SDDTPMVR		2		0.1173		0.886861		0.86967		0.0293482		-0.173221
P40926		Malate dehydrogenase		MDH2		1.61268e-15		120.99		65.105		EGVVECSFVKSQETECTYFSTPLLLGKKGIE		SQETE	C	TYFSTPLLLGK		3		-0.30188		0.886577		0.894854		0.0735943		-0.173683
Q96AG4		Leucine-rich repeat-containing protein 59		LRRC59		2.30098e-26		177.06		170.47		KELAALPKATILDLSCNKLTTLPSDFCGLTH		ATILDLS	C	NK		2		-0.2466		0.886463		0.8894		0.176986		-0.173867
J3QSV6		Ribosomal L1 domain-containing protein 1		RSL1D1		2.86869e-56		174.05		58.32		DKEQVRKAVDALLTHCKSRKNNYGLLLNENE		KAVDALLTH	C	K		3		-0.05787		0.885766		0.897154		0.0958669		-0.175002
J3KTM9		Importin subunit beta-1		KPNB1		5.13475e-17		132.31		46.318		SDYDMVDYLNELRESCLEAYTGIVQGLKGDQ		ES	C	LEAYTGIVQGLK		3		0.31086		0.885546		0.902017		0.0766119		-0.17536
P08133		Annexin A6		ANXA6		7.63811e-06		111.61		87.806		KEIKDAISGIGTDEKCLIEILASRTNEQMHQ			C	LIEILASR		2		-0.68768		0.885225		0.872537		0.0465041		-0.175884
P78527		DNA-dependent protein kinase catalytic subunit		PRKDC		8.48138e-05		74.464		55.064		ELSIAIRGYGLFAGPCKVINAKDVDFMYVEL		GYGLFAGP	C	K		2		0.71548		0.884551		0.927428		0.114064		-0.176983
Q9Y2X3		Nucleolar protein 58		NOP58		2.72371e-15		136.96		71.03		HFPELGKIISDNLTYCKCLQKVGDRKNYASA		IISDNLTY	C	K		2		1.6948		0.884518		0.89955		0.135374		-0.177037
P13639		Elongation factor 2		EEF2		7.08832e-34		123.29		82.885		AQPRLMEPIYLVEIQCPEQVVGGIYGVLNRK		LMEPIYLVEIQ	C	PEQVVGGIYGVLNR		3		1.6804		0.884126		0.927861		0.0692249		-0.177676
P60953		Cell division control protein 42 homolog		CDC42		5.55792e-05		70.942		52.247		FENVKEKWVPEITHHCPKTPFLLVGTQIDLR		WVPEITHH	C	PK		3		-1.2369		0.88412		0.847143		0.0911088		-0.177686
H0YDU8		Serine/threonine-protein phosphatase		PPP5C		5.82833e-10		118.76		118.76		AIYYGNRSLAYLRTECYGYALGDATRAIELD		TE	C	YGYALGDATR		2		-0.31467		0.883788		0.904256		0.0703944		-0.178227
P52272		Heterogeneous nuclear ribonucleoprotein M		HNRNPM		7.11484e-06		119.29		81.296		TYVELLMDAEGKSRGCAVVEFKMEESMKKAA		G	C	AVVEFK		2		1.548		0.883761		0.87984		0.150548		-0.178272
C9J0F2		Protein-L-isoaspartate O-methyltransferase		PCMT1		3.85968e-40		161.24		126.63		AKALDVGSGSGILTACFARMVGCTGKVIGID		ALDVGSGSGILTA	C	FAR		2		0.66491		0.883606		0.799962		0.153223		-0.178525
P00558		Phosphoglycerate kinase 1		PGK1		1.71487e-07		121.09		71.379		TNNQRIKAAVPSIKFCLDNGAKSVVLMSHLG		F	C	LDNGAK		2		-0.86938		0.882715		0.901417		0.146442		-0.17998
P62316		Small nuclear ribonucleoprotein Sm D2		SNRPD2		3.41709e-15		134.3		74.841		NNKKLLGRVKAFDRHCNMVLENVKEMWTEVP		H	C	NMVLENVK		3		-0.55615		0.882488		0.814286		0.113019		-0.180352
P60174		Triosephosphate isomerase		TPI1		4.87708e-43		173.37		51.798		QKVAHALAEGLGVIACIGEKLDEREAGITEK		VAHALAEGLGVIA	C	IGEK		2		-0.032922		0.881849		0.859838		0.121086		-0.181397
O15355		Protein phosphatase 1G		PPM1G		0.000101652		91.853		44.753		IRGKQLIVANAGDSRCVVSEAGKALDMSYDH			C	VVSEAGK		2		0.28821		0.881217		0.806003		0.116346		-0.182431
P07900		Heat shock protein HSP 90-alpha		HSP90AA1		1.98375e-61		190.55		52.72		HGLEVIYMIEPIDEYCVQQLKEFEGKTLVSV		KHGLEVIYMIEPIDEY	C	VQQLK		3		-0.29777		0.880853		0.890004		0.0485919		-0.183027
P55060		Exportin-2		CSE1L		5.77404e-06		122.19		122.19		LLTLLEKSQDNVIKVCASVTFKNYIKRNWRI		V	C	ASVTFK		2		-0.28042		0.880542		0.896537		0.240164		-0.183535
Q86VP6		Cullin-associated NEDD8-dissociated protein 1		CAND1		4.01722e-05		101.54		99.442		LLEDKNGEVQNLAVKCLGPLVSKVKEYQVET			C	LGPLVSK		2		0.31074		0.880434		0.956955		0.113543		-0.183712
Q96P70		Importin-9		IPO9		0.000265945		74.301		59.35		LFYGQYEGKVSSVALCKLLQHGINADDKRLQ		VSSVAL	C	K		2		0.65017		0.880301		0.975556		0.136575		-0.183931
P62937		Peptidyl-prolyl cis-trans isomerase		PPIA		3.934e-210		304.42		105.24		MANAGPNTNGSQFFICTAKTEWLDGKHVVFG		HTGPGILSMANAGPNTNGSQFFI	C	TAK		3		0.25873		0.880199		0.865744		0.0321784		-0.184098
Q01518		Adenylyl cyclase-associated protein 1		CAP1		9.15038e-23		190.88		121.73		VIEDTELKQVAYIYKCVNTTLQIKGKINSIT			C	VNTTLQIK		2		-0.54757		0.879948		0.85677		0.173606		-0.184511
Q9Y490		Talin-1		TLN1		1.22014e-13		114.7		83.869		GHGCAALVTKAGALQCSPSDAYTKKELIECA		AGALQ	C	SPSDAYTK		2		0.64175		0.879829		0.883635		0.0656896		-0.184704
K7ENG2		Splicing factor U2AF 65 kDa subunit		U2AF2		1.01957e-11		123.35		56.432		LTGRKFANRVVVTKYCDPDSYHRRDFW____		Y	C	DPDSYHR		2		0.041038		0.87912		0.88531		0.0828846		-0.185869
P30050		60S ribosomal protein L12		RPL12		1.7808e-113		263.75		96.673		SGTIKEILGTAQSVGCNVDGRHPHDIIDDIN		EILGTAQSVG	C	NVDGR		3		-0.60437		0.879117		0.882491		0.0779331		-0.185873
P61586		Transforming protein RhoA		RHOA		4.48183e-08		101.89		98.407		GRDMANRIGAFGYMECSAKTKDGVREVFEMA		IGAFGYME	C	SAK		2		-0.7746		0.878854		0.879429		0.0808124		-0.186305
P05141		ADP/ATP translocase 2		SLC25A5		3.68481e-94		235.73		213.49		SGRKGTDIMYTGTLDCWRKIARDEGGKAFFK		KGTDIMYTGTLD	C	WR		2		-0.62683		0.878567		0.880972		0.150916		-0.186776
P00492		Hypoxanthine-guanine phosphoribosyltransferase		HPRT1		1.91458e-32		144.92		86.772		RSIPMTVDFIRLKSYCNDQSTGDIKVIGGDD		SY	C	NDQSTGDIK		2		-0.3837		0.878421		0.871938		0.151014		-0.187015
O00299		Chloride intracellular channel protein 1		CLIC1		1.49759e-14		135.83		122.52		ADCNLLPKLHIVQVVCKKYRGFTIPEAFRGV		LHIVQVV	C	K		2		-0.025568		0.878187		0.881782		0.183993		-0.1874
E9PDW2		Succinyl-CoA:3-ketoacid coenzyme A transferase 1		OXCT1		3.26945e-05		75.739		71.085		LWEGLTVDDVQKSTGCDFAVSPKLMPMQQIA		STG	C	DFAVSPK		2		0.60173		0.877903		0.874248		0.178768		-0.187866
K7EPL2		SUMO-activating enzyme subunit 2		UBA2		3.7588e-07		92.265		92.265		VAGGRVLVVGAGGIGCELLKNLVLTGFSHID		VLVVGAGGIG	C	ELLK		2		0.29508		0.877818		0.950622		0.156084		-0.188006
P60981		Destrin		DSTN		2.82106e-39		184.55		184.55		____MASGVQVADEVCRIFYDMKVRKCSTPE		ASGVQVADEV	C	R		2		-1.2416		0.876674		0.883389		0.074315		-0.189887
A0A087WYT3		Prostaglandin E synthase 3		PTGES3		0.00166784		97.068		69.383		DPNDSKHKRTDRSILCCLRKGESGQSWPRLT		SIL	C	CLR		2		-0.093737		0.876226		0.866608		0.0901909		-0.190625
P36871		Phosphoglucomutase-1		PGM1		3.94642e-12		126.12		126.12		DKIFQISKTIEEYAVCPDLKVDLGVLGKQQF		TIEEYAV	C	PDLK		2		-0.086492		0.876165		0.880123		0.0269244		-0.190726
P40926		Malate dehydrogenase		MDH2		3.59626e-31		176.97		120.87		KAAVKGYLGPEQLPDCLKGCDVVVIPAGVPR		GYLGPEQLPD	C	LK		2		0.1831		0.876127		0.898991		0.0530311		-0.190789
P63261		Actin, cytoplasmic 2		ACTG1		2.53047e-119		270.97		45.618		EEEIAALVIDNGSGMCKAGFAGDDAPRAVFP		EEEIAALVIDNGSGM	C	K		2		0.26915		0.87593		0.862477		0.03618		-0.191113
F8VVM2		Phosphate carrier protein		SLC25A3		0.00347393		91.584		46.663		PLWMRQIPYTMMKFACFERTVEALYKFVVPK		FA	C	FER		2		0.84394		0.875747		0.888614		0.0999609		-0.191414
A0A087WVQ6		Clathrin heavy chain 1		CLTC		4.43461e-24		162.22		76.357		LSVYLRANVPNKVIQCFAETGQVQKIVLYAK		VIQ	C	FAETGQVQK		2		0.19802		0.875612		0.932633		0.107545		-0.191637
P33993		DNA replication licensing factor MCM7		MCM7		2.47029e-18		127.56		88.021		ISIAKAGILTTLNARCSILAAANPAYGRYNP			C	SILAAANPAYGR		2		0.53946		0.875233		0.855615		0.160681		-0.192261
P30153		Serine/threonine-protein phosphatase 2A 65 kDa regulatory subunit A alpha		PPP2R1A		3.8577e-26		150.49		139.48		SADCRENVIMSQILPCIKELVSDANQHVKSA		ENVIMSQILP	C	IK		2		-0.044783		0.874957		0.84541		0.0993512		-0.192716
B1AHD1		NHP2-like protein 1		NHP2L1		1.7069e-17		150.06		150.06		DAHLTKKLLDLVQQSCNYKQLRKGANEATKT		LLDLVQQS	C	NYK		2		0.46169		0.874752		0.840349		0.169539		-0.193054
P49368		T-complex protein 1 subunit gamma		CCT3		9.4543e-55		225.15		174.9		YARVEKIPGGIIEDSCVLRGVMINKDVTHPR		IPGGIIEDS	C	VLR		2		-0.4128		0.874683		0.879526		0.0863369		-0.193167
E7EPB3		60S ribosomal protein L14		RPL14		5.14204e-19		153.95		127.51		IVDVIDQNRALVDGPCTQVRRQAMPFKCMQL		ALVDGP	C	TQVR		2		0.88754		0.873976		0.866907		0.110768		-0.194334
P12004		Proliferating cell nuclear antigen		PCNA		3.28272e-40		195.85		120.03		LAMGVNLTSMSKILKCAGNEDIITLRAEDNA			C	AGNEDIITLR		2		0.11777		0.873661		0.864244		0.0584817		-0.194855
P35580		Myosin-10		MYH10		5.76428e-54		204.31		131.4		KFIKEKKLMEDRIAECSSQLAEEEEKAKNLA		IAE	C	SSQLAEEEEKAK		3		0.8802		0.873374		0.864166		0.0355798		-0.195328
E9PQH6		Rho-related GTP-binding protein RhoC		RHOC		3.66277e-09		112.5		112.5		GRDMANRISAFGYLECSAKTKEGVRE_____		ISAFGYLE	C	SAK		2		1.6543		0.872971		0.837765		0.15147		-0.195994
H0YMP1		Deoxyuridine 5'-triphosphate nucleotidohydrolase		DUT		8.23339e-13		175.38		163.99		EKFEVKKGDRIAQLICERIFYPEIEEVQALD		IAQLI	C	ER		2		0.6438		0.872903		0.863467		0.170022		-0.196107
I3L245		Nuclear pore complex protein Nup88		NUP88		6.14184e-33		147.52		44.44		WGKNSEFEGGKSTVNCSTTPVAERFFTSSTS		STVN	C	STTPVAER		2		1.2787		0.872374		0.862768		0.0780045		-0.196981
P40926		Malate dehydrogenase		MDH2		7.59551e-10		119.22		112.11		FSLVDAMNGKEGVVECSFVKSQETECTYFST		EGVVE	C	SFVK		2		-0.16745		0.872179		0.876065		0.141245		-0.197304
H0YKT8		Proteasome subunit beta type		PSMA4		3.7442e-13		89.831		69.088		LIAQRYLLQYQEPIPCEQLVTALCDIKQAYT		YLLQYQEPIP	C	EQLVTALCDIK		3		-0.14215		0.871793		0.89133		0.0462916		-0.197942
P23396		40S ribosomal protein S3		RPS3		7.67591e-37		193.22		193.22		GSVELYAEKVATRGLCAIAQAESLRYKLLGG		GL	C	AIAQAESLR		2		-0.17432		0.871587		0.878892		0.055504		-0.198284
P55072		Transitional endoplasmic reticulum ATPase		VCP		1.19395e-09		105.03		103.76		NNLRVRLGDVISIQPCPDVKYGKRIHVLPID		LGDVISIQP	C	PDVK		2		-0.67213		0.871559		0.870336		0.0184492		-0.19833
O75306		NADH dehydrogenase [ubiquinone] iron-sulfur protein 2		NDUFS2		9.88762e-07		111.65		89.142		CRVEEMRQSLRIIAQCLNKMPPGEIKVDDAK		IIAQ	C	LNK		2		0.069993		0.871545		0.964616		0.145357		-0.198353
E5RI99		60S ribosomal protein L30		RPL30		1.45761e-52		192.54		159.18		NNIELGTACGKYYRVCTLAIIDPGDSDIIRS		V	C	TLAIIDPGDSDIIR		2		0.63171		0.870686		0.879513		0.0477997		-0.199776
Q9Y2A7		Nck-associated protein 1		NCKAP1		3.60533e-13		111.83		74.853		CPEERHHIGDRSLSLCNMFLDEMAKQARNLI		SLSL	C	NMFLDEMAK		2		-1.5829		0.870291		0.872079		0.153668		-0.200431
P62753		40S ribosomal protein S6		RPS6		1.7069e-17		150.06		150.06		____MKLNISFPATGCQKLIEVDDERKLRTF		LNISFPATG	C	QK		2		0.049312		0.870274		0.862309		0.131495		-0.200459
O43390		Heterogeneous nuclear ribonucleoprotein R		HNRNPR		5.55465e-08		99.985		42.976		ITFCGKEAAQEAVKLCDSYEIRPGKHLGVCI		L	C	DSYEIRPGK		3		-0.47042		0.869754		0.862775		0.0258669		-0.20132
P00558		Phosphoglycerate kinase 1		PGK1		4.90758e-06		115.78		104.42		ELKSLLGKDVLFLKDCVGPEVEKACANPAAG		D	C	VGPEVEK		2		-0.23446		0.868636		0.869739		0.0725822		-0.203177
P00505		Aspartate aminotransferase		GOT2		8.9561e-33		153.75		153.75		NLDKEYLPIGGLAEFCKASAELALGENSEVL		NLDKEYLPIGGLAEF	C	K		2		-0.60189		0.868624		0.85506		0.143044		-0.203196
P60709		Actin, cytoplasmic 1		ACTB		1.0856e-113		264.87		58.246		DDDIAALVVDNGSGMCKAGFAGDDAPRAVFP		DDDIAALVVDNGSGM	C	K		2		-2.0812		0.868375		0.866667		0.0452466		-0.20361
O75643		U5 small nuclear ribonucleoprotein 200 kDa helicase		SNRNP200		1.17078e-09		102.64		63.682		SFIQAALGDQPRDILCGAADEVLAVLKNEKL		DIL	C	GAADEVLAVLK		2		-0.55969		0.868078		0.888366		0.0810837		-0.204104
G3V295		Proteasome subunit alpha type		PSMA6		3.95962e-22		171.26		73.082		INQGGLTSVAVRGKDCAVIVTQKKVPDKLLD		GKD	C	AVIVTQK		3		0.26304		0.867897		0.888118		0.0840663		-0.204404
B4DNK4		Pyruvate kinase		PKM		7.89062e-57		232.39		186.36		GATLKITLDNAYMEKCDENILWLDYKNICKV			C	DENILWLDYK		2		-0.38305		0.867759		0.863144		0.0581025		-0.204634
P46060		Ran GTPase-activating protein 1		RANGAP1		1.28999e-12		127.79		127.79		TLKTLRQVEVINFGDCLVRSKGAVAIADAIR		QVEVINFGD	C	LVR		2		1.5504		0.867491		0.869424		0.0878837		-0.205079
J3QT28		Mitotic checkpoint protein BUB3		BUB3		1.33104e-92		261.67		143.05		GSWDQTVKLWDPRTPCNAGTFSQPEKVYTLS		TP	C	NAGTFSQPEK		2		-0.69304		0.867318		0.827842		0.076004		-0.205367
Q96AG4		Leucine-rich repeat-containing protein 59		LRRC59		2.78527e-09		130.66		69.275		KDNPLDPVLAKVAGDCLDEKQCKQCANKVLQ		VAGD	C	LDEK		2		-0.24123		0.867295		0.900397		0.107302		-0.205406
H0YER7		Apoptosis inhibitor 5		API5		0.000535147		92.692		75.311		TFNPSDPDCVDRLLQCTRQAVPLFSVLKLLA		LLQ	C	TR		2		1.1034		0.866022		0.849347		0.025525		-0.207524
J3QS13		26S proteasome non-ATPase regulatory subunit 11		PSMD11		6.69251e-07		102.53		102.53		RAALTSARTTANAIYCPPKLQATLDMQSGII		TTANAIY	C	PPK		2		-1.0151		0.865801		0.851835		0.0801937		-0.207892
I3L3P7		40S ribosomal protein S15a		RPS15A		0.000156796		105.39		48.561		RAGKIVVNLTGRLNKCGVISPRFDVQLKDLE			C	GVISPR		2		-0.70432		0.865711		0.895318		0.182173		-0.208043
B1AK85		F-actin-capping protein subunit beta		CAPZB		3.22671e-09		128		82.287		LKIARDKVVGKDYLLCDYNRDGDSYRSPWSN		DYLL	C	DYNR		2		-0.35816		0.865294		0.862463		0.103783		-0.208737
B1AHC9		X-ray repair cross-complementing protein 6		XRCC6		1.26026e-07		137.83		137.83		SALLIKCLEKEVAALCRYTPRRNIPPYFVAL		EVAAL	C	R		2		0.71544		0.864443		0.859147		0.13573		-0.210158
O15355		Protein phosphatase 1G		PPM1G		1.01002e-13		154.04		46.73		___MGAYLSQPNTVKCSGDGVGAPRLPLPYG			C	SGDGVGAPR		2		0.1464		0.864419		0.902798		0.107386		-0.210198
Q9UGI8		Testin		TES		7.95941e-10		127.7		103.08		KYKSEALGVGDVKLPCEMDAQGPKQMNIPGG		LP	C	EMDAQGPK		2		-0.26794		0.863997		0.868649		0.153635		-0.210901
H0Y8E6		DNA replication licensing factor MCM2		MCM2		1.3419e-20		146.68		124.78		WTLEAGALVLADRGVCLIDEFDKMNDQDRTS		GV	C	LIDEFDKMNDQDR		3		0.080092		0.863653		0.879089		0.059567		-0.211476
P49368		T-complex protein 1 subunit gamma		CCT3		4.8244e-17		144.92		118.87		VAQALEVIPRTLIQNCGASTIRLLTSLRAKH		TLIQN	C	GASTIR		2		0.35537		0.863296		0.869187		0.135312		-0.212073
O95336		6-phosphogluconolactonase		PGLS		7.21823e-06		100.92		87.184		NPLPAALVQPHTGKLCWFLDEAAARLLTVPF		L	C	WFLDEAAAR		2		0.085451		0.86224		0.839603		0.0325724		-0.213839
Q8NBU5		ATPase family AAA domain-containing protein 1		ATAD1		0.000184738		86.794		64.265		SGSDLKEMCRDAALLCVREYVNSTSEESHDE		DAALL	C	VR		2		1.1537		0.861793		0.909633		0.138055		-0.214586
P00558		Phosphoglycerate kinase 1		PGK1		1.64631e-85		228.42		196.31		VLFLKDCVGPEVEKACANPAAGSVILLENLR		A	C	ANPAAGSVILLENLR		2		-0.58601		0.861712		0.857629		0.0471612		-0.214723
Q53EL6		Programmed cell death protein 4		PDCD4		3.84905e-06		114.64		62.463		ILCNTYIDSYKGTVDCVQARAALDKATVLLS		GTVD	C	VQAR		2		0.18077		0.861657		0.86038		0.110642		-0.214814
P04075		Fructose-bisphosphate aldolase A		ALDOA		1.55638e-15		111.58		41.422		FYRQLLLTADDRVNPCIGGVILFHETLYQKA		VNP	C	IGGVILFHETLYQK		3		1.7213		0.860837		0.868935		0.074739		-0.216188
P50995		Annexin A11		ANXA11		1.95102e-85		233.02		233.02		KAMKGFGTDEQAIIDCLGSRSNKQRQQILLS		GFGTDEQAIID	C	LGSR		2		-0.17345		0.860813		0.860863		0.0685831		-0.216228
O00567		Nucleolar protein 56		NOP56		9.85004e-17		127.03		118.2		SRYLANKCSIASRIDCFSEVPTSVFGEKLRE		ID	C	FSEVPTSVFGEK		2		0.0026452		0.860174		0.855729		0.172701		-0.217299
P61978		Heterogeneous nuclear ribonucleoprotein K		HNRNPK		9.37282e-11		140.83		97.741		VECLNYQHYKGSDFDCELRLLIHQSLAGGII		GSDFD	C	ELR		2		-0.011516		0.859943		0.873196		0.0287732		-0.217687
P00505		Aspartate aminotransferase		GOT2		4.42113e-22		149.59		148.18		AGMQLQGYRYYDPKTCGFDFTGAVEDISKIP		T	C	GFDFTGAVEDISK		2		-0.60803		0.859381		0.836531		0.199229		-0.218629
Q5JTH9		RRP12-like protein		RRP12		7.06586e-05		68.972		60.55		EHKEFITALIPEVILCTKEVSVGARKNAFAL		EFITALIPEVIL	C	TK		2		0.010455		0.859277		0.954516		0.170888		-0.218804
J3KQ69		DNA replication licensing factor MCM3		MCM3		6.45428e-10		113.15		113.15		RLEAGAMVLADRGVVCIDEFDKMSDMDRTAI		GVV	C	IDEFDK		2		0.023696		0.859169		0.861836		0.0199594		-0.218986
B9A041		Malate dehydrogenase, cytoplasmic		MDH1		1.28536e-05		101.25		85.67		TASKSAPSIPKENFSCLTRLDHNRAKAQIAL		ENFS	C	LTR		2		-0.6672		0.859147		0.861628		0.02938		-0.219022
G3V295		Proteasome subunit alpha type		PSMA6		8.70063e-07		88.338		65.179		NWKYKYGYEIPVDMLCKRIADISQVYTQNAE		YGYEIPVDML	C	K		2		0.64495		0.858144		0.846651		0.0589222		-0.220708
K4DI93		Cullin-4B		CUL4B		5.12915e-29		148.44		133.86		IKYNLEELYQAVENLCSYKISANLYKQLRQI		YNLEELYQAVENL	C	SYK		2		-0.32127		0.857366		0.853502		0.016822		-0.222017
J3KQ69		DNA replication licensing factor MCM3		MCM3		1.99585e-09		115.49		90.709		KGGYTSGTFRTVLIACNVKQMSKDAQPSFSA		TVLIA	C	NVK		2		0.23182		0.857195		0.855426		0.0999947		-0.222305
P78371		T-complex protein 1 subunit beta		CCT2		5.99033e-36		170.74		170.74		QQILDEAERSLHDALCVLAQTVKDSRTVYGG		SLHDAL	C	VLAQTVK		2		0.27568		0.85693		0.865827		0.146016		-0.22275
P49411		Elongation factor Tu		TUFM		6.39795e-108		261.35		48.527		HVEYSTAARHYAHTDCPGHADYVKNMITGTA		HYAHTD	C	PGHADYVK		3		0.36244		0.856691		0.877231		0.200696		-0.223153
E7EPB3		60S ribosomal protein L14		RPL14		1.52366e-39		195.51		55.353		DGPCTQVRRQAMPFKCMQLTDFILKFPHSAH			C	MQLTDFILK		2		0.82294		0.856682		0.857414		0.168294		-0.223168
O75533		Splicing factor 3B subunit 1		SF3B1		0.000208256		79.454		41.502		AVMGALEGLRVAIGPCRMLQYCLQGLFHPAR		VAIGP	C	R		2		0.33323		0.855773		0.838995		0.105962		-0.2247
Q15061		WD repeat-containing protein 43		WDR43		0.00257585		96.337		61.006		TLSENKEEPVKLAVVCRDGQVHLFEHILNGY		LAVV	C	R		2		1.7813		0.855727		0.957728		0.193488		-0.224777
P61158		Actin-related protein 3		ACTR3		1.30981e-09		133.81		133.81		SLETAKAVKERYSYVCPDLVKEFNKYDTDGS		YSYV	C	PDLVK		2		0.59349		0.855253		0.84924		0.164092		-0.225576
E7ERF2		T-complex protein 1 subunit alpha		TCP1		1.39101e-11		140.49		125.74		AAMLGQAEEVVQERICDDELILIKNTKARTS		I	C	DDELILIK		2		0.2143		0.85346		0.84254		0.0829023		-0.228604
G5E9G0		60S ribosomal protein L3		RPL3		4.51987e-93		267.93		166.7		LRTFKTVFAEHISDECKRRFYKNWHKSKKKA		TVFAEHISDE	C	KR		3		0.48138		0.853313		0.84811		0.0843345		-0.228853
B0QY90		Eukaryotic translation initiation factor 3 subunit L		EIF3L		1.54846e-14		111.22		79.393		QKGDPQVYEELFSYSCPKFLSPVVPNYDNVH		GDPQVYEELFSYS	C	PK		2		-0.15976		0.851476		0.842959		0.0825839		-0.231962
P62879		Guanine nucleotide-binding protein G(I)/G(S)/G(T) subunit beta-2		GNB2		3.85396e-09		111.94		82.85		SLSLAPDGRTFVSGACDASIKLWDVRDSMCR		TFVSGA	C	DASIK		2		0.2507		0.851413		0.851252		0.179176		-0.232068
P09936		Ubiquitin carboxyl-terminal hydrolase isozyme L1		UCHL1		0		396.08		108.14		EAIQAAHDAVAQEGQCRVDDKVNFHFILFNN		NEAIQAAHDAVAQEGQ	C	R		3		0.42861		0.851368		0.870734		0.0833363		-0.232146
P16152		Carbonyl reductase [NADPH] 1		CBR1		2.92932e-19		163.69		83.998		VVNVSSIMSVRALKSCSPELQQKFRSETITE		S	C	SPELQQK		2		0.069408		0.850789		0.841675		0.0814845		-0.233127
Q15020		Squamous cell carcinoma antigen recognized by T-cells 3		SART3		4.10277e-06		84.753		61.423		PARIQLIFERALVENCLVPDLWIRYSQYLDR		ALVEN	C	LVPDLWIR		2		2.6659		0.85062		0.846382		0.0422666		-0.233414
H0YKF0		Electron transfer flavoprotein subunit alpha		ETFA		0.000854243		117.16		66.799		CLVAGTKCDKVAQDLCKVAGIAKVLVAQHDV		VAQDL	C	K		2		-0.73979		0.850473		0.886612		0.10816		-0.233663
P35998		26S protease regulatory subunit 7		PSMC2		6.20626e-05		69.331		49.595		RMVRELFEMARTKKACLIFFDEIDAIGGARF		A	C	LIFFDEIDAIGGAR		2		1.8391		0.85047		0.84996		0.0495665		-0.233668
E9PPZ7		FACT complex subunit SSRP1		SSRP1		3.06153e-63		214.18		214.18		VLSKADVIQATGDAICIFRELQCLTPRGRYD		ADVIQATGDAI	C	IFR		2		0.16337		0.850163		0.848654		0.0347196		-0.234189
P00505		Aspartate aminotransferase		GOT2		3.8942e-09		134.77		97.431		NMGLYGERVGAFTMVCKDADEAKRVESQLKI		VGAFTMV	C	K		2		-0.38083		0.849316		0.843407		0.218113		-0.235627
P33991		DNA replication licensing factor MCM4		MCM4		2.29256e-13		116.37		85.67		VMEQQTLSIAKAGIICQLNARTSVLAAANPI		AGII	C	QLNAR		2		0.38085		0.84905		0.846024		0.0711436		-0.236078
P53396		ATP-citrate synthase		ACLY		0.00115277		53.3		47.774		MQTRAVQGMLDFDYVCSRDEPSVAAMVYPFT		AVQGMLDFDYV	C	SR		2		-0.70396		0.84891		0.928489		0.133814		-0.236317
B9A041		Malate dehydrogenase, cytoplasmic		MDH1		1.19883e-27		147.7		147.7		KSVKVIVVGNPANTNCLTASKSAPSIPKENF		VIVVGNPANTN	C	LTASK		2		0.026862		0.847781		0.864908		0.0781573		-0.238236
P50995		Annexin A11		ANXA11		4.77619e-21		125.5		89.358		YEIKEAIKGVGTDEACLIEILASRSNEHIRE		GVGTDEA	C	LIEILASR		2		-0.26731		0.847292		0.846705		0.0111092		-0.239069
P42704		Leucine-rich PPR motif-containing protein		LRPPRC		0.000224069		146.94		62.659		GRIPKKLLQKVFNDTCRSGGLGGSHALLLLR		VFNDT	C	R		2		-0.02549		0.846985		0.868442		0.062495		-0.239591
E7ERW8		Protein diaphanous homolog 1		DIAPH1		7.03465e-25		136.49		136.49		LDGLKSGTTIALKVGCLQLINALITPAEELD		VG	C	LQLINALITPAEELDFR		2		0.66749		0.845951		0.887886		0.0719485		-0.241355
Q5HY54		Filamin-A		FLNA		3.46826e-18		126.12		116.74		FKVPVHDVTDASKVKCSGPGLSPGMVRANLP			C	SGPGLSPGMVR		2		-0.40296		0.845594		0.883099		0.0853401		-0.241963
A0A087WVQ6		Clathrin heavy chain 1		CLTC		7.59498e-09		80.585		55.437		PSRLPVVIGGLLDVDCSEDVIKNLILVVRGQ		LPVVIGGLLDVD	C	SEDVIK		3		0.78589		0.84509		0.856533		0.0491875		-0.242822
E9PBS1		Multifunctional protein ADE2		PAICS		4.46446e-74		218.16		56.514		CRVVVLMGSTSDLGHCEKIKKACGNFGIPCE		VVVLMGSTSDLGH	C	EK		3		1.1444		0.844664		0.870023		0.0599353		-0.243551
O00170		AH receptor-interacting protein		AIP		8.49948e-05		95.502		76.221		GHVKEAAAKYYDAIACLKNLQMKEQPGSPEW		YYDAIA	C	LK		2		0.58311		0.84444		0.850957		0.0973835		-0.243934
Q9BWD1		Acetyl-CoA acetyltransferase, cytosolic		ACAT2		8.37449e-23		106.12		106.12		EDVSEVIFGHVLAAGCGQNPVRQASVGAGIP		ATVAPEDVSEVIFGHVLAAG	C	GQNPVR		3		1.4208		0.844325		0.821593		0.0891071		-0.24413
P60981		Destrin		DSTN		1.33104e-92		261.67		57.434		SKDAIKKKFQGIKHECQANGPEDLNRACIAE		HE	C	QANGPEDLNR		3		0.8714		0.844114		0.847374		0.0343601		-0.24449
P50991		T-complex protein 1 subunit delta		CCT4		1.98579e-37		169.58		110.12		IMVIKDIEREDIEFICKTIGTKPVAHIDQFT		EDIEFI	C	K		2		-0.3193		0.843641		0.882768		0.146845		-0.245298
A0A087WVQ6		Clathrin heavy chain 1		CLTC		0.000245718		127.02		77.923		YLFKGNNRWKQSVELCKKDSLYKDAMQYASE		QSVEL	C	K		2		-0.020354		0.84356		0.916521		0.12652		-0.245438
P17812		CTP synthase 1		CTPS1		4.83074e-06		124.98		87.476		ERHRHRFEVNPVWKKCLEEQGLKFVGQDVEG			C	LEEQGLK		2		0.29921		0.843023		0.87038		0.082604		-0.246356
Q9UMS4		Pre-mRNA-processing factor 19		PRPF19		2.55051e-229		360.06		190.41		TRQELSHALYQHDAACRVIARLTKEVTAARE		QELSHALYQHDAA	C	R		3		-0.075762		0.842796		0.87917		0.111106		-0.246744
P14868		Aspartate--tRNA ligase, cytoplasmic		DARS		7.41382e-06		100.69		100.69		CEPFKFLEPTLRLEYCEALAMLREAGVEMGD		LEY	C	EALAMLR		2		-0.62089		0.842629		0.8842		0.15084		-0.247031
P35580		Myosin-10		MYH10		0.00421337		55.902		55.902		EKNKQGLETDNKELACEVKVLQQVKAESEHK		ELA	C	EVK		2		-0.55408		0.842152		0.842249		0.0799502		-0.247847
P23921		Ribonucleoside-diphosphate reductase large subunit		RRM1		5.49808e-18		150.49		100.22		ALISKSAGGIGVAVSCIRATGSYIAGTNGNS		SAGGIGVAVS	C	IR		2		0.48061		0.842143		0.775262		0.112327		-0.247863
F8VRI6		Citrate synthase		CS		3.70687e-05		104.2		56.432		LGTKGIRFRGFSIPECQKLLPKAKGGEEPLP		GFSIPE	C	QK		2		-0.23778		0.84195		0.791781		0.102226		-0.248194
P54577		Tyrosine--tRNA ligase, cytoplasmic		YARS		0.000366262		116.54		65.252		QWKQTNFMTKLGSISCKSLKGGNIS______		LGSIS	C	K		2		-0.34007		0.841924		0.8306		0.268894		-0.248237
P27797		Calreticulin		CALR		2.32186e-113		271.56		181.71		TLVVQFTVKHEQNIDCGGGYVKLFPNSLDQT		HEQNID	C	GGGYVK		2		0.44093		0.841574		0.859452		0.0626176		-0.248839
P55060		Exportin-2		CSE1L		4.7732e-39		157.74		157.74		FALPLTNLFKATIELCSTHANDASALRILFS		ATIEL	C	STHANDASALR		2		0.56824		0.841557		0.846516		0.133966		-0.248867
P13489		Ribonuclease inhibitor		RNH1		2.97289e-14		163.66		75.229		LLPLLQQCQVVRLDDCGLTEARCKDISSALR		LDD	C	GLTEAR		2		0.67698		0.840903		0.861718		0.0991446		-0.249988
F5H5D3		Tubulin alpha-1C chain		TUBA1C		7.34312e-34		154.69		60.307		TVVPGGDLAKVQRAVCMLSNTTAVAEAWARL		AV	C	MLSNTTAVAEAWAR		2		1.6121		0.840412		0.851304		0.132317		-0.250831
P20073		Annexin A7		ANXA7		3.27499e-21		169.57		164.72		ILCTRTNQEIREIVRCYQSEFGRDLEKDIRS			C	YQSEFGR		2		-0.82208		0.84039		0.836266		0.144972		-0.25087
Q5JX53		Copine-1		CPNE1		1.1606e-08		128.03		85.154		GGSWAELGRTERVRNCSSPEFSKTLQLEY__		N	C	SSPEFSK		2		-0.35699		0.840165		0.827304		0.057736		-0.251255
P13639		Elongation factor 2		EEF2		2.7908e-19		182.16		128.35		AHVDHGKSTLTDSLVCKAGIIASARAGETRF		STLTDSLV	C	K		2		0.39916		0.839979		0.847042		0.162055		-0.251575
O75369		Filamin-B		FLNB		2.75972e-26		145		79.886		SPYRIRATQTGDASKCLATGPGIASTVKTGE			C	LATGPGIASTVK		2		-1.9623		0.839707		0.876506		0.0544708		-0.252042
H0YE57		7-dehydrocholesterol reductase		DHCR7		7.30799e-38		196.27		82.202		DGRCLIWGRKPKVIECSYTSADGQRHHSKLL		VIE	C	SYTSADGQR		2		1.1815		0.838952		0.83816		0.0612876		-0.25334
P13639		Elongation factor 2		EEF2		1.56104e-23		160.38		137.84		KSATSPEGKKLPRTFCQLILDPIFKVFDAIM		TF	C	QLILDPIFK		2		-0.16031		0.838522		0.8502		0.112254		-0.254079
Q5JSD2		Voltage-dependent anion-selective channel protein 2		VDAC2		1.51643e-36		202.16		167.18		DTGKVTGTLETKYKWCEYGLTFTEKWNTDNT		W	C	EYGLTFTEK		2		-0.87375		0.838116		0.827682		0.118808		-0.254778
C9JFE4		COP9 signalosome complex subunit 1		GPS1		3.20552e-05		75.819		75.819		GERDSQTQAILTKLKCAAGLAELAARKYKQA			C	AAGLAELAAR		2		1.2868		0.837748		0.85623		0.11151		-0.255413
B4DNK4		Pyruvate kinase		PKM		2.90233e-16		104.52		98.684		TARQAHLYRGIFPVLCKDPVQEAWAEDVDLR		GIFPVL	C	KDPVQEAWAEDVDLR		3		0.37412		0.837721		0.827585		0.0977594		-0.255457
H0Y8C6		Importin-5		IPO5		1.43839e-22		106.12		67.827		FADLLPGFLQAVNDSCYQNDDSVLKSLVEIA		HFADLLPGFLQAVNDS	C	YQNDDSVLK		3		1.7195		0.837451		0.85213		0.0556626		-0.255923
M0R117		60S ribosomal protein L18a		RPL18A		2.1956e-22		152.16		128.35		SQLKKMKKSSGEIVYCGQVFEKSPLRVKNFG		SSGEIVY	C	GQVFEK		2		-0.047187		0.836599		0.833486		0.0999166		-0.257392
P11387		DNA topoisomerase 1		TOP1		5.84524e-46		217.22		147.62		EMTNEEKNIITNLSKCDFTQMSQYFKAQTEA			C	DFTQMSQYFK		2		-1.3203		0.835895		0.817387		0.163252		-0.258607
O00567		Nucleolar protein 56		NOP56		9.90912e-15		139.74		81.972		LHFHNLVKGLTDLSACKAQLGLGHSYSRAKV		GLTDLSA	C	K		2		-0.37008		0.835338		0.878534		0.146386		-0.259567
P78527		DNA-dependent protein kinase catalytic subunit		PRKDC		1.62314e-12		136.02		131.42		YQLYKRTFPVLLRLACDVDQVTRQLYEPLVM		LA	C	DVDQVTR		2		0.25646		0.834938		0.927725		0.137802		-0.260258
G8JLG1		Structural maintenance of chromosomes protein 1A		SMC1A		7.3463e-12		117.7		96.665		KRLYPGSVYGRLIDLCQPTQKKYQIAVTKVL		LIDL	C	QPTQK		2		-0.32806		0.833864		0.851678		0.0805672		-0.262117
M0R0F0		40S ribosomal protein S5		RPS5		2.18339e-37		194.24		194.24		DVSPLRRVNQAIWLLCTGAREAAFRNIKTIA		VNQAIWLL	C	TGAR		2		-0.16946		0.833523		0.840386		0.054183		-0.262707
Q9UHX1		Poly(U)-binding-splicing factor PUF60		PUF60		0.0022021		82.263		52.683		LQSMAAQRQRALAIMCRVYVGSIYYELGEDT		ALAIM	C	R		2		0.095883		0.833499		0.799589		0.113817		-0.262747
Q6YN16		Hydroxysteroid dehydrogenase-like protein 2		HSDL2		0.000757354		63.216		63.216		TAAEEIEAVGGKALPCIVDVRDEQQISAAVE		ALP	C	IVDVR		2		-0.9443		0.833257		0.858466		0.0553887		-0.263166
H0YEN5		40S ribosomal protein S2		RPS2		7.97951e-32		183.33		65.241		LMMAGIDDCYTSARGCTATLGNFAKATFDAI		G	C	TATLGNFAK		2		-1.7615		0.833237		0.832421		0.130937		-0.2632
Q9UBE0		SUMO-activating enzyme subunit 1		SAE1		0.00246572		79.454		79.454		LDSSETTMVKKKVVFCPVKEALEVDWSSEKA		VVF	C	PVK		2		-0.71972		0.833008		0.757492		0.23444		-0.263597
P62753		40S ribosomal protein S6		RPS6		1.13151e-05		75.911		60.489		RPRRTGERKRKSVRGCIVDANLSVLNLVIVK		G	C	IVDANLSVLNLVIVK		2		-0.34261		0.832844		0.833277		0.0963826		-0.263882
P42166		Lamina-associated polypeptide 2, alpha		TMPO		2.94916e-05		84.31		47.894		VENICGREKSGIQPLCPERSHISDQSPLSSK		SGIQPL	C	PER		2		0.16264		0.832461		0.837046		0.0304983		-0.264546
P07814		Bifunctional glutamate/proline--tRNA ligase		EPRS		1.51505e-12		133.48		133.48		KAEKSPKAKINEAVECLLSLKAQYKEKTGKE		INEAVE	C	LLSLK		2		0.10487		0.83227		0.842383		0.083654		-0.264877
H0Y8C6		Importin-5		IPO5		2.87902e-16		124.07		124.07		AVQKELRLLRGKTIECISLIGLAVGKEKFMQ		TIE	C	ISLIGLAVGK		2		0.66233		0.831985		0.832631		0.13279		-0.26537
O60884		DnaJ homolog subfamily A member 2		DNAJA2		8.67367e-06		101.33		98.523		QIVVKYPPGKVIEPGCVRVVRGEGMPQYRNP		VIEPG	C	VR		2		0.74607		0.830424		0.818591		0.0287093		-0.268079
P17812		CTP synthase 1		CTPS1		2.59313e-39		168.3		168.3		VRELRGLGLSPDLVVCRCSNPLDTSVKEKIS		GLGLSPDLVV	C	R		2		0.39412		0.830419		0.839336		0.0684169		-0.268089
Q9Y263		Phospholipase A-2-activating protein		PLAA		1.17627e-06		78.078		56.121		KPTVQQLQILWKAINCPEDIVFPALDILRLS		AIN	C	PEDIVFPALDILR		2		0.25225		0.830278		0.809764		0.0901173		-0.268334
Q02790		Peptidyl-prolyl cis-trans isomerase FKBP4		FKBP4		6.03485e-13		155.95		150.17		QLYPNNKAAKTQLAVCQQRIRRQLAREKKLY		TQLAV	C	QQR		2		0.91674		0.828406		0.829261		0.151877		-0.27159
F8VRI6		Citrate synthase		CS		0.0012116		103.28		89.903		ELIYEDSMDLIAKLPCVAAK___________		LP	C	VAAK		2		-0.11827		0.828142		0.822796		0.180048		-0.272051
H3BTN5		Pyruvate kinase		PKM		0.00196585		60.76		44.117		TARQAHLYRGIFPVLCKDPVQEAWAED____		GIFPVL	C	K		2		-0.43239		0.827661		0.841499		0.1235		-0.272888
P78527		DNA-dependent protein kinase catalytic subunit		PRKDC		0.00246572		79.454		79.454		QLKQHQNTMEDKFIVCLNKVTKSFPPLADRF		FIV	C	LNK		2		-0.85108		0.827512		0.955546		0.191656		-0.273147
P40926		Malate dehydrogenase		MDH2		3.40602e-13		127.17		116.24		KGYLGPEQLPDCLKGCDVVVIPAGVPRKPGM		G	C	DVVVIPAGVPR		2		-0.86576		0.826855		0.814257		0.0523174		-0.274294
P22102		Trifunctional purine biosynthetic protein adenosine-3		GART		1.33134e-33		154.69		114.63		HVKQVLVAPGNAGTACSEKISNTAISISDHT		QVLVAPGNAGTA	C	SEK		2		0.64137		0.825463		0.861916		0.114527		-0.276725
H0YJA0		Putative E3 ubiquitin-protein ligase UBR7		UBR7		8.8933e-05		96.143		86.882		ENEACAVLGGSDSEKCSYSQGSVKRQALYAC			C	SYSQGSVK		2		0.78045		0.825137		0.676866		0.220413		-0.277294
P50991		T-complex protein 1 subunit delta		CCT4		5.81161e-14		159.83		144.77		RAYILNLVKQIKKTGCNVLLIQKSILRDALS		TG	C	NVLLIQK		2		0.044665		0.82454		0.832889		0.1471		-0.278338
P12955		Xaa-Pro dipeptidase		PEPD		5.31208e-46		218.11		59.198		VLLTLRGVNTDSGSVCREASFDGISKFEVNN		GVNTDSGSV	C	R		2		-0.24366		0.824426		0.828086		0.0890464		-0.278537
Q92973		Transportin-1		TNPO1		0.00104977		130.05		105.2		LQSGFLPYCEPVYQRCVNLVQKTLAQAMLNN			C	VNLVQK		2		0.61447		0.823845		0.822346		0.157541		-0.279555
O95347		Structural maintenance of chromosomes protein 2		SMC2		5.71745e-06		98.904		85.161		KRRYTIIPLNKISARCIAPETLRVAQNLVGP			C	IAPETLR		2		0.73874		0.823829		0.897637		0.112638		-0.279583
E5RHS5		Eukaryotic translation initiation factor 3 subunit E		EIF3E		8.8745e-11		141.48		141.48		EDFIENARLFIFETFCRIHQCISI_______		LFIFETF	C	R		2		0.57893		0.823274		0.815978		0.0665201		-0.280556
Q14315		Filamin-C		FLNC		2.95472e-17		131.54		67.385		VAVPKSPFRVGVTEGCDPTRVRAFGPGLEGG		VGVTEG	C	DPTR		2		0.46562		0.823241		0.839882		0.128943		-0.280613
G5E9G0		60S ribosomal protein L3		RPL3		0.00377243		103.41		94.95		GKKQLEKDFSSMKKYCQVIRVIAHTQMRLLP		Y	C	QVIR		2		0.66999		0.822752		0.82991		0.11792		-0.281471
O14744		Protein arginine N-methyltransferase 5		PRMT5		0.00117609		93.195		93.195		GEEKTWMWWHNFRTLCDYSKRIAVALEIGAD		TL	C	DYSK		2		-0.29514		0.822651		0.806641		0.191585		-0.281648
P55060		Exportin-2		CSE1L		5.26045e-77		230.86		135.14		IKRNWRIVEDEPNKICEADRVAIKANIVHLM		IVEDEPNKI	C	EADR		3		0.15478		0.822322		0.82887		0.0401743		-0.282224
P49915		GMP synthase [glutamine-hydrolyzing]		GMPS		6.47602e-08		92.633		45.618		SVREDGVFNISVDNTCSLFRGLQKEEVVLLT		EDGVFNISVDNT	C	SLFR		2		-1.2116		0.822279		0.778611		0.0650396		-0.282301
E7ERF2		T-complex protein 1 subunit alpha		TCP1		6.57388e-20		151.22		134.57		DFMCDEMERSLHDALCVVKRVLESKSVVPGG		SLHDAL	C	VVK		2		0.30429		0.822261		0.837747		0.148237		-0.282331
Q96SI9		Spermatid perinuclear RNA-binding protein		STRBP		0.00376228		58.981		51.787		RHAKWFQARANGLKSCVIVLRILRDLCNRVP		S	C	VIVLR		2		-0.016307		0.821823		0.802322		0.115604		-0.283101
Q01581		Hydroxymethylglutaryl-CoA synthase, cytoplasmic		HMGCS1		1.40219e-14		136.57		119.75		DATPGSALDKITASLCDLKSRLDSRTGVAPD		ITASL	C	DLK		2		-0.18707		0.820482		0.823192		0.0466588		-0.285457
H0YEN5		40S ribosomal protein S2		RPS2		0.00219812		82.305		68.7		KIGKPHTVPCKVTGRCGSVLVRLIPAPRGTG			C	GSVLVR		2		-0.4797		0.820455		0.831196		0.126107		-0.285503
P39748		Flap endonuclease 1		FEN1		5.37492e-34		126.86		68.303		MGIPYLDAPSEAEASCAALVKAGKVYAAATE		HLLSLMGIPYLDAPSEAEAS	C	AALVK		3		1.331		0.819224		0.825996		0.0659418		-0.28767
P22102		Trifunctional purine biosynthetic protein adenosine-3		GART		2.23176e-13		116.19		59.225		GPKVLEFNCRFGDPECQVILPLLKSDLYEVI		FGDPE	C	QVILPLLK		2		0.90125		0.819152		0.855391		0.051564		-0.287797
P62873		Guanine nucleotide-binding protein G(I)/G(S)/G(T) subunit beta-1		GNB1		1.69469e-42		165.17		111.4		EAEQLKNQIRDARKACADATLSQITNNIDPV		KA	C	ADATLSQITNNIDPVGR		3		-0.62201		0.819073		0.824443		0.0572723		-0.287936
O75643		U5 small nuclear ribonucleoprotein 200 kDa helicase		SNRNP200		0.0034983		69.39		57.453		LNRGWAQLTDKTLNLCKMIDKRMWQSMCPLR		TLNL	C	K		2		0.70859		0.818813		0.794756		0.162946		-0.288393
P09874		Poly [ADP-ribose] polymerase 1		PARP1		6.38456e-06		120.87		90.601		KLGGKLTGTANKASLCISTKKEVEKMNKKME		ASL	C	ISTK		2		0.30879		0.818509		0.830226		0.174369		-0.288931
E7ENZ3		T-complex protein 1 subunit epsilon		CCT5		4.7455e-31		175.21		175.21		RARQVKEMNPALGIDCLHKGTNDMKQQHVIE		EMNPALGID	C	LHK		2		-0.15651		0.818478		0.727433		0.129756		-0.288985
P42704		Leucine-rich PPR motif-containing protein		LRPPRC		0.00137745		86.086		73.039		ASTTEPDFQKDILIACRLNQKKGAYDIFLNA		DILIA	C	R		2		-0.46558		0.817243		0.843539		0.155213		-0.291164
P04075		Fructose-bisphosphate aldolase A		ALDOA		3.18942e-40		193.52		131.09		AQEEYVKRALANSLACQGKYTPSGQAGAAAS		ALANSLA	C	QGK		2		-0.26223		0.817094		0.822167		0.096472		-0.291426
B4DNK4		Pyruvate kinase		PKM		7.09229e-79		195.43		101.76		AEGSDVANAVLDGADCIMLSGETAKGDYPLE		AEGSDVANAVLDGAD	C	IMLSGETAK		3		-0.58449		0.81702		0.815793		0.0202012		-0.291557
Q14566		DNA replication licensing factor MCM6		MCM6		0.000483456		101.33		52.683		STTIQEEFYRVYPYLCRALKTFVKDRKEIPL		VYPYL	C	R		2		1.3263		0.816865		0.910749		0.147179		-0.291831
H3BNF0		Cytosolic Fe-S cluster assembly factor NUBP2		NUBP2		1.9142e-09		98.943		98.943		LRHAGKKVGILDVDLCGPSIPRMLGAQGRAV		VGILDVDL	C	GPSIPR		2		3.187		0.815949		0.733316		0.141651		-0.293449
Q08211		ATP-dependent RNA helicase A		DHX9		8.69505e-05		85.676		69.812		____MGDVKNFLYAWCGKRKMTPSYEIRAVG		NFLYAW	C	GK		2		0.48569		0.815704		0.805701		0.191471		-0.293882
Q9NP77		RNA polymerase II subunit A C-terminal domain phosphatase SSU72		SSU72		3.05399e-08		104.24		41.242		ERFQNCKDLFDLILTCEERVYDQVVEDLNSR		DLFDLILT	C	EER		2		-0.46335		0.815396		0.815591		0.0532247		-0.294428
P36578		60S ribosomal protein L4		RPL4		2.41515e-29		192.12		62.166		GGGTHRSGQGAFGNMCRGGRMFAPTKTWRRW		SGQGAFGNM	C	R		2		-1.161		0.815345		0.79274		0.1089		-0.294517
Q08J23		tRNA (cytosine(34)-C(5))-methyltransferase		NSUN2		1.41348e-16		99.93		53.998		GAEQLAEGGRMVYSTCSLNPIEDEAVIASLL		MVYST	C	SLNPIEDEAVIASLLEK		2		-1.4557		0.815213		0.909979		0.144191		-0.29475
H0YEN5		40S ribosomal protein S2		RPS2		5.51035e-16		145.28		89.679		RGYWGNKIGKPHTVPCKVTGRCGSVLVRLIP		IGKPHTVP	C	K		3		0.13033		0.815103		0.810101		0.0417882		-0.294946
P30101		Protein disulfide-isomerase A3		PDIA3		2.25303e-40		184.03		47.062		AATRLKGIVPLAKVDCTANTNTCNKYGVSGY		VD	C	TANTNTCNK		3		1.1486		0.814906		0.846096		0.0465756		-0.295294
O14980		Exportin-1		XPO1		2.68661e-36		140.73		96.848		FSQKLDINLLDNVVNCLYHGEGAQQRMAQEV		LDINLLDNVVN	C	LYHGEGAQQR		3		0.8574		0.814857		0.828558		0.0409245		-0.295381
H3BR35		Eukaryotic peptide chain release factor GTP-binding subunit ERF3A		GSPT1		1.06106e-05		111.74		101.43		DMGTVVLGKLESGSICKGQQLVMMPNKHNVE		LESGSI	C	K		2		0.34027		0.814584		0.809255		0.138987		-0.295866
Q9ULV4		Coronin-1C		CORO1C		2.01361e-52		214.42		70.889		LDEILKEIKSIKDTICNQDERISKLEQQMAK		SIKDTI	C	NQDER		2		1.7391		0.81449		0.819064		0.0449047		-0.296031
Q9Y2X3		Nucleolar protein 58		NOP58		4.83638e-28		155.57		92.38		EVKTYDPSGDSTLPTCSKKRKIEQVDKEDEI		TYDPSGDSTLPT	C	SK		2		-0.347		0.814155		0.816129		0.174511		-0.296624
P13639		Elongation factor 2		EEF2		1.34476e-41		160.43		134.87		AEKYEWDVAEARKIWCFGPDGTGPNILTDIT		KIW	C	FGPDGTGPNILTDITK		2		0.25801		0.814023		0.820028		0.0700417		-0.296858
P08133		Annexin A6		ANXA6		9.14984e-06		114.89		88.155		LDIITSRSNRQRQEVCQSYKSLYGKDLIADL		QRQEV	C	QSYK		2		-0.70496		0.813511		0.868436		0.117602		-0.297767
P36578		60S ribosomal protein L4		RPL4		6.85901e-36		169.04		110.35		KGKMRNRRRIQRRGPCIIYNEDNGIIKAFRN		RGP	C	IIYNEDNGIIK		2		0.18825		0.813297		0.814723		0.0206539		-0.298145
P60981		Destrin		DSTN		9.43378e-06		114.28		114.28		KRKKAVIFCLSADKKCIIVEEGKEILVGDVG			C	IIVEEGK		2		0.93971		0.812897		0.807768		0.0199705		-0.298855
P10768		S-formylglutathione hydrolase		ESD		7.52329e-54		221.6		185.25		GGLQKVFEHDSVELNCKMKFAVYLPPKAETG		VFEHDSVELN	C	K		2		0.036944		0.812888		0.812764		0.0461946		-0.298872
E7ERF2		T-complex protein 1 subunit alpha		TCP1		3.64927e-12		127.02		58.04		RTSASIILRGANDFMCDEMERSLHDALCVVK		GANDFM	C	DEMER		3		-0.30526		0.811993		0.838938		0.046818		-0.30046
Q00839		Heterogeneous nuclear ribonucleoprotein U		HNRNPU		0.00102796		86.866		55.441		ADTGKLNTLLQRAPQCLGKFIEIAARKKRNF		APQ	C	LGK		2		0.59077		0.811221		0.863162		0.108457		-0.301834
J3KR24		Isoleucine--tRNA ligase, cytoplasmic		IARS		3.25179e-46		221.52		205.09		______MGITEYNNQCRAIVMRYSAEWKSTV		MGITEYNNQ	C	R		2		-0.17097		0.810973		0.839076		0.0679918		-0.302275
E9PBS1		Multifunctional protein ADE2		PAICS		3.39603e-37		180.95		180.95		NHLEGKAAISNKITSCIFQLLQEAGIKTAFT		ITS	C	IFQLLQEAGIK		2		0.80865		0.810952		0.82146		0.112334		-0.302312
E9PKG1		Protein arginine N-methyltransferase 1		PRMT1		1.19425e-09		102.52		102.52		IYTVKVEDLTFTSPFCLQVKRNDYVHALVAY		VEDLTFTSPF	C	LQVK		2		0.20048		0.81045		0.787707		0.0323352		-0.303205
P49327		Fatty acid synthase		FASN		2.60041e-24		164.48		164.48		LQELSSKADEASELACPTPKEDGLAQQQTQL		ADEASELA	C	PTPK		2		0.10236		0.810099		0.788866		0.0566453		-0.303831
P31040		Succinate dehydrogenase [ubiquinone] flavoprotein subunit		SDHA		2.62117e-28		143.24		46.352		NHAAVFRVGSVLQEGCGKISKLYGDLKHLKT		VGSVLQEG	C	GK		3		0.70332		0.810074		0.811118		0.0519819		-0.303875
Q8TD08		Mitogen-activated protein kinase 15		MAPK15		1.84968e-06		105.25		101.6		KPSNVLLDANCTVKLCDFGLARSLGDLPEGP		L	C	DFGLAR		2		0.51736		0.808855		0.800038		0.0990207		-0.306046
P10809		60 kDa heat shock protein		HSPD1		6.91919e-28		151.22		78.615		VEEGIVLGGGCALLRCIPALDSLTPANEDQK			C	IPALDSLTPANEDQK		3		-1.5196		0.807932		0.858098		0.156361		-0.307695
M0R117		60S ribosomal protein L18a		RPL18A		1.75745e-10		138.26		86.833		LREYKVVGRCLPTPKCHTPPLYRMRIFAPNH			C	HTPPLYR		3		-0.29215		0.807655		0.804184		0.130376		-0.308188
B1AHB1		DNA replication licensing factor MCM5		MCM5		7.32521e-18		149.69		149.69		ISIAKAGITTTLNSRCSVLAAANSVFGRWDE			C	SVLAAANSVFGR		2		-1.4173		0.806615		0.827911		0.0995912		-0.310049
J3QL86		CDK5 regulatory subunit-associated protein 3		CDK5RAP3		1.00378e-11		143.96		109.16		NVNYEIPSLKKQIAKCQQLQQEYSRKEEECQ			C	QQLQQEYSR		2		0.21166		0.805728		0.755096		0.087839		-0.311635
P06733		Alpha-enolase		ENO1		3.18379e-63		213.67		51.771		LKVNQIGSVTESLQACKLAQANGWGVMVSHR		VNQIGSVTESLQA	C	K		2		3.0642		0.805398		0.810645		0.105583		-0.312226
P78527		DNA-dependent protein kinase catalytic subunit		PRKDC		5.81036e-06		114.4		82.029		MGQKIAPYSVEIKNTCTSVYTKDRAAKCKIP		NT	C	TSVYTK		2		-1.4981		0.805003		0.831711		0.133378		-0.312933
P49915		GMP synthase [glutamine-hydrolyzing]		GMPS		5.63925e-15		143.03		45.368		NAFLLPIKTVGVQGDCRSYSYVCGISSKDEP		TVGVQGD	C	R		2		0.69039		0.804731		0.807235		0.0984885		-0.313421
P09874		Poly [ADP-ribose] polymerase 1		PARP1		1.05729e-05		111.82		85.676		QNDLIWNIKDELKKVCSTNDLKELLIFNKQQ		V	C	STNDLK		2		-0.56063		0.804677		0.824108		0.0953634		-0.313518
P13797		Plastin-3		PLS3		5.38419e-17		112.55		45.916		KEAFAKVDLNSNGFICDYELHELFKEANMPL		VDLNSNGFI	C	DYELHELFK		3		0.58528		0.804352		0.802758		0.0333583		-0.314101
Q7KZF4		Staphylococcal nuclease domain-containing protein 1		SND1		8.0874e-05		82.645		72.325		PAREFLRKKLIGKEVCFTIENKTPQGREYGM		EV	C	FTIENK		2		-0.71859		0.804316		0.740529		0.142226		-0.314166
Q15365		Poly(rC)-binding protein 1		PCBP1		2.79272e-21		130.72		129.38		ERAITIAGVPQSVTECVKQICLVMLETLSQS		AITIAGVPQSVTE	C	VK		2		-0.56628		0.803798		0.787633		0.109609		-0.315095
P62191		26S protease regulatory subunit 4		PSMC1		1.03802e-05		84.479		65.179		IMAKDDLSGADIKAICTEAGLMALRERRMKV		AI	C	TEAGLMALR		2		-0.52094		0.803163		0.846205		0.0733102		-0.316236
D6RCF4		CDGSH iron-sulfur domain-containing protein 2		CISD2		1.65617e-08		90.966		90.966		KENPKVVNEINIEDLCLTKAAYCRCWRSKTF		VVNEINIEDL	C	LTK		2		0.51053		0.802486		0.790127		0.0672622		-0.317451
O95757		Heat shock 70 kDa protein 4L		HSPA4L		2.9078e-09		94.007		89.642		YLGGRNFDEALVDYFCDEFKTKYKINVKENS		NFDEALVDYF	C	DEFK		2		-0.59623		0.802095		0.785123		0.0672132		-0.318154
P35606		Coatomer subunit beta'		COPB2		3.11649e-06		108.43		108.43		VWNHETQTLVKTFEVCDLPVRAAKFVARKNW		TFEV	C	DLPVR		2		0.29355		0.801904		0.825734		0.0646395		-0.318498
Q99832		T-complex protein 1 subunit eta		CCT7		0.00292097		67.035		40.103		IGDVATQYFADRDMFCAGRVPEEDLKRTMMA		DMF	C	AGR		2		-0.17799		0.801753		0.868573		0.116011		-0.318771
O14980		Exportin-1		XPO1		4.32797e-11		137.98		45.939		KYVVGLIIKTSSDPTCVEKEKVYIGKLNMIL		TSSDPT	C	VEK		2		0.12204		0.801401		0.796483		0.1704		-0.319404
Q9NRW3		DNA dC->dU-editing enzyme APOBEC-3C		APOBEC3C		3.43954e-26		139.46		78.814		WKTGVFRNQVDSETHCHAERCFLSWFCDDIL		NQVDSETH	C	HAER		2		0.28297		0.800362		0.619173		0.256378		-0.321275
O75369		Filamin-B		FLNB		1.65387e-25		153.54		134.98		TLSVTIEGPSKVKMDCQETPEGYKVMYTPMA		MD	C	QETPEGYK		2		0.16745		0.800074		0.790649		0.0372657		-0.321795
O75369		Filamin-B		FLNB		2.16925e-23		175.49		117.14		VPIPNSPFKVAVTEGCQPSRVQAQGPGLKEA		VAVTEG	C	QPSR		2		1.0035		0.800042		0.842064		0.0880167		-0.321852
P13797		Plastin-3		PLS3		5.89533e-34		125.78		125.78		SSLAVVDLIDAIQPGCINYDLVKSGNLTEDD		TISSSLAVVDLIDAIQPG	C	INYDLVK		3		0.37005		0.799054		0.769144		0.0538519		-0.323635
E7ENZ3		T-complex protein 1 subunit epsilon		CCT5		3.05697e-07		116.73		47.574		ISFGTTKDKMLVIEQCKNSRAVTIFIRGGNK		MLVIEQ	C	K		2		2.496		0.798642		0.706546		0.143541		-0.324379
O15067		Phosphoribosylformylglycinamidine synthase		PFAS		9.35585e-15		147.58		125.54		MSTQESSNPNNVLKFCDNSSAIQGKEVRFLR		F	C	DNSSAIQGK		2		0.30554		0.798389		0.79082		0.163548		-0.324836
Q5HY54		Filamin-A		FLNA		7.65335e-10		121.02		48.568		KVASKIVGPSGAAVPCKVEPGLGADNSVVRF		IVGPSGAAVP	C	K		2		0.7457		0.798098		0.820918		0.0715569		-0.325361
E7ERF2		T-complex protein 1 subunit alpha		TCP1		3.01364e-33		174.77		110.17		ILKLLEVEHPAAKVLCELADLQDKEVGDGTT		VL	C	ELADLQDKEVGDGTTSVVIIAAELLK		3		1.5343		0.796906		0.795262		0.0467664		-0.327519
Q5SZU1		D-3-phosphoglycerate dehydrogenase		PHGDH		3.64497e-42		173.71		60.631		IQVITQGTSLKNAGNCLSPAVIVGLLKEASK		NAGN	C	LSPAVIVGLLK		2		-0.02632		0.796691		0.813649		0.123703		-0.327908
Q8NF37		Lysophosphatidylcholine acyltransferase 1		LPCAT1		7.54255e-17		105.65		77.185		QLALAEGQLRLPADTCLLEFARLVRGLGLKP		LPADT	C	LLEFAR		2		0.57429		0.796264		0.805438		0.0668637		-0.328681
H0Y8C6		Importin-5		IPO5		2.71473e-10		112.85		106.62		MIIQMETQSSMRKKVCDIAAELARNLIDEDG		V	C	DIAAELAR		2		-0.66732		0.795939		0.817727		0.0519991		-0.329269
P27694		Replication protein A 70 kDa DNA-binding subunit		RPA1		3.36069e-06		99.283		96.247		LENKSKDSLVDIIGICKSYEDATKITVRSNN		SKDSLVDIIGI	C	K		2		0.38498		0.795795		0.803952		0.0540943		-0.329531
Q15393		Splicing factor 3B subunit 3		SF3B3		8.47321e-05		74.464		74.464		FQHVEMHLRSEHPPLCGRDHLSFRSYYFPVK		SEHPPL	C	GR		2		1.5389		0.794014		0.715795		0.145216		-0.332763
P13639		Elongation factor 2		EEF2		1.58323e-53		204.18		184.76		VVSYRETVSEESNVLCLSKSPNKHNRLYMKA		ETVSEESNVL	C	LSK		2		0.055694		0.793591		0.795964		0.0613954		-0.333532
Q15645		Pachytene checkpoint protein 2 homolog		TRIP13		1.59504e-10		135.99		135.99		IGPPSAAAIFKIYLSCLEELMKCQIIYPRQQ		IYLS	C	LEELMK		2		-1.4701		0.793369		0.700598		0.158808		-0.333937
B4DNK4		Pyruvate kinase		PKM		1.74687e-33		167.05		49.216		DIDSPPITARNTGIICTIGPASRSVETLKEM		NTGII	C	TIGPASR		2		1.7419		0.793094		0.772818		0.0989635		-0.334437
M0R117		60S ribosomal protein L18a		RPL18A		2.70707e-65		234.92		208.95		YREYRDLTTAGAVTQCYRDMGARHRARAHSI		DLTTAGAVTQ	C	YR		2		0.21088		0.793015		0.794825		0.128236		-0.33458
P60981		Destrin		DSTN		4.94487e-19		154.49		45.158		ADEVCRIFYDMKVRKCSTPEEIKKRKKAVIF		K	C	STPEEIKK		4		0.13774		0.791975		0.796413		0.0388931		-0.336473
Q86VP6		Cullin-associated NEDD8-dissociated protein 1		CAND1		9.77526e-12		110.31		96.604		LSKNDSMSTTRTYIQCIAAISRQAGHRIGEY		TYIQ	C	IAAISR		2		1.0876		0.791398		0.736518		0.118849		-0.337525
P42704		Leucine-rich PPR motif-containing protein		LRPPRC		1.19674e-33		156		156		IQPNRVTYQRLIASYCNVGDIEGASKILGFM		LIASY	C	NVGDIEGASK		2		-0.17192		0.79118		0.803325		0.0413473		-0.337922
P55060		Exportin-2		CSE1L		9.43378e-06		114.28		88.596		IPEIQKVSGNVEKKICAVGITKLLTECPPMM		KI	C	AVGITK		2		0.24379		0.790896		0.803729		0.17927		-0.33844
J3KR97		Tubulin-specific chaperone D		TBCD		6.34102e-05		95.815		75.043		FAESRRDGLKAIARICQTVGVKAGAPDEAVC		I	C	QTVGVK		2		-0.76041		0.790707		0.815099		0.172326		-0.338786
P45974		Ubiquitin carboxyl-terminal hydrolase 5		USP5		8.92882e-22		135.72		90.348		MRENLWLNLTDGSILCGRRYFDGSGGNNHAV		ENLWLNLTDGSIL	C	GR		2		0.57581		0.788883		0.798889		0.0938713		-0.342116
P13639		Elongation factor 2		EEF2		1.53632e-21		94.838		43.884		ILMMGRYVEPIEDVPCGNIVGLVGVDQFLVK		YVEPIEDVP	C	GNIVGLVGVDQFLVK		3		1.1432		0.788799		0.781058		0.0225188		-0.34227
H7C3A1		Serrate RNA effector molecule homolog		SRRT		0.00156232		60.91		60.91		RNIAPNISRAEIISLCKRYPGFMRVALSEPQ		AEIISL	C	K		2		0.42705		0.78854		0.769556		0.0958991		-0.342744
M0R117		60S ribosomal protein L18a		RPL18A		0.000538831		95.957		91.584		MKASGTLREYKVVGRCLPTPKCHTPPLYRMR			C	LPTPK		2		0.12755		0.788423		0.783901		0.129302		-0.342959
E7EMS6		Catechol O-methyltransferase		COMT		2.2644e-09		97.203		58.885		HWKDRYLPDTLLLEECGLLRKGTVLLADNVI		YLPDTLLLEE	C	GLLR		2		1.0978		0.787836		0.777772		0.0422038		-0.344033
F6UJC5		Spliceosome RNA helicase DDX39B		DDX39B		4.92189e-48		184.98		82.85		GGLSIKKDEEVLKKNCPHIVVGTPGRILALA		N	C	PHIVVGTPGR		3		0.69015		0.787382		0.785572		0.0518508		-0.344865
F8WEA1		Serine/arginine-rich splicing factor 7		SRSF7		0.000262163		104.21		89.142		FDRPPARRPFDPNDRCYECGEKGHYAYDCHR			C	YECGEK		2		-0.40936		0.787287		0.667226		0.170023		-0.345039
P78527		DNA-dependent protein kinase catalytic subunit		PRKDC		2.35703e-10		121.45		98.253		QSYCRLSHCRSRSQGCSEQVLTVLKTVSLLD		SQG	C	SEQVLTVLK		2		-0.52057		0.786981		0.829795		0.0975053		-0.345599
P42704		Leucine-rich PPR motif-containing protein		LRPPRC		1.13077e-36		191.29		118.76		GIRARSARLQWFCDRCVANNQVETLEKLVEL			C	VANNQVETLEK		2		-0.59693		0.786064		0.808691		0.0924074		-0.347282
P55072		Transitional endoplasmic reticulum ATPase		VCP		3.45657e-10		99.915		99.915		ANVREIFDKARQAAPCVLFFDELDSIAKARG		QAAP	C	VLFFDELDSIAK		2		-0.21034		0.78577		0.795421		0.0528891		-0.347822
Q16658		Fascin		FSCN1		1.05098e-58		174.85		42.661		ATKVGKDELFALEQSCAQVVLQAANERNVST		VGKDELFALEQS	C	AQVVLQAANER		3		-0.077465		0.785608		0.787969		0.0852746		-0.348119
P55072		Transitional endoplasmic reticulum ATPase		VCP		6.93185e-05		70.942		61.344		GMTPSKGVLFYGPPGCGKTLLAKAIANECQA		GVLFYGPPG	C	GK		2		0.33809		0.785407		0.792172		0.104416		-0.348487
Q9UQE7		Structural maintenance of chromosomes protein 3		SMC3		1.10212e-42		150.69		120.4		QKSLVALALIFAIQKCDPAPFYLFDEIDQAL			C	DPAPFYLFDEIDQALDAQHR		3		-0.42524		0.785204		0.763902		0.0529045		-0.348861
H0YEN5		40S ribosomal protein S2		RPS2		5.49279e-29		146.96		125.97		APVPKKLLMMAGIDDCYTSARGCTATLGNFA		LLMMAGIDD	C	YTSAR		2		-0.50658		0.785163		0.789277		0.123275		-0.348935
P61158		Actin-related protein 3		ACTR3		2.87857e-12		115.57		57.434		VCHTKKDYEEIGPSICRHNPVFGVMS_____		KDYEEIGPSI	C	R		2		1.0981		0.783989		0.769338		0.135557		-0.351094
Q14152		Eukaryotic translation initiation factor 3 subunit A		EIF3A		5.05175e-26		172.21		172.21		KSHLAKEGLYQYKNICQQVNIKSLEDVVRAY		NI	C	QQVNIK		2		-0.76117		0.78396		0.803774		0.0772982		-0.351149
J3KTA4		Probable ATP-dependent RNA helicase DDX5		DDX5		7.50924e-05		93.649		93.649		EICIATPGRLIDFLECGKTNLRRTTYLVLDE		LIDFLE	C	GK		2		-0.051841		0.783624		0.798741		0.0637204		-0.351767
Q16658		Fascin		FSCN1		5.58391e-26		155.66		105.19		EAHRRYFGGTEDRLSCFAQTVSPAEKWSVHI		LS	C	FAQTVSPAEK		2		1.7687		0.783542		0.789049		0.105554		-0.351917
P41250		Glycine--tRNA ligase		GARS		1.37963e-10		105.39		105.39		QRTFFSFPAVVAPFKCSVLPLSQNQEFMPFV			C	SVLPLSQNQEFMPFVK		2		0.15585		0.783348		0.79319		0.0844579		-0.352275
P54136		Arginine--tRNA ligase, cytoplasmic		RARS		1.1053e-09		114.72		114.72		QTGKILKVNMWRMLLCEAVAAVMAKGFDILG		MLL	C	EAVAAVMAK		2		-0.46825		0.782657		0.77027		0.181568		-0.353547
Q99832		T-complex protein 1 subunit eta		CCT7		1.20607e-14		161.27		86.882		VKKADKVEQRKLLEKCAMTALSSKLISQQKA			C	AMTALSSK		2		-0.64367		0.782499		0.828686		0.27325		-0.35384
P42704		Leucine-rich PPR motif-containing protein		LRPPRC		9.83182e-05		107.32		70.67		CYEKYKVLPRIHDVLCKLVEKGETDLIQKAM		IHDVL	C	K		3		0.44199		0.782387		0.72869		0.125543		-0.354046
P78527		DNA-dependent protein kinase catalytic subunit		PRKDC		1.10702e-11		143.03		45.158		FLESIAMHDIIAAEKCFGTGAAGNRTSPQEG			C	FGTGAAGNR		2		-0.4971		0.782192		0.739425		0.087219		-0.354405
H0Y711		Methylosome protein 50		WDR77		2.34214e-58		201.3		42.242		QVVLSSYRAHAAQVTCVAASPHKDSVFLSCS		AHAAQVT	C	VAASPHK		3		0.020507		0.781838		0.788298		0.124882		-0.355058
E7ERF2		T-complex protein 1 subunit alpha		TCP1		2.05282e-06		103.74		71.379		INENLIVNTDELGRDCLINAAKTSMSSKIIG		D	C	LINAAK		2		0.32283		0.781752		0.731408		0.0726245		-0.355218
O60264		SWI/SNF-related matrix-associated actin-dependent regulator of chromatin		SMARCA5		1.00165e-13		154.15		101.39		DWFLKSRTAMELQRRCNTLITLIERENMELE			C	NTLITLIER		2		0.011518		0.781724		0.74551		0.0743564		-0.355268
Q5HY54		Filamin-A		FLNA		9.05619e-06		109.44		109.44		LSKAYVGQKSSFTVDCSKAGNNMLLVGVHGP		SSFTVD	C	SK		2		0.54941		0.781465		0.78979		0.0129449		-0.355747
P38646		Stress-70 protein		HSPA9		0.00267991		74.191		58.167		FEGIVTDLIRRTIAPCQKAMQDAEVSKSDIG		TIAP	C	QK		2		0.77936		0.77979		0.668072		0.197783		-0.358843
Q5JX53		Copine-1		CPNE1		3.25246e-38		135.21		135.21		DHLIDKDIGSKSDPLCVLLQDVGGGSWAELG		SDPL	C	VLLQDVGGGSWAELGR		2		-1.2812		0.779245		0.759885		0.289571		-0.359851
O43776		Asparagine--tRNA ligase, cytoplasmic		NARS		6.27736e-36		170.18		164.68		PERLMTDTINEPILLCRFPVEIKSFYMQRCP		LMTDTINEPILL	C	R		2		-0.053579		0.778078		0.851214		0.114258		-0.362014
M0QXS5		Heterogeneous nuclear ribonucleoprotein L		HNRNPL		2.17258e-06		88.092		84.297		LDQSKMNCDRVFNVFCLYGNVEKVKFMKSKP		VFNVF	C	LYGNVEK		2		1.1573		0.777619		0.784461		0.153585		-0.362864
F8VS02		Alpha-aminoadipic semialdehyde dehydrogenase		ALDH7A1		9.8261e-26		169.76		113.1		ESGSDAWKQYMRRSTCTINYSKDLPLAQGIK		ST	C	TINYSK		2		-0.17671		0.777223		0.759402		0.0651128		-0.3636
E7ENZ3		T-complex protein 1 subunit epsilon		CCT5		3.37637e-27		191.4		163.88		KMIIEEAKRSLHDALCVIRNLIRDNRVVYGG		SLHDAL	C	VIR		2		0.68596		0.777192		0.773189		0.0787145		-0.363656
Q15393		Splicing factor 3B subunit 3		SF3B3		2.87142e-05		104.37		75.109		LDYDTVAGADKFGNICVVRLPPNTNDEVDED		FGNI	C	VVR		2		-0.003796		0.776662		0.728627		0.10731		-0.364641
Q14690		Protein RRP5 homolog		PDCD11		0.000218416		84.743		80.684		SQAAASHRVLQRALECLPSKEHVDVIAKFAQ		ALE	C	LPSK		2		0.26212		0.776448		0.754577		0.0335527		-0.365038
E9PKG1		Protein arginine N-methyltransferase 1		PRMT1		2.07725e-15		139.43		139.43		PLVDVVDPKQLVTNACLIKEVDIYTVKVEDL		QLVTNA	C	LIK		2		1.0026		0.775894		0.765538		0.115602		-0.366068
P22314		Ubiquitin-like modifier-activating enzyme 1		UBA1		7.40958e-13		176.09		82.241		LTNTPLEDQLRVGEFCHNRGIKLVVADTRGL		VGEF	C	HNR		3		0.44529		0.775625		0.77346		0.0803977		-0.366569
P13639		Elongation factor 2		EEF2		1.41544e-30		174.24		172.17		AIHRGGGQIIPTARRCLYASVLTAQPRLMEP			C	LYASVLTAQPR		2		-0.29194		0.775283		0.784165		0.115125		-0.367206
P15924		Desmoplakin		DSP		2.1477e-06		112.89		60.641		QALEASNRIQESKNQCTQVVQERESLLVKIK		NQ	C	TQVVQER		2		4.6929		0.774753		0.765226		0.0528482		-0.368191
P78527		DNA-dependent protein kinase catalytic subunit		PRKDC		1.40254e-17		146.79		129.54		LRYVMERKNILEESLCELVAKQLKQHQNTME		NILEESL	C	ELVAK		2		0.073585		0.77457		0.78308		0.0530458		-0.368532
Q14204		Cytoplasmic dynein 1 heavy chain 1		DYNC1H1		1.30202e-13		132.01		76.228		SLHDKFKVQYPQSQACKMSHVRDLPPVSGSI		VQYPQSQA	C	K		2		0.93669		0.772281		0.74395		0.0632896		-0.372802
Q86VP6		Cullin-associated NEDD8-dissociated protein 1		CAND1		0.00258333		77.058		54.157		STALTHKQSYYSIAKCVAALTRACPKEGPAV			C	VAALTR		2		-2.7913		0.771418		0.694825		0.131346		-0.374415
A6NEM2		Host cell factor 1		HCFC1		7.22931e-11		143.61		69.825		QPGTAYKFRVAGINACGRGPFSEISAFKTCL		VAGINA	C	GR		2		-0.20455		0.771407		0.828737		0.106889		-0.374436
Q15029		116 kDa U5 small nuclear ribonucleoprotein component		EFTUD2		8.68057e-07		113.71		43.635		VVTFCETVVETSSLKCFAETPNKKNKITMIA			C	FAETPNKK		3		0.29299		0.771395		0.775551		0.0909547		-0.374459
Q5HY54		Filamin-A		FLNA		0.00323953		60.358		44.692		LLTATVVPPSGREEPCLLKRLRNGHVGISFV		EEP	C	LLK		2		-0.23132		0.771332		0.759946		0.0898203		-0.374577
Q16658		Fascin		FSCN1		2.97393e-156		312.25		164.15		HLGRYLAADKDGNVTCEREVPGPDCRFLIVA		YLAADKDGNVT	C	ER		2		0.20981		0.770105		0.771907		0.0546045		-0.376873
P26639		Threonine--tRNA ligase, cytoplasmic		TARS		1.92926e-09		85.737		56.488		RDQELYFFHELSPGSCFFLPKGAYIYNALIE		DQELYFFHELSPGS	C	FFLPK		3		-0.056119		0.769857		0.775538		0.0642658		-0.377337
Q08211		ATP-dependent RNA helicase A		DHX9		1.69401e-08		102.57		102.57		TTEGRNALIHKSSVNCPFSSQDMKYPSPFFV		SSVN	C	PFSSQDMK		2		-1.0912		0.76957		0.703814		0.141726		-0.377875
Q92598		Heat shock protein 105 kDa		HSPH1		1.03606e-53		200.16		198.14		ERRSVLDAAQIVGLNCLRLMNDMTAVALNYG		SVLDAAQIVGLN	C	LR		2		0.046274		0.768953		0.777438		0.162257		-0.379033
Q5HY54		Filamin-A		FLNA		5.00416e-13		157.96		73.887		GNNMLLVGVHGPRTPCEEILVKHVGSRLYSV		TP	C	EEILVK		2		1.1848		0.766742		0.760583		0.0355768		-0.383187
Q99832		T-complex protein 1 subunit eta		CCT7		1.5173e-08		91.867		91.867		EETQIGGERYNFFTGCPKAKTCTFILRGGAE		YNFFTG	C	PK		2		-0.61178		0.765746		0.767685		0.1152		-0.385061
A0A087WVQ6		Clathrin heavy chain 1		CLTC		7.31685e-156		292.27		45.438		LKLLLPWLEARIHEGCEEPATHNALAKIYID		IHEG	C	EEPATHNALAK		4		0.93617		0.765564		0.72861		0.0846717		-0.385405
P52209		6-phosphogluconate dehydrogenase, decarboxylating		PGD		3.16245e-17		151.22		90.696		YGVPVTLIGEAVFARCLSSLKDERIQASKKL			C	LSSLKDER		3		-0.18569		0.763959		0.757005		0.0472705		-0.388433
Q9Y6K5		2'-5'-oligoadenylate synthase 3		OAS3		5.82191e-12		147.74		147.74		KRAEIISEIRAQLEACQQERQFEVKFEVSKW		AQLEA	C	QQER		2		-0.43771		0.763683		0.690415		0.170723		-0.388953
P22314		Ubiquitin-like modifier-activating enzyme 1		UBA1		2.22504e-10		107.35		48.899		LGKQKYFLVGAGAIGCELLKNFAMIGLGCGE		YFLVGAGAIG	C	ELLK		2		0.46439		0.763388		0.78037		0.0833821		-0.389512
I3L1L3		Myb-binding protein 1A		MYBBP1A		3.12618e-57		181.58		50.102		SLYLLRVLKGNTAEGCVHETQEKQKAGTDPS		GNTAEG	C	VHETQEK		3		-0.21269		0.762831		0.722756		0.0989651		-0.390565
C9JG87		39S ribosomal protein L39		MRPL39		2.29459e-05		89.029		89.029		PLTKSCEIKFLTFKDCDPGEVNKAYWRSCAM		D	C	DPGEVNK		2		-1.002		0.762685		0.808081		0.0773205		-0.39084
P55060		Exportin-2		CSE1L		4.84834e-10		119.52		84.365		DEEEAGLLELLKSQICDNAALYAQKYDEEFQ		SQI	C	DNAALYAQK		2		-0.50608		0.762259		0.793069		0.151801		-0.391646
P78527		DNA-dependent protein kinase catalytic subunit		PRKDC		1.53321e-06		96.229		74.962		IDRHVMQPYYKDILPCLDGYLKTSALSDETK		DILP	C	LDGYLK		2		0.063035		0.762021		0.760292		0.100892		-0.392097
Q5HY54		Filamin-A		FLNA		9.03312e-99		239.09		114.3		HETSSVFVDSLTKATCAPQHGAPGPGPADAS		AT	C	APQHGAPGPGPADASK		3		-0.038088		0.762		0.75827		0.0362637		-0.392137
P13639		Elongation factor 2		EEF2		8.56328e-35		161.19		123.4		ITIHLPSPVTAQKYRCELLYEGPPDDEAAMG			C	ELLYEGPPDDEAAMGIK		3		-0.38188		0.761375		0.757597		0.013022		-0.39332
P13489		Ribonuclease inhibitor		RNH1		2.20274e-16		127.36		127.36		QISNNRLEDAGVRELCQGLGQPGSVLRVLWL		EL	C	QGLGQPGSVLR		2		-0.014171		0.759349		0.824511		0.162512		-0.397165
U3KQ64		Peptidyl-prolyl cis-trans isomerase FKBP8		FKBP8		1.06245e-22		159.94		74.611		MTFEEEAQLLQLKVKCLNNLAASQLKLDHYR			C	LNNLAASQLK		2		0.46844		0.759243		0.780893		0.0323989		-0.397367
B4DNK4		Pyruvate kinase		PKM		7.01884e-29		186.46		47.039		PTEATAVGAVEASFKCCSGAIIVLTKSGRSA			C	CSGAIIVLTK		2		3.6446		0.757975		0.804013		0.0799168		-0.399777
P22314		Ubiquitin-like modifier-activating enzyme 1		UBA1		0.000990063		69.598		64.42		SYSSSQDPPEKSIPICTLKNFPNAIEHTLQW		SIPI	C	TLK		2		-0.15857		0.75739		0.75493		0.0939227		-0.400893
F1T0B3		ATP-dependent RNA helicase DDX1		DDX1		9.63838e-12		123.86		123.86		VRAIKEHKMDQAIIFCRTKIDCDNLEQYFIQ		MDQAIIF	C	R		2		-0.34726		0.756704		0.74964		0.107089		-0.402199
P13639		Elongation factor 2		EEF2		5.90902e-33		167.2		105.65		LHLEICLKDLEEDHACIPIKKSDPVVSYRET		DLEEDHA	C	IPIKK		3		0.21962		0.754575		0.744098		0.0517056		-0.406263
P49207		60S ribosomal protein L34		RPL34		1.77769e-08		106.6		84.083		SKTKKHVSRAYGGSMCAKCVRDRIKRAFLIE		AYGGSM	C	AK		2		-1.4563		0.7539		0.734005		0.175687		-0.407555
A0A087WVQ6		Clathrin heavy chain 1		CLTC		7.94567e-05		81.263		81.263		TGQIKEVERICRESNCYDPERVKNFLKEAKL		ESN	C	YDPER		2		-0.64698		0.752348		0.767132		0.0635739		-0.410528
P55060		Exportin-2		CSE1L		1.92548e-06		122.74		84.568		PKIHLAQSLHKLSTACPGRVPSMVSTSLNAE		LSTA	C	PGR		2		1.9017		0.751041		0.765052		0.109442		-0.413036
H0YGW7		ATP-binding cassette sub-family F member 1		ABCF1		8.47879e-17		168.27		168.27		LSGGQKARVVFAELACREPDVLILDEPTNNL		VVFAELA	C	R		2		0.2335		0.750653		0.755096		0.0147039		-0.413781
A6NDG6		Phosphoglycolate phosphatase		PGP		4.15849e-21		139.48		139.48		MVGDRLDTDILLGATCGLKTILTLTGVSTLG		LDTDILLGAT	C	GLK		2		-1.4289		0.74936		0.805994		0.0804797		-0.416268
Q9UHD1		Cysteine and histidine-rich domain-containing protein 1		CHORDC1		1.96503e-05		106.6		62.546		EPVKPEVKTTEKKELCELKPKFQEHIIQAPK		EL	C	ELKPK		3		-0.31362		0.747495		0.751283		0.0395656		-0.419864
P19367		Hexokinase-1		HK1		6.5265e-05		95.358		56.916		GLNSTCDDSILVKTVCGVVSRRAAQLCGAGM		TV	C	GVVSR		2		1.9737		0.746021		0.762816		0.125426		-0.422711
P53396		ATP-citrate synthase		ACLY		9.06086e-32		162.36		108.93		AISEQTGKELLYKFICTTSAIQNRFKYARVT		FI	C	TTSAIQNR		2		0.53036		0.745871		0.74453		0.0583545		-0.423002
Q14315		Filamin-C		FLNC		0.000478996		97.596		97.596		ALSVTIDGPSKVQLDCRECPEGHVVTYTPMA		VQLD	C	R		2		-1.3327		0.745026		0.727091		0.109753		-0.424638
P21291		Cysteine and glycine-rich protein 1		CSRP1		2.10368e-26		167.11		81.92		SKFAQKIGGSERCPRCSQAVYAAEKVIGAGK			C	SQAVYAAEK		2		0.28045		0.744713		0.745352		0.0880196		-0.425243
Q96J01		THO complex subunit 3		THOC3		5.77404e-06		122.19		96.027		SGDKTIRIWDVRTTKCIATVNTKGENINICW			C	IATVNTK		2		1.3043		0.742842		0.752992		0.0523317		-0.428873
P09960		Leukotriene A-4 hydrolase		LTA4H		7.34091e-18		118.9		47.57		LFSQCQAIHCRAILPCQDTPSVKLTYTAEVS		AILP	C	QDTPSVK		2		1.6209		0.742829		0.743843		0.0564935		-0.428898
I3L1P5		Hepatocyte growth factor-regulated tyrosine kinase substrate		HGS		5.03185e-54		217.57		217.57		VALYALEVMESVVKNCGQTVHDEVANKQTME		N	C	GQTVHDEVANK		2		-0.66138		0.742402		0.636072		0.159956		-0.429728
H3BLZ8		Probable ATP-dependent RNA helicase DDX17		DDX17		4.5822e-21		142.89		89.301		RLIDFLESGKTNLRRCTYLVLDEADRMLDMG			C	TYLVLDEADR		2		-0.049028		0.740041		0.772768		0.095875		-0.434323
Q13263		Transcription intermediary factor 1-beta		TRIM28		1.18276e-05		109.11		41.429		STGPAKSRDGERTVYCNVHKHEPLVLFCESC		TVY	C	NVHK		3		-0.26646		0.739744		0.711055		0.112512		-0.434901
P13489		Ribonuclease inhibitor		RNH1		3.78548e-06		79.639		79.639		LSDARWAELLPLLQQCQVVRLDDCGLTEARC		WAELLPLLQQ	C	QVVR		2		2.4993		0.739732		0.761179		0.105311		-0.434926
Q86VP6		Cullin-associated NEDD8-dissociated protein 1		CAND1		4.01722e-05		101.54		50.04		PSSFDATPYIKDLFTCTIKRLKAADIDQEVK		DLFT	C	TIK		2		-0.87217		0.738476		0.703873		0.129486		-0.437377
Q86VV8		Rotatin		RTTN		0.00666577		67.377		67.377		LLYVFQTQLALKLLQCLKVTDAPHFYGLPSL		LLQ	C	LK		2		-0.44619		0.738199		0.685004		0.143841		-0.437918
Q15637		Splicing factor 1		SF1		4.77859e-13		152.54		69.276		PWQSSETRSITNTTVCTKCGGAGHIASDCKF		SITNTTV	C	TK		2		-0.65083		0.737671		0.728154		0.102599		-0.438951
P78527		DNA-dependent protein kinase catalytic subunit		PRKDC		7.57646e-05		91.853		79.474		MTSAVREPKLPVLAGCLKGLSSLLCNFTKSM		LPVLAG	C	LK		2		-0.57433		0.73542		0.680526		0.0989705		-0.44336
Q15365		Poly(rC)-binding protein 1		PCBP1		2.87902e-16		124.07		96.135		SRPPVTLRLVVPATQCGSLIGKGGCKIKEIR		LVVPATQ	C	GSLIGK		2		-0.57809		0.732467		0.764708		0.0797273		-0.449164
P78347		General transcription factor II-I		GTF2I		1.1075e-11		146.81		99.136		FVNTRKDFQKDFVKYCVEEEEKAAEMHKMKS		Y	C	VEEEEK		2		0.43458		0.730284		0.735227		0.0579466		-0.45347
P13010		X-ray repair cross-complementing protein 5		XRCC5		3.90245e-09		135.71		117.89		MKYKSEGKCFSVLGFCKSSQVQRRFFMGNQV			C	FSVLGFCK		2		-0.14643		0.728928		0.621217		0.182728		-0.456152
D6RB09		40S ribosomal protein S3a		RPS3A		0.000492004		106.29		91.584		CLTNFHGMDLTRDKMCSMVKKWQTMIEAHVD		M	C	SMVK		2		0.10994		0.726672		0.609772		0.176533		-0.460623
Q00839		Heterogeneous nuclear ribonucleoprotein U		HNRNPU		3.6556e-06		88.358		48.794		LDQTNVSAAAQRRKMCLFAGFQRKAVVVCPK		M	C	LFAGFQR		2		0.70642		0.725373		0.675132		0.161124		-0.463205
P62633		Cellular nucleic acid-binding protein		CNBP		4.86138e-15		157.58		109.01		TGHVAINCSKTSEVNCYRCGESGHLARECTI		TSEVN	C	YR		2		-0.65623		0.722855		0.731715		0.0243119		-0.468223
Q00839		Heterogeneous nuclear ribonucleoprotein U		HNRNPU		3.56741e-06		103.74		60.91		KMCLFAGFQRKAVVVCPKDEDYKQRTQKKAE		KAVVV	C	PK		2		0.19285		0.719901		0.701427		0.128365		-0.474131
Q08J23		tRNA (cytosine(34)-C(5))-methyltransferase		NSUN2		1.19978e-09		119.74		88.021		GIKVWCRNNSGEEFDCAFRLAQEGIYTLYPF		NNSGEEFD	C	AFR		2		0.73852		0.717732		0.724371		0.0316901		-0.478484
P13489		Ribonuclease inhibitor		RNH1		0.00114399		106.76		94.163		TVSNNDINEAGVRVLCQGLKDSPCQLEALKL		VL	C	QGLK		2		-0.313		0.717039		0.717761		0.143954		-0.479877
Q9HAV4		Exportin-5		XPO5		2.85621e-07		121.9		89.171		NLVKMGFPSKTDSPSCEYSRFDFDSDEDFNA		TDSPS	C	EYSR		2		-0.36957		0.712163		0.71322		0.092764		-0.489721
S4R3S4		Aldehyde dehydrogenase		ALDH2		9.56533e-06		83.182		83.182		LGYINTGKQEGAKLLCGGGIAADRGYFIQPT		LL	C	GGGIAADR		2		-0.76396		0.710349		0.697117		0.0256975		-0.493401
P49915		GMP synthase [glutamine-hydrolyzing]		GMPS		7.95941e-10		127.7		127.7		KTVGVQGDCRSYSYVCGISSKDEPDWESLIF		SYSYV	C	GISSK		2		-0.62056		0.701377		0.61869		0.124096		-0.511738
O75643		U5 small nuclear ribonucleoprotein 200 kDa helicase		SNRNP200		4.75256e-22		136.81		136.81		SRKQTRLTAIDILTTCAADIQRQRFLHCTEK		LTAIDILTT	C	AADIQR		2		1.748		0.696099		0.698046		0.0711498		-0.522635
A0A087WTT6		40S ribosomal protein S29		RPS29		1.21141e-09		170.43		144.29		CSNRHGLIRKYGLNMCRQCFRQYAKDIGFIK		YGLNM	C	R		2		-0.2054		0.69516		0.623791		0.145792		-0.524582
P30520		Adenylosuccinate synthetase isozyme 2		ADSS		2.94359e-53		197.38		197.38		KGKVVDLLAQDADIVCRCQGGNNAGHTVVVD		VVDLLAQDADIV	C	R		2		1.0219		0.694608		0.682567		0.0442689		-0.52573
H3BVG0		Nuclear pore complex protein Nup93		NUP93		0.000529237		67.032		42.869		RALRNNTDPYKRAVYCIIGRCDVTDNQSEVA		AVY	C	IIGR		2		0.35751		0.694189		0.591498		0.168386		-0.526599
H0YJ30		Gephyrin		GPHN		3.06247e-06		108.47		108.47		ESPRAQATSRLSTASCPTPKQIRRPDESKGV		LSTAS	C	PTPK		2		0.98982		0.690691		0.698951		0.0870005		-0.533887
H0Y8E6		DNA replication licensing factor MCM2		MCM2		1.63182e-18		134.49		114.24		ISISKAGIVTSLQARCTVIAAANPIGGRYDP			C	TVIAAANPIGGR		2		-0.7849		0.68064		0.660225		0.0886316		-0.555036
P54136		Arginine--tRNA ligase, cytoplasmic		RARS		2.47271e-14		142.08		142.08		________MDVLVSECSARLLQQEEEIKSLT		MDVLVSE	C	SAR		2		-0.75868		0.678464		0.648646		0.128622		-0.559656
A0A087WVQ6		Clathrin heavy chain 1		CLTC		6.94365e-78		242.48		92.112		SQPVKMFDRHSSLAGCQIINYRTDAKQKWLL		HSSLAG	C	QIINYR		3		0.39093		0.675603		0.633491		0.0786816		-0.565751
Q5JXI8		Four and a half LIM domains protein 1		FHL1		1.01122e-26		166.48		104.24		YKNRFWHDTCFRCAKCLHPLANETFVAKDNK			C	LHPLANETFVAK		3		0.21639		0.669805		0.610361		0.136345		-0.578187
P09874		Poly [ADP-ribose] polymerase 1		PARP1		1.28406e-06		97.798		88.177		YRVEYAKSGRASCKKCSESIPKDSLRMAIMV		K	C	SESIPK		2		-0.077706		0.662696		0.709729		0.0742879		-0.593581
P62854		40S ribosomal protein S26		RPS26		0.0016888		142.53		106.29		AKKGRGHVQPIRCTNCARCVPKDKAIKKFVI			C	TNCAR		2		-0.41671		0.65477		0.657059		0.0568254		-0.610941
P62633		Cellular nucleic acid-binding protein		CNBP		1.34989e-108		272.59		113.54		FGHIQKDCTKVKCYRCGETGHVAINCSKTSE			C	GETGHVAINCSK		3		-0.34689		0.648309		0.629909		0.135491		-0.625248
P62633		Cellular nucleic acid-binding protein		CNBP		1.34989e-108		272.59		272.59		VKCYRCGETGHVAINCSKTSEVNCYRCGESG			C	GETGHVAINCSK		2		-0.41387		0.61893		0.629909		0.0991887		-0.692151
