# Supplementary material for: Quantitative Persulfide Site Identification (qPerS-SID) Reveals Protein Targets of H2S Releasing Donors in Mammalian Cells
Source: Sci Rep. 2016 Jul 14;6:29808. doi: 10.1038/srep29808 (PMC4944133; doi:10.1038/srep29808)
Supplement: Supplementary Table 3 [file srep29808-s4.xls]

## Sheet: Legend
Na2S4 - Quantification by MaxQuant
Persulfdes found in HEK293 cells in response to Na2S4 tratment (200 µM, 30 min,Elution) in at least 3 out of 4 Experiments.
Peptides were quantified using MaxQuant v1.5.2.8 and only peptides that showed an enriched elution of more than 30 % (Mean norm Ratio H/L >= 1.30) were considered for further evaluation (light green)

## Sheet: Elution
Na2S4 Elution Fraction - Quantification by MaxQuant
Protein	Protein names		Gene names		PEP		Score		Score for localization		Sequence window			Carbamidomethyl C-Sites			Charge		Mass error [ppm]		Mean norm Ratio H/L		Median norm Ratio H/L		STDEV		log2 norm. Ratio H/L	Significant
Q07021	Complement component 1 Q subcomponent-binding protein		C1QBP		1.20356e-91		195.03		41.047		EVIKNDDGKKALVLDCHYPEDEVGQEDEAES		ALVLD	C	HYPEDEVGQEDEAESDIFSIR		3		4.8857		11.9083		11.3708		1.86647		3.5739	+
P08670	Vimentin		VIM		4.02791e-26		141.37		43.594		KQESTEYRRQVQSLTCEVDALKGTNESLERQ		QVQSLT	C	EVDALK		2		4.9018		11.5146		11.3256		0.751627		3.52539	+
P62258	14-3-3 protein epsilon		YWHAE		1.33774e-08		86.772		67.997		IREYRQMVETELKLICCDILDVLDKHLIPAA		LI	C	CDILDVLDK		2		0.88312		10.9042		10.4713		0.642126		3.44681	+
Q7L4I2	Arginine/serine-rich coiled-coil protein 2		RSRC2		3.46162e-16		100.43		68.576		KFRKLMGIKSEDEAGCSSVDEESYKTLKQQE		SEDEAG	C	SSVDEESYK		2		1.1715		10.8513		10.8859		1.12725		3.43979	+
Q15691	Microtubule-associated protein RP/EB family member 1		MAPRE1		5.8572e-267		331.82		58.848		ERDFYFGKLRNIELICQENEGENDPVLQRIV		NIELI	C	QENEGENDPVLQR		2		-1.0513		10.716		10.5103		2.0025		3.42169	+
A0A087WUK2	Heterogeneous nuclear ribonucleoprotein D-like		HNRNPDL		3.64025e-10		88.075		40.187		IELPMDTKTNERRGFCFITYTDEEPVKKLLE		RGF	C	FITYTDEEPVKK		3		0.74478		10.6636		11.0492		1.18224		3.41462	+
Q02952	A-kinase anchor protein 12		AKAP12		1.37119e-19		108.71		92.792		QEAEPAKELVKLKETCVSGEDPTQGADLSPD		LKET	C	VSGEDPTQGADLSPDEK		3		0.31621		10.4301		10.3166		1.46176		3.38268	+
H0YN26	Acidic leucine-rich nuclear phosphoprotein 32 family member A		ANP32A		2.42785e-25		130.78		92.039		SDNRVSGGLEVLAEKCPNLTHLNLSGNKIKD			C	PNLTHLNLSGNK		2		-0.056167		10.2154		9.80167		1.86969		3.35268	+
Q32MZ4	Leucine-rich repeat flightless-interacting protein 1		LRRFIP1		8.22431e-77		199.37		51.03		NPKQKIAAESSENVDCPENPKIKLDGKLDQE		IAAESSENVD	C	PENPK		2		0.25006		10.178		9.8885		0.490129		3.34739	+
A0A087X2F5	Uncharacterized protein C9orf78		C9orf78		2.67597e-27		131.86		54.09		VEHEEQKVKPKNAEDCLYELPENIRVSSAKK		NAED	C	LYELPENIR		2		-2.0277		10.1162		10.4112		1.62732		3.33859	+
Q8TCZ2	CD99 antigen-like protein 2		CD99L2		1.7302e-47		167.37		85.493		LNADYVKGENLEAVVCEEPQVKYSTLHTQSA		GENLEAVV	C	EEPQVK		2		0.22102		10.0783		10.3271		0.901622		3.33317	+
P82663	28S ribosomal protein S25		MRPS25		2.27712e-14		85.087		85.087		PANFGPRKYCLRECICEVEGQVPCPSLVPLP		E	C	ICEVEGQVPCPSLVPLPK		2		-0.042387		10.0273		10.2225		0.758779		3.32587	+
E9PRY8	Elongation factor 1-delta		EEF1D		6.31976e-34		114.63		49.125		VKPWDDETDMAQLEACVRSIQLDGLVWGASK		SSILLDVKPWDDETDMAQLEA	C	VR		3		-0.10925		9.93451		10.008		1.84928		3.31245	+
P31948	Stress-induced-phosphoprotein 1		STIP1		2.05138e-81		202.07		52.814		GNKALSVGNIDDALQCYSEAIKLDPHNHVLY		ALSVGNIDDALQ	C	YSEAIK		2		1.0142		9.85979		10.0405		0.536347		3.30156	+
P24534	Elongation factor 1-beta		EEF1B2		6.11913e-37		135.99		41.242		KLVPVGYGIKKLQIQCVVEDDKVGTDMLEEQ		LQIQ	C	VVEDDK		2		-0.55743		9.84381		10.1406		0.461593		3.29922	+
E9PRY8	Elongation factor 1-delta		EEF1D		6.11913e-37		135.99		43.349		KLVPVGYGIRKLQIQCVVEDDKVGTDLLEEE		LQIQ	C	VVEDDKVGTDLLEEEITK		3		0.31715		9.84381		10.1406		0.461593		3.29922	+
P51858	Hepatoma-derived growth factor		HDGF		2.1838e-33		133.94		53.625		PTVKASGYQSSQKKSCVEEPEPEPEAAEGDG		S	C	VEEPEPEPEAAEGDGDKK		3		-0.19772		9.67136		9.65108		1.23613		3.27372	+
H0YA96	Heterogeneous nuclear ribonucleoprotein D0		HNRNPD		2.21057e-24		142.83		59.418		KDLKDYFSKFGEVVDCTLKLDPITGRSRGFG		FGEVVD	C	TLK		2		1.466		9.52808		9.56585		1.26084		3.25219	+
K7EL20	Eukaryotic translation initiation factor 3 subunit G		EIF3G		3.30547e-59		184.21		85.536		DDVSMTFITSKEDLNCQEEEDPMNKLKGQKI		EDLN	C	QEEEDPMNK		2		-0.54496		9.32926		9.48438		1.23007		3.22176	+
P08107	Heat shock 70 kDa protein 1A/1B		HSPA1A		2.2619e-83		177.82		94.802		EKDEFEHKRKELEQVCNPIISGLYQGAGGPG		KELEQV	C	NPIISGLYQGAGGPGPGGFGAQGPK		3		0.27152		9.29447		9.26496		1.53818		3.21637	+
P38646	Stress-70 protein		HSPA9		3.11877e-47		164.66		103.14		ETKMEEFKDQLPADECNKLKEEISKMRELLA		MEEFKDQLPADE	C	NK		2		0.11482		9.16871		9.10525		0.636991		3.19672	+
E9PJ21	Hypoxia up-regulated protein 1		HYOU1		3.76101e-09		88.075		63.185		VDFKAKVTRVEFEELCADLFERVPGPVQQAL		VEFEEL	C	ADLFER		2		-0.42181		9.05712		9.14277		0.329457		3.17905	+
Q14696	LDLR chaperone MESD		MESDC2		4.31915e-08		83.204		43.03		SYAWEIKDFLVGQDRCADVTLEGQVYPGKGG			C	ADVTLEGQVYPGK		2		-0.30712		8.99637		8.41571		1.31149		3.16934	+
P49321	Nuclear autoantigenic sperm protein		NASP		4.91578e-12		91.657		46.892		AASLLGKKYGETANECGEAFFFYGKSLLELA		YGETANE	C	GEAFFFYGK		2		-0.10011		8.92401		8.90378		1.9487		3.15769	+
Q99614	Tetratricopeptide repeat protein 1		TTC1		1.62745e-25		124.43		124.43		DLLNGLKVTDTQEAECAGPPVPDPKNQHSQS		VTDTQEAE	C	AGPPVPDPK		2		-0.00532		8.91966		9.15188		1.37957		3.15699	+
J3KTL2	Serine/arginine-rich splicing factor 1		SRSF1		1.75329e-56		184.03		45.28		SWQDLKDHMREAGDVCYADVYRDGTGVVEFV		EAGDV	C	YADVYR		2		0.58727		8.90359		8.78753		2.20899		3.15439	+
P49321	Nuclear autoantigenic sperm protein		NASP		4.19342e-95		205.96		127.37		MIASRKPTDGASSSNCVTDISHLVRKKRKPE		KPTDGASSSN	C	VTDISHLVR		3		0.36787		8.86634		8.44201		1.3319		3.14834	+
O75475	PC4 and SFRS1-interacting protein		PSIP1		1.55545e-20		121.99		43.794		KIPKPRGRPKMVKQPCPSESDIITEEDKSKK		QP	C	PSESDIITEEDKSK		2		0.53146		8.81674		7.80906		1.98431		3.14025	+
P26038	Moesin		MSN		2.86878e-24		106.93		47.331		FFLQVKEGILNDDIYCPPETAVLLASYAVQS		EGILNDDIY	C	PPETAVLLASYAVQSK		3		0.99487		8.78025		8.79865		0.319083		3.13426	+
Q9H8Y8	Golgi reassembly-stacking protein 2		GORASP2		9.6182e-26		142.08		41.242		AKPLKLYVYNTDTDNCREVIITPNSAWGGEG		LYVYNTDTDN	C	R		2		-1.533		8.77069		8.5573		0.362357		3.13269	+
Q9UKD2	mRNA turnover protein 4 homolog		MRTO4		4.49811e-13		102.87		59.227		ALKRGVVTLLSDYEVCKEGDVLTPEQARVLK		GVVTLLSDYEV	C	K		2		-0.60434		8.72024		8.6602		0.875919		3.12437	+
K7EMD0	Proteasome activator complex subunit 3		PSME3		4.3982e-101		227.47		94.532		DGLDGPTYKKRRLDECEEAFQGTKVFVMPNG		RLDE	C	EEAFQGTK		2		-0.54407		8.71159		8.5225		0.878289		3.12294	+
P35268	60S ribosomal protein L22		RPL22		9.50996e-92		198.56		48.773		KGGKKKKQVLKFTLDCTHPVEDGIMDAANFE		FTLD	C	THPVEDGIMDAANFEQFLQER		3		-0.28598		8.68257		8.68841		0.442041		3.11812	+
B6VEX4	Abl interactor 1		ABI1		2.48938e-20		123.29		72.898		ALIESYQNLTRVADYCENNYIQATDKRKALE		VADY	C	ENNYIQATDKR		3		0.31413		8.66141		8.81003		0.627939		3.1146	+
B1ANH5	Guanylate kinase		GUK1		4.52177e-05		56.205		41.242		TSKVAVQAVQAMNRICVLDVDLQGVRNIKAT		I	C	VLDVDLQGVR		2		0.85213		8.47796		8.47582		1.7121		3.08372	+
H3BMT0	Hematological and neurological expressed 1-like protein		HN1L		4.7658e-56		177.83		78.69		SRLAHPNKPKDHVFLCEGEEPKSDLKAAR__		DHVFL	C	EGEEPKSDLK		3		-0.27679		8.47663		8.36249		0.827871		3.08349	+
P23434	Glycine cleavage system H protein		GCSH		0.000290374		59.067		43.297		INEALAENPGLVNKSCYEDGWLIKMTLSNPS		S	C	YEDGWLIK		2		-0.23053		8.40994		8.40727		0.500729		3.0721	+
E9PPH5	Acidic leucine-rich nuclear phosphoprotein 32 family member E		ANP32E		1.49134e-123		236.17		212.7		ALQNLKNLKSLDLFNCEITNLEDYRESIFEL		SLDLFN	C	EITNLEDYR		2		-0.047055		8.32041		8.2612		0.486243		3.05666	+
P35579	Myosin-9		MYH9		3.12474e-27		131.03		60.657		LRARLTAKKQELEEICHDLEARVEEEEERCQ		KQELEEI	C	HDLEAR		3		0.2629		8.16318		8.17382		0.079217		3.02913	+
P07900	Heat shock protein HSP 90-alpha		HSP90AA1		2.03722e-128		238.81		153.21		NNIKLYVRRVFIMDNCEELIPEYLNFIRGVV		VFIMDN	C	EELIPEYLNFIR		2		-0.67568		8.06717		8.00019		0.372848		3.01206	+
P31946	14-3-3 protein beta/alpha		YWHAB		2.0597e-80		200.6		59.372		GKEYREKIEAELQDICNDVLELLDKYLIPNA		IEAELQDI	C	NDVLELLDK		2		-0.29566		8.01846		7.99907		0.675109		3.00333	+
P45973	Chromobox protein homolog 5		CBX5		3.37429e-09		89.231		86.944		FSEEHNTWEPEKNLDCPELISEFMKKYKKMK		NLD	C	PELISEFMK		2		-0.14219		7.88644		8.04487		0.727295		2.97937	+
F5H7X1	26S proteasome non-ATPase regulatory subunit 9		PSMD9		1.14394e-29		133.47		111.64		LESQKGIGMNEPLVDCEGYPRSDVDLYQVRT		GIGMNEPLVD	C	EGYPR		2		0.24465		7.87266		8.1501		1.20236		2.97685	+
E9PBF6	Lamin-B1		LMNB1		3.52377e-34		158.05		64.121		QLADETLLKVDLENRCQSLTEDLEFRKSMYE			C	QSLTEDLEFR		2		-0.08238		7.83589		7.8929		0.841148		2.9701	+
K7EMD6	Small glutamine-rich tetratricopeptide repeat-containing protein alpha		SGTA		6.13276e-21		126.09		70.889		YGKAIELNPANAVYFCNRAAAYSKLGNYAGA		AIELNPANAVYF	C	NR		2		0.25792		7.77927		8.20074		0.952376		2.95963	+
E9PL88	Protein TSSC4		TSSC4		0.000290206		51.286		42.976		GMSSTFSQRSRDIFDCLEGAARRAPSS____		DIFD	C	LEGAAR		2		0.22654		7.77215		7.93541		0.491971		2.95831	+
Q09666	Neuroblast differentiation-associated protein AHNAK		AHNAK		3.82653e-34		114.15		114.15		TGPSVDVEVPDVELECPDAKLKGPKFKMPEM		LEGDLTGPSVDVEVPDVELE	C	PDAK		2		0.42503		7.68724		8.35475		2.31918		2.94247	+
M0QZR9	ELAV-like protein 1		ELAVL1		3.36557e-34		148.41		96.464		___MSNGYEDHMAEDCRGDIGRTNLIVNYLP		SNGYEDHMAED	C	R		2		-0.1301		7.67302		7.77171		1.08271		2.93979	+
P23284	Peptidyl-prolyl cis-trans isomerase B		PPIB		2.56193e-10		95.57		50.305		TDSRDKPLKDVIIADCGKIEVEKPFAIAKE_		DKPLKDVIIAD	C	GK		3		-0.43134		7.66499		7.27867		0.714272		2.93828	+
J3KPG2	Translationally-controlled tumor protein		TPT1		2.04879e-44		161.48		43.761		MFSDIYKIREIADGLCLEVEGKMVSRTEGNI		EIADGL	C	LEVEGK		2		1.6128		7.64507		7.11003		1.46356		2.93453	+
Q9BX68	Histidine triad nucleotide-binding protein 2		HINT2		1.58038e-24		128.64		44.045		LDKSLPADILYEDQQCLVFRDVAPQAPVHFL		SLPADILYEDQQ	C	LVFR		2		0.35709		7.64267		7.81661		1.54017		2.93408	+
P14625	Endoplasmin		HSP90B1		2.63873e-28		106.93		54.3		KGYEVIYLTEPVDEYCIQALPEFDGKRFQNV		KGYEVIYLTEPVDEY	C	IQALPEFDGK		3		-0.66343		7.63699		7.82589		0.964466		2.933	+
K7EPP6	ELKS/Rab6-interacting/CAST family member 1		ERC1		1.10121e-11		91.657		52.862		NQLFQQDSSSRTGEPCVAELTEENFQRLHAE		TGEP	C	VAELTEENFQR		2		-1.227		7.57099		7.44044		0.314907		2.92048	+
Q09666	Neuroblast differentiation-associated protein AHNAK		AHNAK		1.16478e-34		124.31		61.612		TGPSVGVEVPDVELECPDAKLKGPKFKMPDM		LEGDLTGPSVGVEVPDVELE	C	PDAK		2		1.0506		7.55137		7.65404		2.23394		2.91674	+
Q9UBI6	Guanine nucleotide-binding protein G(I)/G(S)/G(O) subunit gamma-12		GNG12		9.62117e-10		84.734		49.298		ERIKVSKASADLMSYCEEHARSDPLLIGIPT		ASADLMSY	C	EEHAR		3		-0.87663		7.54955		7.86882		0.849246		2.91639	+
H0YGJ7	Eukaryotic translation initiation factor 3 subunit J		EIF3J		7.01776e-25		133.32		59.227		EIDDLKKITNSLTVLCSEKQKQEKVRASCVG		ITNSLTVL	C	SEK		2		0.46356		7.53862		7.58001		1.14934		2.9143	+
Q71DI3	Histone H3.2		HIST2H3A		1.73766e-66		150.82		75.436		ASEAYLVGLFEDTNLCAIHAKRVTIMPKDIQ		FQSSAVMALQEASEAYLVGLFEDTNL	C	AIHAK		3		0.11699		7.39432		7.65864		0.475888		2.88642	+
P22626	Heterogeneous nuclear ribonucleoproteins A2/B1		HNRNPA2B1		1.03058e-56		185.95		122.97		ESLRNYYEQWGKLTDCVVMRDPASKRSRGFG		LTD	C	VVMRDPASK		2		-0.034753		7.33688		7.09876		1.0793		2.87517	+
P55884	Eukaryotic translation initiation factor 3 subunit B		EIF3B		2.12195e-17		128.36		91.087		FKDLGNLRYWLEEAECRDQYSVIFESGDRTS		YWLEEAE	C	R		2		-0.46866		7.25681		7.11739		0.38828		2.85934	+
P18124	60S ribosomal protein L7		RPL7		1.34444e-19		112.91		74.732		DNALIARSLGKYGIICMEDLIHEIYTVGKRF		YGII	C	MEDLIHEIYTVGK		3		-0.13042		7.1209		7.05981		0.497613		2.83206	+
K7EQ03	RNA-binding protein 42		RBM42		1.02994e-30		141.55		103.04		DPSLLEWDADDFRIFCGDLGNEVNDDILARA		IF	C	GDLGNEVNDDILAR		2		-0.37244		7.10626		7.24273		1.0398		2.82909	+
K7EMD6	Small glutamine-rich tetratricopeptide repeat-containing protein alpha		SGTA		1.93123e-44		162.13		106.32		AAYSKLGNYAGAVQDCERAICIDPAYSKAY_		LGNYAGAVQD	C	ER		2		0.027636		7.07264		7.09178		0.516499		2.82225	+
E7EVA0	Microtubule-associated protein		MAP4		2.24036e-07		52.72		49.559		VTPPPETEVVLIKNVCLPPEMEVALTEDQVP		NV	C	LPPEMEVALTEDQVPALK		2		-0.10921		7.05134		6.80117		0.535394		2.8179	+
P08238	Heat shock protein HSP 90-beta		HSP90AB1		8.45317e-80		189.59		156.17		NNIKLYVRRVFIMDSCDELIPEYLNFIRGVV		VFIMDS	C	DELIPEYLNFIR		2		-0.3201		7.00739		7.02257		0.390484		2.80888	+
G3V4E7	UPF0568 protein C14orf166		C14orf166		5.38363e-10		89.231		52.451		RKLTALDYHNPAGFNCKDETEFRNFIVWLED		LTALDYHNPAGFN	C	KDETEFR		4		0.19957		6.96905		7.95426		1.64129		2.80096	+
O43719	HIV Tat-specific factor 1		HTATSF1		9.88362e-88		209.39		71.08		GVASVSFRDPEEADYCIQTLDGRWFGGRQIT		DPEEADY	C	IQTLDGR		2		-0.87658		6.94491		7.17188		0.674348		2.79596	+
P40429	60S ribosomal protein L13a		RPL13A		2.70198e-84		202.65		90.614		VAKQVLLGRKVVVVRCEGINISGNFYRNKLK			C	EGINISGNFYR		2		-0.56096		6.91887		7.28724		0.632974		2.79054	+
Q8NC51	Plasminogen activator inhibitor 1 RNA-binding protein		SERBP1		8.2058e-74		200.77		95.57		_____MPGHLQEGFGCVVTNRFDQLFDDESD		PGHLQEGFG	C	VVTNR		2		-0.063806		6.84755		6.75602		0.544857		2.77559	+
P35579	Myosin-9		MYH9		1.66951e-37		157.5		57.434		LKKLEEEQIILEDQNCKLAKEKKLLEDRIAE		LEEEQIILEDQN	C	K		2		0.345		6.84348		6.91063		0.878844		2.77473	+
P62633	Cellular nucleic acid-binding protein		CNBP		8.60405e-232		315.59		119.25		DICYRCGESGHLAKDCDLQEDACYNCGRGGH		D	C	DLQEDACYNCGR		2		-0.51605		6.83335		6.65186		0.490723		2.77259	+
P30041	Peroxiredoxin-6		PRDX6		1.52365e-56		176.25		50.088		VEDHLAWSKDINAYNCEEPTEKLPFPIIDDR		DINAYN	C	EEPTEK		2		0.23635		6.76471		6.77474		0.0619		2.75803	+
Q04917	14-3-3 protein eta		YWHAH		1.26831e-10		92.38		92.38		VKAYREKIEKELETVCNDVLSLLDKFLIKNC		ELETV	C	NDVLSLLDK		2		-0.089518		6.73799		6.85329		0.49302		2.75232	+
P00367	Glutamate dehydrogenase 1		GLUD1		1.99945e-10		57.694		50.271		FPKAKPYEGSILEADCDILIPAASEKQLTKS		AKPYEGSILEAD	C	DILIPAASEK		3		0.45036		6.73333		6.69297		0.314448		2.75132	+
P63167	Dynein light chain 1, cytoplasmic		DYNLL1		2.02431e-58		167.45		43.841		KNADMSEEMQQDSVECATQALEKYNIEKDIA		NADMSEEMQQDSVE	C	ATQALEK		2		-0.31665		6.70457		7.04325		1.16919		2.74514	+
Q9Y3I0	tRNA-splicing ligase RtcB homolog		RTCB		3.91693e-17		111.22		74.296		WSLREGYAWAEDKEHCEEYGRMLQADPNKVS		EGYAWAEDKEH	C	EEYGR		3		0.44034		6.61968		6.66821		0.77081		2.72676	+
P53634	Dipeptidyl peptidase 1		CTSC		1.61486e-19		111.77		66.893		WGENGYFRIRRGTDECAIESIAVAATPIPKL		GTDE	C	AIESIAVAATPIPK		2		-0.94375		6.58447		6.58387		0.37605		2.71907	+
Q00839	Heterogeneous nuclear ribonucleoprotein U		HNRNPU		5.09259e-43		135.8		49.094		VLKMKGNFTLPEVAECFDEITYVELQKEEAQ		GNFTLPEVAE	C	FDEITYVELQKEEAQK		3		-0.26981		6.53128		6.40247		0.525331		2.70737	+
D6REK3	Peptidyl-prolyl cis-trans isomerase CWC27 homolog		CWC27		9.04447e-06		58.079		58.079		IDDDERPHNPHKIKSCEVLFNPFDDIIPREI		S	C	EVLFNPFDDIIPR		2		0.52373		6.50672		6.6465		2.04761		2.70193	+
P14618	Pyruvate kinase		PKM		4.22453e-43		168.05		47.499		GATLKITLDNAYMEKCDENILWLDYKNICKV		ITLDNAYMEK	C	DENILWLDYK		3		-0.011526		6.48689		6.36949		0.542182		2.69753	+
G3V279	Enhancer of rudimentary homolog		ERH		6.71964e-30		131.56		60.489		RPEGRTYADYESVNECMEGVCKMYEEHLKRM		TYADYESVNE	C	MEGVCK		2		-0.36165		6.47726		7.03946		1.03121		2.69538	+
Q06323	Proteasome activator complex subunit 1		PSME1		8.29955e-16		116.24		42.031		QPEAQAKVDVFREDLCTKTENLLGSYFPKKI		VDVFREDL	C	TK		2		0.79858		6.4701		6.57256		1.16848		2.69379	+
Q16186	Proteasomal ubiquitin receptor ADRM1		ADRM1		9.31879e-19		100.97		67.928		TSGNVEDDLIIFPDDCEFKRVPQCPSGRVYV		TSGNVEDDLIIFPDD	C	EFKR		3		-0.71994		6.431		6.50628		0.51098		2.68504	+
Q9HB71	Calcyclin-binding protein		CACYBP		5.12667e-32		144.09		47.187		EGSSKKVKTDTVLILCRKKVENTRWDYLTQV		TDTVLIL	C	R		2		-0.048508		6.29813		6.42727		0.667498		2.65492	+
P50991	T-complex protein 1 subunit delta		CCT4		6.19622e-43		153.36		109.72		RDIKIVKKLGGTIDDCELVEGLVLTQKVSNS		LGGTIDD	C	ELVEGLVLTQK		2		0.1367		6.24159		6.37257		1.36219		2.64191	+
P62318	Small nuclear ribonucleoprotein Sm D3		SNRPD3		1.22184e-99		214.9		93.753		VPIKVLHEAEGHIVTCETNTGEVYRGKLIEA		VLHEAEGHIVT	C	ETNTGEVYR		4		0.31031		6.22171		6.2471		0.230225		2.63731	+
P10809	60 kDa heat shock protein		HSPD1		1.80218e-70		193.11		48.899		GYISPYFINTSKGQKCEFQDAYVLLSEKKIS		GQK	C	EFQDAYVLLSEK		2		0.71578		6.20733		5.84505		1.21323		2.63397	+
P00492	Hypoxanthine-guanine phosphoribosyltransferase		HPRT1		5.38343e-42		124.97		80.117		VVISDDEPGYDLDLFCIPNHYAEDLERVFIP		SPGVVISDDEPGYDLDLF	C	IPNHYAEDLER		3		-1.3766		6.13599		6.0256		1.44557		2.6173	+
O14929	Histone acetyltransferase type B catalytic subunit		HAT1		1.59103e-29		130.29		42.314		MFRVEYASKVDENFDCVEADDVEGKIRQIIP		VDENFD	C	VEADDVEGK		2		-0.18297		6.10266		6.04078		0.826438		2.60944	+
Q99961	Endophilin-A2		SH3GL1		3.37429e-09		89.231		45.28		DIEVKQNFIDPLQNLCEKDLKEIQHHLKKLE		QNFIDPLQNL	C	EK		2		0.87208		6.0988		6.14681		0.543728		2.60852	+
H0Y5J4	Drebrin-like protein		DBNL		1.35507e-09		95.264		75.589		HVTINARAEEDVEPECIMEKVAKASGANYSF		AEEDVEPE	C	IMEK		2		-0.5289		6.07775		6.25953		0.486368		2.60354	+
P46109	Crk-like protein		CRKL		9.70931e-19		105.9		41.53		QGQRHGMFLVRDSSTCPGDYVLSVSENSRVS		DSST	C	PGDYVLSVSENSR		2		-1.8455		6.06216		6.16302		0.376784		2.59983	+
P62829	60S ribosomal protein L23		RPL23		4.59954e-43		148.26		56.017		KFRISLGLPVGAVINCADNTGAKNLYIISVK		ISLGLPVGAVIN	C	ADNTGAK		2		0.28133		6.05591		6.24177		0.807228		2.59834	+
O95817	BAG family molecular chaperone regulator 3		BAG3		5.7295e-16		83.312		50.783		ASHGPERSQSPAASDCSSSSSSASLPSSGRS		SQSPAASD	C	SSSSSSASLPSSGR		2		0.3921		6.0147		5.80248		0.556119		2.58849	+
O00299	Chloride intracellular channel protein 1		CLIC1		5.16702e-71		182.22		76.492		RYLSNAYAREEFASTCPDDEEIELAYEQVAK		EEFAST	C	PDDEEIELAYEQVAK		2		0.39936		6.01032		6.02537		0.869175		2.58744	+
H0YJH7	Lamina-associated polypeptide 2, isoforms beta/gamma		TMPO		1.19503e-42		152.32		52.814		MFPYEASTPTGISASCRRPIKGAAGRPLELS		EMFPYEASTPTGISAS	C	R		2		-0.28122		6.00091		5.8257		0.531077		2.58518	+
P63104	14-3-3 protein zeta/delta		YWHAZ		4.46792e-26		142.83		85.087		AREYREKIETELRDICNDVLSLLEKFLIPNA		IETELRDI	C	NDVLSLLEK		3		0.29614		5.97145		5.94942		0.767816		2.57808	+
H7C106	Reticulon		RTN4		1.21223e-27		138.21		138.21		ELVQKYSNSALGHVNCTIKELRRLFLVDDLV		YSNSALGHVN	C	TIK		2		-0.15215		5.96643		6.58275		1.67389		2.57687	+
K7EQH0	Tubulin-folding cofactor B		TBCB		3.71246e-53		162.77		88.565		DQEDALLGSYPVDDGCRIHKLAGRGGRCL__		LDQEDALLGSYPVDDG	C	R		2		0.014884		5.92854		6.14168		0.477001		2.56768	+
P26641	Elongation factor 1-gamma		EEF1G		8.02496e-38		140.47		95.209		EKKAAAPAPEEEMDECEQALAAEPKAKDPFA		KAAAPAPEEEMDE	C	EQALAAEPK		3		0.053566		5.92505		5.91698		0.997868		2.56683	+
K7EN45	Peptidyl-prolyl cis-trans isomerase NIMA-interacting 1		PIN1		4.21486e-95		207.43		81.016		SGEEDFESLASQFSDCSSAKARGDLGAFSRG		SGEEDFESLASQFSD	C	SSAK		2		0.62478		5.87815		5.92777		0.295803		2.55536	+
P29373	Cellular retinoic acid-binding protein 2		CRABP2		1.56506e-49		160.78		41.695		KVGEEFEEQTVDGRPCKSLVKWESENKMVCE		VGEEFEEQTVDGRP	C	K		3		0.33686		5.75658		5.74283		1.19081		2.52521	+
E7ETU5	RNA-binding motif, single-stranded-interacting protein 1		RBMS1		1.38261e-07		72.898		44.252		IKTPPGVSAPTEPLLCKFADGGQKKRQNPNK		TPPGVSAPTEPLL	C	K		2		-0.029119		5.74613		5.67495		0.252113		2.52259	+
P07900	Heat shock protein HSP 90-alpha		HSP90AA1		3.61751e-58		165.3		64.249		HGLEVIYMIEPIDEYCVQQLKEFEGKTLVSV		HGLEVIYMIEPIDEY	C	VQQLK		3		0.31686		5.72444		5.53604		0.961999		2.51713	+
O00151	PDZ and LIM domain protein 1		PDLIM1		6.87997e-37		148.57		44.391		FVKLRDRHRHPECYVCTDCGTNLKQKGHFFV		HRHPE	C	YVCTDCGTNLK		3		1.4824		5.72207		5.37227		0.721133		2.51654	+
P21796	Voltage-dependent anion-selective channel protein 1		VDAC1		4.06051e-53		162.77		151.95		AKIKTGYKREHINLGCDMDFDIAGPSIRGAL		EHINLG	C	DMDFDIAGPSIR		3		-1.1424		5.68616		5.51335		0.38817		2.50745	+
K7ELW0	Protein DJ-1		PARK7		2.41508e-15		112.17		84.508		LAGKDPVQCSRDVVICPDASLEDAKKESAAV		DVVI	C	PDASLEDAKK		2		3.3478		5.67922		5.57923		0.29565		2.50569	+
P62937	Peptidyl-prolyl cis-trans isomerase A		PPIA		1.24478e-17		127.83		42.843		GSRNGKTSKKITIADCGQLE___________		KITIAD	C	GQLE		2		0.51878		5.64557		5.56431		0.533728		2.49712	+
P27348	14-3-3 protein theta		YWHAQ		3.00716e-32		145.28		41.242		LKMKGDYFRYLAEVACGDDRKQTIDNSQGAY		YLAEVA	C	GDDRK		2		0.57104		5.63429		5.5186		0.359508		2.49423	+
P23526	Adenosylhomocysteinase		AHCY		8.70101e-11		76.378		45.876		PVYAWKGETDEEYLWCIEQTLYFKDGPLNMI		GETDEEYLW	C	IEQTLYFK		2		-0.55357		5.6251		5.85843		0.584057		2.49188	+
A0A087WWU9	Signal recognition particle 19 kDa protein		SRP19		5.19424e-08		85.837		51.771		RGRVRVQLKQEDGSLCLVQFPSRKLV_____		QEDGSL	C	LVQFPSR		2		-0.62298		5.60748		5.35227		1.00093		2.48735	+
H7C068	ATP synthase subunit O		ATP5O		7.05385e-47		146.6		48.5		SAFSTMMSVHRGEVPCTVTSASPLEEATLSE		GEVP	C	TVTSASPLEEATLSELK		2		0.1949		5.59926		5.56755		0.370193		2.48524	+
U3KQ56	Glyoxylate reductase/hydroxypyruvate reductase		GRHPR		1.09218e-18		104.88		54.764		RIPAEGRVALARAADCEVEQWDSDEPIPAKE		AAD	C	EVEQWDSDEPIPAK		2		0.064919		5.58695		5.84221		0.984809		2.48206	+
Q12906	Interleukin enhancer-binding factor 3		ILF3		3.40063e-06		72.29		48.568		GLLLKGDLDLELVLLCKEKPTTALLDKVADN		GDLDLELVLL	C	K		2		0.36503		5.58205		6.29363		1.04673		2.4808	+
B1AJY7	26S proteasome non-ATPase regulatory subunit 10		PSMD10		1.40608e-22		104.18		46.399		TNIQDTEGNTPLHLACDEERVEEAKLLVSQG		ASTNIQDTEGNTPLHLA	C	DEERVEEAK		4		-0.66941		5.57448		5.44027		1.38386		2.47884	+
M0QXZ5	Zinc finger protein 428		ZNF428		3.16006e-20		124.51		124.51		CGRSPLGEAPPGTPPCRLCCPATAPQEAPAP		SPLGEAPPGTPP	C	R		2		0.22157		5.54924		5.68887		0.270943		2.47229	+
H0Y8E6	DNA replication licensing factor MCM2		MCM2		0.000605968		61.962		51.346		NVDLTEPIISRFDILCVVRDTVDPVQDEMLA		FDIL	C	VVR		2		0.0074181		5.52619		5.70564		0.360322		2.46628	+
M0R0F0	40S ribosomal protein S5		RPS5		6.82929e-73		189.13		40.278		GAREAAFRNIKTIAECLADELINAAKGSSNS		TIAE	C	LADELINAAK		2		0.37869		5.48978		5.59271		0.672222		2.45675	+
A0A087WVQ6	Clathrin heavy chain 1		CLTC		1.56133e-33		136.66		89.468		PSRLPVVIGGLLDVDCSEDVIKNLILVVRGQ		LPVVIGGLLDVD	C	SEDVIK		2		0.084609		5.47715		5.57808		0.448832		2.45343	+
D6RDA2	Protein DEK		DEK		2.21057e-24		142.83		54.259		EEMLKKFRNAMLKSICEVLDLERSGVNSELV		SI	C	EVLDLER		2		1.278		5.46825		5.57173		0.30865		2.45108	+
P05386	60S acidic ribosomal protein P1		RPLP1		1.25234e-153		232.2		220.38		_______MASVSELACIYSALILHDDEVTVT		ASVSELA	C	IYSALILHDDEVTVTEDKINALIK		3		-0.59631		5.44415		5.81842		0.732961		2.44471	+
O75369	Filamin-B		FLNB		8.5318e-28		142.38		142.38		PSKVDIQTEDLEDGTCKVSYFPTVPGVYIVS		VDIQTEDLEDGT	C	K		2		0.52215		5.43989		5.44765		0.250216		2.44358	+
P20290	Transcription factor BTF3		BTF3		1.1509e-08		80.387		51.591		PAQADSRGRGRARGGCPGGEATLSQPPPRGG		GG	C	PGGEATLSQPPPR		2		0.34534		5.4354		5.59312		0.370303		2.44239	+
A0A0C4DFS8	Nicotinamide phosphoribosyltransferase		NAMPT		0.000886484		57.59		40.882		KQYPPNTSKVYSYFECREKKTENSKLRKVKY		VYSYFE	C	R		2		0.5982		5.41935		4.54462		1.30467		2.43812	+
C9JXB8	60S ribosomal protein L24		RPL24		4.35629e-32		150.61		91.549		__________MKVELCSFSGYKIYPGHGRRY		VEL	C	SFSGYK		2		0.12781		5.40648		5.36516		1.0608		2.43469	+
H7C0T1	Uncharacterized protein C7orf50		C7orf50		5.76394e-09		93.623		46.069		PPARRSGAELALDYLCRWAQKHKNWRFQKTR		SGAELALDYL	C	R		2		2.6412		5.37121		5.33341		0.827701		2.42525	+
P62318	Small nuclear ribonucleoprotein Sm D3		SNRPD3		2.36823e-19		104.84		56.081		EVYRGKLIEAEDNMNCQMSNITVTYRDGRVA		LIEAEDNMN	C	QMSNITVTYR		2		-0.16153		5.36703		5.53966		0.249735		2.42412	+
J3QSB5	60S ribosomal protein L36		RPL36		1.99811e-42		163.38		48.998		LTKHTKFVRDMIREVCGFAPYERRAMELLKV		EV	C	GFAPYER		2		0.43989		5.35993		5.28465		0.560924		2.42221	+
H7BYH4	Superoxide dismutase [Cu-Zn]		SOD1		2.02129e-136		222.68		98.75		DVSIEDSVISLSGDHCIIGRTLVVHEKADDL		HVGDLGNVTADKDGVADVSIEDSVISLSGDH	C	IIGR		4		-0.29264		5.35599		5.25902		0.585605		2.42115	+
A0A087X2I1	26S protease regulatory subunit 10B		PSMC6		7.97801e-06		74.611		40.767		VKLSDGFNGADLRNVCTEAGMFAIRADHDFV		NV	C	TEAGMFAIR		2		1.5152		5.33676		5.25259		0.174122		2.41596	+
E9PMW2	Dr1-associated corepressor		DRAP1		7.28529e-09		89.231		73.927		PSRNAKTMTTSHLKQCIELEQQFDFLKDLVA		Q	C	IELEQQFDFLK		2		0.12168		5.31971		5.47659		0.47521		2.41135	+
E9PDE8	Heat shock 70 kDa protein 4L		HSPA4L		1.63108e-11		98.421		68.481		YLGGRNFDEALVDYFCDEFKTKYKINVKENS		NFDEALVDYF	C	DEFK		2		0.74324		5.3107		5.29562		0.263593		2.4089	+
P24534	Elongation factor 1-beta		EEF1B2		3.63553e-36		109.44		43.903		VAVFEAVSSPPPADLCHALRWYNHIKSYEKE		SYIEGYVPSQADVAVFEAVSSPPPADL	C	HALR		3		3.3517		5.30412		5.2629		0.574251		2.40711	+
Q09666	Neuroblast differentiation-associated protein AHNAK		AHNAK		3.32018e-08		83.53		83.53		GLEGNLQMPGIKSSGCDVNLPGVNVKLPTGQ		SSG	C	DVNLPGVNVK		2		1.7303		5.27331		5.07047		1.00393		2.39871	+
H3BVG0	Nuclear pore complex protein Nup93		NUP93		7.0554e-30		130.29		120.63		ADKTEDYLWLKLNQVCFDDDGTSSPQDRLTL		LNQV	C	FDDDGTSSPQDR		2		-0.77993		5.26424		5.30545		1.47413		2.39622	+
A0A0C4DGH2	Ras-related protein R-Ras2		RRAS2		4.18242e-10		91.812		51.03		FHELVRVIRKFQEQECPPSPEPTRKEKDKKG		KFQEQE	C	PPSPEPTR		3		-0.73077		5.25886		5.35386		0.758395		2.39475	+
M0R0Y3	RuvB-like 2		RUVBL2		5.96116e-17		124.67		53.567		ARDYDAMGSQTKFVQCPDGELQKRKEVVHTV		FVQ	C	PDGELQK		2		0.2736		5.24186		5.02274		0.821364		2.39008	+
F8W7U8	Double-strand break repair protein MRE11A		MRE11A		1.62639e-12		101.53		77.185		FNPDNPKVTQAIQSFCLEKIEEMLENAERER		VTQAIQSF	C	LEK		2		0.4524		5.22709		5.33233		0.260026		2.38601	+
Q9P2R7	Succinyl-CoA ligase [ADP-forming] subunit beta		SUCLA2		5.82812e-18		119.39		54.343		DAKALIADSGLKILACDDLDEAARMVVKLSE		ILA	C	DDLDEAAR		2		-0.0018195		5.19533		5.22874		0.249259		2.37721	+
K7ERT1	DNA fragmentation factor subunit alpha		DFFA		5.69702e-28		141		40.278		LRRNYSREQHGVAASCLEDLRSKACDILAID		EQHGVAAS	C	LEDLR		2		-3.5853		5.19327		5.28122		0.235704		2.37664	+
P46821	Microtubule-associated protein 1B		MAP1B		1.06759e-20		127.32		80.632		ETSTKTTRTPDTSTYCYETAEKITRTPQAST		TPDTSTY	C	YETAEK		2		2.3822		5.18501		5.30041		0.747138		2.37435	+
E7EX54	Mitogen-activated protein kinase 14		MAPK14		1.60863e-06		62.861		55.011		IHRDLKPSNLAVNEDCELKILDFGLARHTDD		DLKPSNLAVNED	C	ELK		3		0.47252		5.16694		4.92946		0.951918		2.36931	+
F2Z393	Transaldolase		TALDO1		5.56602e-13		100.22		66.004		GASFRNTGEIKALAGCDFLTISPKLLGELLQ		ALAG	C	DFLTISPK		2		0.10023		5.15538		5.17254		0.739877		2.36608	+
F8W930	Insulin-like growth factor 2 mRNA-binding protein 2		IGF2BP2		7.50711e-29		112.85		50.202		KPVTIHATPEGTSEACRMILEIMQKEADETK		ENSGAAEKPVTIHATPEGTSEA	C	R		4		0.075064		5.12845		5.151		0.221535		2.35852	+
H0Y9Z8	Condensin complex subunit 3		NCAPG		2.25741e-10		95.264		76.759		EIKVKLIEAKEALENCITLQDFNRASELKEE		EALEN	C	ITLQDFNR		2		0.55361		5.11498		5.17628		0.95973		2.35473	+
P31930	Cytochrome b-c1 complex subunit 1		UQCRC1		1.73611e-22		105.06		65.855		DLPKAVELLGDIVQNCSLEDSQIEKERDVIL		AVELLGDIVQN	C	SLEDSQIEK		2		0.6025		5.09611		5.27938		0.525321		2.3494	+
H3BLZ8	Probable ATP-dependent RNA helicase DDX17		DDX17		1.09459e-25		124.29		124.29		TTSSANNPNLMYQDECDRRLRGVKDGGRRDS		TTSSANNPNLMYQDE	C	DRR		3		-0.16778		5.09207		5.12478		1.08546		2.34825	+
K7EKD8	Calpain small subunit 1		CAPNS1		1.77262e-26		127.97		110.74		YSDESGNMDFDNFISCLVRLDAMFRAFKSLD		YSDESGNMDFDNFIS	C	LVR		2		-0.65046		5.0912		5.13203		0.307166		2.348	+
P39748	Flap endonuclease 1		FEN1		4.76897e-23		111.57		50.358		VKAGKVYAAATEDMDCLTFGSPVLMRHLTAS		VYAAATEDMD	C	LTFGSPVLMR		2		0.42989		5.07412		5.11375		0.198343		2.34316	+
J3KQ69	DNA replication licensing factor MCM3		MCM3		2.90621e-06		83.862		54.259		RLEAGAMVLADRGVVCIDEFDKMSDMDRTAI		GVV	C	IDEFDK		2		-0.51576		5.07385		4.97724		0.280066		2.34308	+
P30086	Phosphatidylethanolamine-binding protein 1		PEBP1		8.45282e-54		170.61		72.433		SFRKKYELRAPVAGTCYQAEWDDYVPKLYEQ		APVAGT	C	YQAEWDDYVPK		2		-0.6599		5.06438		4.9814		0.328698		2.34038	+
P23528	Cofilin-1		CFL1		2.61398e-43		169.65		69.03		STPEEVKKRKKAVLFCLSEDKKNIILEEGKE		KAVLF	C	LSEDKK		3		0.22975		5.0643		5.04142		0.206917		2.34036	+
Q9H2G2	STE20-like serine/threonine-protein kinase		SLK		3.73627e-17		126.19		126.19		QHQKHENQMRDLQLQCEANVRELHQLQNEKC		DLQLQ	C	EANVR		2		0.79842		5.0631		5.18066		0.378709		2.34002	+
O00483	Cytochrome c oxidase subunit NDUFA4		NDUFA4		7.11608e-13		108.56		46.88		ATLYLLRLALFNPDVCWDRNNPEPWNKLGPN		LALFNPDV	C	WDR		2		-1.1994		5.061		5.2716		0.640513		2.33942	+
O15355	Protein phosphatase 1G		PPM1G		2.55077e-23		88.573		49.094		QVGEPGIPTGEAGPSCSSASDKLPRVAKSKF		GTEAGQVGEPGIPTGEAGPS	C	SSASDK		3		-0.088593		5.04705		5.16201		0.595169		2.33544	+
Q9Y696	Chloride intracellular channel protein 4		CLIC4		9.77697e-26		127.32		127.32		KTDVNKIEEFLEEVLCPPKYLKLSPKHPESN		TDVNKIEEFLEEVL	C	PPK		2		3.1736		5.03246		5.10589		1.03183		2.33126	+
P04406	Glyceraldehyde-3-phosphate dehydrogenase		GAPDH		3.56468e-182		284.91		40.983		AFRVPTANVSVVDLTCRLEKPAKYDDIKKVV		VPTANVSVVDLT	C	R		2		2.2326		5.03204		4.92416		1.67045		2.33114	+
P00505	Aspartate aminotransferase		GOT2		2.5721e-09		88.101		69.979		NLDKEYLPIGGLAEFCKASAELALGENSEVL		NLDKEYLPIGGLAEF	C	K		3		-0.50438		5.01574		5.16821		0.455814		2.32646	+
Q93008	Probable ubiquitin carboxyl-terminal hydrolase FAF-X		USP9X		8.11813e-10		84.753		77.776		RMVRVLTVLREYINECDSDYHEERTILPMSR		EYINE	C	DSDYHEER		3		-0.15863		5.0059		5.48446		0.818265		2.32363	+
C9J712	Profilin		PFN2		6.92494e-15		112.42		61.409		KKCSVIRDSLYVDGDCTMDIRTKSQGGEPTY		DSLYVDGD	C	TMDIR		2		-0.52583		5.00399		5.1465		0.346267		2.32308	+
P13797	Plastin-3		PLS3		1.6444e-11		82.877		61.477		KEAFAKVDLNSNGFICDYELHELFKEANMPL		VDLNSNGFI	C	DYELHELFK		3		-0.46539		5.00066		4.99231		0.22243		2.32212	+
E9PDU6	Calponin-3		CNN3		8.3732e-06		78.342		68.536		IGPNFQLGLKDGIILCELINKLQPGSVKKVN		DGIIL	C	ELINK		2		-0.92633		4.9632		4.95758		0.260161		2.31127	+
P60174	Triosephosphate isomerase		TPI1		3.84917e-42		148.44		63.691		QKVAHALAEGLGVIACIGEKLDEREAGITEK		VAHALAEGLGVIA	C	IGEK		3		-0.88534		4.96147		4.73446		1.11925		2.31077	+
Q5HY54	Filamin-A		FLNA		1.01419e-08		89.301		51.286		KVASKIVGPSGAAVPCKVEPGLGADNSVVRF		IVGPSGAAVP	C	K		2		0.86915		4.94686		4.91695		0.372537		2.30651	+
Q15126	Phosphomevalonate kinase		PMVK		0.000134031		66.056		66.056		DFVTEALQSRLGADVCAVLRLSGPLKEQYAQ		LGADV	C	AVLR		2		-1.4601		4.94018		5.41942		0.864131		2.30456	+
Q9Y6Y8	SEC23-interacting protein		SEC23IP		4.10905e-05		72.2		62.466		GIGPVCDLRFRSIIECVDDFRVVSLKLLRTH		SIIE	C	VDDFR		2		-1.228		4.90836		4.89646		0.245524		2.29524	+
A0A0B4J1Y4	Gamma-glutamylcyclotransferase		GGCT		7.73186e-05		63.624		52.391		LTERIHLRNPSAAFFCVARLQARRG______		NPSAAFF	C	VAR		2		-0.13492		4.88616		4.94209		0.769869		2.2887	+
X6RAC9	Eukaryotic translation initiation factor 1A, X-chromosomal		EIF1AX		3.65002e-16		119.22		63.624		AQVIKMLGNGRLEAMCFDGVKRLCHIRGKLR		LEAM	C	FDGVK		2		-0.14154		4.8837		4.95723		0.85195		2.28797	+
P35580	Myosin-10		MYH10		5.71347e-47		167.32		47.548		KFIKEKKLMEDRIAECSSQLAEEEEKAKNLA		IAE	C	SSQLAEEEEKAK		3		1.2405		4.87254		4.86566		0.457742		2.28468	+
P61970	Nuclear transport factor 2		NUTF2		1.07354e-46		162.41		104.95		FHQMFLLKNINDAWVCTNDMFRLALHNFG__		NINDAWV	C	TNDMFR		2		-0.81695		4.8683		4.93095		0.384117		2.28342	+
K7EQ02	DAZ-associated protein 1		DAZAP1		1.08388e-08		80.632		80.632		NSKSNKIFVGGIPHNCGETELREYFKKFGVV		IFVGGIPHN	C	GETELR		2		0.29199		4.86516		4.85305		0.440274		2.28249	+
P35579	Myosin-9		MYH9		1.42398e-15		112.96		65.374		AQVADMKKKMEDSVGCLETAEEVKRKLQKDL		MEDSVG	C	LETAEEVKR		3		0.58457		4.85761		5.02378		0.582067		2.28025	+
Q9NPE3	H/ACA ribonucleoprotein complex subunit 3		NOP10		3.11391e-08		74.141		40.493		RVYTLKKFDPMGQQTCSAHPARFSPDDKYSR		KFDPMGQQT	C	SAHPAR		3		1.7857		4.85403		4.94754		0.790839		2.27918	+
D3YTB1	60S ribosomal protein L32		RPL32		1.43597e-42		166.07		44.318		KFLVHNVKELEVLLMCNKSYCAEIAHNVSSK		ELEVLLM	C	NK		2		-2.2347		4.84953		4.71391		0.365383		2.27784	+
O00151	PDZ and LIM domain protein 1		PDLIM1		5.1436e-34		145.6		80.69		NLKQKGHFFVEDQIYCEKHARERVTPPEGYE		GHFFVEDQIY	C	EK		3		-0.022651		4.84538		4.76025		0.698792		2.27661	+
Q9H074	Polyadenylate-binding protein-interacting protein 1		PAIP1		1.16721e-11		79.489		40.968		LLNALFSNPMDDNLICAVKLLKLTGSVLEDA		ELLNALFSNPMDDNLI	C	AVK		2		-1.2481		4.82717		4.63304		0.321538		2.27118	+
P40227	T-complex protein 1 subunit zeta		CCT6A		4.90077e-16		71.794		69.639		VRDGLRAVKNAIDDGCVVPGAGAVEVAMAEA		NAIDDG	C	VVPGAGAVEVAMAEALIK		3		0.16552		4.79178		4.71989		0.28788		2.26056	+
A0A0A0MRN4	DBIRD complex subunit ZNF326		ZNF326		1.42195e-18		119.25		110.92		____MDFEDDYTHSACRNTYQGFNGMDRDYG		MDFEDDYTHSA	C	R		2		-0.20995		4.77814		4.9095		0.39326		2.25645	+
D3YTB1	60S ribosomal protein L32		RPL32		2.26954e-85		212.69		56.569		NVKELEVLLMCNKSYCAEIAHNVSSKNRKAI		SY	C	AEIAHNVSSK		2		1.1614		4.74497		4.79099		0.720409		2.2464	+
Q5HY54	Filamin-A		FLNA		1.38567e-26		95.198		72.389		SPVPSSPFQVPVTEGCDPSRVRVHGPGIQSG		VEYTPYEEGLHSVDVTYDGSPVPSSPFQVPVTEG	C	DPSR		3		0.22378		4.72221		4.71978		1.79795		2.23946	+
P50395	Rab GDP dissociation inhibitor beta		GDI2		1.64516e-87		204.28		101.75		HALALYRTDDYLDQPCYETINRIKLYSESLA		TDDYLDQP	C	YETINR		2		-0.15484		4.71706		4.60094		0.250109		2.23789	+
P43897	Elongation factor Ts		TSFM		2.34869e-09		92.295		89.43		SLHKLVLGKYGALVICETSEQKTNLEDVGRR		YGALVI	C	ETSEQK		2		-0.18875		4.70969		4.81858		0.511767		2.23563	+
P30405	Peptidyl-prolyl cis-trans isomerase F		PPIF		5.04096e-06		79.16		73.632		GSKSGRTSKKIVITDCGQLS___________		KIVITD	C	GQLS		2		0.70166		4.70693		4.70031		0.653143		2.23479	+
P30084	Enoyl-CoA hydratase		ECHS1		7.25872e-66		182.15		79.393		VGLIQLNRPKALNALCDGLIDELNQALKTFE		ALNAL	C	DGLIDELNQALK		2		-0.6744		4.70691		4.59913		0.710709		2.23478	+
O76003	Glutaredoxin-3		GLRX3		1.4541e-59		186.13		66.215		DIIKELEASEELDTICPKAPKLEERLKVLTN		ELEASEELDTI	C	PK		2		-2.9471		4.70645		4.80518		0.267912		2.23464	+
R4GMY8	Transcription elongation factor B polypeptide 1		TCEB1		2.25741e-10		95.264		71.279		_____MDGEEKTYGGCEGPDAMYVKLISSDG		TYGG	C	EGPDAMYVK		2		-0.24969		4.70414		4.5036		0.501247		2.23393	+
C9JL85	Myotrophin		MTPN		7.12235e-07		85.813		43.77		______________MCDKEFMWALKNGDLDE			C	DKEFMWALK		2		0.50287		4.69582		4.4673		0.925827		2.23138	+
P23528	Cofilin-1		CFL1		6.89933e-159		270.21		66.059		IKKKLTGIKHELQANCYEEVKDRCTLAEKLG		HELQAN	C	YEEVKDR		3		0.77312		4.6543		4.72474		0.200627		2.21857	+
Q06124	Tyrosine-protein phosphatase non-receptor type 11		PTPN11		5.14729e-13		110.08		43.68		KEKNGDVIELKYPLNCADPTSERWFHGHLSG		YPLN	C	ADPTSER		2		0.23962		4.64922		4.35769		0.94656		2.21699	+
P46777	60S ribosomal protein L5		RPL5		1.06314e-08		77.221		54.004		ICQIAYARIEGDMIVCAAYAHELPKYGVKVG		IEGDMIV	C	AAYAHELPK		2		-0.17816		4.63056		4.83992		0.847385		2.21119	+
P52788	Spermine synthase		SMS		3.12258e-14		95.205		95.205		GKDVLILGGGDGGILCEIVKLKPKMVTMVEI		DVLILGGGDGGIL	C	EIVK		2		0.47891		4.62979		4.74358		0.730067		2.21095	+
P62195	26S protease regulatory subunit 8		PSMC5		1.36745e-08		85.813		42.629		AELMPGASGAEVKGVCTEAGMYALRERRVHV		GV	C	TEAGMYALR		2		1.6429		4.62431		4.77935		0.471407		2.20924	+
P31150	Rab GDP dissociation inhibitor alpha		GDI1		1.1481e-87		208.15		107.35		HALALYRTDDYLDQPCLETVNRIKLYSESLA		TDDYLDQP	C	LETVNR		2		-0.34188		4.60189		4.46417		0.36736		2.20223	+
Q9H3K6	BolA-like protein 2		BOLA2		9.4014e-19		102.89		100.02		FEGKPLLQRHRLVNACLAEELPHIHAFEQKT		LVNA	C	LAEELPHIHAFEQK		3		0.85922		4.59539		3.92372		1.15818		2.20019	+
C9JBI3	Phosphoserine phosphatase		PSPH		3.90203e-07		80.96		80.96		STVIREEGIDELAKICGVEDAVSEMTRRAMG		I	C	GVEDAVSEMTR		2		-0.25901		4.59297		4.88411		0.577611		2.19943	+
K7ELW0	Protein DJ-1		PARK7		4.55753e-38		146.2		61.265		IKVTVAGLAGKDPVQCSRDVVICPDASLEDA		VTVAGLAGKDPVQ	C	SR		2		0.64628		4.5773		4.7679		0.400551		2.1945	+
P46940	Ras GTPase-activating-like protein IQGAP1		IQGAP1		2.62761e-26		127.59		59.372		LSSSVTGLTNIEEENCQRYLDELMKLKAQAH		QLSSSVTGLTNIEEEN	C	QR		2		0.4013		4.56791		4.51599		0.378716		2.19153	+
H3BN98	ADP-ribosylation factor-like protein 6-interacting protein 1		ARL6IP1		2.51585e-19		118.23		42.802		SNKWTTEQQQRFHEICSNLVKTRRRAVGWWK		FHEI	C	SNLVK		2		1.2593		4.56118		5.05239		0.7723		2.18941	+
P00492	Hypoxanthine-guanine phosphoribosyltransferase		HPRT1		1.33254e-36		152.88		53.3		YALDYNEYFRDLNHVCVISETGKAKYKA___		DLNHV	C	VISETGK		2		1.1946		4.55237		4.51633		0.897794		2.18662	+
P62424	60S ribosomal protein L7a		RPL7A		6.73286e-74		201.06		56.036		IKGKARLGRLVHRKTCTTVAFTQVNSEDKGA		T	C	TTVAFTQVNSEDKGALAK		3		0.95527		4.54817		4.57511		0.564572		2.18529	+
Q04760	Lactoylglutathione lyase		GLO1		7.4182e-17		107.5		96.773		GFGHIGIAVPDVYSACKRFEELGVKFVKKPD		GFGHIGIAVPDVYSA	C	K		2		-0.028088		4.54283		4.49294		0.693683		2.18359	+
K7ER14	Septin-9		40057		1.13394e-33		129.77		65.16		EATPRSQEATEAAPSCVGDMADTPRDAGLKQ		SQEATEAAPS	C	VGDMADTPR		2		-0.036333		4.53551		4.46912		0.105571		2.18126	+
P60174	Triosephosphate isomerase		TPI1		4.49185e-26		141.13		41.621		QSTRIIYGGSVTGATCKELASQPDVDGFLVG		IIYGGSVTGAT	C	K		2		0.47185		4.52228		4.37681		1.11015		2.17705	+
E9PIU7	DNA-directed RNA polymerase II subunit RPB7		POLR2G		1.22822e-12		104.59		80.69		LNTVKQKLFTEVEGTCTGK____________		LFTEVEGT	C	TGK		2		0.14646		4.51851		4.64581		0.59844		2.17585	+
P26196	Probable ATP-dependent RNA helicase DDX6		DDX6		8.48427e-06		73.499		44.543		TSDVTSTKGNEFEDYCLKRELLMGIFEMGWE		GNEFEDY	C	LKR		2		0.71264		4.50598		4.54194		0.228649		2.17184	+
P50395	Rab GDP dissociation inhibitor beta		GDI2		3.80797e-62		174.59		87.519		FISRTYDATTHFETTCDDIKNIYKRMTGSEF		TYDATTHFETT	C	DDIK		2		-0.4985		4.50398		4.36314		0.405318		2.1712	+
P28066	Proteasome subunit alpha type-5		PSMA5		4.11213e-43		155.49		133.94		GPQLFHMDPSGTFVQCDARAIGSASEGAQSS		GPQLFHMDPSGTFVQ	C	DAR		3		-0.33449		4.49661		4.33243		0.354028		2.16884	+
Q9UHB9	Signal recognition particle subunit SRP68		SRP68		3.0601e-06		82.417		55.314		SEETKERLFESMLSECRDAIQVVREELKPDQ		LFESMLSE	C	R		2		0.4918		4.49178		4.41034		0.260235		2.16729	+
Q9NQT5	Exosome complex component RRP40		EXOSC3		1.77304e-07		78.814		78.814		FKVTLGLIRKLLAPDCEIIQEVGKLYPLEIV		LLAPD	C	EIIQEVGK		2		-0.68248		4.48034		4.68713		0.400811		2.16361	+
Q09028	Histone-binding protein RBBP4		RBBP4		8.09627e-39		150.01		41.088		FDYTKHPSKPDPSGECNPDLRLRGHQKEGYG		HPSKPDPSGE	C	NPDLR		3		2.6631		4.47315		4.89655		0.654894		2.16129	+
P21281	V-type proton ATPase subunit B, brain isoform		ATP6V1B2		8.72671e-06		75.819		56.087		QVFEGTSGIDAKKTSCEFTGDILRTPVSEDM		TS	C	EFTGDILR		2		-1.0057		4.4687		4.06092		0.62026		2.15985	+
P13010	X-ray repair cross-complementing protein 5		XRCC5		1.28155e-76		183.09		183.09		AKTLKKEDIQKETVYCLNDDDETEVLKEDII		ETVY	C	LNDDDETEVLKEDIIQGFR		3		-0.15682		4.46733		4.43646		0.322606		2.15941	+
Q15233	Non-POU domain-containing octamer-binding protein		NONO		2.26859e-11		108.35		44.612		DNMPLRGKQLRVRFACHSASLTVRNLPQYVS		FA	C	HSASLTVR		3		-0.37531		4.45873		4.75046		0.663977		2.15663	+
P17987	T-complex protein 1 subunit alpha		TCP1		1.21956e-42		167.1		66.056		AAMLGQAEEVVQERICDDELILIKNTKARTS		I	C	DDELILIK		2		0.66312		4.45788		4.35316		0.468664		2.15636	+
B7Z7P8	Eukaryotic peptide chain release factor subunit 1		ETF1		2.1991e-07		93.096		53.567		IGRYFDEISQDTGKYCFGVEDTLKALEMGAV		Y	C	FGVEDTLK		2		-0.33208		4.45067		4.34635		0.743169		2.15402	+
P46777	60S ribosomal protein L5		RPL5		2.97413e-16		120.99		42.336		PKYRMIVRVTNRDIICQIAYARIEGDMIVCA		DII	C	QIAYAR		2		1.3788		4.44904		4.48686		0.774028		2.15349	+
Q14974	Importin subunit beta-1		KPNB1		1.89035e-28		140.82		111.12		SDYDMVDYLNELRESCLEAYTGIVQGLKGDQ		ES	C	LEAYTGIVQGLK		2		0.32056		4.43868		4.42743		0.449277		2.15013	+
O60216	Double-strand-break repair protein rad21 homolog		RAD21		1.81903e-05		65.179		65.179		VVRIYHRKAKYLLADCNEAFIKIKMAFRPGV		YLLAD	C	NEAFIK		2		-0.76091		4.43845		4.40139		0.291794		2.15006	+
H3BP04	Cytochrome b-c1 complex subunit 2		UQCRC2		2.55839e-25		130.1		58.32		LHAAAYRNALANPLYCPDYRIGKVTSEE___		NALANPLY	C	PDYR		2		-0.52511		4.42471		4.41798		0.643307		2.14558	+
C9J634	Pyruvate dehydrogenase E1 component subunit beta		PDHB		1.22224e-12		102.52		44.543		HCLEAAAVLSKEGVECEVINMRTIRPMDMET		EGVE	C	EVINMR		2		0.25519		4.42456		4.4283		0.321128		2.14553	+
A0A087WYT3	Prostaglandin E synthase 3		PTGES3		4.96289e-85		207.47		49.298		KDVNVNFEKSKLTFSCLGGSDNFKHLNEIDL		LTFS	C	LGGSDNFK		2		-1.041		4.4221		4.42474		0.70067		2.14473	+
P40926	Malate dehydrogenase		MDH2		9.76751e-13		113.93		66.056		FSLVDAMNGKEGVVECSFVKSQETECTYFST		EGVVE	C	SFVK		2		-0.084414		4.4196		4.34712		0.755003		2.14392	+
P18669	Phosphoglycerate mutase 1		PGAM1		1.15656e-08		83.633		42.314		RGGQALRDAGYEFDICFTSVQKRAIRTLWTV		DAGYEFDI	C	FTSVQK		2		-2.3228		4.41858		4.62922		0.779882		2.14358	+
P18669	Phosphoglycerate mutase 1		PGAM1		9.11548e-124		240.2		113.51		KDRRYADLTEDQLPSCESLKDTIARALPFWN		YADLTEDQLPS	C	ESLKDTIAR		3		0.93665		4.40792		4.29842		0.366825		2.1401	+
Q8N1G4	Leucine-rich repeat-containing protein 47		LRRC47		7.91383e-37		132.14		59.339		LSNNQLSEIPAELADCPKLKEINFRGNKLRD		TLDLSNNQLSEIPAELAD	C	PK		2		-0.37484		4.40791		4.29652		0.566593		2.1401	+
G8JLG1	Structural maintenance of chromosomes protein 1A		SMC1A		1.4452e-18		101.92		68.243		TKAESLIGVYPEQGDCVISKVLTFDLTKYPD		AESLIGVYPEQGD	C	VISK		2		-0.23955		4.40765		4.38476		0.105288		2.14001	+
Q99615	DnaJ homolog subfamily C member 7		DNAJC7		2.17379e-72		188.47		92.039		TVNSKLRKLDDAIEDCTNAVKLDDTYIKAYL		LDDAIED	C	TNAVK		2		-0.19749		4.40084		4.42776		0.352666		2.13778	+
P55884	Eukaryotic translation initiation factor 3 subunit B		EIF3B		0.000787012		61.161		41.399		TRQEIRVRNLFNVVDCKLHWQKNGDYLCVKV		NLFNVVD	C	K		2		0.76917		4.40004		4.31038		0.521745		2.13752	+
H0YER1	Remodeling and spacing factor 1		RSF1		1.78009e-08		69.979		40.493		IDHCEKLASEKEVVECQSTSTVGGQSVKKVD		EVVE	C	QSTSTVGGQSVK		2		0.20817		4.39665		4.4		0.0787563		2.1364	+
J3QSY4	H/ACA ribonucleoprotein complex subunit 2		NHP2		6.57974e-30		131.18		55.453		KIKADPDGPEAQAEACSGERTYQELLVNQNP		IKADPDGPEAQAEA	C	SGER		3		0.020013		4.39167		4.28169		0.314527		2.13477	+
P40926	Malate dehydrogenase		MDH2		3.13703e-39		149.73		84.375		EGVVECSFVKSQETECTYFSTPLLLGKKGIE		SQETE	C	TYFSTPLLLGK		2		0.29305		4.39061		4.33657		0.404944		2.13442	+
P62241	40S ribosomal protein S8		RPS8		5.54643e-101		230.41		48.568		ASNNELVRTKTLVKNCIVLIDSTPYRQWYES		N	C	IVLIDSTPYR		2		0.53075		4.38336		4.36065		0.510835		2.13204	+
E9PDE4	Calpastatin		CAST		1.5826e-08		71.601		57.173		AAPAPVSEAVCRTSMCSIQSAPPEPATLKGT		TSM	C	SIQSAPPEPATLK		2		-0.18604		4.38273		4.39739		0.557983		2.13183	+
F5GYQ1	V-type proton ATPase subunit d 1		ATP6V0D1		1.17327e-15		83.395		71.148		KAGVLSQADYLNLVQCETLEDLKLHLQSTDY		AGVLSQADYLNLVQ	C	ETLEDLK		2		-0.34464		4.38148		4.34526		0.264836		2.13142	+
Q5HY54	Filamin-A		FLNA		8.44083e-37		154.65		111.12		PSKVDINTEDLEDGTCRVTYCPTEPGNYIIN		VDINTEDLEDGT	C	R		2		-0.019939		4.36469		4.4021		0.698502		2.12588	+
P62937	Peptidyl-prolyl cis-trans isomerase A		PPIA		3.539e-139		238.7		46.862		MANAGPNTNGSQFFICTAKTEWLDGKHVVFG		HTGPGILSMANAGPNTNGSQFFI	C	TAK		3		1.981		4.35757		4.32682		0.161168		2.12352	+
P11142	Heat shock cognate 71 kDa protein		HSPA8		1.10266e-19		125.5		59.709		QGKINDEDKQKILDKCNEIINWLDKNQTAEK		ILDK	C	NEIINWLDK		2		0.086559		4.35492		4.327		0.497474		2.12265	+
F8WBT4	Ribulose-phosphate 3-epimerase		RPE		5.28662e-14		87.676		52.814		GPSILNSDLANLGAECLRMLDSGADYLHLDA		IGPSILNSDLANLGAE	C	LR		2		0.92999		4.3513		4.47647		0.392901		2.12145	+
A8MZ87	Kinesin light chain 2		KLC2		3.80402e-20		128.54		43.761		YRRQGKLEAAHTLEDCASRNRKQGLDPASQT		LEAAHTLED	C	ASR		2		0.077671		4.33758		4.38337		0.143481		2.11689	+
P30050	60S ribosomal protein L12		RPL12		4.46759e-28		137.21		88.768		PPKFDPNEIKVVYLRCTGGEVGATSALAPKI			C	TGGEVGATSALAPK		2		0.51876		4.33757		4.22003		0.787931		2.11689	+
Q15008	26S proteasome non-ATPase regulatory subunit 6		PSMD6		2.10487e-06		76.073		64.104		AAVRDNNMAPYYEALCKSLDWQIDVDLLNKM		DNNMAPYYEAL	C	K		2		-0.83195		4.33337		4.08218		0.817119		2.11549	+
C9J2Q2	ATP synthase mitochondrial F1 complex assembly factor 2		ATPAF2		0.00032473		57.532		50.353		QLIRAAVKFLDTDTICYRVEEPETLVELQRN		FLDTDTI	C	YR		2		-0.075972		4.3279		3.71098		1.17915		2.11367	+
O75131	Copine-3		CPNE3		5.86484e-25		134.99		61.532		TKLKEASRSSPVEFECINEKKRQKKKSYKNS		SSPVEFE	C	INEK		2		-0.19023		4.32536		4.26868		0.248871		2.11282	+
P37802	Transgelin-2		TAGLN2		4.93574e-99		206.64		93.776		GRENFQNWLKDGTVLCELINALYPEGQAPVK		DGTVL	C	ELINALYPEGQAPVKK		2		-4.188		4.32425		4.31856		0.415807		2.11245	+
E7EPB3	60S ribosomal protein L14		RPL14		2.06319e-32		149.33		94.465		IVDVIDQNRALVDGPCTQVRRQAMPFKCMQL		ALVDGP	C	TQVR		2		0.31533		4.32293		4.23153		0.382409		2.11201	+
H7C422	60S ribosomal protein L3		RPL3		1.2052e-117		237.08		57.434		LRTFKTVFAEHISDECKRRFYKNWHKSKKKA		TVFAEHISDE	C	KR		3		0.11375		4.32091		4.38249		0.531349		2.11134	+
P55060	Exportin-2		CSE1L		8.63383e-36		150.22		85.837		IKRNWRIVEDEPNKICEADRVAIKANIVHLM		IVEDEPNKI	C	EADR		3		0.16229		4.3049		4.20431		0.505433		2.10598	+
P31939	Bifunctional purine biosynthesis protein PURH		ATIC		2.24297e-19		104.84		104.84		DRMSSFGDFVALSDVCDVPTAKIISREVSDG		MSSFGDFVALSDV	C	DVPTAK		2		-0.65736		4.30358		4.37769		0.243134		2.10554	+
P43686	26S protease regulatory subunit 6B		PSMC4		0.000137415		52.247		51.998		GIDPPRGVLMYGPPGCGKTMLAKAVAHHTTA		GVLMYGPPG	C	GK		2		1.9121		4.29598		4.20978		0.337574		2.10299	+
P61978	Heterogeneous nuclear ribonucleoprotein K		HNRNPK		9.54285e-58		131.4		46.033		PTATSQLPLESDAVECLNYQHYKGSDFDCEL		IIPTLEEGLQLPSPTATSQLPLESDAVE	C	LNYQHYK		4		0.35435		4.27967		4.21088		0.870457		2.0975	+
J3KPE3	Guanine nucleotide-binding protein subunit beta-2-like 1		GNB2L1		1.91618e-64		168.92		103.12		TGYLNTVTVSPDGSLCASGGKDGQAMLWDLN		TNHIGHTGYLNTVTVSPDGSL	C	ASGGK		3		0.66757		4.27572		4.25054		0.203164		2.09617	+
Q9BWJ5	Splicing factor 3B subunit 5		SF3B5		8.18257e-28		131.35		45.614		KARVRFNLMEKMLQPCGPPADKPEEN_____		MLQP	C	GPPADKPEEN		2		0.30691		4.24913		4.27309		0.239798		2.08717	+
Q01518	Adenylyl cyclase-associated protein 1		CAP1		2.72894e-91		212.03		125.36		TGLKLERALLVTASQCQQPAENKLSDLLAPI		ALLVTASQ	C	QQPAENK		2		0.23428		4.24639		4.07317		0.668087		2.08624	+
P17987	T-complex protein 1 subunit alpha		TCP1		2.90621e-06		83.862		73.499		GSQGMPKRIVNAKIACLDFSLQKTKMKLGVQ		IA	C	LDFSLQK		2		0.30372		4.23088		4.17073		0.565568		2.08096	+
P56192	Methionine--tRNA ligase, cytoplasmic		MARS		2.74214e-07		78.814		44.925		TETKALEEGLTPQEICDKYHIIHADIYRWFN		ALEEGLTPQEI	C	DK		2		-0.09768		4.22947		4.17976		0.116741		2.08048	+
Q9NUJ1	Mycophenolic acid acyl-glucuronide esterase		ABHD10		5.56904e-07		85.676		74.464		LSYMNGTKALAIEEFCKSLGHACIRFDYSGV		ALAIEEF	C	K		2		0.21352		4.21986		4.34124		0.440234		2.0772	+
H0Y3Y4	Septin-7		39326		1.82088e-34		153.74		50.897		IIPLIAKADTLTPEECQQFKKQIMKEIQEHK		ADTLTPEE	C	QQFKK		2		1.0346		4.21981		4.40682		0.357023		2.07718	+
P61586	Transforming protein RhoA		RHOA		4.93839e-07		82.85		67.997		GRDMANRIGAFGYMECSAKTKDGVREVFEMA		IGAFGYME	C	SAK		2		0.36578		4.21711		4.18317		0.896012		2.07625	+
Q96GX2	Putative ataxin-7-like protein 3B		ATXN7L3B		5.19839e-15		96.143		43.208		GIQPVEDKGACRLPLCSLPGEPGNGPDQQLQ		LPL	C	SLPGEPGNGPDQQLQR		2		0.82695		4.21422		4.0282		1.26359		2.07527	+
P35251	Replication factor C subunit 1		RFC1		3.01522e-07		69.331		68.481		MKKHLMLLSRAADSICDGDLVDSQIRSKQNW		AADSI	C	DGDLVDSQIR		2		0.75758		4.2091		3.7967		0.733161		2.07351	+
B4DUR8	T-complex protein 1 subunit gamma		CCT3		1.36617e-34		154.85		48.467		YARVEKIPGGIIEDSCVLRGVMINKDVTHPR		IPGGIIEDS	C	VLR		2		-2.2876		4.20847		4.24486		0.171081		2.0733	+
Q9NSD9	Phenylalanine--tRNA ligase beta subunit		FARSB		5.28379e-05		66.267		44.543		VLYKIDVPANRYDLLCLEGLVRGLQVFKERI		YDLL	C	LEGLVR		2		0.13898		4.2029		4.63887		0.676156		2.07139	+
P08559	Pyruvate dehydrogenase E1 component subunit alpha, somatic form		PDHA1		2.90621e-06		83.862		48.284		GDFIPGLRVDGMDILCVREATRFAAAYCRSG		VDGMDIL	C	VR		2		1.5021		4.19867		4.21749		0.535089		2.06993	+
M0QXS5	Heterogeneous nuclear ribonucleoprotein L		HNRNPL		1.57795e-19		107.91		60.561		PAIMPGQSYGLEDGSCSYKDFSESRNNRFST		QPAIMPGQSYGLEDGS	C	SYK		2		-0.20915		4.18379		4.03288		0.368936		2.06481	+
P62424	60S ribosomal protein L7a		RPL7A		0.000449463		63.419		50.04		VVFLPALCRKMGVPYCIIKGKARLGRLVHRK		MGVPY	C	IIK		2		-0.18361		4.18033		4.13567		0.915461		2.06362	+
H0YD73	26S proteasome non-ATPase regulatory subunit 13		PSMD13		0.000787012		61.161		43.77		CLMEIKGMKDRLEFWCTDVKSMEMLVEHQAH		LEFW	C	TDVK		2		0.4709		4.17859		3.9332		0.373468		2.06302	+
H0YH26	Protein KRI1 homolog		KRI1		4.1867e-09		86.803		66.989		EYYRLDYEDIIDDLPCRFKYRTVVPCDFGLS		LDYEDIIDDLP	C	R		2		0.95251		4.17175		4.09849		0.349962		2.06065	+
P24666	Low molecular weight phosphotyrosine protein phosphatase		ACP1		2.27657e-11		82.449		67.645		RQITKEDFATFDYILCMDESNLRDLNRKSNQ		EDFATFDYIL	C	MDESNLR		2		-0.51236		4.15122		4.18163		0.0957153		2.05353	+
J3KNJ2	Eukaryotic translation initiation factor 3 subunit M		EIF3M		3.98069e-07		88.056		46.352		KKHTLLRLLYEALVDCKKSDAASKVMVELLG		LLYEALVD	C	K		2		0.31215		4.14315		4.09236		0.338932		2.05073	+
J3QSV6	Ribosomal L1 domain-containing protein 1		RSL1D1		9.30561e-24		136.5		46.88		RLTLPHSIRSDSEDICLFTKDEPNSTPEKTE		SDSEDI	C	LFTK		2		-1.06		4.1384		3.94226		0.735837		2.04907	+
B1AK85	F-actin-capping protein subunit beta		CAPZB		4.96726e-23		129.42		74.173		LKIARDKVVGKDYLLCDYNRDGDSYRSPWSN		DYLL	C	DYNR		2		0.41191		4.13689		3.99105		0.343401		2.04855	+
P17987	T-complex protein 1 subunit alpha		TCP1		3.28868e-23		133.81		61.78		DFMCDEMERSLHDALCVVKRVLESKSVVPGG		SLHDAL	C	VVK		3		-0.024519		4.12251		4.13224		0.84509		2.04352	+
P14174	Macrophage migration inhibitory factor		MIF		3.25727e-23		134.26		46.001		GKIGGAQNRSYSKLLCGLLAERLRISPDRVY		LL	C	GLLAER		2		0.19017		4.12168		4.11779		0.478844		2.04323	+
O15144	Actin-related protein 2/3 complex subunit 2		ARPC2		0.000865151		60.102		46.406		SKDSIVHQAGMLKRNCFASVFEKYFQFQEEG		N	C	FASVFEK		2		0.33634		4.11814		3.97641		0.695272		2.04199	+
P60709	Actin, cytoplasmic 1		ACTB		9.88692e-143		250.31		44.998		DDDIAALVVDNGSGMCKAGFAGDDAPRAVFP		DDDIAALVVDNGSGM	C	K		2		-3.7712		4.11221		4.03159		0.242426		2.03991	+
P14618	Pyruvate kinase		PKM		2.4299e-138		235.99		40.098		AEGSDVANAVLDGADCIMLSGETAKGDYPLE		AEGSDVANAVLDGAD	C	IMLSGETAK		3		0.1474		4.08925		4.03404		0.139792		2.03184	+
P17987	T-complex protein 1 subunit alpha		TCP1		1.82178e-23		129.82		53.679		ILKLLEVEHPAAKVLCELADLQDKEVGDGTT		VL	C	ELADLQDKEVGDGTTSVVIIAAELLK		3		3.8948		4.07794		4.08427		0.571511		2.02784	+
Q8NAV1	Pre-mRNA-splicing factor 38A		PRPF38A		0.000386677		73.248		53.968		HVDEFIDELLHSERVCDIILPRLQKRYVLEE		V	C	DIILPR		2		0.54288		4.06379		4.00123		0.17676		2.02283	+
P50995	Annexin A11		ANXA11		7.28757e-63		185.14		117		KAMKGFGTDEQAIIDCLGSRSNKQRQQILLS		GFGTDEQAIID	C	LGSR		2		1.0543		4.0624		4.05674		0.213962		2.02233	+
P23381	Tryptophan--tRNA ligase, cytoplasmic		WARS		2.88454e-08		84.365		52.576		TFNQVKGIFGFTDSDCIGKISFPAIQAAPSF		GIFGFTDSD	C	IGK		2		-0.43419		4.06011		4.09213		1.13539		2.02152	+
Q96DG6	Carboxymethylenebutenolidase homolog		CMBL		6.20937e-08		78.69		42.708		FSGQTHGFVHRKREDCSPADKPYIDEARRNL		RED	C	SPADKPYIDEAR		3		0.20481		4.05899		4.17873		0.280534		2.02112	+
H0YDU8	Serine/threonine-protein phosphatase		PPP5C		3.62909e-13		105.03		48.527		AIYYGNRSLAYLRTECYGYALGDATRAIELD		TE	C	YGYALGDATR		2		-1.5206		4.05764		4.05038		0.444611		2.02064	+
P51991	Heterogeneous nuclear ribonucleoprotein A3		HNRNPA3		3.31316e-32		143.96		51.286		DSLREHFEKWGTLTDCVVMRDPQTKRSRGFG		WGTLTD	C	VVMR		2		0.5991		4.03742		3.94877		0.719916		2.01343	+
O94760	N(G),N(G)-dimethylarginine dimethylaminohydrolase 1		DDAH1		6.84474e-09		59.502		58.246		HRYDKLTVPDDIAANCIYLNIPNKGHVLLHR		LTVPDDIAAN	C	IYLNIPNK		2		0.47155		4.03462		3.96152		0.377417		2.01243	+
E7EPB3	60S ribosomal protein L14		RPL14		1.09279e-11		112.83		82.417		DGPCTQVRRQAMPFKCMQLTDFILKFPHSAH			C	MQLTDFILK		2		-0.2132		4.0344		3.96182		0.898616		2.01235	+
Q92598	Heat shock protein 105 kDa		HSPH1		1.32009e-12		105.46		51.286		YEFRDKLCGPYEKFICEQDHQNFLRLLTETE		FI	C	EQDHQNFLR		3		-0.13506		4.02011		3.92552		0.572043		2.00723	+
H3BQZ9	Adenine phosphoribosyltransferase		APRT		1.20913e-18		103.9		89.011		AACELLGRLQAEVLECVSLVELTSLKGREKL		LQAEVLE	C	VSLVELTSLK		2		0.72929		4.01482		3.65713		0.923149		2.00533	+
E9PJD9	60S ribosomal protein L27a		RPL27A		6.66737e-44		162.68		40.941		___MKHYHLKRNQSFCPTVNLDKLWTLVSEQ		RNQSF	C	PTVNLDK		2		0.16682		4.01443		3.92239		0.458541		2.00519	+
P61081	NEDD8-conjugating enzyme Ubc12		UBE2M		1.8758e-11		108.47		77.744		SFSDPDDLLNFKLVICPDEGFYKSGKFVFSF		LVI	C	PDEGFYK		2		0.48199		4.01209		3.99988		0.706468		2.00435	+
H3BTN5	Pyruvate kinase		PKM		0.00170253		48.561		40.268		TARQAHLYRGIFPVLCKDPVQEAWAED____		GIFPVL	C	K		2		-0.11697		4.01104		3.99692		0.411509		2.00397	+
E9PDE4	Calpastatin		CAST		5.35441e-34		145.09		52.576		EESKAAAPAPVSEAVCRTSMCSIQSAPPEPA		AAAPAPVSEAV	C	R		2		0.49711		4.0099		3.87278		0.284246		2.00357	+
P50991	T-complex protein 1 subunit delta		CCT4		5.83934e-44		170.95		51.736		IMVIKDIEREDIEFICKTIGTKPVAHIDQFT		EDIEFI	C	K		2		2.8348		4.00646		4.00542		0.198929		2.00233	+
F5GY55	DNA damage-binding protein 1		DDB1		3.69573e-14		95.205		74.618		GRPSETGIIGIIDPECRMIGLRLYDGLFKVI		IGRPSETGIIGIIDPE	C	R		3		-0.15249		4.00273		4.04819		0.313206		2.00098	+
Q9UNE7	E3 ubiquitin-protein ligase CHIP		STUB1		0.000712966		47.187		47.187		QVDEKRKKRDIPDYLCGKISFELMREPCITP		DIPDYL	C	GK		2		0.27434		3.99963		3.98934		0.133542		1.99987	+
Q9BV86	N-terminal Xaa-Pro-Lys N-methyltransferase 1		NTMT1		2.01374e-14		94.632		74.029		MAQEGVILDDVDSSVCRDLDVVRRIICSAGL		DNMAQEGVILDDVDSSV	C	R		2		-0.49175		3.99892		3.96398		0.260946		1.99961	+
E9PPZ7	FACT complex subunit SSRP1		SSRP1		6.12239e-28		134.88		92.939		VLSKADVIQATGDAICIFRELQCLTPRGRYD		ADVIQATGDAI	C	IFR		2		0.20327		3.98534		4.08767		0.474155		1.9947	+
Q14974	Importin subunit beta-1		KPNB1		3.28913e-58		162.39		84.166		TEHMKESTLEAIGYICQDIDPEQLQDKSNEI		ESTLEAIGYI	C	QDIDPEQLQDK		2		-1.3316		3.97804		4.0907		0.459528		1.99206	+
F5H7V1	Nardilysin		NRD1		2.75001e-05		62.088		62.088		ENKYIATDFTLKAFDCPETEYPVKIVNTPQG		AFD	C	PETEYPVK		2		-0.43579		3.97401		3.91815		0.767692		1.99059	+
Q99714	3-hydroxyacyl-CoA dehydrogenase type-2		HSD17B10		7.42038e-08		78.326		61.265		ALAKGKFGRVDVAVNCAGIAVASKTYNLKKG		VDVAVN	C	AGIAVASK		2		0.17182		3.97209		3.95554		1.09962		1.9899	+
Q14315	Filamin-C		FLNC		9.3653e-20		116.19		55.724		AGKGDLKLYAQDADGCPIDIKVIPNGDGTFR		LYAQDADG	C	PIDIK		2		0.17694		3.96593		4.04838		0.234724		1.98766	+
P14625	Endoplasmin		HSP90B1		1.14247e-22		108.14		67.668		KIEKAVVSQRLTESPCALVASQYGWSGNMER		LTESP	C	ALVASQYGWSGNMER		2		0.22318		3.96535		3.75034		0.403611		1.98745	+
P32969	60S ribosomal protein L9		RPL9		4.59208e-69		189.66		110.08		KWWGNRKELATVRTICSHVQNMIKGVTLGFR		TI	C	SHVQNMIK		2		0.57782		3.96258		3.71716		1.06605		1.98644	+
H0YJS4	Eukaryotic translation initiation factor 2 subunit 1		EIF2S1		1.45456e-18		120.57		62.088		EGIDAVKEALRAGLNCSTENMPIKINLIAPP		AGLN	C	STENMPIK		2		0.76625		3.96012		3.95438		0.129859		1.98554	+
P38117	Electron transfer flavoprotein subunit beta		ETFB		7.02954e-17		111.7		45.618		TGVVTDGVKHSMNPFCEIAVEEAVRLKEKKL		HSMNPF	C	EIAVEEAVR		3		-0.6594		3.95581		4.0113		0.219958		1.98397	+
P54577	Tyrosine--tRNA ligase, cytoplasmic		YARS		9.75e-14		86.488		57.525		LDRKEDVKKKLKKAFCEPGNVENNGVLSFIK		AF	C	EPGNVENNGVLSFIK		2		-1.7397		3.95361		3.79941		0.304564		1.98317	+
D6RJD1	Clathrin light chain B		CLTB		1.68272e-24		142.98		49.3		KEETPGTEWEKVAQLCDFNPKSSKQCKDVSR		VAQL	C	DFNPK		2		0.32006		3.95301		4.15546		0.400403		1.98295	+
E9PMH2	AH receptor-interacting protein		AIP		9.97977e-05		74.464		63.816		GHVKEAAAKYYDAIACLKNLQMKEQPGSPEW		YYDAIA	C	LK		2		-0.74421		3.94693		3.93181		0.573592		1.98073	+
P09936	Ubiquitin carboxyl-terminal hydrolase isozyme L1		UCHL1		1.68198e-213		295.17		51.876		EAIQAAHDAVAQEGQCRVDDKVNFHFILFNN		NEAIQAAHDAVAQEGQ	C	RVDDK		3		0.15621		3.94547		4.0196		1.43187		1.9802	+
P60174	Triosephosphate isomerase		TPI1		8.24308e-148		249.41		113.81		GTLNAAKVPADTEVVCAPPTAYIDFARQKLD		VPADTEVV	C	APPTAYIDFAR		3		0.42162		3.92915		3.86047		0.212964		1.97422	+
Q5T6L6	Argininosuccinate synthase		ASS1		1.50669e-06		70.438		50.222		GATGKGNDQVRFELSCYSLAPQIKVIAPWRM		FELS	C	YSLAPQIK		2		-0.03254		3.929		3.8386		1.12263		1.97416	+
P12004	Proliferating cell nuclear antigen		PCNA		1.92515e-83		206.97		49.448		LAMGVNLTSMSKILKCAGNEDIITLRAEDNA			C	AGNEDIITLR		2		1.6949		3.92689		3.9555		0.184779		1.97339	+
D6RG13	40S ribosomal protein S3a		RPS3A		2.72116e-27		131.66		50.088		NKLIPDSIGKDIEKACQSIYPLHDVFVRKVK		A	C	QSIYPLHDVFVR		3		0.02787		3.91961		3.78978		0.526063		1.97071	+
F2Z3M0	tRNA-splicing endonuclease subunit Sen15		TSEN15		1.95157e-15		99.055		56.817		___MEERGDSEPTPGCSGLGPGGVRGFGDGG		GDSEPTPG	C	SGLGPGGVR		2		0.39869		3.90492		3.80542		0.249659		1.96529	+
P05141	ADP/ATP translocase 2		SLC25A5		3.71538e-87		208.28		109.07		SGRKGTDIMYTGTLDCWRKIARDEGGKAFFK		KGTDIMYTGTLD	C	WR		3		-0.12452		3.89948		3.92244		0.454791		1.96328	+
P11387	DNA topoisomerase 1		TOP1		2.44787e-05		66.393		42.785		GMLKRRIMPEDIIINCSKDAKVPSPPPGHKW		IMPEDIIIN	C	SK		2		-1.0919		3.8958		4.20079		0.477832		1.96192	+
P78527	DNA-dependent protein kinase catalytic subunit		PRKDC		2.06086e-14		86.748		56.882		TTYRIIANALSSEPACLAEIEEDKARRILEL		IIANALSSEPA	C	LAEIEEDKAR		3		0.75844		3.88692		3.64411		0.691982		1.95863	+
P49327	Fatty acid synthase		FASN		7.7219e-45		168.61		50.897		LQELSSKADEASELACPTPKEDGLAQQQTQL		ADEASELA	C	PTPK		2		0.51464		3.88084		3.8391		0.323473		1.95637	+
Q8NCW5	NAD(P)H-hydrate epimerase		APOA1BP		3.44831e-08		71.98		53.981		EKKYQLNLPPYPDTECVYRLQ__________		YQLNLPPYPDTE	C	VYR		2		1.2529		3.87597		3.80734		0.173447		1.95456	+
P17987	T-complex protein 1 subunit alpha		TCP1		3.9581e-18		122.39		44.511		RTSASIILRGANDFMCDEMERSLHDALCVVK		GANDFM	C	DEMER		2		-0.70296		3.87306		3.7911		0.148147		1.95348	+
P63261	Actin, cytoplasmic 2		ACTG1		2.61062e-143		258.36		218.12		EEEIAALVIDNGSGMCKAGFAGDDAPRAVFP		EEEIAALVIDNGSGM	C	K		2		-0.388		3.86945		3.85977		0.137275		1.95213	+
O43175	D-3-phosphoglycerate dehydrogenase		PHGDH		6.80882e-39		150.05		62.861		KQNLSKEELIAELQDCEGLIVRSATKVTADV		EELIAELQD	C	EGLIVR		2		0.0063424		3.86008		3.98728		0.37209		1.94863	+
Q02790	Peptidyl-prolyl cis-trans isomerase FKBP4		FKBP4		8.10123e-14		112.02		48.527		MCHLKLQAFSAAIESCNKALELDSNNEKGLF		LQAFSAAIES	C	NK		2		-0.094233		3.84641		3.93438		0.171543		1.94351	+
P49411	Elongation factor Tu		TUFM		3.47812e-53		163.41		103.88		GYKGEETPVIVGSALCALEGRDPELGLKSVQ		GEETPVIVGSAL	C	ALEGR		2		0.069333		3.84401		3.701		0.4314		1.94261	+
P48735	Isocitrate dehydrogenase [NADP]		IDH2		3.05352e-19		120.84		55.724		GNQDLIRFAQMLEKVCVETVESGAMTKDLAG		V	C	VETVESGAMTK		2		1.1046		3.84389		4.10576		0.373262		1.94257	+
A0A087WTS8	Heat shock 70 kDa protein 4		HSPA4		3.13703e-39		149.73		52.862		ISLRWNSPAEEGSSDCEVFSKNHAAPFSKVL		WNSPAEEGSSD	C	EVFSK		2		-0.37376		3.8389		3.81641		0.143785		1.94069	+
A0A087WUZ3	Spectrin beta chain, non-erythrocytic 1		SPTBN1		2.3595e-06		76.073		60.157		GIKAEIDARNDSFTTCIELGKSLLARKHYAS		NDSFTT	C	IELGK		2		1.3355		3.82714		3.77276		0.627471		1.93627	+
Q96EK5	KIF1-binding protein		KIAA1279		3.23243e-11		79.489		53.453		ESIRKKAVQFGTGELCDAISAVEEKVSYLRP		AVQFGTGEL	C	DAISAVEEK		2		0.2873		3.8202		3.84451		0.0616033		1.93365	+
Q16658	Fascin		FSCN1		1.27101e-23		104.53		104.53		ATKVGKDELFALEQSCAQVVLQAANERNVST		VGKDELFALEQS	C	AQVVLQAANER		3		0.23691		3.79974		3.86653		0.168626		1.9259	+
P14618	Pyruvate kinase PKM		PKM		7.76332e-29		117.35		75.773		TARQAHLYRGIFPVLCKDPVQEAWAEDVDLR		GIFPVL	C	KDPVQEAWAEDVDLR		3		-0.85226		3.79738		3.77185		0.497182		1.925	+
P04083	Annexin A1		ANXA1		2.65446e-20		117.2		101.92		NDIKAFYQKMYGISLCQAILDETKGDYEKIL		MYGISL	C	QAILDETKGDYEK		3		-0.37518		3.79404		3.70699		0.55251		1.92374	+
P53621	Coatomer subunit alpha		COPA		3.87799e-09		55.453		55.453		KNLKNEITKKVQVPNCDEIFYAGTGNLLLRD		VQVPN	C	DEIFYAGTGNLLLR		2		-0.90358		3.79103		3.78088		0.160743		1.92259	+
G8JLG1	Structural maintenance of chromosomes protein 1A		SMC1A		3.3259e-11		110.38		54.259		KRLYPGSVYGRLIDLCQPTQKKYQIAVTKVL		LIDL	C	QPTQK		2		2.3484		3.78311		3.9713		0.522456		1.91957	+
F6RFD5	Destrin		DSTN		1.24918e-08		89.266		60.255		TDPFKHFVGMLPEKDCRYALYDASFETKESR		HFVGMLPEKD	C	R		3		0.29061		3.77856		3.75743		0.473001		1.91784	+
A0A087WVQ6	Clathrin heavy chain 1		CLTC		7.52135e-53		172.91		48.216		LKLLLPWLEARIHEGCEEPATHNALAKIYID		IHEG	C	EEPATHNALAK		3		-0.13522		3.77718		3.82486		0.238869		1.91731	+
A6NF51	3'(2'),5'-bisphosphate nucleotidase 1		BPNT1		2.37414e-08		75.911		43.592		IITTTRSHSNKLVTDCVAAMNPDAVLRVGGA		LVTD	C	VAAMNPDAVLR		2		0.26299		3.76157		3.72423		0.119604		1.91134	+
O75083	WD repeat-containing protein 1		WDR1		6.02286e-09		60.764		42.633		KQSRPYRLATGSDDNCAAFFEGPPFKFKFTI		LATGSDDN	C	AAFFEGPPFK		2		-0.26134		3.74614		3.77489		0.129161		1.90541	+
P16455	Methylated-DNA--protein-cysteine methyltransferase		MGMT		4.60626e-07		71.879		71.879		RTTLDSPLGKLELSGCEQGLHEIKLLGKGTS		LELSG	C	EQGLHEIK		3		-0.251		3.74601		3.58997		0.357321		1.90536	+
I6L9B1	Band 4.1-like protein 2		EPB41L2		3.00411e-20		115.68		71.08		TVQCKVTLLDGTEYSCDLEKHAKGQVLFDKV		VTLLDGTEYS	C	DLEK		2		1.3172		3.74167		3.79611		0.390138		1.90368	+
Q9ULV4	Coronin-1C		CORO1C		8.49125e-13		108.72		72.29		LDEILKEIKSIKDTICNQDERISKLEQQMAK		SIKDTI	C	NQDER		3		0.1495		3.739		3.72074		0.042575		1.90265	+
O60216	Double-strand-break repair protein rad21 homolog		RAD21		5.56602e-13		100.22		56.569		ALAKTGAESISLLELCRNTNRKQAAAKFYSF		TGAESISLLEL	C	R		2		-1.5258		3.73674		3.84046		0.275797		1.90178	+
P50995	Annexin A11		ANXA11		3.64111e-22		117		100.43		YEIKEAIKGVGTDEACLIEILASRSNEHIRE		GVGTDEA	C	LIEILASR		2		-0.51254		3.72914		3.67598		0.252579		1.89884	+
H7C341	Splicing factor 3B subunit 1		SF3B1		1.13375e-23		134.98		61.344		LTPILKNRHEKVQENCIDLVGRIADRGAEYV		VQEN	C	IDLVGR		2		2.6874		3.71231		3.83394		0.429338		1.89232	+
Q15029	116 kDa U5 small nuclear ribonucleoprotein component		EFTUD2		5.79828e-30		132.64		48.288		EQTHPEIRKRYDQDLCYTDILFTEQERGVGI		YDQDL	C	YTDILFTEQER		2		-1.2079		3.71109		3.46276		0.525814		1.89184	+
O00299	Chloride intracellular channel protein 1		CLIC1		3.58257e-09		81.656		46.121		SQRKFLDGNELTLADCNLLPKLHIVQVVCKK		FLDGNELTLAD	C	NLLPK		2		0.15681		3.70869		3.7558		0.235668		1.89091	+
C9JNV2	Protein BUD31 homolog		BUD31		0.00180134		47.574		42.287		LFYKRKAISRELYEYCIKEGYADKNLIAKWK		ELYEY	C	IK		2		-0.54885		3.70711		3.87184		0.644643		1.89029	+
A0A024R4E5			HDLBP		1.69471e-12		96.673		86.497		PTYKDAFPPLPEKAACLESAQEPAGAWGNKI		AA	C	LESAQEPAGAWGNK		2		0.28241		3.69938		3.72741		0.0952773		1.88729	+
P67775	Serine/threonine-protein phosphatase 2A catalytic subunit alpha isoform		PPP2CA		1.86268e-56		173.72		147.26		VFTKELDQWIEQLNECKQLSESQVKSLCEKA		ELDQWIEQLNE	C	K		2		-1.1324		3.69139		3.67142		0.079827		1.88417	+
J3KPE3	Guanine nucleotide-binding protein subunit beta-2-like 1		GNB2L1		6.81727e-63		185.67		97.45		CKYTVQDESHSEWVSCVRFSPNSSNPIIVSC		YTVQDESHSEWVS	C	VR		3		-0.62422		3.68934		3.67615		0.165021		1.88336	+
Q14684	Ribosomal RNA processing protein 1 homolog B		RRP1B		3.38349e-07		77.776		47.774		SRIKVFLDVLMKEVLCPESQSPNGVRFHFID		EVL	C	PESQSPNGVR		2		-1.8961		3.67729		3.67913		0.478102		1.87864	+
C9J0F2	Protein-L-isoaspartate O-methyltransferase		PCMT1		2.37099e-39		151.8		79.837		AKALDVGSGSGILTACFARMVGCTGKVIGID		ALDVGSGSGILTA	C	FAR		2		1.6261		3.67303		3.63347		0.746604		1.87697	+
X6RFL8	Ras-related protein Rab-14		RAB14		7.1579e-13		101.42		101.42		SCLLHQFTEKKFMADCPHTIGVEFGTRIIEV		FMAD	C	PHTIGVEFGTR		3		0.17175		3.67213		3.61695		0.301562		1.87662	+
E5RI99	60S ribosomal protein L30		RPL30		1.88535e-43		156.73		82.877		GVHHYSGNNIELGTACGKYYRVCTLAIIDPG		TGVHHYSGNNIELGTA	C	GK		3		0.44745		3.66662		3.60957		0.526045		1.87445	+
P36871	Phosphoglucomutase-1		PGM1		1.01164e-12		106.26		59.227		DKIFQISKTIEEYAVCPDLKVDLGVLGKQQF		TIEEYAV	C	PDLK		2		-0.42701		3.65961		3.75279		0.452438		1.87169	+
P19367	Hexokinase-1		HK1		7.74052e-11		72.359		62.589		LQVRAILQQLGLNSTCDDSILVKTVCGVVSR		AILQQLGLNST	C	DDSILVK		2		0.13401		3.65144		3.81058		0.237296		1.86847	+
H3BNF0	Cytosolic Fe-S cluster assembly factor NUBP2		NUBP2		1.36681e-06		68.283		57.288		LRHAGKKVGILDVDLCGPSIPRMLGAQGRAV		VGILDVDL	C	GPSIPR		2		-1.7736		3.65128		3.71482		0.182709		1.8684	+
P40926	Malate dehydrogenase		MDH2		4.84963e-13		110.31		78.964		IGGHAGKTIIPLISQCTPKVDFPQDQLTALT		TIIPLISQ	C	TPK		2		0.29386		3.64879		3.62416		0.510847		1.86742	+
X6RJS7	Lys-63-specific deubiquitinase BRCC36		BRCC3		5.96565e-19		121.9		68.536		GKVCLESAVELPKILCQEEQDAYRRI_____		IL	C	QEEQDAYR		2		-0.53022		3.64164		3.6053		0.13479		1.86459	+
F1T0I1			SEC16A		3.30084e-09		66.893		48.907		LLVPHTHARDSSQGPCEPLPGPLTQPRAHAS		DSSQGP	C	EPLPGPLTQPR		2		0.090276		3.64079		3.85044		0.388544		1.86425	+
Q96PK6	RNA-binding protein 14		RBM14		1.28419e-29		132.84		85.493		PLNTWKIFVGNVSAACTSQELRSLFERRGRV		IFVGNVSAA	C	TSQELR		2		0.32433		3.63869		3.69771		1.53493		1.86342	+
P00558	Phosphoglycerate kinase 1		PGK1		1.60212e-62		175.26		77.506		VLFLKDCVGPEVEKACANPAAGSVILLENLR		A	C	ANPAAGSVILLENLR		2		-0.22677		3.63675		3.5478		0.304442		1.86265	+
A0A087WVQ6	Clathrin heavy chain 1		CLTC		4.82733e-57		184.03		94.122		LSVYLRANVPNKVIQCFAETGQVQKIVLYAK		VIQ	C	FAETGQVQK		2		-0.16391		3.63607		3.60415		0.639293		1.86238	+
E5RI99	60S ribosomal protein L30		RPL30		2.84765e-62		177.88		157.68		NNIELGTACGKYYRVCTLAIIDPGDSDIIRS		V	C	TLAIIDPGDSDIIR		2		0.42427		3.6347		3.56252		0.380557		1.86184	+
P34897	Serine hydroxymethyltransferase		SHMT2		5.14294e-30		133.87		43.592		RYYGGAEVVDEIELLCQRRALEAFDLDPAQW		YYGGAEVVDEIELL	C	QR		3		-0.29016		3.63083		3.66273		0.498935		1.8603	+
Q13451	Peptidyl-prolyl cis-trans isomerase FKBP5		FKBP5		1.47125e-05		73.499		64.82		IGIDKALEKMQREEQCILYLGPRYGFGEAGK		EEQ	C	ILYLGPR		2		0.32582		3.62589		3.59986		0.0651924		1.85834	+
Q5VWC4	26S proteasome non-ATPase regulatory subunit 4		PSMD4		5.07472e-47		159.18		79.346		LPTRLQAQQDAVNIVCHSKTRSNPENNVGLI		LQAQQDAVNIV	C	HSK		3		-0.33159		3.62568		3.43498		0.60213		1.85825	+
O00232	26S proteasome non-ATPase regulatory subunit 12		PSMD12		3.38471e-36		143.98		69.92		YLSICKHYRAIYDTPCIQAESEKWQQALKSV		AIYDTP	C	IQAESEK		2		0.25137		3.61378		3.60267		0.319824		1.85351	+
A0A087WV73	Probable 28S rRNA (cytosine(4447)-C(5))-methyltransferase		NOP2		1.24576e-09		84.508		55.755		PKVVGGFDRVLLDAPCSGTGVISKDPAVKTN		VLLDAP	C	SGTGVISK		2		0.051586		3.61281		3.60952		0.612017		1.85312	+
K7ENG2	Splicing factor U2AF 65 kDa subunit		U2AF2		2.41187e-15		99.044		63.691		SIEIPRPVDGVEVPGCGKIFVEFTSVFDCQK		SIEIPRPVDGVEVPG	C	GK		3		1.6824		3.59785		3.64934		0.173337		1.84713	+
P08574	Cytochrome c1, heme protein		CYC1		1.60492e-19		120.87		120.84		CHSMDFVAYRHLVGVCYTEDEAKELAAEVEV		HLVGV	C	YTEDEAK		2		0.81363		3.59106		3.29813		0.524512		1.84441	+
H7C3A1	Serrate RNA effector molecule homolog		SRRT		4.99385e-16		115.71		45.598		RGWVTFDRSVNIKEICWNLQNIRLRECELSP		EI	C	WNLQNIR		2		-0.91419		3.57711		3.09073		0.691505		1.8388	+
P46940	Ras GTPase-activating-like protein IQGAP1		IQGAP1		4.30867e-28		104.23		82.475		ALRSPDVGLYGVIPECGETYHSDLAEAKKKK		SPDVGLYGVIPE	C	GETYHSDLAEAK		3		-0.53928		3.57444		3.59958		0.0930534		1.83772	+
M0R0F0	40S ribosomal protein S5		RPS5		1.99035e-70		192.15		89.46		DVSPLRRVNQAIWLLCTGAREAAFRNIKTIA		VNQAIWLL	C	TGAR		2		-0.71922		3.56747		3.56786		0.611755		1.8349	+
Q15393	Splicing factor 3B subunit 3		SF3B3		5.18704e-25		114.96		80.316		RSYYFPVKNVIDGDLCEQFNSMEPNKQKNVS		NVIDGDL	C	EQFNSMEPNK		2		-0.61505		3.56445		3.6477		0.201518		1.83368	+
Q9UQ80	Proliferation-associated protein 2G4		PA2G4		2.36639e-42		147.17		53.453		SLVEASSSGVSVLSLCEKGDAMIMEETGKIF		SLVEASSSGVSVLSL	C	EK		2		-0.90214		3.56179		3.44646		0.68289		1.8326	+
P20073	Annexin A7		ANXA7		1.07735e-10		93.424		50.305		RLYQAGEGRLGTDESCFNMILATRSFPQLRA		LGTDES	C	FNMILATR		2		-0.78381		3.55887		3.45876		0.374083		1.83142	+
P62701	40S ribosomal protein S4, X isoform		RPS4X		1.323e-76		191.51		143.28		TGKITDFIKFDTGNLCMVTGGANLGRIGVIT		FDTGNL	C	MVTGGANLGR		2		-0.89304		3.55716		3.48354		0.316156		1.83073	+
P46060	Ran GTPase-activating protein 1		RANGAP1		2.55839e-25		130.1		88.101		TLKTLRQVEVINFGDCLVRSKGAVAIADAIR		QVEVINFGD	C	LVR		2		-0.31742		3.55535		3.56693		0.394451		1.82999	+
P07814	Bifunctional glutamate/proline--tRNA ligase		EPRS		9.01607e-09		90.412		43.03		KAEKSPKAKINEAVECLLSLKAQYKEKTGKE		INEAVE	C	LLSLK		2		0.62874		3.55394		3.66178		0.416008		1.82942	+
P78371	T-complex protein 1 subunit beta		CCT2		1.21576e-36		153.09		111.83		QQILDEAERSLHDALCVLAQTVKDSRTVYGG		SLHDAL	C	VLAQTVK		2		0.018965		3.55361		3.54246		0.784537		1.82929	+
H3BPK3	Hydroxyacylglutathione hydrolase		HAGH		3.88003e-09		87.719		69.03		LLEVLGRLPPDTRVYCGHEYTINNLKFARHV		VY	C	GHEYTINNLK		3		-0.1137		3.55212		3.43582		0.701775		1.82868	+
F8W642	Citrate synthase		CS		1.07471e-10		107.57		54.982		DPDEGIRFRGFSIPECQKLLPKAKGGEEPLP		GFSIPE	C	QK		2		-0.1756		3.54492		3.51036		0.571481		1.82575	+
P12004	Proliferating cell nuclear antigen		PCNA		5.7422e-48		171.08		45.614		ICRDLSHIGDAVVISCAKDGVKFSASGELGN		DLSHIGDAVVIS	C	AK		2		-3.9465		3.53944		3.49492		0.345775		1.82352	+
Q14315	Filamin-C		FLNC		1.0328e-13		113.24		49.448		QLTASIRAPSGNEEPCLLKRLPNRHIGISFT		APSGNEEP	C	LLK		2		0.064632		3.53692		3.70241		0.677853		1.8225	+
P30084	Enoyl-CoA hydratase		ECHS1		1.72563e-72		192.18		69.261		AGADIKEMQNLSFQDCYSSKFLKHWDHLTQV		EMQNLSFQD	C	YSSK		2		-0.86351		3.53564		3.31385		0.833827		1.82197	+
J3KTA4	Probable ATP-dependent RNA helicase DDX5		DDX5		7.09353e-07		90.906		70.028		EICIATPGRLIDFLECGKTNLRRTTYLVLDE		LIDFLE	C	GK		2		-0.58634		3.53047		3.54271		0.119444		1.81986	+
P10809	60 kDa heat shock protein		HSPD1		2.19804e-62		180.11		55.011		VEEGIVLGGGCALLRCIPALDSLTPANEDQK			C	IPALDSLTPANEDQK		2		0.24623		3.52831		3.40028		0.391291		1.81898	+
Q9UIA9	Exportin-7		XPO7		6.50989e-37		147.64		113.4		_MADHVQSLAQLENLCKQLYETTDTTTRLQA		ADHVQSLAQLENL	C	K		2		0.14138		3.52826		3.51578		0.414978		1.81896	+
D6RG13	40S ribosomal protein S3a		RPS3A		1.12894e-34		155.43		128.35		FRKFKLITEDVQGKNCLTNFHGMDLTRDKMC		N	C	LTNFHGMDLTR		2		0.18008		3.52743		3.4634		0.404133		1.81862	+
P09211	Glutathione S-transferase P		GSTP1		1.25567e-10		100.25		70.056		VVTVETWQEGSLKASCLYGQLPKFQDGDLTL		AS	C	LYGQLPK		2		0.51599		3.52671		3.48607		0.412124		1.81832	+
P60953	Cell division control protein 42 homolog		CDC42		5.76529e-06		81.017		81.017		FENVKEKWVPEITHHCPKTPFLLVGTQIDLR		WVPEITHH	C	PK		3		0.55824		3.52497		3.54996		0.326657		1.81761	+
H3BPK3	Hydroxyacylglutathione hydrolase		HAGH		1.0455e-07		91.313		43.68		VAGCGKFYEGTADEMCKALLEVLGRLPPDTR		FYEGTADEM	C	K		2		0.032352		3.5212		3.49064		0.45997		1.81607	+
O00299	Chloride intracellular channel protein 1		CLIC1		2.70224e-23		135.83		69.825		ADCNLLPKLHIVQVVCKKYRGFTIPEAFRGV		LHIVQVV	C	K		2		-0.41425		3.51774		3.47876		0.81337		1.81465	+
A0A0A0MR02	Voltage-dependent anion-selective channel protein 2		VDAC2		1.0821e-94		208.13		43.696		GFGFGLVKLDVKTKSCSGVEFSTSGSSNTDT		S	C	SGVEFSTSGSSNTDTGK		2		0.42661		3.51399		3.52664		0.834259		1.81311	+
Q16658	Fascin		FSCN1		4.41746e-11		100.93		93.345		ATGGVQSTASSKNASCYFDIEWRDRRITLRA		NAS	C	YFDIEWR		2		-0.98571		3.51291		3.53761		0.214323		1.81267	+
D6RG15	Twinfilin-2		TWF2		1.1509e-08		80.387		49.595		KDDLSFAGYQKHLSSCAAPAPLTSAERELQQ		HLSS	C	AAPAPLTSAER		3		-0.69361		3.51123		3.41077		0.688998		1.81198	+
O43390	Heterogeneous nuclear ribonucleoprotein R		HNRNPR		4.93629e-24		139.78		44.847		ITFCGKEAAQEAVKLCDSYEIRPGKHLGVCI		L	C	DSYEIRPGK		2		0.285		3.50635		3.43005		0.228748		1.80997	+
A0A087WW66	26S proteasome non-ATPase regulatory subunit 1		PSMD1		1.86033e-15		113.99		43.03		VETIIAKCIDHYTKQCVENADLPEGEKKPID		Q	C	VENADLPEGEK		2		-0.1548		3.50355		3.53985		0.227439		1.80882	+
H0Y8E6	DNA replication licensing factor MCM2		MCM2		8.09176e-06		59.345		59.345		PGGKHKVRGDINVLLCGDPGTAKSQFLKYIE		GDINVLL	C	GDPGTAK		2		0.88419		3.50034		3.64459		0.221021		1.80749	+
M0R2M1	Alpha-soluble NSF attachment protein		NAPA		5.53365e-32		148.56		53.567		FFSGLFGGSSKIEEACEIYARAANMFKMAKN		IEEA	C	EIYAR		2		0.29153		3.49756		3.54885		0.59824		1.80635	+
K7ES31	Eukaryotic translation initiation factor 3 subunit K		EIF3K		1.69111e-08		86.944		54.898		LLKALTNLPHTDFTLCKCMIDQAHQEERPIR		ALTNLPHTDFTL	C	K		2		0.14222		3.49728		3.4278		0.505563		1.80623	+
Q9Y490	Talin-1		TLN1		1.6132e-07		79.337		79.337		LEATTEHIRQELAVFCSPEPPAKTSTPEDFI		QELAVF	C	SPEPPAK		2		-0.86498		3.49627		3.16613		0.709744		1.80582	+
Q96EL3	39S ribosomal protein L53		MRPL53		6.4912e-14		112.42		63.185		LQTVSSEKVRSTNLNCSVIADVRHDGSEPCV		STNLN	C	SVIADVR		2		1.2211		3.49086		3.38003		0.42563		1.80358	+
P12004	Proliferating cell nuclear antigen		PCNA		7.26371e-58		158.44		43.164		DLDVEQLGIPEQEYSCVVKMPSGEFARICRD		LMDLDVEQLGIPEQEYS	C	VVK		3		-0.55221		3.48855		3.55205		0.269288		1.80263	+
F2Z2C0	Exosome complex exonuclease RRP44		DIS3		2.95167e-20		115.91		108.58		VKSLTANPELIDRLACLSEEGNEIESGKIIF		LA	C	LSEEGNEIESGK		2		0.25817		3.48451		3.58863		0.432917		1.80095	+
P30050	60S ribosomal protein L12		RPL12		2.06917e-106		218.28		48.216		SGTIKEILGTAQSVGCNVDGRHPHDIIDDIN		EILGTAQSVG	C	NVDGR		2		0.57338		3.48402		3.39147		0.441157		1.80075	+
Q5HY54	Filamin-A		FLNA		5.5752e-37		135.49		112.55		PSKAEISFEDRKDGSCGVAYVVQEPGDYEVS		DGS	C	GVAYVVQEPGDYEVSVK		2		0.20152		3.48271		3.46886		0.469154		1.80021	+
B0QY90	Eukaryotic translation initiation factor 3 subunit L		EIF3L		1.26315e-22		124.68		66.809		QKGDPQVYEELFSYSCPKFLSPVVPNYDNVH		GDPQVYEELFSYS	C	PK		2		0.17879		3.47751		3.40858		0.338259		1.79805	+
X6RFL8	Ras-related protein Rab-14		RAB14		4.6734e-32		150.06		92.611		IFKYIIIGDMGVGKSCLLHQFTEKKFMADCP		S	C	LLHQFTEK		2		-0.06835		3.47157		3.49122		0.570577		1.79559	+
E5RI99	60S ribosomal protein L30		RPL30		1.14016e-56		185.29		70.942		MIRQGKAKLVILANNCPALRKSEIEYYAMLA		LVILANN	C	PALR		2		0.78947		3.47025		3.36648		0.422062		1.79504	+
P10809	60 kDa heat shock protein		HSPD1		2.46127e-39		151.56		133.48		ATRAAVEEGIVLGGGCALLRCIPALDSLTPA		AAVEEGIVLGGG	C	ALLR		2		-0.22488		3.46968		3.37225		0.697911		1.7948	+
H0Y8E6	DNA replication licensing factor MCM2		MCM2		5.36031e-05		63.624		41.695		WTLEAGALVLADRGVCLIDEFDKMNDQDRTS		GV	C	LIDEFDKMNDQDR		3		-0.35865		3.46744		3.41938		0.411243		1.79387	+
Q8WVC2	40S ribosomal protein S21		RPS21		1.18512e-10		106.91		48.794		KVTGRFNGQFKTYAICGAIRRMGESDDSILR		TYAI	C	GAIR		2		-0.85571		3.46522		3.46095		0.537911		1.79295	+
Q09028	Histone-binding protein RBBP4		RBBP4		6.59297e-06		69.03		40.767		HEGEVNRARYMPQNPCIIATKTPSSDVLVFD		YMPQNP	C	IIATK		2		-0.89089		3.46269		3.44527		0.726146		1.79189	+
P55072	Transitional endoplasmic reticulum ATPase		VCP		1.40342e-167		265.27		157.11		EEESLNEVGYDDIGGCRKQLAQIKEMVELPL		EDEEESLNEVGYDDIGG	C	R		2		-0.41303		3.4614		3.48351		0.638491		1.79136	+
P09525	Annexin A4		ANXA4		3.46162e-16		100.43		51.495		QELRRAMKGAGTDEGCLIEILASRTPEEIRR		GAGTDEG	C	LIEILASR		2		0.034897		3.45511		4.04255		1.47195		1.78873	n.s.
P23396	40S ribosomal protein S3		RPS3		5.92288e-44		163.83		64.121		GSVELYAEKVATRGLCAIAQAESLRYKLLGG		GL	C	AIAQAESLR		2		-2.2684		3.44864		3.43169		0.365577		1.78603	+
Q15181	Inorganic pyrophosphatase		PPA1		3.15524e-59		176.89		82.651		WKALVTKKTNGKGISCMNTTLSESPFKCDPD		GIS	C	MNTTLSESPFK		2		-0.24795		3.43947		3.38806		0.359662		1.78219	+
P13639	Elongation factor 2		EEF2		1.68097e-25		124.29		53.033		ITIHLPSPVTAQKYRCELLYEGPPDDEAAMG		YR	C	ELLYEGPPDDEAAMGIK		3		0.81943		3.43016		3.38869		0.436218		1.77828	+
A0A0A0MR02	Voltage-dependent anion-selective channel protein 2		VDAC2		6.6615e-47		147.25		41.615		TDNTLGTEIAIEDQICQGLKLTFDTTFSPNT		WNTDNTLGTEIAIEDQI	C	QGLK		3		1.0061		3.42312		3.48525		0.177707		1.77531	+
H0YKT8	Proteasome subunit beta type		PSMA4		8.92677e-91		194.97		89.272		VFFSEKIYKLNEDMACSVAGITSDANVLTNE		LNEDMA	C	SVAGITSDANVLTNELR		2		-1.0356		3.41784		3.4779		0.271599		1.77308	+
Q12765	Secernin-1		SCRN1		1.54809e-09		94.688		62.162		VYFSAADHEPESKVECTYISIDQVPRTYAIM		VE	C	TYISIDQVPR		2		2.4284		3.41732		3.39427		0.0418851		1.77287	+
E9PKG1	Protein arginine N-methyltransferase 1		PRMT1		2.83696e-06		83.883		45.565		PLVDVVDPKQLVTNACLIKEVDIYTVKVEDL		QLVTNA	C	LIK		2		0.27653		3.41407		3.67235		0.4745		1.77149	+
P30520	Adenylosuccinate synthetase isozyme 2		ADSS		2.29839e-14		108.97		47.774		KGKVVDLLAQDADIVCRCQGGNNAGHTVVVD		VVDLLAQDADIV	C	R		2		-0.28333		3.41368		3.39099		0.0707634		1.77133	+
E9PLC6	NADH dehydrogenase [ubiquinone] flavoprotein 1		NDUFV1		1.95708e-14		100.11		82.651		PKYLVVNADEGEPGTCKDREILRHDPHKLLE		YLVVNADEGEPGT	C	K		2		0.72943		3.4114		3.45437		1.0347		1.77036	+
P21964	Catechol O-methyltransferase		COMT		1.83507e-16		106.82		84.508		LSPGARLITIEINPDCAAITQRMVDFAGVKD		LITIEINPD	C	AAITQR		2		0.46927		3.40908		3.54685		0.530563		1.76938	+
P46940	Ras GTPase-activating-like protein IQGAP1		IQGAP1		5.77884e-14		101.3		61.409		LSQSYQKFRRFFQTACDVPELQDKFNVDEYS		FFQTA	C	DVPELQDK		2		0.016232		3.40574		3.43189		0.321411		1.76797	+
P33176	Kinesin-1 heavy chain		KIF5B		3.60629e-50		165.45		59.728		RVFQSSTSQEQVYNDCAKKIVKDVLEGYNGT		VFQSSTSQEQVYND	C	AK		2		0.73947		3.40548		3.4064		0.190821		1.76786	+
P12277	Creatine kinase B-type		CKB		1.77746e-18		118.76		43.03		SMQKGGNMKEVFTRFCTGLTQIETLFKSKDY		F	C	TGLTQIETLFK		2		0.46756		3.40297		3.4211		0.336864		1.7668	+
A0A0C4DGL3	Deoxyuridine 5'-triphosphate nucleotidohydrolase		DUT		7.83638e-20		118.24		68.972		KAVVKTDIQIALPSGCYGRVAPRSGLAAKHF		TDIQIALPSG	C	YGR		2		-0.95798		3.40267		3.34685		0.218981		1.76667	+
Q99832	T-complex protein 1 subunit eta		CCT7		4.17334e-25		128.74		66.387		IGAYAKALEIIPRQLCDNAGFDATNILNKLR		QL	C	DNAGFDATNILNK		2		-0.43207		3.40245		3.39862		0.198716		1.76658	+
P10768	S-formylglutathione hydrolase		ESD		1.46828e-100		228.12		63.091		GGLQKVFEHDSVELNCKMKFAVYLPPKAETG		VFEHDSVELN	C	K		3		0.32012		3.40002		3.3729		0.482429		1.76554	+
Q9Y295	Developmentally-regulated GTP-binding protein 1		DRG1		2.36823e-19		104.84		81.003		GFKKKDKGGINLTATCPQSELDAETVKSILA		GGINLTAT	C	PQSELDAETVK		2		0.46646		3.39996		3.34008		0.114149		1.76552	+
Q5HY54	Filamin-A		FLNA		5.01459e-52		145.2		62.582		SKLQVEPAVDTSGVQCYGPGIEGQGVFREAT		LQVEPAVDTSGVQ	C	YGPGIEGQGVFR		3		0.66921		3.39506		3.33074		0.490829		1.76344	+
P21964	Catechol O-methyltransferase		COMT		1.27212e-07		73.834		50.305		HWKDRYLPDTLLLEECGLLRKGTVLLADNVI		YLPDTLLLEE	C	GLLR		2		-0.13329		3.39433		3.42225		0.0810063		1.76313	+
P18754	Regulator of chromosome condensation		RCC1		1.3865e-39		154.46		84.653		HTVCLSKSGQVYSFGCNDEGALGRDTSVEGS		SGQVYSFG	C	NDEGALGR		2		-0.2648		3.39057		3.35455		0.265719		1.76153	+
Q14181	DNA polymerase alpha subunit B		POLA2		1.22897e-07		86.803		44.511		SGRGGAGNISLKVLGCPEALTGSYKSMFQKL		VLG	C	PEALTGSYK		2		0.737		3.38883		3.36614		0.0984365		1.76079	+
A0A087WUD3	Oligosaccharyltransferase complex subunit OSTC		OSTC		4.60491e-09		94.767		83.182		__METLYRVPFLVLECPNLKLKKPPWLHMPS		VPFLVLE	C	PNLK		2		0.14069		3.38841		3.26756		0.527429		1.76061	+
Q9BSH4	Translational activator of cytochrome c oxidase 1		TACO1		1.31714e-12		103.91		49.081		KETEDEEERNVFKFICDASSLHQVRKKLDSL		FI	C	DASSLHQVR		3		0.39432		3.38505		3.55219		0.30284		1.75918	+
Q5JV99	Serine/threonine-protein kinase 24		STK24		7.62347e-10		83.54		78.69		IISPLFAELKEKSQACGGNLGSIEELRGAIY		SQA	C	GGNLGSIEELR		2		-0.48277		3.37876		3.17882		0.525411		1.75649	+
Q92598	Heat shock protein 105 kDa		HSPH1		3.21628e-21		127.36		47.774		ERRSVLDAAQIVGLNCLRLMNDMTAVALNYG		SVLDAAQIVGLN	C	LR		2		-0.13759		3.37134		3.4291		0.701588		1.75332	+
Q9BUH6	Uncharacterized protein C9orf142		C9orf142		2.33292e-05		63.473		63.473		PDPQRGGPGPGVRRRCPGESLINPGFKSKKP			C	PGESLINPGFK		2		0.64445		3.36887		3.47085		0.268145		1.75227	+
P10644	cAMP-dependent protein kinase type I-alpha regulatory subunit		PRKAR1A		0.000298624		58.699		49.3		CVKLDRPRFERVLGPCSDILKRNIQQYNSFV		VLGP	C	SDILK		2		-0.90014		3.36791		3.4235		0.317049		1.75185	+
D6RCF4	CDGSH iron-sulfur domain-containing protein 2		CISD2		3.92975e-10		92.265		52.527		KENPKVVNEINIEDLCLTKAAYCRCWRSKTF		VVNEINIEDL	C	LTK		2		0.60406		3.36346		3.37027		0.199866		1.74995	+
P31930	Cytochrome b-c1 complex subunit 1		UQCRC1		9.14231e-28		128.72		59.339		LRNALVSHLDGTTPVCEDIGRSLLTYGRRIP		NALVSHLDGTTPV	C	EDIGR		3		-0.59524		3.35158		3.37828		0.340092		1.74484	+
P22314	Ubiquitin-like modifier-activating enzyme 1		UBA1		9.69911e-71		197.38		54.09		AMVSMVTKDNPGVVTCLDEARHGFESGDFVS		DNPGVVT	C	LDEAR		2		-0.7023		3.35158		3.35973		0.198115		1.74484	+
F5H5D3	Tubulin alpha-1C chain		TUBA1C		5.1436e-34		145.6		70.889		IATIKTKRTIQFVDWCPTGFKVGINYQPPTV		TIQFVDW	C	PTGFK		2		-0.30746		3.33831		3.35373		0.393425		1.73912	+
Q99615	DnaJ homolog subfamily C member 7		DNAJC7		7.12584e-28		133.48		64.52		KLDDTYIKAYLRRAQCYMDTEQYEEAVRDYE		AQ	C	YMDTEQYEEAVR		2		-0.48511		3.33662		3.1204		0.532154		1.73839	+
J3QSV6	Ribosomal L1 domain-containing protein 1		RSL1D1		1.4325e-15		113.01		85.469		SVNLLSKNLSREINDCIGGTVLNISKSGSCS		EIND	C	IGGTVLNISK		2		-0.49657		3.33649		3.34699		0.360614		1.73833	+
Q9Y2Z0	Suppressor of G2 allele of SKP1 homolog		SUGT1		2.88945e-38		157.86		113.76		LTKALEQKPDDAQYYCQRAYCHILLGNYCVA		ALEQKPDDAQYY	C	QR		2		0.080164		3.33176		3.38839		0.135687		1.73629	+
Q99714	3-hydroxyacyl-CoA dehydrogenase type-2		HSD17B10		7.77201e-12		93.909		56.746		PNSGGEAQAKKLGNNCVFAPADVTSEKDVQT		LGNN	C	VFAPADVTSEK		2		0.048387		3.33076		3.22752		0.631354		1.73585	+
E5RHE1	Voltage-dependent anion-selective channel protein 3		VDAC3		4.83085e-08		95.618		49.448		DTGKASGNLETKYKVCNYGLTFTQKWNTDNT		V	C	NYGLTFTQK		2		0.85309		3.33023		3.30751		0.0591524		1.73562	+
P49792	E3 SUMO-protein ligase RanBP2		RANBP2		8.54581e-19		123.95		123.95		KIEVKTGEEDEEEFFCNRAKLFRFDVESKEW		TGEEDEEEFF	C	NR		2		-0.80432		3.32156		3.24144		0.36782		1.73186	+
P84095	Rho-related GTP-binding protein RhoG		RHOG		1.00228e-25		138.24		66.989		GQALAKQIHAVRYLECSALQQDGVKEVFAEA		YLE	C	SALQQDGVK		2		-0.9402		3.32111		3.28565		0.453896		1.73167	+
E9PCY7	Heterogeneous nuclear ribonucleoprotein H		HNRNPH1		8.63284e-80		191.93		66.022		RYGDGGSTFQSTTGHCVHMRGLPYRATENDI		YGDGGSTFQSTTGH	C	VHMR		3		0.10586		3.30933		3.41939		0.375489		1.72654	+
P23786	Carnitine O-palmitoyltransferase 2		CPT2		6.64854e-06		79.659		79.659		AKEKFDATMKTLTIDCVQFQRGGKEFLKKQK		TLTID	C	VQFQR		2		0.88644		3.30558		3.4361		0.840133		1.7249	+
P13797	Plastin-3		PLS3		6.87059e-122		229.1		226.75		IAKTFRKAINRKEGICALGGTSELSSEGTQH		EGI	C	ALGGTSELSSEGTQHSYSEEEK		3		0.14984		3.30045		3.29639		0.504367		1.72266	+
Q9UMS4	Pre-mRNA-processing factor 19		PRPF19		6.66047e-73		191.46		61.409		TRQELSHALYQHDAACRVIARLTKEVTAARE		QELSHALYQHDAA	C	R		3		-1.306		3.29919		3.28457		0.200838		1.72211	+
P55060	Exportin-2		CSE1L		4.44821e-103		219.52		95.236		HYKNLFEDQNTLTSICEKVIVPNMEFRAADE		NLFEDQNTLTSI	C	EK		2		0.32394		3.29669		3.4203		0.499478		1.72102	+
H3BQZ9	Adenine phosphoribosyltransferase		APRT		2.48284e-47		148.52		72.99		VVDDLLATGGTMNAACELLGRLQAEVLECVS		VVVVDDLLATGGTMNAA	C	ELLGR		2		-0.14887		3.29445		3.31573		0.216874		1.72004	+
Q16555	Dihydropyrimidinase-related protein 2		DPYSL2		1.27212e-07		73.834		55.755		AELRGVPRGLYDGPVCEVSVTPKTVTPASSA		GLYDGPV	C	EVSVTPK		2		0.081696		3.28629		3.28328		0.154446		1.71646	+
Q14204	Cytoplasmic dynein 1 heavy chain 1		DYNC1H1		1.43984e-14		103.79		66.387		WSKKYEFGESDLRSACDTVDTWLDDTAKGRQ		SA	C	DTVDTWLDDTAK		2		-1.3993		3.27094		3.40104		0.319838		1.7097	+
E9PJR1	Transcription factor p65		RELA		2.75001e-05		62.088		45.28		LVGKDCRDGFYEAELCPDRCIHSFQNLGIQC		DGFYEAEL	C	PDR		2		0.46923		3.26538		3.24496		0.398389		1.70725	+
C9JF13	Eukaryotic translation initiation factor 4 gamma 1		EIF4G1		2.72838e-53		160.43		47.68		TPLRPLDPTRLQGINCGPDFTPSFANLGRTT		LQGIN	C	GPDFTPSFANLGR		2		0.87321		3.26129		3.27737		0.125449		1.70544	+
P22102	Trifunctional purine biosynthetic protein adenosine-3		GART		4.48347e-22		114.27		107.5		HVKQVLVAPGNAGTACSEKISNTAISISDHT		QVLVAPGNAGTA	C	SEK		2		0.73638		3.2612		3.26758		0.404068		1.7054	+
P50990	T-complex protein 1 subunit theta		CCT8		1.39253e-79		190.46		109.87		TEIELAKQITSYGETCPGLEQYAIKKFAEAF		QITSYGET	C	PGLEQYAIK		2		0.83143		3.25687		3.21808		0.37414		1.70349	+
M0R3D6	60S ribosomal protein L18a		RPL18A		6.22281e-85		205.02		126.83		YREYRDLTTAGAVTQCYRDMGARHRARAHSI		DLTTAGAVTQ	C	YR		2		0.40708		3.24291		3.18985		0.532607		1.69729	+
E7ENZ3	T-complex protein 1 subunit epsilon		CCT5		3.4751e-16		119.68		43.308		KMIIEEAKRSLHDALCVIRNLIRDNRVVYGG		SLHDAL	C	VIR		3		0.33057		3.23954		3.15797		0.453882		1.69579	+
P52597	Heterogeneous nuclear ribonucleoprotein F		HNRNPF		2.04879e-44		161.48		49.333		GYGFTTDLFGRDLSYCLSGMYDHRYGDSEFT		DLSY	C	LSGMYDHR		2		0.13226		3.23656		3.00211		0.573774		1.69446	+
P40925	Malate dehydrogenase, cytoplasmic		MDH1		4.89365e-50		162.79		45.618		KSVKVIVVGNPANTNCLTASKSAPSIPKENF		VIVVGNPANTN	C	LTASK		2		0.30679		3.23605		3.16015		0.296051		1.69423	+
P17812	CTP synthase 1		CTPS1		4.02522e-07		83.182		61.48		KWKEMADRYDRLLETCSIALVGKYTKFSDSY		LLET	C	SIALVGK		2		-0.31985		3.2358		3.08936		0.41824		1.69412	+
P52272	Heterogeneous nuclear ribonucleoprotein M		HNRNPM		1.65629e-36		153.22		54.898		PFDFTWKMLKDKFNECGHVLYADIKMENGKS		FNE	C	GHVLYADIK		2		0.15598		3.23318		3.19824		0.281889		1.69295	+
H7C0R7	NADH-cytochrome b5 reductase 1		CYB5R1		2.02941e-42		154.39		81.643		QLIRAILKVPEDPTQCFLLFANQTEKDIILR		VPEDPTQ	C	FLLFANQTEK		2		-1.9943		3.22897		3.27138		0.172532		1.69107	+
P46060	Ran GTPase-activating protein 1		RANGAP1		3.52389e-18		128.51		54.198		MGIGGGKILAAALTECHRKSSAQGKPLALKV		ILAAALTE	C	HR		3		1.4117		3.22328		3.22137		0.226956		1.68853	+
A6NDG6	Phosphoglycolate phosphatase		PGP		3.26498e-22		118.21		41.695		RQADIIGKPSRFIFDCVSQEYGINPERTVMV		FIFD	C	VSQEYGINPER		2		0.078398		3.22197		3.18839		0.14955		1.68794	+
P78347	General transcription factor II-I		GTF2I		5.88734e-07		79.089		43.03		MVTDADRSILSPGGSCGPIKVKTEPTEDSGI		SILSPGGS	C	GPIK		2		0.74215		3.21938		3.18323		0.113233		1.68679	+
P22314	Ubiquitin-like modifier-activating enzyme 1		UBA1		8.18102e-07		54.225		48.616		QPMEIKVLGPYTFSICDTSNFSDYIRGGIVS		VLGPYTFSI	C	DTSNFSDYIR		2		0.026952		3.21584		3.17425		0.568905		1.6852	+
Q14315	Filamin-C		FLNC		1.20599e-22		94.259		94.259		PDKVKAFGPGLEPTGCIVDKPAEFTIDARAA		AFGPGLEPTG	C	IVDKPAEFTIDAR		3		0.685		3.20947		3.14025		0.175123		1.68233	+
P35914	Hydroxymethylglutaryl-CoA lyase		HMGCL		1.30971e-07		84.169		45.28		IFGAASELFTKKNINCSIEESFQRFDAILKA		NIN	C	SIEESFQR		2		-0.94732		3.20902		3.21749		0.233869		1.68213	+
Q9Y490	Talin-1		TLN1		1.09228e-05		64.374		55.66		TPKASAGPQPLLVQSCKAVAEQIPLLVQGVR		ASAGPQPLLVQS	C	K		2		-0.10875		3.20736		3.21521		0.318214		1.68139	+
P62280	40S ribosomal protein S11		RPS11		1.07316e-79		193.19		154.55		CFRDVQIGDIVTVGECRPLSKTVRFNVLKVT		DVQIGDIVTVGE	C	RPLSK		2		0.45039		3.20415		3.13561		0.160993		1.67994	+
J3KQ69	DNA replication licensing factor MCM3		MCM3		2.12699e-19		127.56		91.961		VTIAKAGIHARLNARCSVLAAANPVYGRYDQ			C	SVLAAANPVYGR		2		1.1017		3.20094		2.42993		1.27051		1.67849	n.s.
H0YKF0	Electron transfer flavoprotein subunit alpha		ETFA		2.54172e-25		130.19		77.776		LNTITAATRLGGEVSCLVAGTKCDKVAQDLC		LGGEVS	C	LVAGTK		2		-0.58846		3.19928		3.08327		0.695631		1.67775	+
B4DUR8	T-complex protein 1 subunit gamma		CCT3		8.51241e-34		152.47		89.43		VAQALEVIPRTLIQNCGASTIRLLTSLRAKH		TLIQN	C	GASTIR		2		0.020773		3.19867		3.20777		0.201188		1.67747	+
P61158	Actin-related protein 3		ACTR3		2.74581e-07		91.549		61.344		SLETAKAVKERYSYVCPDLVKEFNKYDTDGS		YSYV	C	PDLVK		2		0.58916		3.18649		3.1933		0.705201		1.67197	+
P40939	Trifunctional enzyme subunit alpha		HADHA		1.69398e-76		188.47		77.221		VVKTGIEQGSDAGYLCESQKFGELVMTKESK		TGIEQGSDAGYL	C	ESQK		2		0.55511		3.18549		3.18933		0.37542		1.67152	+
M0R2M1	Alpha-soluble NSF attachment protein		NAPA		3.00411e-20		115.68		49.216		AQLHLQLQSKHDAATCFVDAGNAFKKADPQE		HDAAT	C	FVDAGNAFK		3		-1.0891		3.18177		3.19921		0.258179		1.66983	+
P35606	Coatomer subunit beta'		COPB2		4.23424e-16		117.7		76.228		VWNHETQTLVKTFEVCDLPVRAAKFVARKNW		TFEV	C	DLPVR		2		0.46108		3.18046		3.12074		0.192711		1.66923	+
Q16658	Fascin		FSCN1		7.31022e-85		202.92		89.46		EAHRRYFGGTEDRLSCFAQTVSPAEKWSVHI		LS	C	FAQTVSPAEK		2		1.6881		3.17943		3.14942		0.473709		1.66877	+
P62280	40S ribosomal protein S11		RPS11		1.20091e-07		91.549		74.611		RFEKRHKNMSVHLSPCFRDVQIGDIVTVGEC		NMSVHLSP	C	FR		2		0.25259		3.17895		3.24707		0.332923		1.66855	+
H7C579	Omega-amidase NIT2		NIT2		1.25097e-16		103.01		71.601		TLSPGDSFSTFDTPYCRVGLGICYDMRFAEL		TLSPGDSFSTFDTPY	C	R		2		-0.30887		3.17457		3.16574		0.0354449		1.66656	+
Q9Y3I0	tRNA-splicing ligase RtcB homolog		RTCB		7.63444e-63		185.02		47.904		EAPESYKNVTDVVNTCHDAGISKKAIKLRPI		NVTDVVNT	C	HDAGISK		3		0.40651		3.16702		3.14515		0.483586		1.66313	+
P12955	Xaa-Pro dipeptidase		PEPD		0.000613262		49.3		49.3		GSIVVLQGGEETQRYCTDTGVLFRQESFFHW		Y	C	TDTGVLFR		2		0.80229		3.16688		3.38832		0.340867		1.66306	+
P30520	Adenylosuccinate synthetase isozyme 2		ADSS		3.55385e-10		92.939		68.044		GPVYSSKAARSGLRMCDLVSDFDGFSERFKV		M	C	DLVSDFDGFSER		2		-0.26771		3.16664		3.12851		0.109128		1.66295	+
E9PRV0	Vacuolar protein sorting-associated protein 51 homolog		VPS51		4.00654e-06		70.089		70.089		QQYQHLPSFRAIQDDCQVITARLAQQLRQRF		AIQDD	C	QVITAR		2		1.8886		3.15678		3.15806		0.128803		1.65845	+
P50991	T-complex protein 1 subunit delta		CCT4		1.81398e-23		129.88		87.184		RLTEYSRTLSGMESYCVRAFADAMEVIPSTL		TLSGMESY	C	VR		2		-0.80867		3.15423		3.09862		0.393497		1.65729	+
O75369	Filamin-B		FLNB		9.40694e-12		92.773		59.709		TRTSRAPSVATVGSICDLNLKIPEINSSDMS		APSVATVGSI	C	DLNLK		2		-0.62155		3.15157		3.13884		0.228991		1.65607	+
A0A087WYT3	Prostaglandin E synthase 3		PTGES3		1.37593e-143		259.97		178.52		GSDNFKHLNEIDLFHCIDPNDSKHKRTDRSI		HLNEIDLFH	C	IDPNDSK		2		0.011439		3.14491		3.17146		0.235423		1.65302	+
H3BLZ8	Probable ATP-dependent RNA helicase DDX17		DDX17		1.12818e-16		121.02		88.338		RLIDFLESGKTNLRRCTYLVLDEADRMLDMG			C	TYLVLDEADR		2		0.50018		3.14235		2.95148		0.37922		1.65184	+
P49189	4-trimethylaminobutyraldehyde dehydrogenase		ALDH9A1		4.20583e-16		103.79		71.08		TLELGGKSPLIIFSDCDMNNAVKGALMANFL		SPLIIFSD	C	DMNNAVK		2		-2.676		3.13248		3.20576		0.364622		1.64731	+
P30153	Serine/threonine-protein phosphatase 2A 65 kDa regulatory subunit A alpha isoform		PPP2R1A		2.98706e-17		126.71		67.08		SSAVKAELRQYFRNLCSDDTPMVRRAAASKL		NL	C	SDDTPMVR		2		-1.1501		3.1323		3.16311		0.0866172		1.64722	+
Q96I24	Far upstream element-binding protein 3		FUBP3		6.13124e-49		134.03		56.688		KIQIASESSGIPERPCVLTGTPESIEQAKRL		IQIASESSGIPERP	C	VLTGTPESIEQAK		3		0.88977		3.1307		3.14389		0.422836		1.64649	+
H7BZP2	Phosducin-like protein 3		PDCL3		2.57459e-09		91.62		72.891		RKFPDVKFIKAISTTCIPNYPDRNLPTIFVY		AISTT	C	IPNYPDR		2		1.2993		3.1299		3.14977		0.447666		1.64612	+
Q9Y265	RuvB-like 1		RUVBL1		1.62305e-05		72.34		48.044		QAASGLVGQENAREACGVIVELIKSKKMAGR		EA	C	GVIVELIK		2		1.0043		3.11792		3.05152		0.43105		1.64058	+
P62191	26S protease regulatory subunit 4		PSMC1		1.50094e-16		120.06		63.624		PDAASKLPLVTPHTQCRLKLLKLERIKDYLL		LPLVTPHTQ	C	R		3		0.24656		3.11517		3.07417		0.371246		1.63931	+
P04181	Ornithine aminotransferase		OAT		2.85188e-22		119.54		40.493		KVLPMNTGVEAGETACKLARKWGYTVKGIQK		VLPMNTGVEAGETA	C	K		2		0.099861		3.09882		3.08149		0.224137		1.63172	+
Q5T621	Alcohol dehydrogenase [NADP(+)]		AKR1A1		7.93267e-38		157.86		58.885		ERGDNPFPKNADGTICYDSTHYKETWKAL__		NADGTI	C	YDSTHYK		2		0.34945		3.09821		3.07071		0.512696		1.63144	+
Q9H936	Mitochondrial glutamate carrier 1		SLC25A22		8.92063e-15		107.69		44.252		LQRGVNEDTYSGILDCARKILRHEGPSAFLK		GVNEDTYSGILD	C	AR		2		0.68991		3.09606		2.57932		0.760001		1.63043	+
P14618	Pyruvate kinase		PKM		6.81182e-85		203.88		40.941		DIDSPPITARNTGIICTIGPASRSVETLKEM		NTGII	C	TIGPASR		2		4.1337		3.09548		3.05387		0.129954		1.63016	+
A0A087X2I1	26S protease regulatory subunit 10B		PSMC6		5.17587e-25		135.99		80.014		TGKTLLARAVASQLDCNFLKVVSSSIVDKYI		AVASQLD	C	NFLK		2		-0.016363		3.0921		3.06713		0.513355		1.62859	+
P49327	Fatty acid synthase		FASN		5.0021e-116		230.67		69.765		AYGEDLGADYNLSQVCDGKVSVHVIEGDHRT		TGGAYGEDLGADYNLSQV	C	DGK		2		0.0095846		3.09115		3.03368		0.524341		1.62815	+
Q96DI7	U5 small nuclear ribonucleoprotein 40 kDa protein		SNRNP40		2.10019e-20		119.62		42.947		FVNSCYPARRGPQLVCTGSDDGTVKLWDIRK		RGPQLV	C	TGSDDGTVK		2		0.8219		3.0797		3.0499		0.217471		1.62279	+
P30041	Peroxiredoxin-6		PRDX6		1.56976e-33		147.63		53.448		SWGILFSHPRDFTPVCTTELGRAAKLAPEFA		DFTPV	C	TTELGR		2		1.1425		3.06915		3.07785		0.115449		1.61784	+
P26639	Threonine--tRNA ligase, cytoplasmic		TARS		6.44478e-15		114.31		63.682		FHDAKFMADIDLDPGCTLNKKIRNAQLAQYN		FMADIDLDPG	C	TLNK		2		0.0041599		3.05854		2.92958		0.187528		1.61284	+
P55060	Exportin-2		CSE1L		3.81897e-30		136.34		45.876		FALPLTNLFKATIELCSTHANDASALRILFS		ATIEL	C	STHANDASALR		3		-0.16379		3.05078		3.03451		0.0511791		1.60918	+
P27348	14-3-3 protein theta		YWHAQ		1.99895e-18		125.54		77.644		IKDYREKVESELRSICTTVLELLDKYLIANA		SI	C	TTVLELLDK		2		0.31448		3.04853		3.04534		0.433717		1.60811	+
P27695	DNA-(apurinic or apyrimidinic site) lyase		APEX1		9.74232e-19		123.28		77.08		KKGLDWVKEEAPDILCLQETKCSENKLPAEL		GLDWVKEEAPDIL	C	LQETK		3		-0.4242		3.04556		2.83154		0.599812		1.60671	+
P07814	Bifunctional glutamate/proline--tRNA ligase		EPRS		8.73033e-18		114.72		43.68		VNKNSKHEELMLGDPCLKDLKKGDIIQLQRR		HEELMLGDP	C	LK		2		-0.93091		3.04428		1.61182		2.1248		1.6061	n.s.
E9PKF3	Acetyl-CoA acetyltransferase		ACAT1		1.61486e-19		111.77		49.537		TRQAVLGAGLPISTPCTTINKVCASGMKAIM		QAVLGAGLPISTP	C	TTINK		2		0.029148		3.03937		2.9557		0.220477		1.60377	+
A0A087X2B6	Cell cycle and apoptosis regulator protein 2		CCAR2		4.16083e-16		117.89		117.89		EQAKQLVSRVVTQNICQYRSLQYSRQEGLDG		VVTQNI	C	QYR		2		0.34912		3.03826		2.96737		0.568936		1.60325	+
P55072	Transitional endoplasmic reticulum ATPase		VCP		4.52591e-12		92.264		92.264		ANVREIFDKARQAAPCVLFFDELDSIAKARG		QAAP	C	VLFFDELDSIAK		2		-0.25907		3.03789		3.05807		0.154861		1.60307	+
P55072	Transitional endoplasmic reticulum ATPase		VCP		3.77195e-06		70.942		53.237		GMTPSKGVLFYGPPGCGKTLLAKAIANECQA		GVLFYGPPG	C	GK		2		-0.74885		3.03006		3.02757		0.315765		1.59935	+
P26639	Threonine--tRNA ligase, cytoplasmic		TARS		6.27371e-13		98.281		80.738		WLSPRQVMVVPVGPTCDEYAQKVRQQFHDAK		QVMVVPVGPT	C	DEYAQK		2		0.2734		3.02482		3.07064		0.405075		1.59685	+
H0Y8R1	G-rich sequence factor 1		GRSF1		9.84463e-05		61.344		59.198		RSHVHHRYIELFLNSCPKGK___________		YIELFLNS	C	PK		2		-0.18516		3.02477		2.91679		0.287822		1.59683	+
P60891	Ribose-phosphate pyrophosphokinase 1		PRPS1		4.89445e-103		218.28		157.68		ELGKVVTKKFSNQETCVEIGESVRGEDVYIV		FSNQET	C	VEIGESVR		2		0.1748		3.02054		2.98869		0.216624		1.59481	+
P53396	ATP-citrate synthase		ACLY		1.00019e-16		121.9		44.543		AISEQTGKELLYKFICTTSAIQNRFKYARVT		FI	C	TTSAIQNR		2		0.89305		3.01823		3.06527		0.160929		1.5937	+
P13639	Elongation factor 2		EEF2		7.41023e-23		94.019		76.799		ILMMGRYVEPIEDVPCGNIVGLVGVDQFLVK		YVEPIEDVP	C	GNIVGLVGVDQFLVK		2		-0.14107		3.01681		3.06161		0.149758		1.59302	+
F5GY55	DNA damage-binding protein 1		DDB1		9.12657e-07		88.495		60.398		ESKDLLFILTAKYNACILEYKQSGESIDIIT		YNA	C	ILEYK		2		0.059419		3.01317		3.02416		0.320083		1.59128	+
Q14204	Cytoplasmic dynein 1 heavy chain 1		DYNC1H1		3.71921e-13		104.81		72.891		LLQDVRQDLADVVQVCEGKKKQTNYLRTLIN		QDLADVVQV	C	EGK		2		1.557		3.0126		2.811		0.933205		1.59101	+
P07384	Calpain-1 catalytic subunit		CAPN1		2.05346e-06		77.185		77.185		MSFRDFMREFTRLEICNLTPDALKSRTIRKW		LEI	C	NLTPDALK		2		0.099305		2.99858		2.97601		0.241202		1.58428	+
P55072	Transitional endoplasmic reticulum ATPase		VCP		1.34093e-58		173.72		102.5		PGCGKTLLAKAIANECQANFISIKGPELLTM		AIANE	C	QANFISIK		2		-1.088		2.99782		2.97496		0.227332		1.58391	+
P13639	Elongation factor 2		EEF2		1.28778e-42		148.15		67.928		AEKYEWDVAEARKIWCFGPDGTGPNILTDIT		KIW	C	FGPDGTGPNILTDITK		3		0.67051		2.98433		2.94533		0.191092		1.57741	+
O43776	Asparagine--tRNA ligase, cytoplasmic		NARS		5.36602e-59		182.07		110.92		PERLMTDTINEPILLCRFPVEIKSFYMQRCP		LMTDTINEPILL	C	R		2		0.052994		2.98233		2.97562		0.313339		1.57644	+
P55060	Exportin-2		CSE1L		2.77327e-11		97.797		80.746		EKKICAVGITKLLTECPPMMDTEYTKLWTPL		LLTE	C	PPMMDTEYTK		2		-0.030362		2.98147		2.99854		0.0970164		1.57602	+
A0A087WTS8	Heat shock 70 kDa protein 4		HSPA4		2.19996e-19		128.01		86.014		VDVSGTMNRGKFLEMCNDLLARVEPPLRSVL		FLEM	C	NDLLAR		2		-0.82609		2.98044		3.06806		0.135934		1.57553	+
P48735	Isocitrate dehydrogenase [NADP]		IDH2		1.42013e-13		110.51		69.456		VETVESGAMTKDLAGCIHGLSNVKLNEHFLN		DLAG	C	IHGLSNVK		2		-0.48873		2.97166		2.96415		0.0849834		1.57127	+
M0R3D6	60S ribosomal protein L18a		RPL18A		3.16149e-28		142.1		99.834		SQLKKMKKSSGEIVYCGQVFEKSPLRVKNFG		SSGEIVY	C	GQVFEK		2		0.054419		2.97015		2.94767		0.468942		1.57053	+
P08107	Heat shock 70 kDa protein 1A/1B		HSPA1A		2.2975e-152		258.87		56.688		KGKISEADKKKVLDKCQEVISWLDANTLAEK		VLDK	C	QEVISWLDANTLAEKDEFEHK		4		-0.73438		2.96955		3.0735		0.450268		1.57024	+
E9PMH2	AH receptor-interacting protein		AIP		1.01419e-08		89.301		54.343		TIVCTMREGEIAQFLCDIKVESPGTYQQDPW		EGEIAQFL	C	DIK		2		0.11888		2.9675		2.96431		0.10404		1.56925	+
Q9P258	Protein RCC2		RCC2		2.00801e-27		137.46		40.496		SDGKFIARAQRIEYDCELVPRRVAIFIEKTK		IEYD	C	ELVPR		2		1.8834		2.96479		2.95617		0.167728		1.56793	+
P09874	Poly [ADP-ribose] polymerase 1		PARP1		1.5035e-15		112.96		77.746		EECSGQLVFKSDAYYCTGDVTAWTKCMVKTQ		SDAYY	C	TGDVTAWTK		2		-1.0856		2.94927		3.0288		0.596963		1.56036	+
M0R3F1	Heterogeneous nuclear ribonucleoprotein U-like protein 1		HNRNPUL1		4.87118e-06		81.017		70.942		ALGGQALYPHVLVKNCAVEFNFGQRAEPYCS		N	C	AVEFNFGQR		2		-0.3741		2.94902		2.94973		0.38099		1.56023	+
E9PCX2	Aldose reductase		AKR1B1		1.99338e-33		139.08		69.935		NKPGLKYKPAVNQIECHPYLTQEKLIQYCQS		YKPAVNQIE	C	HPYLTQEK		3		0.078423		2.94011		2.92256		0.232916		1.55587	+
E9PKG1	Protein arginine N-methyltransferase 1		PRMT1		8.85372e-15		107.74		77.42		MFAAKAGARKVIGIECSSISDYAVKIVKANK		VIGIE	C	SSISDYAVK		2		0.98844		2.93904		3.0337		0.259372		1.55535	+
O95373	Importin-7		IPO7		1.4254e-17		113.47		59.728		LEVIILQCKGRGIDQCIPLFVEAALERLTRE		GIDQ	C	IPLFVEAALER		2		0.8216		2.93442		3.02353		0.222475		1.55308	+
P31689	DnaJ homolog subfamily A member 1		DNAJA1		2.81358e-32		146.11		56.043		ITSHPGQIVKHGDIKCVLNEGMPIYRRPYEK			C	VLNEGMPIYR		2		-0.42099		2.91978		2.86284		0.253482		1.54586	+
P53384	Cytosolic Fe-S cluster assembly factor NUBP1		NUBP1		3.33302e-11		80.859		58.864		________MEEVPHDCPGADSAQAGRGASCQ		MEEVPHD	C	PGADSAQAGR		2		-0.67276		2.91695		2.92011		0.143235		1.54446	+
M0R1L2	6-phosphogluconolactonase		PGLS		1.27983e-05		74.962		74.962		NPLPAALVQPHTGKLCWFLDEAAARLLTVPF		L	C	WFLDEAAAR		2		-0.66078		2.91245		3.10693		0.331922		1.54223	+
Q08211	ATP-dependent RNA helicase A		DHX9		1.91394e-33		145.31		79.492		QFILDDFIQNDRAAECNIVVTQPRRISAVSV		AAE	C	NIVVTQPR		2		0.21415		2.91191		2.81256		0.354609		1.54196	+
A0A087WVQ6	Clathrin heavy chain 1		CLTC		9.21759e-29		142.38		49.298		LLDQGQLNKYESLELCRPVLQQGRKQLLEKW		YESLEL	C	RPVLQQGR		3		0.61771		2.91153		2.89424		0.119115		1.54178	+
E7ENZ3	T-complex protein 1 subunit epsilon		CCT5		3.34579e-26		141.73		40.278		RARQVKEMNPALGIDCLHKGTNDMKQQHVIE		EMNPALGID	C	LHK		3		-1.1538		2.90024		2.86898		0.277746		1.53617	+
P13639	Elongation factor 2		EEF2		1.63226e-59		185.95		40.278		VVSYRETVSEESNVLCLSKSPNKHNRLYMKA		ETVSEESNVL	C	LSK		2		0.0034151		2.89856		2.89698		0.219582		1.53534	+
M0R248	Delta(3,5)-Delta(2,4)-dienoyl-CoA isomerase		ECH1		1.0225e-05		76.927		61.815		IGGGVDLVTACDIRYCAQDAFFQVKEVDVGL		Y	C	AQDAFFQVK		2		0.69021		2.88725		2.83987		0.772608		1.5297	+
P22102	Trifunctional purine biosynthetic protein adenosine-3		GART		1.18265e-07		80.746		60.157		GPKVLEFNCRFGDPECQVILPLLKSDLYEVI		FGDPE	C	QVILPLLK		2		0.36606		2.88551		2.88811		0.264672		1.52883	+
A0A087X2I1	26S protease regulatory subunit 10B		PSMC6		1.41831e-06		79.492		45.357		NPELFQRVGIIPPKGCLLYGPPGTGKTLLAR		G	C	LLYGPPGTGK		2		-0.18646		2.88321		2.72926		0.864453		1.52767	+
P25398	40S ribosomal protein S12		RPS12		2.23264e-07		96.668		53.756		IKVDDNKKLGEWVGLCKIDREGKPRKVVGCS		LGEWVGL	C	K		2		-0.67648		2.86165		2.71152		0.498854		1.51685	+
Q9UHD1	Cysteine and histidine-rich domain-containing protein 1		CHORDC1		2.6819e-73		197.17		96.247		RRKTSDFNTFLAQEGCTKGKHMWTKKDAGKK		TSDFNTFLAQEG	C	TK		2		-1.4561		2.86063		2.82713		0.59361		1.51633	+
P20042	Eukaryotic translation initiation factor 2 subunit 2		EIF2S2		6.31988e-17		124.42		59.198		RVGTKKTSFVNFTDICKLLHRQPKHLLAFLL		TSFVNFTDI	C	K		2		0.25876		2.85963		2.86022		0.486583		1.51583	+
Q5HY54	Filamin-A		FLNA		2.63219e-08		74.966		56.793		INTEDLEDGTCRVTYCPTEPGNYIINIKFAD		VTY	C	PTEPGNYIINIK		2		0.64374		2.85962		2.87459		0.311412		1.51582	+
Q16555	Dihydropyrimidinase-related protein 2		DPYSL2		2.80457e-16		103.01		42.314		AEAVNRAITIANQTNCPLYITKVMSKSSAEV		AITIANQTN	C	PLYITK		2		0.16254		2.85385		2.83793		0.254772		1.51291	+
P52788	Spermine synthase		SMS		1.2572e-18		93.583		60.133		MKVLKQDGKYFTQGNCVNLTEALSLYEEQLG		YFTQGN	C	VNLTEALSLYEEQLGR		2		1.9105		2.85132		2.81184		0.244116		1.51163	+
G8JLD5	Dynamin-1-like protein		DNM1L		9.8451e-59		177.42		69.92		SATLLQLITKFATEYCNTIEGTAKYIETSEL		FATEY	C	NTIEGTAK		2		-0.12772		2.85118		2.90235		0.191311		1.51156	+
Q14204	Cytoplasmic dynein 1 heavy chain 1		DYNC1H1		2.97892e-09		90.412		50.897		TFVNFTVTRSSLQSQCLNEVLKAERPDVDEK		SSLQSQ	C	LNEVLK		2		-0.88731		2.84871		2.53009		0.455419		1.51031	+
P00505	Aspartate aminotransferase		GOT2		5.96134e-15		109.79		71.781		AGMQLQGYRYYDPKTCGFDFTGAVEDISKIP		T	C	GFDFTGAVEDISK		2		-0.45859		2.84567		2.777		0.450427		1.50877	+
Q5HY54	Filamin-A		FLNA		3.36253e-32		148.94		59.067		GNNMLLVGVHGPRTPCEEILVKHVGSRLYSV		TP	C	EEILVK		2		-0.036198		2.84251		2.70582		0.216239		1.50717	+
Q5HY54	Filamin-A		FLNA		1.69219e-39		156.17		91.355		GGKAPLRVQVQDNEGCPVEALVKDNGNGTYS		VQVQDNEG	C	PVEALVK		2		-1.0776		2.84228		2.7859		0.144196		1.50705	+
H3BM89	60S ribosomal protein L4		RPL4		5.89998e-20		120.84		42.958		KGKMRNRRRIQRRGPCIIYNEDNGIIKAFRN		RGP	C	IIYNEDNGIIK		3		0.035269		2.84058		2.77538		0.17128		1.50619	+
Q01581	Hydroxymethylglutaryl-CoA synthase, cytoplasmic		HMGCS1		5.99701e-05		78.556		50.108		DATPGSALDKITASLCDLKSRLDSRTGVAPD		ITASL	C	DLK		2		1.0331		2.83064		2.83627		0.298221		1.50113	+
H0YDU8	Serine/threonine-protein phosphatase		PPP5C		7.21548e-09		92.19		40.475		PQPQNGRSISKRGVSCQFGPDVTKAFLEENN		GVS	C	QFGPDVTK		2		-0.4573		2.82863		2.79254		0.547551		1.50011	+
F8VS02	Alpha-aminoadipic semialdehyde dehydrogenase		ALDH7A1		5.85102e-50		160.81		78.95		YNGSWGGRGEVITTYCPANNEPIARVRQASV		GEVITTY	C	PANNEPIAR		2		-0.06611		2.82468		2.83057		0.326527		1.49809	+
Q00839	Heterogeneous nuclear ribonucleoprotein U		HNRNPU		3.12954e-76		174.01		46.065		TEDYGEKFDENDVITCFANFESDEVELSYAK		FDENDVIT	C	FANFESDEVELSYAK		3		-0.25438		2.8198		2.96942		0.412855		1.4956	+
Q16658	Fascin		FSCN1		3.23293e-80		189.55		77.899		WTLEQPPDEAGSAAVCLRSHLGRYLAADKDG		QIWTLEQPPDEAGSAAV	C	LR		2		1.2318		2.81342		2.76788		0.195904		1.49233	+
Q5T5C7	Serine--tRNA ligase, cytoplasmic		SARS		1.8183e-56		174.05		84.297		VHMLNATMCATTRTICAILENYQTEKGITVP		TI	C	AILENYQTEK		2		-0.3794		2.81048		2.7527		0.616848		1.49082	+
E9PL69	Ribonucleoside-diphosphate reductase large subunit		RRM1		2.09329e-18		116.98		70.889		ALISKSAGGIGVAVSCIRATGSYIAGTNGNS		SAGGIGVAVS	C	IR		2		-0.0018305		2.80668		2.83275		0.156751		1.48887	+
P17655	Calpain-2 catalytic subunit		CAPN2		5.13376e-12		91.317		91.317		MSFSDFLRHYSRLEICNLTPDTLTSDTYKKW		LEI	C	NLTPDTLTSDTYK		2		-0.4112		2.80177		2.80797		0.209267		1.48634	+
Q5JRX3	Presequence protease		PITRM1		1.20136e-08		74.732		46.543		PAQTPWDKPREFQITCGPDSFATDPSKQTTI		EFQIT	C	GPDSFATDPSK		2		1.5977		2.80136		2.2653		0.829035		1.48613	+
Q52LJ0	Protein FAM98B		FAM98B		2.17603e-47		170.79		65.374		FSELCIWLGSQIKSLCNLEESITSAGRDDLE		SL	C	NLEESITSAGR		2		0.35917		2.7951		2.79402		0.748673		1.4829	+
G3V0E4	Mitochondrial-processing peptidase subunit beta		PMPCB		1.09226e-53		167.92		80.236		LKTNMLLQLDGSTPICEDIGRQMLCYNRRIP		TNMLLQLDGSTPI	C	EDIGR		2		0.0091999		2.79317		2.68273		0.304688		1.4819	+
O00567	Nucleolar protein 56		NOP56		3.73598e-08		81.448		45.438		SRYLANKCSIASRIDCFSEVPTSVFGEKLRE		ID	C	FSEVPTSVFGEK		2		-0.7684		2.79118		2.83672		0.267242		1.48088	+
A0A087WUS4	Aminopeptidase B		RNPEP		2.7619e-06		74.611		41.242		VYTQGQAVLNRAFFPCFDTPAVKYKYSALIE		AFFP	C	FDTPAVK		2		-0.50216		2.79099		2.55879		0.337826		1.48078	+
Q8WUM4	Programmed cell death 6-interacting protein		PDCD6IP		4.16376e-34		142.39		125.45		IQQTYPSGGEEQAQYCRAAEELSKLRRAAVG		FIQQTYPSGGEEQAQY	C	R		2		0.095442		2.78508		2.79001		0.150248		1.47772	+
P19367	Hexokinase-1		HK1		5.85557e-08		79.652		42.947		VKTVCGVVSRRAAQLCGAGMAAVVDKIRENR		AAQL	C	GAGMAAVVDK		2		-0.18013		2.7844		2.98201		0.373755		1.47737	+
P52788	Spermine synthase		SMS		2.38695e-10		99.688		72.607		TEALSLYEEQLGRLYCPVEFSKEIVCVPSYL		LY	C	PVEFSK		2		-0.64176		2.78238		2.70419		0.784741		1.47632	+
P78527	DNA-dependent protein kinase catalytic subunit		PRKDC		1.32762e-14		92.474		44.238		YAKRKLAGANPAVITCDELLLGHEKAPAFRD		LAGANPAVIT	C	DELLLGHEK		3		-0.12163		2.77752		2.82907		0.271552		1.4738	+
Q9P258	Protein RCC2		RCC2		1.89025e-09		107.57		60.019		TSRESTMYPKAVQDLCGWRIRSLACGKSSII		AVQDL	C	GWR		2		0.28697		2.7759		2.64692		0.237632		1.47296	+
P07195	L-lactate dehydrogenase B chain		LDHB		1.90881e-80		194.37		46.494		KGMYGIENEVFLSLPCILNARGLTSVINQKL		GMYGIENEVFLSLP	C	ILNAR		2		0.97103		2.76239		2.60153		0.28865		1.46592	+
P13489	Ribonuclease inhibitor		RNH1		1.44466e-58		168.3		72.316		LLANHSLRELDLSNNCLGDAGILQLVESVRQ		ELDLSNN	C	LGDAGILQLVESVR		2		-4.0191		2.75617		2.72711		0.217254		1.46266	+
Q96CS3	FAS-associated factor 2		FAF2		1.38261e-07		72.898		55.011		GDDHQDSDEFCRNTLCAPEVISLINTRMLFW		NTL	C	APEVISLINTR		2		0.87123		2.74565		2.80771		0.185405		1.45715	+
P60891	Ribose-phosphate pyrophosphokinase 1		PRPS1		2.22898e-19		105.38		63.302		HGIFSGPAISRINNACFEAVVVTNTIPQEDK		INNA	C	FEAVVVTNTIPQEDK		2		0.057461		2.74463		2.72016		0.10973		1.45661	+
R4GNH9	Exosome complex component CSL4		EXOSC1		1.57943e-16		107.82		100.43		_MAPPVRYCIPGERLCNLEEGSPGSGTYTRH		L	C	NLEEGSPGSGTYTR		2		0.08053		2.74304		2.78459		0.493911		1.45578	+
H0Y8E6	DNA replication licensing factor MCM2		MCM2		3.50854e-14		91.589		48.907		LHLNQLIRTSGVVTSCTGVLPQLSMVKYNCN		TSGVVTS	C	TGVLPQLSMVK		2		1.3346		2.73509		2.44815		0.464517		1.45159	+
Q15365	Poly(rC)-binding protein 1		PCBP1		4.0108e-22		115.8		65.467		ERAITIAGVPQSVTECVKQICLVMLETLSQS		AITIAGVPQSVTE	C	VK		2		-0.74999		2.7229		2.75315		0.262066		1.44514	+
P49327	Fatty acid synthase		FASN		4.38849e-17		125.75		99.283		GCLSERAALQEELQLCKGLVQALQTKVTQQG		AALQEELQL	C	K		2		0.0047894		2.71701		3.06573		0.537531		1.44202	+
A0A087WVQ6	Clathrin heavy chain 1		CLTC		4.77541e-34		146.5		41.295		SQPVKMFDRHSSLAGCQIINYRTDAKQKWLL		HSSLAG	C	QIINYR		3		1.3751		2.70798		2.72353		0.371345		1.43721	+
Q14204	Cytoplasmic dynein 1 heavy chain 1		DYNC1H1		5.788e-07		69.331		69.331		DQTWVKLERIQFVGACNPPTDPGRKPLSHRF		IQFVGA	C	NPPTDPGR		2		1.4035		2.70658		2.7121		0.158872		1.43647	+
P34897	Serine hydroxymethyltransferase		SHMT2		1.03091e-56		179.94		151.26		SENFCSRAALEALGSCLNNKYSEGYPGKRYY		AALEALGS	C	LNNK		2		0.11011		2.70392		2.60934		0.45499		1.43505	+
P52294	Importin subunit alpha-5		KPNA1		0.000301897		50.95		50.95		DGPNDKIQAVIDAGVCRRLVELLMHNDYKVV		IQAVIDAGV	C	R		2		-0.58631		2.703		2.7841		0.137961		1.43456	+
P61158	Actin-related protein 3		ACTR3		3.17679e-24		141.1		53.448		VCHTKKDYEEIGPSICRHNPVFGVMS_____		KDYEEIGPSI	C	R		3		0.16629		2.69597		2.6693		0.450679		1.43081	+
O95782	AP-2 complex subunit alpha-1		AP2A1		3.0093e-07		84.507		59.198		YPPPEDAAVKGRLVECLETVLNKAQEPPKSK		LVE	C	LETVLNK		2		-3.6468		2.68757		2.69821		0.0458235		1.4263	+
P26639	Threonine--tRNA ligase, cytoplasmic		TARS		6.63617e-18		86.557		54.559		QVDAESWKTTPYQIACGISQGLADNTVIAKV		TTPYQIA	C	GISQGLADNTVIAK		2		0.36618		2.67581		2.73587		0.168687		1.41998	+
Q9Y490	Talin-1		TLN1		5.69972e-43		145.88		60.621		VACTKVVAPTISSPVCQEQLVEAGRLVAKAV		VVAPTISSPV	C	QEQLVEAGR		2		1.3095		2.67511		2.59605		0.328645		1.4196	+
O75131	Copine-3		CPNE3		8.56904e-19		108.18		41.513		_MAAQCVTKVALNVSCANLLDKDIGSKSDPL		VALNVS	C	ANLLDKDIGSK		3		-0.17932		2.67386		2.8113		0.300852		1.41892	+
Q86VP6	Cullin-associated NEDD8-dissociated protein 1		CAND1		8.48531e-23		109.65		70.837		ELPPASSGSALAANVCKKITGRLTSAIAKQE		TVIGELPPASSGSALAANV	C	K		2		0.12124		2.67327		2.7163		0.343968		1.41861	+
X1WI28	60S ribosomal protein L10		RPL10		2.56423e-43		139.47		41.908		FDLGRKKAKVDEFPLCGHMVSDEYEQLSSEA		VDEFPL	C	GHMVSDEYEQLSSEALEAAR		3		-0.20779		2.67104		2.64151		0.310747		1.4174	+
A0A087WY61	Nuclear mitotic apparatus protein 1		NUMA1		2.50624e-21		127.66		72.898		STQALVSELLPAKHLCQQLQAEQAAAEKRHR		HL	C	QQLQAEQAAAEK		3		0.13768		2.66465		2.43858		1.55301		1.41395	n.s.
A0A087WTV6	Pyrroline-5-carboxylate reductase 2		PYCR2		2.01576e-05		63.091		63.091		LLGAAKMLLDSEQHPCQLKDNVCSPGGATIH		MLLDSEQHP	C	QLK		2		-0.74829		2.66455		2.57749		0.295583		1.41389	+
P15880	40S ribosomal protein S2		RPS2		7.30891e-38		157.2		89.624		APVPKKLLMMAGIDDCYTSARGCTATLGNFA		LLMMAGIDD	C	YTSAR		2		-0.37037		2.65395		2.63718		0.61107		1.40814	+
P78527	DNA-dependent protein kinase catalytic subunit		PRKDC		5.50775e-34		141.07		95.205		CITEGNELTKTLIKLCYDAFTENMAGENQLL		L	C	YDAFTENMAGENQLLER		2		-0.29604		2.64669		2.57951		0.220563		1.40419	+
O75643	U5 small nuclear ribonucleoprotein 200 kDa helicase		SNRNP200		2.09492e-33		134.33		81.807		KLYRAALETDENLLLCAPTGAGKTNVALMCM		AALETDENLLL	C	APTGAGK		2		-0.16861		2.64509		2.63454		0.0940665		1.40332	+
P55072	Transitional endoplasmic reticulum ATPase		VCP		1.74623e-16		109.79		76.341		AKMTNGFSGADLTEICQRACKLAIRESIESE		MTNGFSGADLTEI	C	QR		2		1.1256		2.62767		2.62256		0.233293		1.39378	+
P13639	Elongation factor 2		EEF2		7.7249e-35		157.68		49.483		AIHRGGGQIIPTARRCLYASVLTAQPRLMEP		R	C	LYASVLTAQPR		3		1.2502		2.62687		2.64469		0.315408		1.39334	+
Q99832	T-complex protein 1 subunit eta		CCT7		1.16527e-70		196.38		120.53		IQTSVNALSADVLGRCQVFEETQIGGERYNF			C	QVFEETQIGGER		2		1.1369		2.62049		2.77055		0.227909		1.38983	+
Q5T621	Alcohol dehydrogenase [NADP(+)]		AKR1A1		5.61227e-44		162.68		80.318		___________MAASCVLLHTGQKMPLIGLG		AAS	C	VLLHTGQK		2		-0.32505		2.61255		2.52569		1.0876		1.38546	+
Q9UHD1	Cysteine and histidine-rich domain-containing protein 1		CHORDC1		5.18212e-15		110.35		49.595		KRRTTDFSDFLSIVGCTKGRHNSEKPPEPVK		TTDFSDFLSIVG	C	TK		2		-2.5784		2.59583		2.54463		0.601437		1.37619	+
P14868	Aspartate--tRNA ligase, cytoplasmic		DARS		4.04561e-12		112.83		45.433		CEPFKFLEPTLRLEYCEALAMLREAGVEMGD		LEY	C	EALAMLR		2		0.40936		2.58956		2.57349		0.357769		1.37271	+
Q9NZB2	Constitutive coactivator of PPAR-gamma-like protein 1		FAM120A		1.35659e-06		83.862		83.862		RPPQTPLRLLVDADNCLHRLYGGFYTDWVSG		LLVDADN	C	LHR		3		-0.18499		2.5885		2.46253		0.188061		1.37212	+
P28838	Cytosol aminopeptidase		LAP3		2.68266e-20		117.08		69.261		WRMPLFEHYTRQVVDCQLADVNNIGKYRSAG		QVVD	C	QLADVNNIGK		2		-0.32496		2.58609		2.5057		0.129335		1.37077	+
O43175	D-3-phosphoglycerate dehydrogenase		PHGDH		2.94164e-08		73.834		63.682		IQVITQGTSLKNAGNCLSPAVIVGLLKEASK		NAGN	C	LSPAVIVGLLK		2		-0.034538		2.57139		2.59255		0.364994		1.36255	+
P09622	Dihydrolipoyl dehydrogenase		DLD		3.02799e-25		130.1		49.333		LALEYGASCEDIARVCHAHPTLSEAFREANL		V	C	HAHPTLSEAFR		3		0.2457		2.5702		2.54149		0.372471		1.36188	+
P22102	Trifunctional purine biosynthetic protein adenosine-3		GART		2.54573e-66		178.72		57.806		LAAGIVGNLRSAGVQCFGPTAEAAQLESSKR		SAGVQ	C	FGPTAEAAQLESSKR		3		0.29767		2.56962		2.57081		0.298233		1.36156	+
P78527	DNA-dependent protein kinase catalytic subunit		PRKDC		0.000384736		54.982		53.751		ELSIAIRGYGLFAGPCKVINAKDVDFMYVEL		GYGLFAGP	C	K		2		-0.50067		2.56741		2.49381		0.620301		1.36031	+
Q9P258	Protein RCC2		RCC2		2.6374e-77		201.4		41.088		GQILPVPNVVVRDVACGANHTLVLDSQKRVF		DVA	C	GANHTLVLDSQKR		3		-0.2311		2.54651		2.54409		0.345705		1.34852	+
P04406	Glyceraldehyde-3-phosphate dehydrogenase		GAPDH		3.70537e-39		148.7		87.429		DNSLKIISNASCTTNCLAPLAKVIHDNFGIV		IISNAS	C	TTNCLAPLAK		2		0.18557		2.54593		2.28906		0.551291		1.34819	+
P40939	Trifunctional enzyme subunit alpha		HADHA		1.14183e-18		79.67		69.016		KHRVLKEVEAVIPDHCIFASNTSALPISEIA		EVEAVIPDH	C	IFASNTSALPISEIAAVSK		3		1.1985		2.54483		2.51389		0.209214		1.34757	+
E9PKG1	Protein arginine N-methyltransferase 1		PRMT1		1.30433e-28		141.65		72.321		IYTVKVEDLTFTSPFCLQVKRNDYVHALVAY		VEDLTFTSPF	C	LQVK		2		0.92156		2.54353		2.54596		0.242411		1.34683	+
H3BRU6	Poly(rC)-binding protein 2		PCBP2		2.8961e-16		102.65		58.98		ERAITIAGIPQSIIECVKQICVVMLETLSQS		AITIAGIPQSIIE	C	VK		2		2.9646		2.54346		2.56122		0.311034		1.34679	+
A2A274	Aconitate hydratase		ACO2		7.63064e-12		87.429		44.391		KEGWPLDIRVGLIGSCTNSSYEDMGRSAAVA		VGLIGS	C	TNSSYEDMGR		2		0.33409		2.53897		2.59493		0.170592		1.34424	+
H0YJ34	Fermitin family homolog 2		FERMT2		1.86726e-07		78.505		51.771		EESSGTPAHQMNLRGCEVTPDVNISGQKFNI		G	C	EVTPDVNISGQK		2		-0.3687		2.53875		2.55679		0.0370144		1.34412	+
C9JJK5	Zyxin		ZYX		3.41333e-11		103.91		57.164		DMEHPQRQNVAVNELCGRCHQPLARAQPAVR		QNVAVNEL	C	GR		2		2.6847		2.53185		2.50121		0.329562		1.34019	+
Q12765	Secernin-1		SCRN1		1.36215e-08		80.387		41.088		TASGVSVLPQNRSSPCIHYFTGTPDPSRSIF		SSP	C	IHYFTGTPDPSR		3		-0.89759		2.52984		2.59062		0.116242		1.33904	+
Q08211	ATP-dependent RNA helicase A		DHX9		6.08992e-19		127.78		105.65		FAREHGSNKKLAAQSCALSLVRQLYHLGVVE		LAAQS	C	ALSLVR		2		0.32575		2.52756		2.56563		0.525627		1.33774	+
O43776	Asparagine--tRNA ligase, cytoplasmic		NARS		1.45387e-11		109.72		79.492		FLTFDDLLNRLEDLVCDVVDRILKSPAGSIV		LEDLV	C	DVVDR		2		-0.42902		2.52482		2.48395		0.135545		1.33618	+
Q08J23	tRNA (cytosine(34)-C(5))-methyltransferase		NSUN2		5.87361e-25		134.98		54.343		GIKVWCRNNSGEEFDCAFRLAQEGIYTLYPF		NNSGEEFD	C	AFR		2		0.64975		2.5223		2.53428		0.229505		1.33474	+
P49189	4-trimethylaminobutyraldehyde dehydrogenase		ALDH9A1		5.4025e-10		89.624		76.358		LGFVKVAKEQGAKVLCGGDIYVPEDPKLKDG		VL	C	GGDIYVPEDPK		2		-0.87839		2.49461		2.52944		0.0706451		1.31881	+
Q92973	Transportin-1		TNPO1		2.31828e-47		165.49		48.899		FQNFPNGVTDFIKSECLNNIGDSSPLIRATV		SE	C	LNNIGDSSPLIR		2		-1.1396		2.49014		2.48371		0.0773326		1.31623	+
E9PBS1	Multifunctional protein ADE2		PAICS		8.04201e-30		136.81		58.814		CRVVVLMGSTSDLGHCEKIKKACGNFGIPCE		VVVLMGSTSDLGH	C	EK		3		-0.32046		2.48198		2.50736		0.459769		1.31149	+
P33176	Kinesin-1 heavy chain		KIF5B		2.47277e-10		84.508		44.252		KNRVPYVKGCTERFVCSPDEVMDTIDEGKSN		FV	C	SPDEVMDTIDEGK		2		0.11815		2.47471		2.47204		0.0859872		1.30726	+
P78527	DNA-dependent protein kinase catalytic subunit		PRKDC		5.86381e-09		89.047		45.598		REFPPGTPRFNNYVDCMKKFLDALELSQSPM		FNNYVD	C	MK		2		-0.27493		2.46629		2.46987		0.485141		1.30234	+
P46060	Ran GTPase-activating protein 1		RANGAP1		2.89045e-11		105.46		91.313		PDGVQGFEALLKSSACFTLQELKLNNCGMGI		SSA	C	FTLQELK		2		0.30465		2.4604		2.27263		0.267164		1.2989	+
P50395	Rab GDP dissociation inhibitor beta		GDI2		5.17194e-07		84.687		61.833		GVKSEGEIARCKQLICDPSYVKDRVEKVGQV		QLI	C	DPSYVK		2		0.39513		2.45765		2.38608		0.303898		1.29728	+
F5GY55	DNA damage-binding protein 1		DDB1		5.46775e-10		89.507		79.875		CVVDLERQGQGQLVTCSGAFKEGSLRIIRNG		QGQGQLVT	C	SGAFK		2		0.48361		2.45208		2.3726		0.169498		1.294	+
Q9BWD1	Acetyl-CoA acetyltransferase, cytosolic		ACAT2		8.02575e-17		74.222		57.238		EDVSEVIFGHVLAAGCGQNPVRQASVGAGIP		ATVAPEDVSEVIFGHVLAAG	C	GQNPVR		3		1.0896		2.45095		2.34758		0.246006		1.29334	+
Q5HY54	Filamin-A		FLNA		8.41238e-10		89.992		45.614		PVEALVKDNGNGTYSCSYVPRKPVKHTAMVS		DNGNGTYS	C	SYVPR		2		-1.3815		2.44201		2.49117		0.0755425		1.28807	+
H0YCK3	Double-stranded RNA-specific adenosine deaminase		ADAR		1.55301e-19		117.2		68.044		VKGDSLSLKGETVNDCHAEIISRRGFIRFLY		GETVND	C	HAEIISR		2		-0.043515		2.44073		2.55278		0.308119		1.28731	+
P00338	L-lactate dehydrogenase A chain		LDHA		8.23825e-35		114.74		44.752		KGLYGIKDDVFLSVPCILGQNGISDLVKVTL		GLYGIKDDVFLSVP	C	ILGQNGISDLVK		3		4.0342		2.44066		2.60927		0.270061		1.28727	+
O43175	D-3-phosphoglycerate dehydrogenase		PHGDH		1.01241e-66		186.56		40.384		PPRDRALVDHENVISCPHLGASTKEAQSRCG		ALVDHENVIS	C	PHLGASTK		4		1.2977		2.4257		2.41597		0.176017		1.2784	+
B1AKT3	Transmembrane emp24 domain-containing protein 5		TMED5		1.32972e-05		80.688		61.161		LDSDFTFTLPAGQKECFYQPMPLKASLEIEY		E	C	FYQPMPLK		2		-1.3071		2.42097		2.20289		0.440878		1.27558	+
Q5STU3	Spliceosome RNA helicase DDX39B		DDX39B		2.11285e-18		125.36		63.091		GGLSIKKDEEVLKKNCPHIVVGTPGRILALA		N	C	PHIVVGTPGR		2		0.057058		2.41651		2.40024		0.280976		1.27293	+
P55060	Exportin-2		CSE1L		2.49511e-18		114.72		84.365		DEEEAGLLELLKSQICDNAALYAQKYDEEFQ		SQI	C	DNAALYAQK		2		-0.30208		2.39253		2.41023		0.500873		1.25854	+
O60220	Mitochondrial import inner membrane translocase subunit Tim8 A		TIMM8A		1.87557e-16		116.55		116.55		CMDKPGPKLDSRAEACFVNCVERFIDTSQFI		AEA	C	FVNCVER		2		-1.3539		2.37274		2.26492		0.575567		1.24655	+
H0Y8C6	Importin-5		IPO5		2.79398e-73		196.95		73.918		SADSKTKENVNATENCISAVGKIMKFKPDCV		TKENVNATEN	C	ISAVGK		2		-0.87515		2.37018		2.38893		0.173544		1.245	+
P49588	Alanine--tRNA ligase, cytoplasmic		AARS		2.799e-13		107.09		63.091		ANEMIEAAKAVYTQDCPLAAAKAIQGLRAVF		AVYTQD	C	PLAAAK		2		0.38591		2.36962		2.42273		0.421288		1.24466	+
E7EX90	Dynactin subunit 1		DCTN1		5.21383e-33		129.88		106.93		ASEQIYGTPSSSPYECLRQSCNILISTMNKL		ASEQIYGTPSSSPYE	C	LR		2		-1.0958		2.36835		2.27663		0.216029		1.24388	+
Q9Y696	Chloride intracellular channel protein 4		CLIC4		9.25865e-39		147.12		138.19		ELFVKAGSDGESIGNCPFSQRLFMILWLKGV		AGSDGESIGN	C	PFSQR		2		-0.49011		2.35949		2.3867		0.0474333		1.23848	+
H0Y8C6	Importin-5		IPO5		0.000188428		63.624		53.237		MIIQMETQSSMRKKVCDIAAELARNLIDEDG		V	C	DIAAELAR		2		-0.10098		2.35468		2.33803		0.175132		1.23553	+
P11717	Cation-independent mannose-6-phosphate receptor		IGF2R		2.88416e-18		124.12		58.32		PCGGNKTASSVIELTCTKTVGRPAFKRFDID		TASSVIELT	C	TK		2		1.075		2.32559		2.80251		0.700872		1.21759	n.s.
P31150	Rab GDP dissociation inhibitor alpha		GDI1		7.78665e-18		116.24		88.021		GVKSEGEVARCKQLICDPSYIPDRVRKAGQV		QLI	C	DPSYIPDR		2		-0.67075		2.3199		2.28376		0.0730485		1.21406	+
P55145	Mesencephalic astrocyte-derived neurotrophic factor		MANF		5.22673e-14		102.52		44.252		LIKFCREARGKENRLCYYIGATDDAATKIIN		L	C	YYIGATDDAATK		2		2.9693		2.3176		2.31114		0.186964		1.21263	+
J3KMX1	Nuclear pore complex protein Nup88		NUP88		9.57887e-11		75.548		62.203		KLASGEDDPFDSDFSCPVKLHRDPKCPSRYH		LASGEDDPFDSDFS	C	PVK		2		-1.0796		2.31603		2.37627		0.137582		1.21165	+
Q9Y2X3	Nucleolar protein 58		NOP58		1.63466e-07		94.692		40.496		HFPELGKIISDNLTYCKCLQKVGDRKNYASA		IISDNLTY	C	K		2		1.319		2.31581		2.38961		0.189628		1.21152	+
A0A087WUZ3	Spectrin beta chain, non-erythrocytic 1		SPTBN1		5.56244e-09		80.738		61.265		ASAQKFATDGEGYKPCDPQVIRDRVAHMEFC		FATDGEGYKP	C	DPQVIR		2		-0.36087		2.30651		2.27299		0.140242		1.20571	+
J3KNJ2	Eukaryotic translation initiation factor 3 subunit M		EIF3M		2.70284e-53		160.55		48.288		VRYTVYCSLIKVAASCGAIQYIPTELDQVRK		VAAS	C	GAIQYIPTELDQVR		2		9.7809e-06		2.3054		2.33402		0.419158		1.20502	+
P78527	DNA-dependent protein kinase catalytic subunit		PRKDC		2.72501e-07		82.069		72.891		LRYVMERKNILEESLCELVAKQLKQHQNTME		NILEESL	C	ELVAK		2		-0.51201		2.30216		2.32233		0.206703		1.20299	+
Q8NF37	Lysophosphatidylcholine acyltransferase 1		LPCAT1		8.63046e-09		90.793		52.071		QLALAEGQLRLPADTCLLEFARLVRGLGLKP		LPADT	C	LLEFAR		2		0.73993		2.2954		2.27344		0.0901918		1.19875	+
Q15021	Condensin complex subunit 1		NCAPD2		4.19441e-07		70.889		51.643		FRTSRTERQQRDLAYCVSQLPLTERGLRKML		DLAY	C	VSQLPLTER		2		-0.92395		2.29498		2.17125		0.243998		1.19848	+
G3V295	Proteasome subunit alpha type		PSMA6		2.60225e-09		96.745		42.629		NWKYKYGYEIPVDMLCKRIADISQVYTQNAE		YGYEIPVDML	C	K		2		1.0258		2.29445		2.28748		0.201873		1.19815	+
Q15365	Poly(rC)-binding protein 1		PCBP1		2.27405e-14		109.02		90.759		SRPPVTLRLVVPATQCGSLIGKGGCKIKEIR		LVVPATQ	C	GSLIGK		2		-0.16531		2.28361		2.2749		0.366786		1.19132	+
P25398	40S ribosomal protein S12		RPS12		1.80417e-87		203.04		174.62		SNCDEPMYVKLVEALCAEHQINLIKVDDNKK		LVEAL	C	AEHQINLIK		2		-0.050828		2.2655		2.25443		0.318004		1.17983	+
Q8TC07	TBC1 domain family member 15		TBC1D15		9.28543e-37		145.52		145.52		ARNDSPTQIPVSSDVCRLTPA__________		NDSPTQIPVSSDV	C	R		2		-0.14409		2.26227		2.25622		0.107371		1.17777	+
I3L192	Basigin		BSG		3.56951e-50		169.64		75.018		KSSEHINEGETAMLVCKSESVPPVTDWAWYK		SSEHINEGETAMLV	C	K		2		-0.384		2.23611		2.276		0.286172		1.16099	+
P61160	Actin-related protein 2		ACTR2		8.37843e-18		115.29		63.091		_____MDSQGRKVVVCDNGTGFVKCGYAGSN		VVV	C	DNGTGFVK		2		0.59148		2.23546		2.17876		0.266294		1.16057	+
P09960	Leukotriene A-4 hydrolase		LTA4H		4.50564e-25		136.96		59.975		LFSQCQAIHCRAILPCQDTPSVKLTYTAEVS		AILP	C	QDTPSVK		2		-0.28619		2.23255		2.20725		0.156185		1.15869	+
O95630	STAM-binding protein		STAMBP		6.18039e-19		125.82		59.227		GFFKLTDHGLEEISSCRQKGFHPHSKDPPLF		LTDHGLEEISS	C	R		3		0.34652		2.2325		2.15475		0.351436		1.15866	+
Q99832	T-complex protein 1 subunit eta		CCT7		4.36699e-05		80.231		44.318		EETQIGGERYNFFTGCPKAKTCTFILRGGAE		YNFFTG	C	PK		2		-1.0104		2.22074		2.17822		0.320152		1.15104	+
Q7Z6Z7	E3 ubiquitin-protein ligase HUWE1		HUWE1		8.04904e-11		105.2		51.436		KTDATTAIIKLLEEICNLGRDPKYICQKPSI		LLEEI	C	NLGR		2		-0.31799		2.21445		2.2366		0.15829		1.14695	+
Q9BX67	Junctional adhesion molecule C		JAM3		2.63549e-42		145.91		47.088		LVFTAVHKDDSGQYYCIASNDAGSARCEEQE		DDSGQYY	C	IASNDAGSAR		2		0.23957		2.20402		2.0906		0.346847		1.14014	+
F1T0B3	ATP-dependent RNA helicase DDX1		DDX1		4.93592e-07		85.355		41.704		QNLERFKKGDVRFLICTDVAARGIDIHGVPY		FLI	C	TDVAAR		2		-3.125		2.17791		2.01097		0.2395		1.12294	+
B5MBZ0	Echinoderm microtubule-associated protein-like 4		EML4		0.000239447		61.344		56.404		LWGLATHPFKDLLLTCAQDRQVCLWNSMEHR		DLLLT	C	AQDR		2		0.20501		2.16091		2.06762		0.18241		1.11164	+
Q4VC31	Coiled-coil domain-containing protein 58		CCDC58		5.54052e-07		50.358		49.188		______MAAPSGGVNCEEFAEFQELLKVMRT		AAPSGGVN	C	EEFAEFQELLK		2		-0.13749		2.16053		2.33462		0.266006		1.11139	+
F5H0N4	Peptidyl-prolyl cis-trans isomerase		FKBP2		2.3478e-06		71.529		41.621		TGQVIKGWDQGLLGMCEGEKR__________		GWDQGLLGM	C	EGEK		2		-0.39785		2.15561		2.17307		0.252729		1.1081	+
P17568	NADH dehydrogenase [ubiquinone] 1 beta subcomplex subunit 7		NDUFB7		0.00019756		63.216		43.308		RLLKCKRDSFPNFLACKQERHDWDYCEHRDY		DSFPNFLA	C	K		2		0.25617		2.15357		2.07777		0.492479		1.10673	+
P78527	DNA-dependent protein kinase catalytic subunit		PRKDC		4.64014e-13		102.52		78.814		QSYCRLSHCRSRSQGCSEQVLTVLKTVSLLD		SQG	C	SEQVLTVLK		2		0.56844		2.153		2.0986		0.504454		1.10635	+
A0A087X121	Probable ATP-dependent RNA helicase DDX52		DDX52		9.75e-14		86.488		56.424		KPLLRSVANVIQQAGCPVPEYIKGFQKLLSK		SVANVIQQAG	C	PVPEYIK		2		1.6755		2.15203		2.17646		0.106839		1.1057	+
O43920	NADH dehydrogenase [ubiquinone] iron-sulfur protein 5		NDUFS5		1.22442e-09		98.105		78.324		RAEKECKIEYDDFVECLLRQKTMRRAGTIRK		IEYDDFVE	C	LLR		2		-0.973		2.15168		2.13482		0.298114		1.10547	+
P21291	Cysteine and glycine-rich protein 1		CSRP1		8.13083e-13		98.281		83.758		GLESTTLADKDGEIYCKGCYAKNFGPKGFGF		GLESTTLADKDGEIY	C	K		2		0.040569		2.13755		2.09567		0.138998		1.09596	+
A0A087WXJ9	Probable serine carboxypeptidase CPVL		CPVL		1.51347e-12		102.4		51.286		FQNVTGCSNYYNFLRCTEPEDQLYYVKFCHS			C	TEPEDQLYYVK		2		-0.87137		2.13157		2.05959		0.251122		1.09192	+
Q8N129	Protein canopy homolog 4		CNPY4		8.49376e-19		121.02		72.29		YSVSETRLEEALENLCERILDYSVHAERKGS		LEEALENL	C	ER		2		-0.12395		2.13152		2.10164		0.145778		1.09188	+
H7C543	CD166 antigen		ALCAM		1.05432e-07		47.286		42.885		PSFSSLHYQDAGNYVCETALQEVEGLKKRES		SSPSFSSLHYQDAGNYV	C	ETALQEVEGLK		3		0.3344		2.12365		2.1178		0.322184		1.08654	+
F8W950	Aminoacyl tRNA synthase complex-interacting multifunctional protein 2		AIMP2		1.14926e-39		155.1		48.216		KNVPKTQMKFSIQTMCPIEGEGNIARFLFSL		FSIQTM	C	PIEGEGNIAR		2		-0.69409		2.11807		2.10166		0.15843		1.08275	+
P13489	Ribonuclease inhibitor		RNH1		3.39335e-36		143.94		47.774		QISNNRLEDAGVRELCQGLGQPGSVLRVLWL		EL	C	QGLGQPGSVLR		2		-4.1143		2.10671		2.16321		0.136068		1.07499	+
Q96AY3	Peptidyl-prolyl cis-trans isomerase FKBP10		FKBP10		3.91297e-39		147.64		84.375		ANKVIEGLDTGLQGMCVGERRQLIVPPHLAH		VIEGLDTGLQGM	C	VGER		2		0.2403		2.10315		2.04532		0.433728		1.07255	+
P14854	Cytochrome c oxidase subunit 6B1		COX6B1		3.36799e-25		119.8		55.437		DISVCEWYQRVYQSLCPTSWVTDWDEQRAEG		VYQSL	C	PTSWVTDWDEQR		2		0.031486		2.09801		2.06667		0.318964		1.06902	+
P05556	Integrin beta-1		ITGB1		9.74956e-24		135.99		54.023		CRKRDNTNEIYSGKFCECDNFNCDRSNGLIC		F	C	ECDNFNCDR		2		-0.05924		2.09678		2.10042		0.230073		1.06817	+
Q9Y265	RuvB-like 1		RUVBL1		3.91297e-39		147.64		83.37		LALAIAQELGSKVPFCPMVGSEVYSTEIKKT		VPF	C	PMVGSEVYSTEIK		2		0.16992		2.09028		2.02147		0.234859		1.06369	+
A2A2V1	Major prion protein		PRNP		9.50645e-70		188.91		53.034		TETDVKMMERVVEQMCITQYERESQAYYQRG		VVEQM	C	ITQYER		2		0.24083		2.08781		1.91203		0.790795		1.06199	n.s.
A0A087WTS8	Heat shock 70 kDa protein 4		HSPA4		1.08684e-103		228.8		61.409		ERRSVMDATQIAGLNCLRLMNETTAVALAYG		SVMDATQIAGLN	C	LR		2		-0.13744		2.07979		1.96643		0.687468		1.05644	+
P50990	T-complex protein 1 subunit theta		CCT8		1.6631e-16		107.5		70.41		GDVTSVKDAKIAVYSCPFDGMITETKGTVLI		IAVYS	C	PFDGMITETK		2		0.1387		2.07209		2.06803		0.281988		1.05108	+
C9JF13	Eukaryotic translation initiation factor 4 gamma 1		EIF4G1		5.04997e-08		75.316		66.246		KAISEPNFSVAYANMCRCLMALKVPTTEKPT		AISEPNFSVAYANM	C	R		2		1.7842		2.07186		2.05205		0.23638		1.05093	+
H0Y8C6	Importin-5		IPO5		2.77327e-11		97.797		46.318		GVRVAAAESMPLLLECARVRGPEYLTQMWHF		VAAAESMPLLLE	C	AR		2		-0.71632		2.07115		2.09722		0.109571		1.05043	+
Q14258	E3 ubiquitin/ISG15 ligase TRIM25		TRIM25		1.05841e-19		112.55		70.837		HSECICHICLVEHKTCSPASLSQASADLEAT		T	C	SPASLSQASADLEATLR		2		-0.32109		2.06881		1.82477		0.436441		1.0488	+
C9JRZ6	MICOS complex subunit MIC19		CHCHD3		1.67254e-34		154.1		48.585		EEVEAKFKRYESHPVCADLQAKILQCYRENT		YESHPV	C	ADLQAK		3		-0.20469		2.05931		2.08754		0.245605		1.04216	+
E9PF10	Nuclear pore complex protein Nup155		NUP155		1.24353e-10		98.942		79.875		VLLIRYVENPSQVLNCERRRFTNLCLDAVCG		YVENPSQVLN	C	ER		2		0.37418		2.05707		2.17677		0.170074		1.04059	+
P14854	Cytochrome c oxidase subunit 6B1		COX6B1		6.48734e-45		171.92		77.674		RCQKAMTAKGGDISVCEWYQRVYQSLCPTSW		GGDISV	C	EWYQR		2		-0.16695		2.05049		1.93482		0.497992		1.03597	+
E9PNW4	CD59 glycoprotein		CD59		2.57897e-25		139.74		45.28		KAGLQVYNKCWKFEHCNFNDVTTRLRENELT		FEH	C	NFNDVTTR		3		0.06736		2.04848		2.07245		0.145554		1.03455	+
C9JP35	Protein FAM3C		FAM3C		1.02393e-06		74.987		47.621		FKMASGAANVVGPKICLEDNVLMSGVKNNVG		I	C	LEDNVLMSGVK		2		-0.41653		2.04451		1.92287		0.190149		1.03175	+
A0A087WW66	26S proteasome non-ATPase regulatory subunit 1		PSMD1		1.23762e-46		147.49		120.9		AVESLGFILFRTPEQCPSVVSLLSESYNPHV		TPEQ	C	PSVVSLLSESYNPHVR		3		0.9571		2.04079		2.05946		0.185641		1.02913	+
P41091	Eukaryotic translation initiation factor 2 subunit 3		EIF2S3		4.20581e-33		132.51		60.764		KLDDPSCPRPECYRSCGSSTPDEFPTDIPGT		S	C	GSSTPDEFPTDIPGTK		2		-0.90667		2.03458		2.01358		0.263342		1.02473	+
Q9UL25	Ras-related protein Rab-21		RAB21		3.37747e-07		84.479		45.433		SAKQNKGIEELFLDLCKRMIETAQVDERAKG		GIEELFLDL	C	K		2		-0.075858		2.02632		2.00986		0.177469		1.01886	+
F1T0B3	ATP-dependent RNA helicase DDX1		DDX1		7.02374e-16		115.71		70.908		VRAIKEHKMDQAIIFCRTKIDCDNLEQYFIQ		MDQAIIF	C	R		2		-0.56374		2.0259		2.07478		0.475914		1.01856	n.s.
Q86VP6	Cullin-associated NEDD8-dissociated protein 1		CAND1		1.01768e-08		89.266		77.124		IKMLTFLMLVRLSTLCPSAVLQRLDRLVEPL		LSTL	C	PSAVLQR		2		3.0352		2.01501		2.02864		0.402692		1.01079	+
H7C543	CD166 antigen		ALCAM		8.26397e-30		136.63		78.69		SGEVTRQIGDALPVSCTISASRNATVVWMKD		QIGDALPVS	C	TISASR		2		-0.021008		2.01448		2.12048		0.266376		1.01041	+
H0YBV6	Protein MAK16 homolog		MAK16		3.69188e-11		103.08		79.286		KTQSFCRNEYSLTGLCNRSSCPLANSQYATI		NEYSLTGL	C	NR		2		-0.63892		2.00522		2.06148		0.795901		1.00376	n.s.
Q9BT09	Protein canopy homolog 3		CNPY3		4.93592e-07		85.355		48.284		YTKSDLRLIEVTETICKRLLDYSLHKERTGS		LIEVTETI	C	K		2		-0.11761		2.00318		2.01575		0.204661		1.00229	+
Q9BT09	Protein canopy homolog 3		CNPY3		2.60225e-09		96.745		69.03		EFLCANHVLKGKDTSCLAEQWSGKKGDTAAL		DTS	C	LAEQWSGK		2		0.79068		1.99547		2.02287		0.330716		0.996727	+
O75487	Glypican-4		GPC4		7.83857e-23		126.16		67.646		EINGDHLKICPQGSTCCSQEMEEKYSLQSKD		I	C	PQGSTCCSQEMEEK		2		-0.64164		1.97287		1.97642		0.32341		0.980297	+
I3L192	Basigin		BSG		2.62548e-12		62.052		56.366		TEFKVDSDDQWGEYSCVFLPEPMGTANIQLH		VDSDDQWGEYS	C	VFLPEPMGTANIQLHGPPR		3		-0.068724		1.9623		1.70108		0.57491		0.972543	+
E9PKC6	CD44 antigen		CD44		4.63422e-23		129.85		74.841		TMAQMEKALSIGFETCR______________		ALSIGFET	C	R		2		-0.36966		1.9551		1.99515		0.146576		0.967239	+
Q07065	Cytoskeleton-associated protein 4		CKAP4		3.36565e-76		172.98		118.59		ASAAAAAAAASSSASCSRRLGRALNFLFYLA		SSSSSSASAAAAAAAASSSAS	C	SR		2		0.17201		1.94648		1.87361		0.361876		0.960869	+
H7C469	Cathepsin D		CTSD		3.38892e-09		66.809		59.502		AIGAVPLIQGEYMIPCEKVSTLPAITLKLGG		AIGAVPLIQGEYMIP	C	EK		2		0.038788		1.94555		1.9016		0.201744		0.960177	+
P13489	Ribonuclease inhibitor		RNH1		5.68797e-11		107.79		64.82		EAGVRVLCQGLKDSPCQLEALKLESCGVTSD		DSP	C	QLEALK		2		-0.3282		1.94477		1.88795		0.169525		0.959599	+
K7ELL7	Glucosidase 2 subunit beta		PRKCSH		2.06891e-86		216.68		78.324		DHDKFSAMKYEQGTGCWQGPNRSTTVRLLCG		YEQGTG	C	WQGPNR		2		-2.4528		1.92959		1.91965		0.197288		0.948295	+
P06733	Alpha-enolase		ENO1		5.2457e-104		230.36		64.52		LKVNQIGSVTESLQACKLAQANGWGVMVSHR		VNQIGSVTESLQA	C	K		2		-1.7502		1.90364		1.89929		0.331776		0.928763	+
P13639	Elongation factor 2		EEF2		1.14055e-70		196.02		54.343		LHLEICLKDLEEDHACIPIKKSDPVVSYRET		DLEEDHA	C	IPIKK		2		0.53684		1.8959		1.89247		0.0913491		0.922881	+
Q96AY3	Peptidyl-prolyl cis-trans isomerase FKBP10		FKBP10		3.07072e-07		77.776		46.318		SGWLIKGMDQGLLGMCPGERRKIIIPPFLAY		GMDQGLLGM	C	PGER		2		-1.6011		1.88914		1.88036		0.410694		0.917727	+
P05026	Sodium/potassium-transporting ATPase subunit beta-1		ATP1B1		2.37414e-08		75.911		66.826		KYKDSAQRDDMIFEDCGDVPSEPKERGDFNH		DDMIFED	C	GDVPSEPK		2		-0.62588		1.87557		2.05868		0.297353		0.907329	+
C9J2G0	BRCA1-A complex subunit BRE		BRE		5.10185e-11		108.43		76.228		SSVVRNGKVGLDATNCLRITDLKSGCTSLTP		VGLDATN	C	LR		2		-0.52196		1.86676		1.83374		0.0674979		0.900537	+
M0QYH3	Far upstream element-binding protein 2		KHSRP		1.66575e-18		119.39		46.797		KPLRIIGDPYKVQQACEMVMDILRERDQGGF		VQQA	C	EMVMDILR		2		-0.27352		1.84467		1.87438		0.177454		0.883364	+
Q5JRC6	PHD finger protein 6		PHF6		3.6159e-19		118.08		105.19		RQRKCGFCKSNRDKECGQLLISENQKVAAHH		DKE	C	GQLLISENQK		2		-0.40483		1.84345		1.81871		0.0392582		0.882408	+
P17812	CTP synthase 1		CTPS1		2.08321e-33		144.17		52.247		VRELRGLGLSPDLVVCRCSNPLDTSVKEKIS		GLGLSPDLVV	C	R		2		-0.01051		1.83038		1.81685		0.0903944		0.872143	+
P40926	Malate dehydrogenase		MDH2		1.11232e-22		127.56		90.475		KAAVKGYLGPEQLPDCLKGCDVVVIPAGVPR		GYLGPEQLPD	C	LKGCDVVVIPAGVPR		3		1.8765		1.81582		1.82597		0.127449		0.860624	+
P06756	Integrin alpha-V		ITGAV		3.00412e-06		71.558		55.196		HWRTEMKQEREPVGTCFLQDGTKTVEYAPCR		EPVGT	C	FLQDGTK		2		1.1166		1.81014		1.94012		0.239575		0.856103	+
Q96AY3	Peptidyl-prolyl cis-trans isomerase FKBP10		FKBP10		1.23677e-29		133.23		48.899		PKDAVQLETLELPPGCVRRAGAGDFMRYHYN		DAVQLETLELPPG	C	VR		2		0.35892		1.79861		1.78161		0.463626		0.846884	+
B4DUR8	T-complex protein 1 subunit gamma		CCT3		9.46692e-06		66.989		41.088		EIKKIGDEYFTFITDCKDPKACTILLRGASK		IGDEYFTFITD	C	KDPK		3		-0.34607		1.79254		1.66177		0.18505		0.842004	+
P05556	Integrin beta-1		ITGB1		4.36927e-24		128.64		54.281		RDKLPQPVQPDPVSHCKEKDVDDCWFYFTYS		DKLPQPVQPDPVSH	C	K		3		0.4552		1.76738		1.76172		0.263809		0.821611	+
A6NJX6	Coiled-coil-helix-coiled-coil-helix domain-containing protein 1		CHCHD1		0.000108532		60.255		52.247		FRDDACRKEIQGFLDCAARAQVTDGSWGAFS		EIQGFLD	C	AAR		2		-1.3234		1.7302		1.70441		0.153572		0.790938	+
J3KNJ2	Eukaryotic translation initiation factor 3 subunit M		EIF3M		0.000954728		52.725		48.602		FHGMDKNTPVRYTVYCSLIKVAASCGAIQYI		YTVY	C	SLIK		2		0.31241		1.7179		1.93845		0.327418		0.780647	n.s.
P48147	Prolyl endopeptidase		PREP		4.22967e-05		57.175		42.843		FVEAQNKITVPFLEQCPIRGLYKERMTELYD		ITVPFLEQ	C	PIR		2		0.31199		1.69684		1.68321		0.12067		0.762851	+
P55263	Adenosine kinase		ADK		1.7186e-25		134.49		54.343		TGDNRSLIANLAAANCYKKEKHLDLEKNWML		SLIANLAAAN	C	YK		2		0.94345		1.6919		1.70663		0.145008		0.758645	+
P07858	Cathepsin B		CTSB		4.45097e-11		109.15		47.302		LKLPASFDAREQWPQCPTIKEIRDQGSCGSC		EQWPQ	C	PTIK		2		-0.31342		1.66059		1.6918		0.175566		0.731694	+
H0YL10	CD276 antigen		CD276		2.63651e-16		105.28		60.307		EPNKDLRPGDTVTITCSSYRGYPEAEVFWQD		DLRPGDTVTIT	C	SSYR		3		-0.031878		1.64107		1.67064		0.209683		0.71464	+
Q14108	Lysosome membrane protein 2		SCARB2		4.11148e-34		148.13		94.122		LITKDEVLYVFPSDFCRSVYITFSDYESVQG		DEVLYVFPSDF	C	R		2		-0.14179		1.61751		1.56526		0.142956		0.693777	+
P13639	Elongation factor 2		EEF2		1.27358e-12		104.24		92.295		KSATSPEGKKLPRTFCQLILDPIFKVFDAIM		TF	C	QLILDPIFK		2		0.3366		1.61555		1.59712		0.21981		0.692025	+
P05026	Sodium/potassium-transporting ATPase subunit beta-1		ATP1B1		4.90453e-14		112.82		87.624		TYPVMKYNPNVLPVQCTGKRDEDKDKVGNVE		YNPNVLPVQ	C	TGK		2		-0.20081		1.61294		1.694		0.156716		0.689693	+
O95373	Importin-7		IPO7		3.27086e-22		118.19		48.899		MCKKVLTGVAGEDAECHAAKLLEVIILQCKG		VLTGVAGEDAE	C	HAAK		3		-0.71248		1.59958		1.64175		0.0924505		0.677692	+
G3V5B3	ERO1-like protein alpha		ERO1L		8.29172e-107		219.58		140.22		ASYKYSEEANNLIEECEQAERLGAVDESLSE		YSEEANNLIEE	C	EQAER		2		-0.40285		1.59392		1.57844		0.278498		0.672582	+
Q92896	Golgi apparatus protein 1		GLG1		4.50227e-47		159.22		143.93		DPGADYRIDRALNEACESVIQTACKHIRSGD		ALNEA	C	ESVIQTACK		2		-1.3022		1.55718		1.54941		0.25952		0.638937	+
P10599	Thioredoxin		TXN		1.19395e-06		85.161		66.692		DVDDCQDVASECEVKCMPTFQFFKKGQKVGE			C	MPTFQFFK		2		-0.19415		1.54967		1.51322		0.223995		0.631959	+
D6RIU4	Vesicular integral-membrane protein VIP36		LMAN2		7.4423e-19		127.56		45.115		SYDHSKDGRWTELAGCTADFRNRDHDTFLAV		WTELAG	C	TADFR		2		0.32135		1.54183		1.52038		0.120483		0.624643	+
P60602	Reactive oxygen species modulator 1		ROMO1		6.5572e-50		159.34		67.646		_MPVAVGPYGQSQPSCFDRVKMGFVMGCAVG		PVAVGPYGQSQPS	C	FDR		2		0.054047		1.52322		1.53101		0.312638		0.607124	+
P62633	Cellular nucleic acid-binding protein		CNBP		2.13456e-73		198.23		51.03		SDRGFQFVSSSLPDICYRCGESGHLAKDCDL		GFQFVSSSLPDI	C	YR		2		-3.5437		1.50655		1.50958		0.0569418		0.591245	+
P50990	T-complex protein 1 subunit theta		CCT8		1.94208e-22		120.77		50.178		IGLSVSEVIEGYEIACRKAHEILPNLVCCSA		IGLSVSEVIEGYEIA	C	R		2		-2.7279		1.42261		1.38105		0.211326		0.508541	+
G0XQ39	Stromal interaction molecule 1		STIM1		4.81089e-15		96.379		96.379		TSSGANSEESTAAEFCRIDKPLCHSEDEKLS		ATGTSSGANSEESTAAEF	C	R		2		0.15162		1.40181		1.39726		0.118381		0.487286	+
Q5JXI8	Four and a half LIM domains protein 1		FHL1		1.77225e-56		174.39		90.793		YKNRFWHDTCFRCAKCLHPLANETFVAKDNK			C	LHPLANETFVAK		2		-0.39208		1.38172		1.37537		0.29935		0.46646	n.s.
E9PJK1	CD81 antigen		CD81		4.57429e-17		112.24		60.246		STLTALTTSVLKNNLCPSGSNIISNLFKEDC		NNL	C	PSGSNIISNLFK		2		-0.46808		1.29705		1.32844		0.0598477		0.375238	+
P07858	Cathepsin B		CTSB		4.03214e-08		96.229		78.342		PPCTGEGDTPKCSKICEPGYSPTYKQDKHYG		I	C	EPGYSPTYK		2		0.33546		1.29421		1.28075		0.182614		0.372069	n.s.
A0A0A0MSJ0	ATP-dependent RNA helicase DDX42		DDX42		8.82849e-12		85.563		63.691		QKELEPGDGPIAVIVCPTRELCQQIHAECKR		ELEPGDGPIAVIV	C	PTR		2		0.45979		1.29208		1.25125		0.211134		0.369701	n.s.
Q16831	Uridine phosphorylase 1		UPP1		4.24772e-05		67.385		43.68		AELGLDCPGRDYPNICAGTDRYAMYKVGPVL		DYPNI	C	AGTDR		2		0.3749		1.2263		1.21193		0.327152		0.294313	n.s.
H0Y5R6	Uroporphyrinogen decarboxylase		UROD		4.6462e-32		150.1		63.694		PEFRETRAAQDFFSTCRSPEACCELTLQPLR		AAQDFFST	C	R		2		-0.26637		1.205		1.20899		0.0296043		0.269035	+
A0A0A6YYA0	Transmembrane emp24 domain-containing protein 7		TMED7		7.45491e-25		132.69		85.672		GASEITFELPDNAKQCFYEDIAQGTKCTLEF		Q	C	FYEDIAQGTK		2		-0.055928		1.17239		1.17529		0.171777		0.22945	n.s.
Q13162	Peroxiredoxin-4		PRDX4		1.08958e-70		181.83		42.863		QGWETEERPRTREEECHFYAGGQVYPGEASR		TREEE	C	HFYAGGQVYPGEASR		3		0.0079895		1.16904		1.17211		0.0895427		0.225328	+
Q5JZH0	Carboxypeptidase		CTSA		1.96475e-18		117.7		42.317		CSQNKCNFYDNKDLECVTNLQEVARIVGNSG		DLE	C	VTNLQEVAR		2		0.61915		1.1596		1.23963		0.178731		0.213624	+
P11717	Cation-independent mannose-6-phosphate receptor		IGF2R		3.61152e-05		59.227		46.069		AACKKDIFKANKEVPCYVFDEELRKHDLNPL		EVP	C	YVFDEELR		2		-0.5033		1.13152		1.10379		0.0450558		0.178266	+
A0A087WZ13	Ribonucleoprotein PTB-binding 1		RAVER1		2.02973e-13		109		43.761		CVDRLPPGFNDVDALCRALSAVHSPTFCQLA		LPPGFNDVDAL	C	R		2		-0.32555		1.12494		1.15562		0.0575263		0.169842	+
P11717	Cation-independent mannose-6-phosphate receptor		IGF2R		2.27184e-19		126.39		70.942		PCVFPFIFNGKSYEECIIESRAKLWCSTTAD		SYEE	C	IIESR		2		0.48298		1.11536		1.16797		0.1074		0.157513	n.s.
P11717	Cation-independent mannose-6-phosphate receptor		IGF2R		6.47525e-15		81.574		81.574		LVDDSDPDTSLFINVCRDIDTLRDPGSQLRA		LSGAYLVDDSDPDTSLFINV	C	R		2		1.1033		1.08258		1.16529		0.207213		0.114471	n.s.
P11717	Cation-independent mannose-6-phosphate receptor		IGF2R		3.18159e-05		68.536		67.08		KSYEECIIESRAKLWCSTTADYDRDHEWGFC		LW	C	STTADYDR		2		-0.51306		1.07891		1.20009		0.203795		0.109571	n.s.
Q9HD45	Transmembrane 9 superfamily member 3		TM9SF3		5.58887e-09		80.859		43.208		GLDIKFKDDVMPATYCEIDLDKEKRDAFVYA		FKDDVMPATY	C	EIDLDK		3		-1.1074		1.06352		0.967218		0.301287		0.0888503	n.s.
Q86VP6	Cullin-associated NEDD8-dissociated protein 1		CAND1		1.04821e-10		102.52		61.344		IGEYLEKIIPLVVKFCNVDDDELREYCIQAF		F	C	NVDDDELR		2		-0.10096		1.05658		1.04158		0.0931518		0.0794001	n.s.
P11717	Cation-independent mannose-6-phosphate receptor		IGF2R		1.99895e-18		125.54		41.242		WRDGIIVLKYVDGDLCPDGIRKKSTTIRFTC		YVDGDL	C	PDGIR		2		0.10699		1.04539		1.10245		0.111165		0.0640401	n.s.
H0YAK0	N-acetylgalactosaminyltransferase 7		GALNT7		9.82828e-30		141.86		57.525		LFRINEANQLMQYDQCLTKGADGSKVMITHC		INEANQLMQYDQ	C	LTK		2		-0.91094		1.03453		1.0138		0.0769146		0.0489759	n.s.
Q99805	Transmembrane 9 superfamily member 2		TM9SF2		1.93423e-22		89.721		40.533		SVESVLPYEYTAFDFCQASEGKRPSENLGQV		LDSVESVLPYEYTAFDF	C	QASEGK		2		0.97735		0.946642		0.979793		0.203378		-0.0791093	n.s.
Q9UBR2	Cathepsin Z		CTSZ		9.72666e-63		177.58		116.45		IPDETCNNYQAKDQECDKFNQCGTCNEFKEC		DQE	C	DKFNQCGTCNEFKECHAIR		3		-0.62372		0.928882		1.10715		0.29566		-0.106433	n.s.
Q99805	Transmembrane 9 superfamily member 2		TM9SF2		5.56706e-56		176.18		77.185		PIGCYITDKGHAKDACVISSDFHERDTFYIF		DA	C	VISSDFHER		2		-0.42075		0.893535		0.897679		0.0596773		-0.162404	n.s.
Q9HD45	Transmembrane 9 superfamily member 3		TM9SF3		1.32575e-05		74.611		68.536		YHNRQETYKYFSLPFCVGSKKSISHYHETLG		YFSLPF	C	VGSK		2		-0.22512		0.868921		0.839136		0.135645		-0.202703	n.s.
E9PC15	Acylglycerol kinase		AGK		2.59773e-37		154.65		76.21		NNQLDPTSKEDFLNICIEPDTISKGDFITIG		NNQLDPTSKEDFLNI	C	IEPDTISK		3		-2.265		0.840541		0.834735		0.0484283		-0.250609	n.s.
Q7RTV0	PHD finger-like domain-containing protein 5A		PHF5A		2.6943e-25		130.1		130.1		DSYVRPCTLVRICDECNYGSYQGRCVICGGP		I	C	DECNYGSYQGR		2		0.10453		0.775263		0.762691		0.0620684		-0.367242	n.s.

## Sheet: Beads
Na2S4 Beads Fraction - Quantification by MaxQuant
Protein	Protein names		Gene names		PEP		Score		Score for localization		Sequence window			Iodoacetyl-PEG2-Biotin C-Sites			Charge		Mass error [ppm]		Mean Norm Ratio H/L		Median		STDEV		log2 norm Ratio H/L
K7EIT4	14-3-3 protein epsilon		YWHAE		2.02564e-23		160.86		40.377		REYRQMVETELKLICCDILDVLDKHLIPAAN		LI	C	CDILDVLDK		3		-0.4101		1.49755		1.49893		0.210484		0.582607
P49321	Nuclear autoantigenic sperm protein		NASP		3.18562e-92		262.54		47.712		AEEEKSVSGTDVQEECREKGGQEKQGEVIVS		SVSGTDVQEE	C	R		3		-0.23156		0.535284		0.530072		0.0187473		-0.901623
G3V4T5	Eukaryotic translation initiation factor 2 subunit 1		EIF2S1		1.52106e-05		107.69		88.921		RIRSINKLIRIGRNECVVVIRVDKEKGYIDL		NE	C	VVVIR		2		-1.6801		0.495493		0.581556		0.238866		-1.01306
B4DV51	GTP-binding nuclear protein Ran		RAN		1.25792e-30		168.61		164.68		HRDLVRVCENIPIVLCGNKVDIKDRKVKAKS		V	C	ENIPIVLCGNK		2		0.090587		0.489827		0.383633		0.459373		-1.02965
J3KPG2	Translationally-controlled tumor protein		TPT1		7.17246e-24		158.86		61.265		MFSDIYKIREIADGLCLEVEGKMVSRTEGNI		IREIADGL	C	LEVEGK		3		0.18155		0.444708		0.3924		0.0913923		-1.16907
M0R3F1	Heterogeneous nuclear ribonucleoprotein U-like protein 1		HNRNPUL1		1.32647e-56		181.53		148.19		ALGGQALYPHVLVKNCAVEFNFGQRAEPYCS		N	C	AVEFNFGQR		2		0.32936		0.435834		0.155982		0.397596		-1.19815
E5RHG8	Transcription elongation factor B polypeptide 1		TCEB1		8.23848e-22		150.22		103.14		_____MDGEEKTYGGCEGPDAMYVKLISSDG		TYGG	C	EGPDAMYVK		2		0.041824		0.430909		0.468273		0.0594271		-1.21454
H3BNK3	Acyl carrier protein		NDUFAB1		9.32965e-05		74.789		44.252		EFGFEIPDIDAEKLMCPQEIVDYIADKKDVY		LM	C	PQEIVDYIADKK		3		0.19112		0.41011		0.398177		0.0364603		-1.28592
P06748	Nucleophosmin		NPM1		3.27105e-37		143.47		53.998		DMDMSPLRPQNYLFGCELKADKDYHFKVDND		MEDSMDMDMSPLRPQNYLFG	C	ELK		3		3.5915		0.391696		0.389685		0.0785078		-1.35219
P55884	Eukaryotic translation initiation factor 3 subunit B		EIF3B		4.15578e-17		175.51		152.34		FKDLGNLRYWLEEAECRDQYSVIFESGDRTS		YWLEEAE	C	R		2		-0.52581		0.384691		0.359064		0.170102		-1.37823
Q5JVS8	Vimentin		VIM		1.16951e-24		166.24		41.743		KQESTEYRRQVQSLTCEVDALKGTVSTNPAV		RQVQSLT	C	EVDALK		3		-1.2666		0.374189		0.373269		0.00827318		-1.41816
A8MUD9	60S ribosomal protein L7		RPL7		2.13781e-22		133.78		83.758		DNALIARSLGKYGIICMEDLIHEIYTVGKRF		YGII	C	MEDLIHEIYTVGK		3		-0.45204		0.371016		0.359726		0.0173644		-1.43044
P45973	Chromobox protein homolog 5		CBX5		8.16452e-05		66.246		46.318		ERGLEPEKIIGATDSCGDLMFLMKWKDTDEA		IIGATDS	C	GDLMFLMK		2		-1.9272		0.370014		0.366179		0.0627196		-1.43435
E5RIW3	Tubulin-specific chaperone A		TBCA		1.35027e-07		120.46		47.574		KQAEILQESRMMIPDCQRRLEAAYLDLQRIL		MMIPD	C	QR		2		-2.0112		0.358045		0.376285		0.0378637		-1.48179
H0YNJ9			DUT		5.32362e-66		240.37		62.287		_____________MPCSEETPAISPSKRARP		P	C	SEETPAISPSKR		3		0.54793		0.357587		0.308111		0.132384		-1.48363
E7EX29	14-3-3 protein zeta/delta		YWHAZ		1.74363e-05		85.716		44.863		AKLAEQAERYDDMAACMKSVTEQGAELSNEE		YDDMAA	C	MK		2		-0.087839		0.352797		0.352076		0.0451834		-1.50309
G3V154	Rab-like protein 6		RABL6		1.3483e-28		164.3		40.278		EVAAPTKGPAPAPQQCSEPETKWSGEAQQHQ		GPAPAPQQ	C	SEPETK		2		0.75119		0.345931		0.349929		0.0735762		-1.53144
S4R3S4	Aldehyde dehydrogenase		ALDH2		9.56533e-06		83.182		83.182		LGYINTGKQEGAKLLCGGGIAADRGYFIQPT		LL	C	GGGIAADR		2		-0.76396		0.326653		0.322911		0.184968		-1.61417
J3KTL2	Serine/arginine-rich splicing factor 1		SRSF1		3.82703e-12		126.48		84.169		SWQDLKDHMREAGDVCYADVYRDGTGVVEFV		EAGDV	C	YADVYR		2		0.17557		0.318807		0.303334		0.0380239		-1.64924
O15400	Syntaxin-7		STX7		2.52163e-09		129.82		112.83		QLAQRISSNIQKITQCSVEIQRTLNQLGTPQ		ITQ	C	SVEIQR		2		0.67268		0.307332		0.31701		0.0180215		-1.70213
E9PG73	Peptidyl-prolyl cis-trans isomerase G		PPIG		4.97652e-37		170.89		81.594		DEKERKNRERERERECNPPNSQPASYQRRLL		ERE	C	NPPNSQPASYQR		3		-0.95451		0.299876		0.260512		0.0663483		-1.73756
C9JBI3	Phosphoserine phosphatase		PSPH		1.2998e-12		127.71		88.092		STVIREEGIDELAKICGVEDAVSEMTRRAMG		I	C	GVEDAVSEMTR		2		-1.1987		0.299315		0.304068		0.0725212		-1.74026
Q6P2Q9	Pre-mRNA-processing-splicing factor 8		PRPF8		0.000110443		91.318		91.318		GYTYILPKNVLKKFICISDLRAQIAGYLYGV		FI	C	ISDLR		2		-0.46353		0.292375		0.302461		0.0295725		-1.77411
M0R0Y3	RuvB-like 2		RUVBL2		4.15069e-18		132.25		110.84		ARDYDAMGSQTKFVQCPDGELQKRKEVVHTV		FVQ	C	PDGELQK		2		1.2709		0.290833		0.287652		0.00662946		-1.78174
P61981	14-3-3 protein gamma		YWHAG		6.64157e-40		217.14		80.706		CQDVLSLLDNYLIKNCSETQYESKVFYLKMK		N	C	SETQYESK		2		0.11666		0.283738		0.277976		0.0414512		-1.81737
A0A087WXM6	60S ribosomal protein L17		RPL17		3.72042e-10		91.414		54.834		TYRAHGRINPYMSSPCHIEMILTEKEQIVPK		INPYMSSP	C	HIEMILTEK		3		-0.18704		0.280269		0.283168		0.00754867		-1.83512
E9PG15	14-3-3 protein theta		YWHAQ		1.54143e-13		164.68		67.881		AKLAEQAERYDDMATCMKAVTEQGAELSNEE		YDDMAT	C	MK		2		-1.2827		0.270274		0.270863		0.0250718		-1.88751
P30086	Phosphatidylethanolamine-binding protein 1		PEBP1		6.30942e-13		155.42		76.228		HRYVWLVYEQDRPLKCDEPILSNRSGDHRGK			C	DEPILSNR		2		-0.83449		0.269617		0.254549		0.0425461		-1.89102
P60174	Triosephosphate isomerase		TPI1		9.29703e-37		184.31		82.85		QSTRIIYGGSVTGATCKELASQPDVDGFLVG		IIYGGSVTGAT	C	K		3		0.16655		0.269374		0.260186		0.0301273		-1.89232
H0YN26	Acidic leucine-rich nuclear phosphoprotein 32 family member A		ANP32A		6.16534e-64		202.01		42.705		PLKKLENLKSLDLFNCEVTNLNDYRENVFKL		SLDLFN	C	EVTNLNDYRENVFK		3		-0.84037		0.26122		0.262978		0.0397644		-1.93666
Q92688	Acidic leucine-rich nuclear phosphoprotein 32 family member B		ANP32B		6.16534e-64		202.01		46.892		PLKKLECLKSLDLFNCEVTNLNDYRESVFKL		SLDLFN	C	EVTNLNDYR		2		-0.64113		0.26122		0.262978		0.0397644		-1.93666
P10809	60 kDa heat shock protein		HSPD1		8.4447e-55		225.33		209.11		GYISPYFINTSKGQKCEFQDAYVLLSEKKIS			C	EFQDAYVLLSEK		2		-0.17228		0.25966		0.25702		0.0235456		-1.9453
P62306	Small nuclear ribonucleoprotein F		SNRPF		2.33093e-18		192.31		153.73		IDGALSGHLGEVLIRCNNVLYIRGVEEEEED			C	NNVLYIR		2		0.28604		0.258627		0.263766		0.0245823		-1.95106
H3BPF6	Prefoldin subunit 5		PFDN5		6.48998e-07		146.27		95.741		AQLKVVQTKYVEAKDCLNVLNKSNEDGISLC		D	C	LNVLNK		2		0.81697		0.256651		0.211342		0.075292		-1.96212
E7ERF2	T-complex protein 1 subunit alpha		TCP1		1.39101e-11		140.49		125.74		AAMLGQAEEVVQERICDDELILIKNTKARTS		I	C	DDELILIK		2		0.2143		0.254377		0.25946		0.0149322		-1.97496
P61978	Heterogeneous nuclear ribonucleoprotein K		HNRNPK		1.65842e-30		175.88		142.38		LRENTQTTIKLFQECCPHSTDRVVLIGGKPD		LFQE	C	CPHSTDR		2		-0.4165		0.253219		0.255185		0.176514		-1.98154
P35268	60S ribosomal protein L22		RPL22		4.2543e-107		220.66		46.862		KGGKKKKQVLKFTLDCTHPVEDGIMDAANFE		FTLD	C	THPVEDGIMDAANFEQFLQER		3		-0.9602		0.252236		0.256215		0.0360936		-1.98716
C9JXB8	60S ribosomal protein L24		RPL24		1.38071e-12		126.39		108.43		__________MKVELCSFSGYKIYPGHGRRY		VEL	C	SFSGYK		2		0.39664		0.245349		0.242159		0.0179931		-2.02709
P49411	Elongation factor Tu		TUFM		1.21768e-34		158.45		80.786		GYKGEETPVIVGSALCALEGRDPELGLKSVQ		GEETPVIVGSAL	C	ALEGRDPELGLK		3		1.112		0.242381		0.205735		0.0856606		-2.04465
P31948	Stress-induced-phosphoprotein 1		STIP1		6.05437e-50		170.89		160.55		GNKALSVGNIDDALQCYSEAIKLDPHNHVLY		ALSVGNIDDALQ	C	YSEAIK		2		-0.30667		0.241843		0.242187		0.0102212		-2.04786
K7EJR3	26S proteasome non-ATPase regulatory subunit 8		PSMD8		0.00131239		102.71		73.324		RKDIPSFERYMAQLKCYYFDYKEQLPESAYM			C	YYFDYK		2		0.3132		0.241184		0.239904		0.0157938		-2.0518
H0YA96	Heterogeneous nuclear ribonucleoprotein D0		HNRNPD		2.10871e-17		157.78		134.57		KDLKDYFSKFGEVVDCTLKLDPITGRSRGFG		FGEVVD	C	TLK		2		-0.13213		0.239241		0.244574		0.0171358		-2.06346
B4DWR3	Prefoldin subunit 3		VBP1		2.99233e-09		128.27		85.533		TNSMETRFLLADNLYCKASVPPTDKVCLWLG		FLLADNLY	C	K		2		-0.020935		0.23797		0.232047		0.0123428		-2.07115
C9IZL7	Non-POU domain-containing octamer-binding protein		NONO		3.29284e-50		196.88		78.903		DNMPLRGKQLRVRFACHSASLTVRNLPQYVS		FA	C	HSASLTVR		2		1.5199		0.235256		0.239094		0.0151702		-2.0877
P43490	Nicotinamide phosphoribosyltransferase		NAMPT		4.16093e-06		127.56		114.5		KQYPPNTSKVYSYFECREKKTENSKLRKVKY		VYSYFE	C	R		2		-1.094		0.235013		0.233377		0.0167138		-2.08919
H0YN26	Acidic leucine-rich nuclear phosphoprotein 32 family member A		ANP32A		1.80438e-54		223.55		85.45		SDNRVSGGLEVLAEKCPNLTHLNLSGNKIKD			C	PNLTHLNLSGNK		3		1.6522		0.234295		0.230473		0.0130218		-2.0936
P62937	Peptidyl-prolyl cis-trans isomerase A		PPIA		8.35626e-07		109.39		108.77		GSRNGKTSKKITIADCGQLE___________		KITIAD	C	GQLE		2		-0.14796		0.233902		0.235122		0.0115591		-2.09603
Q5JXI8	Four and a half LIM domains protein 1		FHL1		6.71996e-12		144.77		41.704		QKDGHHCCLKCFDKFCANTCVECRKPIGADS		F	C	ANTCVECR		3		0.10612		0.233707		0.233548		0.0662936		-2.09722
Q86VP6	Cullin-associated NEDD8-dissociated protein 1		CAND1		4.01722e-05		101.54		50.04		PSSFDATPYIKDLFTCTIKRLKAADIDQEVK		DLFT	C	TIK		2		-0.87217		0.233449		0.181975		0.0751023		-2.09882
P28066	Proteasome subunit alpha type-5		PSMA5		2.93034e-50		175.33		78.674		GPQLFHMDPSGTFVQCDARAIGSASEGAQSS		GPQLFHMDPSGTFVQ	C	DAR		2		0.39915		0.232608		0.230202		0.0268103		-2.10403
P55072	Transitional endoplasmic reticulum ATPase		VCP		1.19395e-09		105.03		103.76		NNLRVRLGDVISIQPCPDVKYGKRIHVLPID		LGDVISIQP	C	PDVK		2		-0.67213		0.231563		0.19912		0.0880246		-2.11052
F8VZ49	Heterogeneous nuclear ribonucleoprotein A1		HNRNPA1		4.03847e-93		270.2		66.708		DKIVIQKYHTVNGHNCEVRKALSKQEMASAS		YHTVNGHN	C	EVR		4		0.7358		0.230427		0.230792		0.00678981		-2.11762
P62829	60S ribosomal protein L23		RPL23		2.13803e-32		139.81		135.81		KFRISLGLPVGAVINCADNTGAKNLYIISVK		ISLGLPVGAVIN	C	ADNTGAK		2		-0.20081		0.226977		0.227668		0.0105918		-2.13938
E7EUT5	Glyceraldehyde-3-phosphate dehydrogenase		GAPDH		1.6525e-282		379.44		324.81		AFRVPTANVSVVDLTCRLEKPAKYDDIKKVV		VPTANVSVVDLT	C	R		2		-0.058867		0.226708		0.230696		0.013186		-2.14109
P22626	Heterogeneous nuclear ribonucleoproteins A2/B1		HNRNPA2B1		1.78374e-12		142.19		63.79		ESLRNYYEQWGKLTDCVVMRDPASKRSRGFG		LTD	C	VVMRDPASK		3		-0.093385		0.226466		0.225562		0.023799		-2.14264
H0YA96	Heterogeneous nuclear ribonucleoprotein D0		HNRNPD		4.42351e-17		133.16		81.632		IELPMDNKTNKRRGFCFITFKEEEPVKKIME		GF	C	FITFKEEEPVKK		2		1.5107		0.225532		0.223496		0.026494		-2.1486
P09936	Ubiquitin carboxyl-terminal hydrolase isozyme L1		UCHL1		0		396.08		108.14		EAIQAAHDAVAQEGQCRVDDKVNFHFILFNN		NEAIQAAHDAVAQEGQ	C	R		3		0.42861		0.22463		0.234319		0.0193545		-2.15437
P60174	Triosephosphate isomerase		TPI1		1.38234e-60		190.96		190.96		GTLNAAKVPADTEVVCAPPTAYIDFARQKLD		VPADTEVV	C	APPTAYIDFAR		2		0.13126		0.221526		0.22946		0.0367086		-2.17445
P08238	Heat shock protein HSP 90-beta		HSP90AB1		3.27321e-50		176.21		44.662		NNIKLYVRRVFIMDSCDELIPEYLNFIRGVV		VFIMDS	C	DELIPEYLNFIR		3		-0.10546		0.220394		0.217355		0.0413797		-2.18184
P00558	Phosphoglycerate kinase 1		PGK1		1.64631e-85		228.42		196.31		VLFLKDCVGPEVEKACANPAAGSVILLENLR		A	C	ANPAAGSVILLENLR		2		-0.58601		0.220196		0.225812		0.0261969		-2.18314
P38646	Stress-70 protein		HSPA9		0.00267991		74.191		58.167		FEGIVTDLIRRTIAPCQKAMQDAEVSKSDIG		TIAP	C	QK		2		0.77936		0.219418		0.222355		0.0096247		-2.18824
P21796	Voltage-dependent anion-selective channel protein 1		VDAC1		4.17996e-09		110.98		89.382		TRFGIAAKYQIDPDACFSAKVNNSSLIGLGY		YQIDPDA	C	FSAK		2		-0.16545		0.218702		0.220541		0.014545		-2.19296
E9PNE6	Heat shock cognate 71 kDa protein		HSPA8		7.11319e-09		160.56		116.37		EKEEFEHQQKELEKVCNPIITKLYQSAGGMP		V	C	NPIITK		2		0.11358		0.216807		0.222249		0.0150317		-2.20552
P30050	60S ribosomal protein L12		RPL12		1.7808e-113		263.75		96.673		SGTIKEILGTAQSVGCNVDGRHPHDIIDDIN		EILGTAQSVG	C	NVDGR		3		-0.60437		0.215844		0.217142		0.012974		-2.21194
P51991	Heterogeneous nuclear ribonucleoprotein A3		HNRNPA3		1.06538e-76		246.3		116.51		DKIVVQKYHTINGHNCEVKKALSKQEMQSAG		YHTINGHN	C	EVKK		3		0.2334		0.21516		0.216914		0.0216272		-2.21652
P62633	Cellular nucleic acid-binding protein		CNBP		4.51832e-08		99.5		51.286		PGHLARDCDHADEQKCYSCGEFGHIQKDCTK			C	YSCGEFGHIQK		2		-0.13833		0.212332		0.280343		0.122136		-2.23561
P13639	Elongation factor 2		EEF2		8.45137e-14		156.26		133.83		SVVAGFQWATKEGALCEENMRGVRFDVHDVT		EGAL	C	EENMR		2		-0.46746		0.210763		0.205265		0.0239763		-2.2463
P23284	Peptidyl-prolyl cis-trans isomerase B		PPIB		2.26115e-06		93.598		93.598		TDSRDKPLKDVIIADCGKIEVEKPFAIAKE_		DVIIAD	C	GK		2		-0.77987		0.208696		0.206373		0.0518143		-2.26053
A0A087WVQ6	Clathrin heavy chain 1		CLTC		7.31685e-156		292.27		45.438		LKLLLPWLEARIHEGCEEPATHNALAKIYID		IHEG	C	EEPATHNALAK		4		0.93617		0.206324		0.203585		0.04162		-2.27701
Q15459	Splicing factor 3A subunit 1		SF3A1		6.49097e-13		155.07		87.639		LKKEAENPREVLDQVCYRVEWAKFQERERKK		EVLDQV	C	YR		2		-0.67981		0.205112		0.213857		0.027017		-2.28551
K7EQ55	DAZ-associated protein 1		DAZAP1		6.73338e-10		97.904		49.595		NSKSNKIFVGGIPHNCGETELREYFKKFGVV		IFVGGIPHN	C	GETELR		2		0.06809		0.204654		0.212277		0.0312924		-2.28874
Q12906	Interleukin enhancer-binding factor 3		ILF3		3.85396e-09		111.94		74.611		GLLLKGDLDLELVLLCKEKPTTALLDKVADN		GDLDLELVLL	C	K		2		1.2562		0.204337		0.204289		0.0220949		-2.29098
K7ESF4	Glucose-6-phosphate isomerase		GPI		7.06666e-15		110.6		85.563		HAFYQLIHQGTKMIPCDFLIPVQTQHPIRKG		MIP	C	DFLIPVQTQHPIR		3		0.64044		0.20346		0.209027		0.0137556		-2.29719
Q5TA01	Glutathione S-transferase omega-1		GSTO1		7.27606e-31		206.36		86.014		IWPWFERLEAMKLNECVDHTPKLKLWMAAMK		LNE	C	VDHTPK		2		-0.1222		0.203344		0.195407		0.032401		-2.298
P51858	Hepatoma-derived growth factor		HDGF		2.55897e-05		105.14		101.54		____MSRSNRQKEYKCGDLVFAKMKGYPHWP			C	GDLVFAK		2		0.29667		0.201884		0.20494		0.0168992		-2.3084
A0A087WVQ6	Clathrin heavy chain 1		CLTC		2.30116e-14		121.24		77.776		LLDQGQLNKYESLELCRPVLQQGRKQLLEKW		YESLEL	C	RPVLQQGR		2		0.31824		0.199664		0.204599		0.0604947		-2.32435
O60678	Protein arginine N-methyltransferase 3		PRMT3		4.67125e-13		133.32		133.32		FCNRLFTSAEETFSHCKSEHQFNIDSMVHKH		LFTSAEETFSH	C	K		3		0.71601		0.199547		0.226298		0.0474255		-2.3252
P06733	Alpha-enolase		ENO1		2.33108e-06		137.13		44.349		VTNPKRIAKAVNEKSCNCLLLKVNQIGSVTE		S	C	NCLLLK		2		2.708		0.199477		0.243521		0.0945858		-2.32571
P52272	Heterogeneous nuclear ribonucleoprotein M		HNRNPM		7.11484e-06		119.29		81.296		TYVELLMDAEGKSRGCAVVEFKMEESMKKAA		G	C	AVVEFK		2		1.548		0.198772		0.192495		0.0186569		-2.33081
A0A087WYT3	Prostaglandin E synthase 3		PTGES3		0.00166784		97.068		69.383		DPNDSKHKRTDRSILCCLRKGESGQSWPRLT		SIL	C	CLR		2		-0.093737		0.198485		0.187625		0.134812		-2.3329
B4DNK4	Pyruvate kinase		PKM		7.89062e-57		232.39		186.36		GATLKITLDNAYMEKCDENILWLDYKNICKV			C	DENILWLDYK		2		-0.38305		0.19536		0.203062		0.0262659		-2.35579
P07900	Heat shock protein HSP 90-alpha		HSP90AA1		1.64096e-60		193.27		49.537		NNIKLYVRRVFIMDNCEELIPEYLNFIRGVV		VFIMDN	C	EELIPEYLNFIR		2		0.63154		0.19151		0.212757		0.0436192		-2.38451
J3KTM9	Importin subunit beta-1		KPNB1		5.13475e-17		132.31		46.318		SDYDMVDYLNELRESCLEAYTGIVQGLKGDQ		ES	C	LEAYTGIVQGLK		3		0.31086		0.190352		0.2077		0.0344523		-2.39326
H0Y8E6	DNA replication licensing factor MCM2		MCM2		6.45651e-05		95.531		63.565		NVDLTEPIISRFDILCVVRDTVDPVQDEMLA		FDIL	C	VVR		2		-0.31913		0.187951		0.187187		0.0375339		-2.41157
P63000	Ras-related C3 botulinum toxin substrate 1		RAC1		1.93881e-19		134.81		119.63		FENVRAKWYPEVRHHCPNTPIILVGTKLDLR		HH	C	PNTPIILVGTK		3		0.40604		0.186698		0.162372		0.0397048		-2.42122
Q15181	Inorganic pyrophosphatase		PPA1		1.91707e-28		162.88		162.88		WKALVTKKTNGKGISCMNTTLSESPFKCDPD		GIS	C	MNTTLSESPFK		2		0.28858		0.185792		0.194543		0.0300091		-2.42824
P30084	Enoyl-CoA hydratase		ECHS1		5.50443e-53		183.36		44.391		VGLIQLNRPKALNALCDGLIDELNQALKTFE		ALNAL	C	DGLIDELNQALK		2		-0.58767		0.185789		0.190365		0.0470884		-2.42826
P00558	Phosphoglycerate kinase 1		PGK1		4.90758e-06		115.78		104.42		ELKSLLGKDVLFLKDCVGPEVEKACANPAAG		D	C	VGPEVEK		2		-0.23446		0.185119		0.187987		0.0297499		-2.43348
E9PCY7	Heterogeneous nuclear ribonucleoprotein H		HNRNPH1		3.87705e-98		227.4		79.676		RYGDGGSTFQSTTGHCVHMRGLPYRATENDI		YGDGGSTFQSTTGH	C	VHMR		3		-0.76118		0.18411		0.178936		0.0399635		-2.44136
G3V1A4	Cofilin-1		CFL1		2.33421e-179		330.36		84.41		IKKKLTGIKHELQANCYEEVKDRCTLAEKLG		HELQAN	C	YEEVKDR		3		-0.75616		0.182976		0.179022		0.0159635		-2.45028
P08133	Annexin A6		ANXA6		7.63811e-06		111.61		87.806		KEIKDAISGIGTDEKCLIEILASRTNEQMHQ			C	LIEILASR		2		-0.68768		0.181709		0.190267		0.0609868		-2.4603
P10599	Thioredoxin		TXN		5.89721e-17		172.59		68.846		DVDDCQDVASECEVKCMPTFQFFKKGQKVGE			C	MPTFQFFK		2		-1.2355		0.18103		0.178284		0.0143436		-2.4657
P30050	60S ribosomal protein L12		RPL12		2.53243e-64		225.85		74.853		PPKFDPNEIKVVYLRCTGGEVGATSALAPKI			C	TGGEVGATSALAPK		3		-0.95101		0.180677		0.183922		0.00576075		-2.46852
E7EPB3	60S ribosomal protein L14		RPL14		5.14204e-19		153.95		127.51		IVDVIDQNRALVDGPCTQVRRQAMPFKCMQL		ALVDGP	C	TQVR		2		0.88754		0.180104		0.18389		0.0195083		-2.47309
D6RB09	40S ribosomal protein S3a		RPS3A		2.006e-74		235.93		97.797		NKLIPDSIGKDIEKACQSIYPLHDVFVRKVK		A	C	QSIYPLHDVFVR		3		-0.20408		0.17966		0.17648		0.012458		-2.47666
Q96QK1	Vacuolar protein sorting-associated protein 35		VPS35		2.33891e-15		151.55		139.31		LAAITLIIGTFERMKCFSEENHEPLRTQCAL			C	FSEENHEPLR		3		-0.10817		0.179516		0.184085		0.0288799		-2.47782
O15144	Actin-related protein 2/3 complex subunit 2		ARPC2		8.37913e-06		110.47		67.704		SKDSIVHQAGMLKRNCFASVFEKYFQFQEEG		N	C	FASVFEK		2		0.30447		0.178813		0.187726		0.0152665		-2.48347
Q5HY54	Filamin-A		FLNA		9.03312e-99		239.09		114.3		HETSSVFVDSLTKATCAPQHGAPGPGPADAS		AT	C	APQHGAPGPGPADASK		3		-0.038088		0.177409		0.190243		0.0482833		-2.49485
P62753	40S ribosomal protein S6		RPS6		1.7069e-17		150.06		150.06		____MKLNISFPATGCQKLIEVDDERKLRTF		LNISFPATG	C	QK		2		0.049312		0.177272		0.17776		0.010017		-2.49596
E7ENZ3	T-complex protein 1 subunit epsilon		CCT5		3.37637e-27		191.4		163.88		KMIIEEAKRSLHDALCVIRNLIRDNRVVYGG		SLHDAL	C	VIR		2		0.68596		0.176796		0.163109		0.0262562		-2.49984
B4DNK4	Pyruvate kinase		PKM		2.90233e-16		104.52		98.684		TARQAHLYRGIFPVLCKDPVQEAWAEDVDLR		GIFPVL	C	KDPVQEAWAEDVDLR		3		0.37412		0.175906		0.183539		0.015715		-2.50713
P00558	Phosphoglycerate kinase 1		PGK1		1.71487e-07		121.09		71.379		TNNQRIKAAVPSIKFCLDNGAKSVVLMSHLG		F	C	LDNGAK		2		-0.86938		0.172678		0.1725		0.00502918		-2.53384
H3BTN5	Pyruvate kinase		PKM		0.00196585		60.76		44.117		TARQAHLYRGIFPVLCKDPVQEAWAED____		GIFPVL	C	K		2		-0.43239		0.171465		0.17748		0.0131872		-2.54401
D6RB09	40S ribosomal protein S3a		RPS3A		1.00313e-17		148.52		45.213		FRKFKLITEDVQGKNCLTNFHGMDLTRDKMC		N	C	LTNFHGMDLTR		3		-0.3531		0.171402		0.165207		0.0246517		-2.54455
P78527	DNA-dependent protein kinase catalytic subunit		PRKDC		1.53321e-06		96.229		74.962		IDRHVMQPYYKDILPCLDGYLKTSALSDETK		DILP	C	LDGYLK		2		0.063035		0.169846		0.163146		0.0118982		-2.5577
P62937	Peptidyl-prolyl cis-trans isomerase		PPIA		3.934e-210		304.42		105.24		MANAGPNTNGSQFFICTAKTEWLDGKHVVFG		HTGPGILSMANAGPNTNGSQFFI	C	TAK		3		0.25873		0.168914		0.167752		0.0252304		-2.56564
P50990	T-complex protein 1 subunit theta		CCT8		1.66091e-14		110.35		43.592		GDVTSVKDAKIAVYSCPFDGMITETKGTVLI		IAVYS	C	PFDGMITETK		3		-1.1748		0.168815		0.165739		0.0117709		-2.56649
P27797	Calreticulin		CALR		2.32186e-113		271.56		181.71		TLVVQFTVKHEQNIDCGGGYVKLFPNSLDQT		HEQNID	C	GGGYVK		2		0.44093		0.168766		0.170141		0.0405117		-2.5669
D3YTB1	60S ribosomal protein L32		RPL32		2.40232e-23		185.6		67.704		KFLVHNVKELEVLLMCNKSYCAEIAHNVSSK		ELEVLLM	C	NK		2		0.70899		0.168527		0.171202		0.0105992		-2.56895
F2Z393	Transaldolase		TALDO1		1.63664e-12		125.03		84.297		GASFRNTGEIKALAGCDFLTISPKLLGELLQ		ALAG	C	DFLTISPK		2		-0.32878		0.168285		0.181864		0.0224089		-2.57102
P00338	L-lactate dehydrogenase A chain		LDHA		1.61696e-16		96.317		72.082		KGLYGIKDDVFLSVPCILGQNGISDLVKVTL		GLYGIKDDVFLSVP	C	ILGQNGISDLVK		3		-0.22114		0.167174		0.175364		0.0157364		-2.58057
B9A041	Malate dehydrogenase, cytoplasmic		MDH1		1.19883e-27		147.7		147.7		KSVKVIVVGNPANTNCLTASKSAPSIPKENF		VIVVGNPANTN	C	LTASK		2		0.026862		0.16698		0.164323		0.0285405		-2.58225
P33991	DNA replication licensing factor MCM4		MCM4		1.62256e-11		117.89		71.451		TRVEMDRGRIAEPSVCGRCHTTHSMALIHNR		IAEPSV	C	GR		2		0.81463		0.16681		0.166116		0.0394658		-2.58372
P08559	Pyruvate dehydrogenase E1 component subunit alpha, somatic form		PDHA1		6.86601e-10		135.86		119.53		GDFIPGLRVDGMDILCVREATRFAAAYCRSG		VDGMDIL	C	VR		2		-0.80042		0.166264		0.176808		0.0305155		-2.58845
F8VUA6	60S ribosomal protein L18		RPL18		7.10558e-24		180.19		80.014		KILTFDQLALDSPKGCGTVLLSGPRKGREVY		G	C	GTVLLSGPR		2		2.4411		0.164368		0.16646		0.00727808		-2.605
H0YJW7	SRA stem-loop-interacting RNA-binding protein		SLIRP		0.000670101		72.138		68.915		SQLKEHFAQFGHVRRCILPFDKETGFHRGLG			C	ILPFDK		2		-0.36526		0.163487		0.148658		0.0246647		-2.61275
P62701	40S ribosomal protein S4, X		RPS4X		2.4484e-130		277.94		85.28		TGKITDFIKFDTGNLCMVTGGANLGRIGVIT		FDTGNL	C	MVTGGANLGR		3		-0.44393		0.163025		0.173712		0.0155516		-2.61684
P49773	Histidine triad nucleotide-binding protein 1		HINT1		4.36083e-15		146.23		54.198		DDESLLGHLMIVGKKCAADLGLNKGYRMVVN		K	C	AADLGLNK		3		-0.97437		0.161854		0.1655		0.0133662		-2.62723
P31948	Stress-induced-phosphoprotein 1		STIP1		2.56753e-10		134.06		41.84		DLDSSCKEAADGYQRCMMAQYNRHDSPEDVK			C	MMAQYNR		2		-1.4488		0.161751		0.166518		0.025781		-2.62816
P31949	Protein S100-A11		S100A11		1.61367e-29		193.83		193.83		___MAKISSPTETERCIESLIAVFQKYAGKD			C	IESLIAVFQK		2		-0.83079		0.161623		0.160249		0.00511924		-2.6293
H0YDU8	Serine/threonine-protein phosphatase		PPP5C		1.53301e-09		118.76		101.38		PQPQNGRSISKRGVSCQFGPDVTKAFLEENN		GVS	C	QFGPDVTK		2		1.1736		0.16096		0.163969		0.0206004		-2.63523
X6RAC9	Eukaryotic translation initiation factor 1A, X-chromosomal		EIF1AX		7.6455e-12		146.11		90.05		AQVIKMLGNGRLEAMCFDGVKRLCHIRGKLR		LEAM	C	FDGVK		2		-0.47119		0.160732		0.162768		0.00888556		-2.63727
E5RI99	60S ribosomal protein L30		RPL30		7.06552e-162		297.67		70.555		GVHHYSGNNIELGTACGKYYRVCTLAIIDPG		TGVHHYSGNNIELGTA	C	GK		2		-0.093944		0.160411		0.15481		0.00963802		-2.64015
Q9HB71	Calcyclin-binding protein		CACYBP		2.10755e-22		182.53		99.442		EGSSKKVKTDTVLILCRKKVENTRWDYLTQV		TDTVLIL	C	R		2		0.3746		0.159442		0.167492		0.0173911		-2.6489
P09936	Ubiquitin carboxyl-terminal hydrolase isozyme L1		UCHL1		4.7422e-05		99.755		57.047		TEREQGEVRFSAVALCKAA____________		FSAVAL	C	K		2		0.45415		0.157872		0.149432		0.0201178		-2.66318
E5RJX2	40S ribosomal protein S20		RPS20		0.00132335		107.32		58.782		RITLTSRNVKSLEKVCADLIRGAKEKNLKVK		V	C	ADLIR		2		-0.68149		0.157726		0.154968		0.0125614		-2.66451
Q14008	Cytoskeleton-associated protein 5		CKAP5		2.37271e-05		99.973		93.096		LLKGLDNKNPKIIVACIETLRKALSEFGSKI		IIVA	C	IETLR		2		0.25251		0.157638		0.177275		0.0620131		-2.66531
Q9NSD9	Phenylalanine--tRNA ligase beta subunit		FARSB		9.31802e-06		93.345		93.345		VLYKIDVPANRYDLLCLEGLVRGLQVFKERI		YDLL	C	LEGLVR		2		0.42866		0.157392		0.165442		0.0289516		-2.66757
H0YDD4	Acetyltransferase component of pyruvate dehydrogenase complex		DLAT		6.41472e-07		92.265		59.884		LVPEGTRDVPLGTPLCIIVEKEADISAFADY		DVPLGTPL	C	IIVEK		2		-0.25129		0.157183		0.163043		0.0266177		-2.66948
B9A041	Malate dehydrogenase, cytoplasmic		MDH1		1.28536e-05		101.25		85.67		TASKSAPSIPKENFSCLTRLDHNRAKAQIAL		ENFS	C	LTR		2		-0.6672		0.156899		0.169676		0.0295007		-2.67209
Q16658	Fascin		FSCN1		5.58391e-26		155.66		105.19		EAHRRYFGGTEDRLSCFAQTVSPAEKWSVHI		LS	C	FAQTVSPAEK		2		1.7687		0.156418		0.167603		0.0158623		-2.67653
P23396	40S ribosomal protein S3		RPS3		1.28194e-09		137.05		117.31		CYGVLRFIMESGAKGCEVVVSGKLRGQRAKS		G	C	EVVVSGK		2		0.017603		0.155939		0.143102		0.035709		-2.68095
Q5VVC8	60S ribosomal protein L11		RPL11		1.55177e-06		137.62		87.476		VRSFGIRRNEKIAVHCTVRGAKAEEILEKGL		IAVH	C	TVR		2		0.10869		0.155659		0.155274		0.00450088		-2.68354
P61081	NEDD8-conjugating enzyme Ubc12		UBE2M		8.30832e-06		87.568		87.568		SFSDPDDLLNFKLVICPDEGFYKSGKFVFSF		LVI	C	PDEGFYK		2		-0.49857		0.155369		0.153064		0.00474964		-2.68623
P23396	40S ribosomal protein S3		RPS3		7.67591e-37		193.22		193.22		GSVELYAEKVATRGLCAIAQAESLRYKLLGG		GL	C	AIAQAESLR		2		-0.17432		0.151302		0.150696		0.0231843		-2.7245
P13639	Elongation factor 2		EEF2		1.34476e-41		160.43		134.87		AEKYEWDVAEARKIWCFGPDGTGPNILTDIT		KIW	C	FGPDGTGPNILTDITK		2		0.25801		0.149315		0.145675		0.028156		-2.74357
Q13242	Serine/arginine-rich splicing factor 9		SRSF9		8.02156e-15		141.2		93.098		AEDAIYGRNGYDYGQCRLRVEFPRTYGGRGG		NGYDYGQ	C	R		2		0.52813		0.149247		0.146852		0.0284211		-2.74423
P40926	Malate dehydrogenase		MDH2		1.61268e-15		120.99		65.105		EGVVECSFVKSQETECTYFSTPLLLGKKGIE		SQETE	C	TYFSTPLLLGK		3		-0.30188		0.148645		0.14698		0.0164947		-2.75005
P42704	Leucine-rich PPR motif-containing protein		LRPPRC		0.00137745		86.086		73.039		ASTTEPDFQKDILIACRLNQKKGAYDIFLNA		DILIA	C	R		2		-0.46558		0.147188		0.152842		0.0247106		-2.76427
P00505	Aspartate aminotransferase		GOT2		8.9561e-33		153.75		153.75		NLDKEYLPIGGLAEFCKASAELALGENSEVL		NLDKEYLPIGGLAEF	C	K		2		-0.60189		0.146328		0.14368		0.0132936		-2.77272
P12004	Proliferating cell nuclear antigen		PCNA		1.34697e-36		176.4		153.23		ICRDLSHIGDAVVISCAKDGVKFSASGELGN		DLSHIGDAVVIS	C	AK		2		0.16447		0.144544		0.127899		0.0337743		-2.79042
P20073	Annexin A7		ANXA7		3.27499e-21		169.57		164.72		ILCTRTNQEIREIVRCYQSEFGRDLEKDIRS			C	YQSEFGR		2		-0.82208		0.143376		0.145055		0.0126674		-2.80213
M0R117	60S ribosomal protein L18a		RPL18A		2.70707e-65		234.92		208.95		YREYRDLTTAGAVTQCYRDMGARHRARAHSI		DLTTAGAVTQ	C	YR		2		0.21088		0.14185		0.146749		0.0113714		-2.81756
E9PNE6	Heat shock cognate 71 kDa protein		HSPA8		3.61425e-40		221.59		81.185		QGKINDEDKQKILDKCNEIINWLDKNQTAEK		ILDK	C	NEIINWLDK		3		-0.67766		0.14148		0.146063		0.013086		-2.82133
B7Z4L4	Dolichyl-diphosphooligosaccharide--protein glycosyltransferase subunit 1		RPN1		6.2935e-28		160.84		121.24		SITKDPAAEARMKVACITEQVLTLVNKRIGL		VA	C	ITEQVLTLVNK		2		-0.0030491		0.139529		0.130319		0.0226892		-2.84136
P13639	Elongation factor 2		EEF2		1.41544e-30		174.24		172.17		AIHRGGGQIIPTARRCLYASVLTAQPRLMEP			C	LYASVLTAQPR		2		-0.29194		0.135105		0.131703		0.0057316		-2.88785
P11387	DNA topoisomerase 1		TOP1		5.84524e-46		217.22		147.62		EMTNEEKNIITNLSKCDFTQMSQYFKAQTEA			C	DFTQMSQYFK		2		-1.3203		0.131958		0.13076		0.00441255		-2.92185
P13639	Elongation factor 2		EEF2		8.56328e-35		161.19		123.4		ITIHLPSPVTAQKYRCELLYEGPPDDEAAMG			C	ELLYEGPPDDEAAMGIK		3		-0.38188		0.131842		0.120424		0.0523393		-2.92311
Q99832	T-complex protein 1 subunit eta		CCT7		0.00292097		67.035		40.103		IGDVATQYFADRDMFCAGRVPEEDLKRTMMA		DMF	C	AGR		2		-0.17799		0.130616		0.141607		0.0172768		-2.9366
E7EX29	14-3-3 protein zeta/delta		YWHAZ		1.80191e-30		171.99		92.039		AREYREKIETELRDICNDVLSLLEKFLIPNA		DI	C	NDVLSLLEK		2		-0.2781		0.130302		0.133149		0.0129154		-2.94007
B1AHB1	DNA replication licensing factor MCM5		MCM5		7.32521e-18		149.69		149.69		ISIAKAGITTTLNSRCSVLAAANSVFGRWDE			C	SVLAAANSVFGR		2		-1.4173		0.129762		0.145742		0.0248637		-2.94606
F8VVM2	Phosphate carrier protein		SLC25A3		0.00347393		91.584		46.663		PLWMRQIPYTMMKFACFERTVEALYKFVVPK		FA	C	FER		2		0.84394		0.129177		0.135567		0.0183002		-2.95257
E7EPB3	60S ribosomal protein L14		RPL14		1.52366e-39		195.51		55.353		DGPCTQVRRQAMPFKCMQLTDFILKFPHSAH			C	MQLTDFILK		2		0.82294		0.129126		0.129332		0.00327006		-2.95315
P40926	Malate dehydrogenase		MDH2		3.40602e-13		127.17		116.24		KGYLGPEQLPDCLKGCDVVVIPAGVPRKPGM		G	C	DVVVIPAGVPR		2		-0.86576		0.128289		0.142775		0.0215985		-2.96253
K7ERT7	Synaptic vesicle membrane protein VAT-1 homolog		VAT1		4.51283e-13		136.7		123.95		SEGAAAAAASPPLLRCLVLTGFGGYDKVKLQ			C	LVLTGFGGYDK		2		-0.31321		0.127798		0.137031		0.0186981		-2.96806
A0A087WYC1	Heat shock 70 kDa protein 4		HSPA4		2.02191e-22		147.19		106.62		VDVSGTMNRGKFLEMCNDLLARVEPPLRSVL		FLEM	C	NDLLAR		2		0.71859		0.125682		0.131907		0.0152556		-2.99215
Q9UMS4	Pre-mRNA-processing factor 19		PRPF19		2.55051e-229		360.06		190.41		TRQELSHALYQHDAACRVIARLTKEVTAARE		QELSHALYQHDAA	C	R		3		-0.075762		0.125629		0.119369		0.0100344		-2.99276
A0A087WYT3	Prostaglandin E synthase 3		PTGES3		4.57594e-53		193.84		161.35		GSDNFKHLNEIDLFHCIDPNDSKHKRTDRSI		HLNEIDLFH	C	IDPNDSK		2		-0.096329		0.125314		0.110151		0.0222216		-2.99638
P07384	Calpain-1 catalytic subunit		CAPN1		5.00515e-18		123.26		123.26		MSFRDFMREFTRLEICNLTPDALKSRTIRKW		LEI	C	NLTPDALK		2		0.25892		0.125122		0.106229		0.0593341		-2.99859
Q04760	Lactoylglutathione lyase		GLO1		0.00114593		117.93		54.205		LDFYTRVLGMTLIQKCDFPIMKFSLYFLAYE			C	DFPIMK		2		-1.6234		0.124492		0.125587		0.0167953		-3.00587
P49368	T-complex protein 1 subunit gamma		CCT3		9.4543e-55		225.15		174.9		YARVEKIPGGIIEDSCVLRGVMINKDVTHPR		IPGGIIEDS	C	VLR		2		-0.4128		0.124165		0.124426		0.0149176		-3.00967
Q5T8U2	60S ribosomal protein L7a		RPL7A		7.95243e-05		81.296		81.296		VVFLPALCRKMGVPYCIIKGKARLGRLVHRK		MGVPY	C	IIK		2		-0.24711		0.12336		0.122245		0.0099471		-3.01906
P31939	Bifunctional purine biosynthesis protein PURH		ATIC		9.23655e-06		89.827		74.841		ADMARLDFNLIRVVACNLYPFVKTVASPGVT		VVA	C	NLYPFVK		2		0.78076		0.122836		0.111614		0.0179999		-3.02519
P55072	Transitional endoplasmic reticulum ATPase		VCP		6.93185e-05		70.942		61.344		GMTPSKGVLFYGPPGCGKTLLAKAIANECQA		GVLFYGPPG	C	GK		2		0.33809		0.122513		0.128828		0.0225149		-3.02899
H0YKF0	Electron transfer flavoprotein subunit alpha		ETFA		1.03816e-09		115.24		95.264		LNTITAATRLGGEVSCLVAGTKCDKVAQDLC		LGGEVS	C	LVAGTK		2		-0.48413		0.121186		0.111226		0.0228727		-3.0447
P10809	60 kDa heat shock protein		HSPD1		6.91919e-28		151.22		78.615		VEEGIVLGGGCALLRCIPALDSLTPANEDQK			C	IPALDSLTPANEDQK		3		-1.5196		0.120513		0.117876		0.027756		-3.05274
P61978	Heterogeneous nuclear ribonucleoprotein K		HNRNPK		9.37282e-11		140.83		97.741		VECLNYQHYKGSDFDCELRLLIHQSLAGGII		GSDFD	C	ELR		2		-0.011516		0.12019		0.120397		0.0293663		-3.05661
H0YMP1	Deoxyuridine 5'-triphosphate nucleotidohydrolase		DUT		8.23339e-13		175.38		163.99		EKFEVKKGDRIAQLICERIFYPEIEEVQALD		IAQLI	C	ER		2		0.6438		0.119723		0.131846		0.0206188		-3.06223
E5RI99	60S ribosomal protein L30		RPL30		2.15535e-30		169.93		135.86		MIRQGKAKLVILANNCPALRKSEIEYYAMLA		LVILANN	C	PALR		2		0.69576		0.119054		0.120612		0.013913		-3.07032
P10809	60 kDa heat shock protein		HSPD1		2.80165e-43		181.26		49.595		ATRAAVEEGIVLGGGCALLRCIPALDSLTPA		AAVEEGIVLGGG	C	ALLR		3		-0.30571		0.118397		0.114529		0.0259712		-3.07829
O43707	Alpha-actinin-4		ACTN4		1.40932e-13		110.84		49.188		DYYDSHNVNTRCQKICDQWDALGSLTHSRRE		I	C	DQWDALGSLTHSR		3		-0.14768		0.115501		0.103431		0.0231059		-3.11402
G5E9G0	60S ribosomal protein L3		RPL3		4.51987e-93		267.93		166.7		LRTFKTVFAEHISDECKRRFYKNWHKSKKKA		TVFAEHISDE	C	KR		3		0.48138		0.114409		0.117238		0.00993658		-3.12773
E7ERF2	T-complex protein 1 subunit alpha		TCP1		1.01493e-13		153.97		153.97		GSQGMPKRIVNAKIACLDFSLQKTKMKLGVQ		IA	C	LDFSLQK		2		0.4037		0.114113		0.0953284		0.0290472		-3.13146
Q5JSD2	Voltage-dependent anion-selective channel protein 2		VDAC2		1.51643e-36		202.16		167.18		DTGKVTGTLETKYKWCEYGLTFTEKWNTDNT		W	C	EYGLTFTEK		2		-0.87375		0.111573		0.113277		0.0124854		-3.16394
E9PKG1	Protein arginine N-methyltransferase 1		PRMT1		1.19425e-09		102.52		102.52		IYTVKVEDLTFTSPFCLQVKRNDYVHALVAY		VEDLTFTSPF	C	LQVK		2		0.20048		0.108428		0.11449		0.024586		-3.20519
Q5T7N0	60S ribosomal protein L5		RPL5		1.48618e-09		133.23		82.287		____MIVRVTNRDIICQIAYARIEGDMIVCA		DII	C	QIAYAR		2		0.33329		0.105106		0.0961195		0.0136007		-3.25008
M0R0F0	40S ribosomal protein S5		RPS5		6.70112e-75		237.26		47.037		GAREAAFRNIKTIAECLADELINAAKGSSNS		TIAE	C	LADELINAAK		2		1.5391		0.104191		0.104753		0.0161669		-3.26269
E5RHS5	Eukaryotic translation initiation factor 3 subunit E		EIF3E		8.8745e-11		141.48		141.48		EDFIENARLFIFETFCRIHQCISI_______		LFIFETF	C	R		2		0.57893		0.104185		0.11263		0.0147534		-3.26278
P13639	Elongation factor 2		EEF2		1.56104e-23		160.38		137.84		KSATSPEGKKLPRTFCQLILDPIFKVFDAIM		TF	C	QLILDPIFK		2		-0.16031		0.103971		0.105946		0.0218568		-3.26575
O75643	U5 small nuclear ribonucleoprotein 200 kDa helicase		SNRNP200		1.17078e-09		102.64		63.682		SFIQAALGDQPRDILCGAADEVLAVLKNEKL		DIL	C	GAADEVLAVLK		2		-0.55969		0.102547		0.099282		0.0289739		-3.28565
P17812	CTP synthase 1		CTPS1		2.59313e-39		168.3		168.3		VRELRGLGLSPDLVVCRCSNPLDTSVKEKIS		GLGLSPDLVV	C	R		2		0.39412		0.10236		0.107498		0.02457		-3.28828
O00299	Chloride intracellular channel protein 1		CLIC1		1.06336e-05		64.588		48.371		SQRKFLDGNELTLADCNLLPKLHIVQVVCKK		KFLDGNELTLAD	C	NLLPK		2		-1.0317		0.102358		0.088661		0.0289598		-3.2883
Q5SZU1	D-3-phosphoglycerate dehydrogenase		PHGDH		3.64497e-42		173.71		60.631		IQVITQGTSLKNAGNCLSPAVIVGLLKEASK		NAGN	C	LSPAVIVGLLK		2		-0.02632		0.10136		0.107998		0.023892		-3.30244
D6RB09	40S ribosomal protein S3a		RPS3A		4.30195e-06		127.02		72.23		HVDVKTTDGYLLRLFCVGFTKKRNNQIRKTS		LF	C	VGFTK		2		-0.21098		0.100583		0.100407		0.00963253		-3.31354
M0R0F0	40S ribosomal protein S5		RPS5		2.18339e-37		194.24		194.24		DVSPLRRVNQAIWLLCTGAREAAFRNIKTIA		VNQAIWLL	C	TGAR		2		-0.16946		0.100254		0.098654		0.00539198		-3.31827
E9PKG1	Protein arginine N-methyltransferase 1		PRMT1		2.07725e-15		139.43		139.43		PLVDVVDPKQLVTNACLIKEVDIYTVKVEDL		QLVTNA	C	LIK		2		1.0026		0.0972827		0.0970921		0.0263273		-3.36167
A0A087WTT6	40S ribosomal protein S29		RPS29		1.21141e-09		170.43		144.29		CSNRHGLIRKYGLNMCRQCFRQYAKDIGFIK		YGLNM	C	R		2		-0.2054		0.0972335		0.0986762		0.0114976		-3.3624
P12277	Creatine kinase B-type		CKB		4.5327e-54		218.5		166.48		SMQKGGNMKEVFTRFCTGLTQIETLFKSKDY		F	C	TGLTQIETLFK		2		0.17366		0.0971985		0.0998805		0.0181697		-3.36292
P49721	Proteasome subunit beta type-2		PSMB2		0.000143382		96.51		89.123		SPTAAANFTRRNLADCLRSRTPYHVNLLLAG		NLAD	C	LR		2		0.30795		0.0936609		0.0797503		0.0270645		-3.41641
P06733	Alpha-enolase		ENO1		3.18379e-63		213.67		51.771		LKVNQIGSVTESLQACKLAQANGWGVMVSHR		VNQIGSVTESLQA	C	K		2		3.0642		0.0916187		0.0925795		0.0143633		-3.44821
Q99832	T-complex protein 1 subunit eta		CCT7		1.5173e-08		91.867		91.867		EETQIGGERYNFFTGCPKAKTCTFILRGGAE		YNFFTG	C	PK		2		-0.61178		0.0913358		0.0951729		0.00796301		-3.45268
P50991	T-complex protein 1 subunit delta		CCT4		5.81161e-14		159.83		144.77		RAYILNLVKQIKKTGCNVLLIQKSILRDALS		TG	C	NVLLIQK		2		0.044665		0.0897098		0.0884402		0.0173967		-3.47859
P22102	Trifunctional purine biosynthetic protein adenosine-3		GART		2.23176e-13		116.19		59.225		GPKVLEFNCRFGDPECQVILPLLKSDLYEVI		FGDPE	C	QVILPLLK		2		0.90125		0.0896467		0.100619		0.0201029		-3.47961
P62701	40S ribosomal protein S4, X		RPS4X		1.502e-05		103.55		59.908		VFAPRPSTGPHKLRECLPLIIFLRNRLKYAL		E	C	LPLIIFLR		2		-0.06282		0.0891702		0.090668		0.022015		-3.48729
B4DNK4	Pyruvate kinase		PKM		4.95048e-34		158.92		50.966		KMMIGRCNRAGKPVICATQMLESMIKKPRPT		AGKPVI	C	ATQMLESMIK		3		-0.69027		0.088534		0.0877275		0.00718396		-3.49763
Q15365	Poly(rC)-binding protein 1		PCBP1		2.87902e-16		124.07		96.135		SRPPVTLRLVVPATQCGSLIGKGGCKIKEIR		LVVPATQ	C	GSLIGK		2		-0.57809		0.0826485		0.0797868		0.0244078		-3.59687
Q5JXI8	Four and a half LIM domains protein 1		FHL1		1.01122e-26		166.48		104.24		YKNRFWHDTCFRCAKCLHPLANETFVAKDNK			C	LHPLANETFVAK		3		0.21639		0.0821638		0.0831129		0.0332148		-3.60535
P22314	Ubiquitin-like modifier-activating enzyme 1		UBA1		0.000990063		69.598		64.42		SYSSSQDPPEKSIPICTLKNFPNAIEHTLQW		SIPI	C	TLK		2		-0.15857		0.0747932		0.073557		0.0197875		-3.74095
E9PG15	14-3-3 protein theta		YWHAQ		1.42749e-53		216.84		84.365		IKDYREKVESELRSICTTVLELLDKYLIANA		SI	C	TTVLELLDK		2		-0.16949		0.073753		0.0726806		0.0196805		-3.76115
Q96SI9	Spermatid perinuclear RNA-binding protein		STRBP		0.00376228		58.981		51.787		RHAKWFQARANGLKSCVIVLRILRDLCNRVP		S	C	VIVLR		2		-0.016307		0.0728838		0.0691374		0.0154075		-3.77826
O00299	Chloride intracellular channel protein 1		CLIC1		1.49759e-14		135.83		122.52		ADCNLLPKLHIVQVVCKKYRGFTIPEAFRGV		LHIVQVV	C	K		2		-0.025568		0.0657849		0.0651953		0.00316407		-3.9261
E9PBS1	Multifunctional protein ADE2		PAICS		3.39603e-37		180.95		180.95		NHLEGKAAISNKITSCIFQLLQEAGIKTAFT		ITS	C	IFQLLQEAGIK		2		0.80865		0.0653268		0.0742084		0.0182994		-3.93618
P78527	DNA-dependent protein kinase catalytic subunit		PRKDC		7.57646e-05		91.853		79.474		MTSAVREPKLPVLAGCLKGLSSLLCNFTKSM		LPVLAG	C	LK		2		-0.57433		0.0638953		0.0662459		0.0144501		-3.96815
F8VZX2	Poly(rC)-binding protein 2		PCBP2		1.39233e-34		160.78		121.13		ERAITIAGIPQSIIECVKQICVVMLETLSQS		AITIAGIPQSIIE	C	VK		2		0.032553		0.0603898		0.0595418		0.0181955		-4.04955
