# Supplementary material for: Quantitative Persulfide Site Identification (qPerS-SID) Reveals Protein Targets of H2S Releasing Donors in Mammalian Cells
Source: Sci Rep. 2016 Jul 14;6:29808. doi: 10.1038/srep29808 (PMC4944133; doi:10.1038/srep29808)
Supplement: Supplementary Table 4 [file srep29808-s5.xls]

## Sheet: Legend
Na2S - Quantification by MaxQuant
Persulfdes found in HEK293 cells in response to Na2S tratment (200 µM, 30 min,Elution) in at least 3 out of 4 Experiments.
Peptides were quantified using MaxQuant v1.5.2.8

## Sheet: Elution
Na2S Elution Fraction - Quantification by MaxQuant
Protein	Protein names		Gene names		PEP		Score		Score for localization		Sequence window			Carbamidomethyl C-Sites			Charge		Mass error [ppm]		Mean norm Ratio H/L		Median norm Ratio H/L		STDEV		log2 norm. Ratio H/L
A0A087WY61	Nuclear mitotic apparatus protein 1		NUMA1		2.50624e-21		127.66		72.898		STQALVSELLPAKHLCQQLQAEQAAAEKRHR		HL	C	QQLQAEQAAAEK		3		0.13768		1.63249		1.76169		0.778235		0.707074
Q13542	Eukaryotic translation initiation factor 4E-binding protein 2		EIF4EBP2		7.21306e-08		51.758		50.042		RTVAISDAAQLPHDYCTTPGGTLFSTTPGGT		TVAISDAAQLPHDY	C	TTPGGTLFSTTPGGTR		3		0.14175		1.45433		1.83026		0.577671		0.540357
A0A087WUK2	Heterogeneous nuclear ribonucleoprotein D-like		HNRNPDL		3.64025e-10		88.075		40.187		IELPMDTKTNERRGFCFITYTDEEPVKKLLE		RGF	C	FITYTDEEPVKK		3		0.74478		1.36167		1.1872		0.523186		0.445373
P62633	Cellular nucleic acid-binding protein		CNBP		6.32405e-15		80.541		55.453		LARDCDHADEQKCYSCGEFGHIQKDCTKVKC		D	C	DHADEQKCYSCGEFGHIQK		4		-0.53051		1.256		1.04226		0.562547		0.328833
M0QXZ5	Zinc finger protein 428		ZNF428		1.64905e-07		79.492		79.492		PSRRAPRAAQPPAQPCQLCGRSPLGEAPPGT		AAQPPAQP	C	QLCGR		2		0.42635		1.22107		1.22177		0.208639		0.288144
O43707	Alpha-actinin-4		ACTN4		7.51376e-10		85.837		59.709		DKDHGGALGPEEFKACLISLGYDVENDRQGE		A	C	LISLGYDVENDR		2		-0.53375		1.20424		1.24266		0.197697		0.26812
D6RDA2	Protein DEK		DEK		2.21057e-24		142.83		54.259		EEMLKKFRNAMLKSICEVLDLERSGVNSELV		SI	C	EVLDLER		2		1.278		1.18427		1.18491		0.175026		0.243998
G3V295	Proteasome subunit alpha type		PSMA6		5.14927e-39		144.3		42.068		SSTVTHLFKITENIGCVMTGMTADSRSQVQR		ITENIG	C	VMTGMTADSR		2		-0.60971		1.17411		1.19185		0.422683		0.231569
H7BZP2	Phosducin-like protein 3		PDCL3		2.57459e-09		91.62		72.891		RKFPDVKFIKAISTTCIPNYPDRNLPTIFVY		AISTT	C	IPNYPDR		2		1.2993		1.15968		1.29158		0.258641		0.213728
P61978	Heterogeneous nuclear ribonucleoprotein K		HNRNPK		9.54285e-58		131.4		46.033		PTATSQLPLESDAVECLNYQHYKGSDFDCEL		IIPTLEEGLQLPSPTATSQLPLESDAVE	C	LNYQHYK		4		0.35435		1.15837		1.20594		0.189731		0.212098
H3BP04	Cytochrome b-c1 complex subunit 2		UQCRC2		2.55839e-25		130.1		58.32		LHAAAYRNALANPLYCPDYRIGKVTSEE___		NALANPLY	C	PDYR		2		-0.52511		1.15348		1.14376		0.27377		0.205988
P61158	Actin-related protein 3		ACTR3		2.74581e-07		91.549		61.344		SLETAKAVKERYSYVCPDLVKEFNKYDTDGS		YSYV	C	PDLVK		2		0.58916		1.15142		1.11714		0.306537		0.203417
A0A0B4J1Z1	Serine/arginine-rich splicing factor 7		SRSF7		6.68268e-47		159.18		42.958		FDRPPARRPFDPNDRCYECGEKGHYAYDCHR		RPFDPNDR	C	YECGEK		3		-0.30573		1.14913		1.13301		0.419313		0.200537
P07858	Cathepsin B		CTSB		4.45097e-11		109.15		47.302		LKLPASFDAREQWPQCPTIKEIRDQGSCGSC		EQWPQ	C	PTIK		2		-0.31342		1.13814		1.09694		0.200773		0.186679
E9PL88	Protein TSSC4		TSSC4		0.000290206		51.286		42.976		GMSSTFSQRSRDIFDCLEGAARRAPSS____		DIFD	C	LEGAAR		2		0.22654		1.13059		1.11689		0.201629		0.177081
Q07021	Complement component 1 Q subcomponent-binding protein		C1QBP		1.20356e-91		195.03		41.047		EVIKNDDGKKALVLDCHYPEDEVGQEDEAES		ALVLD	C	HYPEDEVGQEDEAESDIFSIR		3		4.8857		1.13057		1.17009		0.233549		0.177053
P62258	14-3-3 protein epsilon		YWHAE		1.33774e-08		86.772		67.997		IREYRQMVETELKLICCDILDVLDKHLIPAA		LI	C	CDILDVLDK		2		0.88312		1.1267		1.11933		0.263052		0.1721
Q96AG4	Leucine-rich repeat-containing protein 59		LRRC59		4.85261e-13		103.26		103.26		KELAALPKATILDLSCNKLTTLPSDFCGLTH		ATILDLS	C	NK		2		0.54379		1.12646		1.15184		0.140787		0.171799
P31948	Stress-induced-phosphoprotein 1		STIP1		1.06228e-05		67.234		54.09		ACYTKLLEFQLALKDCEECIQLEPTFIKGYT		D	C	EECIQLEPTFIK		2		-1.8867		1.12623		1.28562		0.290325		0.171507
P27348	14-3-3 protein theta		YWHAQ		3.00716e-32		145.28		41.242		LKMKGDYFRYLAEVACGDDRKQTIDNSQGAY		YLAEVA	C	GDDRK		2		0.57104		1.12323		1.09432		0.068226		0.167653
H7C0T1	Uncharacterized protein C7orf50		C7orf50		5.76394e-09		93.623		46.069		PPARRSGAELALDYLCRWAQKHKNWRFQKTR		SGAELALDYL	C	R		2		2.6412		1.12141		1.10906		0.322885		0.165313
Q9NZL4	Hsp70-binding protein 1		HSPBP1		2.00473e-50		171.08		62.055		EYQEELEFCEKLLQTCFSSPADDSMDR____		LLQT	C	FSSPADDSMDR		2		0.4437		1.1179		1.27915		0.484096		0.160786
Q9Y6H1	Coiled-coil-helix-coiled-coil-helix domain-containing protein 2		CHCHD2		4.10905e-05		72.2		72.2		KQFLECAQNQGDIKLCEGFNEVLKQCRLANG		L	C	EGFNEVLK		2		-1.0177		1.11243		1.09954		0.211112		0.153719
Q5T621	Alcohol dehydrogenase [NADP(+)]		AKR1A1		5.61227e-44		162.68		80.318		___________MAASCVLLHTGQKMPLIGLG		AAS	C	VLLHTGQK		2		-0.32505		1.11178		0.906366		0.627694		0.15287
E9PNM1	Squalene synthase		FDFT1		0.000188428		63.624		58.699		FRNLAEKYQTVIADICRRMGIGMAEFLDKHV		YQTVIADI	C	R		2		-0.65576		1.11082		1.19537		0.163365		0.15163
P61978	Heterogeneous nuclear ribonucleoprotein K		HNRNPK		2.89609e-05		64.121		53.448		ELRENTQTTIKLFQECCPHSTDRVVLIGGKP		LFQE	C	CPHSTDR		3		-0.34858		1.10998		1.18484		0.139329		0.150529
K7EMD6	Small glutamine-rich tetratricopeptide repeat-containing protein alpha		SGTA		6.13276e-21		126.09		70.889		YGKAIELNPANAVYFCNRAAAYSKLGNYAGA		AIELNPANAVYF	C	NR		2		0.25792		1.10918		1.14408		0.167392		0.149496
P00505	Aspartate aminotransferase		GOT2		2.5721e-09		88.101		69.979		NLDKEYLPIGGLAEFCKASAELALGENSEVL		NLDKEYLPIGGLAEF	C	K		3		-0.50438		1.1082		1.17912		0.117313		0.148212
Q9Y2X3	Nucleolar protein 58		NOP58		1.2785e-14		104.94		42.314		EVKTYDPSGDSTLPTCSKKRKIEQVDKEDEI		TYDPSGDSTLPT	C	SK		2		-0.33473		1.10424		1.13807		0.507428		0.143049
B1AK85	F-actin-capping protein subunit beta		CAPZB		4.96387e-34		143.76		64.798		RRCDPEPRKSDQQLDCALDLMRRLPPQQIEK		SDQQLD	C	ALDLMR		2		0.15886		1.10349		1.04127		0.120764		0.142072
H3BV07	TBC1 domain family member 24		TBC1D24		4.53068e-05		67.08		67.08		KMDAAIQDLGPKELSCTELQELKQLARQGYW		ELS	C	TELQELK		2		0.60211		1.10227		1.10053		0.254179		0.140481
Q9P2R7	Succinyl-CoA ligase [ADP-forming] subunit beta		SUCLA2		5.82812e-18		119.39		54.343		DAKALIADSGLKILACDDLDEAARMVVKLSE		ILA	C	DDLDEAAR		2		-0.0018195		1.10031		1.07381		0.042683		0.13791
O15144	Actin-related protein 2/3 complex subunit 2		ARPC2		0.000865151		60.102		46.406		SKDSIVHQAGMLKRNCFASVFEKYFQFQEEG		N	C	FASVFEK		2		0.33634		1.10007		1.08407		0.135257		0.137594
Q52LJ0	Protein FAM98B		FAM98B		2.17603e-47		170.79		65.374		FSELCIWLGSQIKSLCNLEESITSAGRDDLE		SL	C	NLEESITSAGR		2		0.35917		1.09951		1.20587		0.260674		0.136865
H0YGJ7	Eukaryotic translation initiation factor 3 subunit J		EIF3J		7.01776e-25		133.32		59.227		EIDDLKKITNSLTVLCSEKQKQEKVRASCVG		ITNSLTVL	C	SEK		2		0.46356		1.09891		1.09749		0.171108		0.136074
E9PGB1	C-terminal-binding protein 1		CTBP1		3.89527e-33		129.11		44.788		TVEMPILKDVATVAFCDAQSTQEIHEKVLNE		DVATVAF	C	DAQSTQEIHEK		3		-0.1512		1.09839		1.05503		0.0911027		0.13539
A0A087WYV6	Tetraspanin-6		TSPAN6		1.01115e-14		112.42		75.764		DYRSHAVDKIQNTLHCCGVTDYRDWTDTNYY		IQNTLH	C	CGVTDYR		2		-0.16153		1.09778		1.05162		0.0773864		0.134584
Q9Y6A5	Transforming acidic coiled-coil-containing protein 3		TACC3		1.74875e-09		64.454		44.391		ETPHGAEEECRHGGVCAPAAVATSPPGAIPK		HGGV	C	APAAVATSPPGAIPK		3		1.1392		1.09738		1.17605		0.195682		0.134062
P38117	Electron transfer flavoprotein subunit beta		ETFB		7.02954e-17		111.7		45.618		TGVVTDGVKHSMNPFCEIAVEEAVRLKEKKL		HSMNPF	C	EIAVEEAVR		3		-0.6594		1.09539		1.06414		0.0638735		0.131441
B1AP15	Complement decay-accelerating factor		CD55		3.74777e-11		78.674		71.376		SVQWSDPLPECREIYCPAPPQIDNGIIQGER		EIY	C	PAPPQIDNGIIQGER		2		-2.365		1.09314		1.07642		0.0705155		0.128474
Q15029	116 kDa U5 small nuclear ribonucleoprotein component		EFTUD2		3.90836e-18		94.632		78.708		LGENYTLEDEEDSQICTVGRLWISVARYHIE		VLGENYTLEDEEDSQI	C	TVGR		2		0.54925		1.09256		1.08622		0.047536		0.127718
P31948	Stress-induced-phosphoprotein 1		STIP1		2.05138e-81		202.07		52.814		GNKALSVGNIDDALQCYSEAIKLDPHNHVLY		ALSVGNIDDALQ	C	YSEAIK		2		1.0142		1.09212		1.10542		0.164088		0.127133
M0QXZ5	Zinc finger protein 428		ZNF428		3.16006e-20		124.51		124.51		CGRSPLGEAPPGTPPCRLCCPATAPQEAPAP		SPLGEAPPGTPP	C	R		2		0.22157		1.0907		1.10921		0.139472		0.125258
Q15056	Eukaryotic translation initiation factor 4H		EIF4H		2.09025e-07		77.776		73.386		VRLVRDKDTDKFKGFCYVEFDEVDSLKEALT		GF	C	YVEFDEVDSLK		2		-0.85106		1.08956		1.1131		0.153555		0.123741
G3V5B3	ERO1-like protein alpha		ERO1L		8.29172e-107		219.58		140.22		ASYKYSEEANNLIEECEQAERLGAVDESLSE		YSEEANNLIEE	C	EQAER		2		-0.40285		1.08886		1.07478		0.0378012		0.122813
Q96I24	Far upstream element-binding protein 3		FUBP3		6.13124e-49		134.03		56.688		KIQIASESSGIPERPCVLTGTPESIEQAKRL		IQIASESSGIPERP	C	VLTGTPESIEQAK		3		0.88977		1.08776		1.09038		0.205618		0.121364
A0A087X2I1	26S protease regulatory subunit 10B		PSMC6		1.41831e-06		79.492		45.357		NPELFQRVGIIPPKGCLLYGPPGTGKTLLAR		G	C	LLYGPPGTGK		2		-0.18646		1.0867		1.11027		0.27048		0.119955
P54577	Tyrosine--tRNA ligase, cytoplasmic		YARS		9.75e-14		86.488		57.525		LDRKEDVKKKLKKAFCEPGNVENNGVLSFIK		AF	C	EPGNVENNGVLSFIK		2		-1.7397		1.0865		0.946044		0.230138		0.119692
M0R3F1	Heterogeneous nuclear ribonucleoprotein U-like protein 1		HNRNPUL1		3.05859e-27		130.2		81.904		NYAGRWDVLIQQATQCLNRLIQIAARKKRNY		WDVLIQQATQ	C	LNR		2		2.1285		1.08628		1.09079		0.0936012		0.119395
O43290	U4/U6.U5 tri-snRNP-associated protein 1		SART1		8.4309e-06		73.881		59.227		ARVKAPNKSLPSAVYCIEDKMAIDDKYSRRE		SLPSAVY	C	IEDK		2		0.4105		1.0856		1.01839		0.184851		0.118493
Q96PK6	RNA-binding protein 14		RBM14		1.28419e-29		132.84		85.493		PLNTWKIFVGNVSAACTSQELRSLFERRGRV		IFVGNVSAA	C	TSQELR		2		0.32433		1.08533		0.999974		0.279458		0.118132
Q5JQ13	Vinculin		VCL		6.32377e-16		117.01		68.626		KQCTDKRIRTNLLQVCERIPTISTQLKILST		TNLLQV	C	ER		2		0.48471		1.08518		0.995515		0.134313		0.117934
P00367	Glutamate dehydrogenase 1		GLUD1		1.99945e-10		57.694		50.271		FPKAKPYEGSILEADCDILIPAASEKQLTKS		AKPYEGSILEAD	C	DILIPAASEK		3		0.45036		1.08502		1.05058		0.0761166		0.117722
P20290	Transcription factor BTF3		BTF3		1.1509e-08		80.387		51.591		PAQADSRGRGRARGGCPGGEATLSQPPPRGG		GG	C	PGGEATLSQPPPR		2		0.34534		1.08428		1.06219		0.194608		0.116743
H0YA96	Heterogeneous nuclear ribonucleoprotein D0		HNRNPD		2.21057e-24		142.83		59.418		KDLKDYFSKFGEVVDCTLKLDPITGRSRGFG		FGEVVD	C	TLK		2		1.466		1.08217		1.05946		0.130759		0.113932
F8W7S5	Ribosome-binding protein 1		RRBP1		1.66575e-18		119.39		51.726		KNWKAMEALATAEQACKEKLLSLTQAKEESE		AMEALATAEQA	C	K		2		1.2096		1.08057		1.0694		0.0669108		0.111795
P49321	Nuclear autoantigenic sperm protein		NASP		6.94689e-79		172.36		80.721		VESENYVQAVEEFQSCLNLQEQYLEAHDRLL		LGEVSVESENYVQAVEEFQS	C	LNLQEQYLEAHDR		3		4.9181		1.07959		1.05634		0.468167		0.110481
D6RJD1	Clathrin light chain B		CLTB		1.68272e-24		142.98		49.3		KEETPGTEWEKVAQLCDFNPKSSKQCKDVSR		VAQL	C	DFNPK		2		0.32006		1.07922		1.0237		0.250777		0.109992
K7ENG2	Splicing factor U2AF 65 kDa subunit		U2AF2		2.41187e-15		99.044		63.691		SIEIPRPVDGVEVPGCGKIFVEFTSVFDCQK		SIEIPRPVDGVEVPG	C	GK		3		1.6824		1.0792		1.08855		0.180667		0.109962
J3KQ69	DNA replication licensing factor MCM3		MCM3		2.12699e-19		127.56		91.961		VTIAKAGIHARLNARCSVLAAANPVYGRYDQ			C	SVLAAANPVYGR		2		1.1017		1.07898		1.06332		0.291987		0.109672
E9PQR7	Vacuolar protein sorting-associated protein 28 homolog		VPS28		2.59773e-37		154.65		86.548		FRQVQGSEISSIDEFCRKFRLDCPLAMERIK		QVQGSEISSIDEF	C	R		2		0.88884		1.07896		1.06995		0.0524624		0.109644
X6RFL8	Ras-related protein Rab-14		RAB14		4.6734e-32		150.06		92.611		IFKYIIIGDMGVGKSCLLHQFTEKKFMADCP		S	C	LLHQFTEK		2		-0.06835		1.07894		1.11544		0.0831456		0.10961
E9PMH2	AH receptor-interacting protein		AIP		9.97977e-05		74.464		63.816		GHVKEAAAKYYDAIACLKNLQMKEQPGSPEW		YYDAIA	C	LK		2		-0.74421		1.07888		1.08233		0.165174		0.109534
E9PBF6	Lamin-B1		LMNB1		3.52377e-34		158.05		64.121		QLADETLLKVDLENRCQSLTEDLEFRKSMYE			C	QSLTEDLEFR		2		-0.08238		1.07837		1.15882		0.183479		0.108848
J3KTL2	Serine/arginine-rich splicing factor 1		SRSF1		1.75329e-56		184.03		45.28		SWQDLKDHMREAGDVCYADVYRDGTGVVEFV		EAGDV	C	YADVYR		2		0.58727		1.07757		1.08344		0.124237		0.107784
Q15785	Mitochondrial import receptor subunit TOM34		TOMM34		6.79184e-14		90.379		90.379		GNHKKAIEKYSESLLCSNLESATYSNRALCY		YSESLL	C	SNLESATYSNR		2		-0.51748		1.07724		1.01053		0.139571		0.107346
C9JRZ6	MICOS complex subunit MIC19		CHCHD3		1.67254e-34		154.1		48.585		EEVEAKFKRYESHPVCADLQAKILQCYRENT		YESHPV	C	ADLQAK		3		-0.20469		1.07612		1.10931		0.0546291		0.105839
Q14108	Lysosome membrane protein 2		SCARB2		4.11148e-34		148.13		94.122		LITKDEVLYVFPSDFCRSVYITFSDYESVQG		DEVLYVFPSDF	C	R		2		-0.14179		1.07569		1.07919		0.0441504		0.105266
Q9NVP1	ATP-dependent RNA helicase DDX18		DDX18		4.88256e-14		88.565		77.08		KANATVDGLEQGYVVCPSEKRFLLLFTFLKK		ANATVDGLEQGYVV	C	PSEK		2		-0.25724		1.07506		1.0645		0.105972		0.104423
E7EVA0	Microtubule-associated protein		MAP4		5.04104e-07		79.886		45.28		TFMISPETVTGTGKKCSLPAEEDSVLEKLGE			C	SLPAEEDSVLEK		2		0.94466		1.07437		0.994655		0.397116		0.103486
E9PDE4	Calpastatin		CAST		5.35441e-34		145.09		52.576		EESKAAAPAPVSEAVCRTSMCSIQSAPPEPA		AAAPAPVSEAV	C	R		2		0.49711		1.07434		1.0609		0.165599		0.103448
Q15691	Microtubule-associated protein RP/EB family member 1		MAPRE1		5.8572e-267		331.82		58.848		ERDFYFGKLRNIELICQENEGENDPVLQRIV		NIELI	C	QENEGENDPVLQR		2		-1.0513		1.07338		1.04793		0.118118		0.102162
Q9Y5X3	Sorting nexin-5		SNX5		1.04707e-19		114.7		89.507		LEIKHARNNVSLLQSCIDLFKNN________		NNVSLLQS	C	IDLFK		2		0.98447		1.07285		1.10552		0.0544093		0.101454
Q04917	14-3-3 protein eta		YWHAH		1.26831e-10		92.38		92.38		VKAYREKIEKELETVCNDVLSLLDKFLIKNC		ELETV	C	NDVLSLLDK		2		-0.089518		1.07273		1.06732		0.124224		0.101285
E9PDU6	Calponin-3		CNN3		8.3732e-06		78.342		68.536		IGPNFQLGLKDGIILCELINKLQPGSVKKVN		DGIIL	C	ELINK		2		-0.92633		1.07208		1.09336		0.115242		0.100415
P52907	F-actin-capping protein subunit alpha-1		CAPZA1		1.49927e-14		91.589		77.871		TVYAKTIDGQQTIIACIESHQFQPKNFWNGR		TIDGQQTIIA	C	IESHQFQPK		3		0.33779		1.07146		1.04126		0.114769		0.0995813
Q7L4I2	Arginine/serine-rich coiled-coil protein 2		RSRC2		3.46162e-16		100.43		68.576		KFRKLMGIKSEDEAGCSSVDEESYKTLKQQE		SEDEAG	C	SSVDEESYK		2		1.1715		1.07137		1.07165		0.324129		0.0994616
Q6UWI4	Protein shisa-2 homolog		SHISA2		1.09782e-07		69.485		54.281		FQCPERFDGGDATICCGSCALRYCCSSAEAR		FDGGDATI	C	CGSCALR		2		0.2229		1.07136		1.06039		0.23199		0.0994383
O00567	Nucleolar protein 56		NOP56		3.73598e-08		81.448		45.438		SRYLANKCSIASRIDCFSEVPTSVFGEKLRE		ID	C	FSEVPTSVFGEK		2		-0.7684		1.07131		1.07487		0.108822		0.0993723
K7ENG2	Splicing factor U2AF 65 kDa subunit		U2AF2		4.28674e-19		126.34		83.204		PGCGKIFVEFTSVFDCQKAMQGLTGRKFANR		IFVEFTSVFD	C	QK		2		0.066992		1.07129		1.05389		0.106735		0.0993442
Q8NC51	Plasminogen activator inhibitor 1 RNA-binding protein		SERBP1		8.2058e-74		200.77		95.57		_____MPGHLQEGFGCVVTNRFDQLFDDESD		PGHLQEGFG	C	VVTNR		2		-0.063806		1.07127		1.03667		0.156847		0.0993227
Q00839	Heterogeneous nuclear ribonucleoprotein U		HNRNPU		5.09259e-43		135.8		49.094		VLKMKGNFTLPEVAECFDEITYVELQKEEAQ		GNFTLPEVAE	C	FDEITYVELQKEEAQK		3		-0.26981		1.07116		1.18359		0.223355		0.0991752
P63104	14-3-3 protein zeta/delta		YWHAZ		4.46792e-26		142.83		85.087		AREYREKIETELRDICNDVLSLLEKFLIPNA		IETELRDI	C	NDVLSLLEK		3		0.29614		1.07105		1.06945		0.077016		0.0990271
E9PCY7	Heterogeneous nuclear ribonucleoprotein H		HNRNPH1		4.83544e-34		146.36		41.996		GGEGFVVKVRGLPWSCSADEVQRFFSDCKIQ		GLPWS	C	SADEVQR		2		-1.1085		1.07017		1.09542		0.107141		0.0978404
P24534	Elongation factor 1-beta		EEF1B2		6.11913e-37		135.99		41.242		KLVPVGYGIKKLQIQCVVEDDKVGTDMLEEQ		LQIQ	C	VVEDDK		2		-0.55743		1.07005		1.02587		0.123894		0.0976721
E9PRY8	Elongation factor 1-delta		EEF1D		6.11913e-37		135.99		43.349		KLVPVGYGIRKLQIQCVVEDDKVGTDLLEEE		LQIQ	C	VVEDDKVGTDLLEEEITK		3		0.31715		1.07005		1.02587		0.123894		0.0976721
E9PNW4	CD59 glycoprotein		CD59		2.57897e-25		139.74		45.28		KAGLQVYNKCWKFEHCNFNDVTTRLRENELT		FEH	C	NFNDVTTR		3		0.06736		1.06969		1.07856		0.0480598		0.0971863
E9PPH5	Acidic leucine-rich nuclear phosphoprotein 32 family member E		ANP32E		4.06746e-19		117.27		56.569		SDNIISGGLEVLAEKCPNLTYLNLSGNKIKD			C	PNLTYLNLSGNK		2		0.65692		1.06955		1.12563		0.0813244		0.0970025
K7EMD0	Proteasome activator complex subunit 3		PSME3		4.3982e-101		227.47		94.532		DGLDGPTYKKRRLDECEEAFQGTKVFVMPNG		RLDE	C	EEAFQGTK		2		-0.54407		1.06877		1.06434		0.190514		0.0959528
Q00839	Heterogeneous nuclear ribonucleoprotein U		HNRNPU		3.12954e-76		174.01		46.065		TEDYGEKFDENDVITCFANFESDEVELSYAK		FDENDVIT	C	FANFESDEVELSYAK		3		-0.25438		1.06659		1.10562		0.186022		0.0930011
E9PJR1	Transcription factor p65		RELA		2.75001e-05		62.088		45.28		LVGKDCRDGFYEAELCPDRCIHSFQNLGIQC		DGFYEAEL	C	PDR		2		0.46923		1.06629		1.02472		0.0957092		0.0925973
A0A087X2F5	Uncharacterized protein C9orf78		C9orf78		2.67597e-27		131.86		54.09		VEHEEQKVKPKNAEDCLYELPENIRVSSAKK		NAED	C	LYELPENIR		2		-2.0277		1.06496		1.04836		0.11916		0.0908056
Q9BSH4	Translational activator of cytochrome c oxidase 1		TACO1		1.31714e-12		103.91		49.081		KETEDEEERNVFKFICDASSLHQVRKKLDSL		FI	C	DASSLHQVR		3		0.39432		1.06428		1.09849		0.132569		0.0898815
P10809	60 kDa heat shock protein		HSPD1		2.19804e-62		180.11		55.011		VEEGIVLGGGCALLRCIPALDSLTPANEDQK			C	IPALDSLTPANEDQK		2		0.24623		1.06376		1.06639		0.0786817		0.0891782
O95817	BAG family molecular chaperone regulator 3		BAG3		5.7295e-16		83.312		50.783		ASHGPERSQSPAASDCSSSSSSASLPSSGRS		SQSPAASD	C	SSSSSSASLPSSGR		2		0.3921		1.0637		1.01385		0.208007		0.0890979
K7EQH0	Tubulin-folding cofactor B		TBCB		3.71246e-53		162.77		88.565		DQEDALLGSYPVDDGCRIHKLAGRGGRCL__		LDQEDALLGSYPVDDG	C	R		2		0.014884		1.0627		1.04518		0.17346		0.087741
Q09666	Neuroblast differentiation-associated protein AHNAK		AHNAK		2.85188e-22		119.54		83.54		PKADIDVSGPKVDVECPDVNIEGPEGKWKSP		VDVE	C	PDVNIEGPEGK		2		-0.7202		1.06267		1.01874		0.145437		0.0876905
K7EQ03	RNA-binding protein 42		RBM42		1.02994e-30		141.55		103.04		DPSLLEWDADDFRIFCGDLGNEVNDDILARA		IF	C	GDLGNEVNDDILAR		2		-0.37244		1.06254		1.08321		0.128429		0.0875229
P05556	Integrin beta-1		ITGB1		4.36927e-24		128.64		54.281		RDKLPQPVQPDPVSHCKEKDVDDCWFYFTYS		DKLPQPVQPDPVSH	C	K		3		0.4552		1.06243		1.08195		0.145223		0.0873625
Q16658	Fascin		FSCN1		1.27101e-23		104.53		104.53		ATKVGKDELFALEQSCAQVVLQAANERNVST		VGKDELFALEQS	C	AQVVLQAANER		3		0.23691		1.06215		1.06135		0.0782084		0.086991
Q9NUJ1	Mycophenolic acid acyl-glucuronide esterase		ABHD10		5.56904e-07		85.676		74.464		LSYMNGTKALAIEEFCKSLGHACIRFDYSGV		ALAIEEF	C	K		2		0.21352		1.06169		1.07837		0.164101		0.086368
E9PPH5	Acidic leucine-rich nuclear phosphoprotein 32 family member E		ANP32E		1.49134e-123		236.17		212.7		ALQNLKNLKSLDLFNCEITNLEDYRESIFEL		SLDLFN	C	EITNLEDYR		2		-0.047055		1.06161		1.07226		0.126886		0.0862476
P31948	Stress-induced-phosphoprotein 1		STIP1		4.79725e-12		93.226		66.022		KAMDVYQKALDLDSSCKEAADGYQRCMMAQY		ALDLDSS	C	KEAADGYQR		2		0.93846		1.06086		1.04192		0.0812601		0.0852288
M0R061	Coatomer subunit epsilon		COPE		3.19105e-17		111.22		110.12		LFDVKNAFYIGSYQQCINEAQRVKLSSPERD		NAFYIGSYQQ	C	INEAQR		2		-0.23126		1.06064		0.960081		0.32065		0.0849372
X6RAC9	Eukaryotic translation initiation factor 1A, X-chromosomal		EIF1AX		3.65002e-16		119.22		63.624		AQVIKMLGNGRLEAMCFDGVKRLCHIRGKLR		LEAM	C	FDGVK		2		-0.14154		1.06025		1.06574		0.126988		0.0844065
Q12874	Splicing factor 3A subunit 3		SF3A3		2.83653e-27		133.81		73.887		FTDEEGYGRYLDLHDCYLKYINLKASEKLDY		YLDLHD	C	YLK		2		-3.2537		1.06003		0.993869		0.171932		0.0841085
Q06830	Peroxiredoxin-1		PRDX1		9.00337e-38		141.78		65.887		RLVQAFQFTDKHGEVCPAGWKPGSDTIKPDV		HGEV	C	PAGWKPGSDTIKPDVQK		3		0.051725		1.05907		1.08378		0.139576		0.0827953
A0A0B4J1Y4	Gamma-glutamylcyclotransferase		GGCT		7.73186e-05		63.624		52.391		LTERIHLRNPSAAFFCVARLQARRG______		NPSAAFF	C	VAR		2		-0.13492		1.05886		1.06392		0.0853794		0.082515
I3L4R8	Replication protein A 70 kDa DNA-binding subunit		RPA1		1.64133e-05		72.2		60.641		LENKSKDSLVDIIGICKSYEDATKITVRSNN		DSLVDIIGI	C	K		2		0.0083997		1.0575		1.04244		0.0858291		0.0806575
H7BZL0	MKI67 FHA domain-interacting nucleolar phosphoprotein		NIFK		4.16376e-34		142.39		118.72		DTPEKTVDSQGPTPVCTPTFLERRKSQVAEL		TVDSQGPTPV	C	TPTFLER		2		-1.1943		1.05738		1.03508		0.130866		0.0804985
J3KTA4	Probable ATP-dependent RNA helicase DDX5		DDX5		9.96957e-121		241.27		63.682		TRELAQQVQQVAAEYCRACRLKSTCIYGGAP		ELAQQVQQVAAEY	C	R		2		-2.3805		1.05678		1.02642		0.10457		0.079671
E9PJ21	Hypoxia up-regulated protein 1		HYOU1		3.76101e-09		88.075		63.185		VDFKAKVTRVEFEELCADLFERVPGPVQQAL		VEFEEL	C	ADLFER		2		-0.42181		1.05648		1.04803		0.145747		0.0792624
P08670	Vimentin		VIM		4.02791e-26		141.37		43.594		KQESTEYRRQVQSLTCEVDALKGTNESLERQ		QVQSLT	C	EVDALK		2		4.9018		1.05614		1.15889		0.209653		0.0788069
O75607	Nucleoplasmin-3		NPM3		1.90467e-08		91.961		74.611		LALTMLCLTEGAKDECNVVEVVARNHDHQEI		DE	C	NVVEVVAR		2		-0.5036		1.05595		1.05814		0.240247		0.078543
E9PNW4	CD59 glycoprotein		CD59		2.93853e-05		76.228		72.848		DVTTRLRENELTYYCCKKDLCNFNEQLENGS		ENELTYY	C	CK		2		-0.63321		1.05566		1.07955		0.0693388		0.0781434
Q9Y295	Developmentally-regulated GTP-binding protein 1		DRG1		2.36823e-19		104.84		81.003		GFKKKDKGGINLTATCPQSELDAETVKSILA		GGINLTAT	C	PQSELDAETVK		2		0.46646		1.05554		1.04639		0.159713		0.0779794
P55884	Eukaryotic translation initiation factor 3 subunit B		EIF3B		2.12195e-17		128.36		91.087		FKDLGNLRYWLEEAECRDQYSVIFESGDRTS		YWLEEAE	C	R		2		-0.46866		1.05513		1.02338		0.154299		0.0774221
M0QXS5	Heterogeneous nuclear ribonucleoprotein L		HNRNPL		2.8629e-09		90.759		43.761		LDQSKMNCDRVFNVFCLYGNVEKVKFMKSKP		VFNVF	C	LYGNVEK		2		-0.38436		1.05494		1.07426		0.0864805		0.0771613
F8VVL1	Density-regulated protein		DENR		3.17575e-34		148.96		53.565		___MAADISESSGADCKGDPRNSAKLDADYP		AADISESSGAD	C	KGDPR		2		-0.62236		1.05436		1.05062		0.124739		0.0763682
B1AKT3	Transmembrane emp24 domain-containing protein 5		TMED5		1.32972e-05		80.688		61.161		LDSDFTFTLPAGQKECFYQPMPLKASLEIEY		E	C	FYQPMPLK		2		-1.3071		1.05386		1.09764		0.13844		0.0756887
P51991	Heterogeneous nuclear ribonucleoprotein A3		HNRNPA3		3.31316e-32		143.96		51.286		DSLREHFEKWGTLTDCVVMRDPQTKRSRGFG		WGTLTD	C	VVMR		2		0.5991		1.05351		1.05375		0.104995		0.0752074
H0YM46	Isocitrate dehydrogenase [NAD] subunit alpha		IDH3A		4.58599e-07		86.344		69.721		___ULFDHAARIEAACFATIKDGKSLTKDLG		IEAA	C	FATIK		2		0.37288		1.05349		1.0037		0.141203		0.0751786
Q9NV96	Cell cycle control protein 50A		TMEM30A		5.15442e-39		144.29		144.29		REIEIDYTGTEPSSPCNKCLSPDVTPCFCTI		EIEIDYTGTEPSSP	C	NK		2		-1.3783		1.05337		1.04144		0.0399409		0.0750057
K7EKD8	Calpain small subunit 1		CAPNS1		1.77262e-26		127.97		110.74		YSDESGNMDFDNFISCLVRLDAMFRAFKSLD		YSDESGNMDFDNFIS	C	LVR		2		-0.65046		1.0529		1.03631		0.0561243		0.0743702
E9PKC6	CD44 antigen		CD44		4.63422e-23		129.85		74.841		TMAQMEKALSIGFETCR______________		ALSIGFET	C	R		2		-0.36966		1.05287		1.06049		0.107942		0.0743333
Q9UHX1	Poly(U)-binding-splicing factor PUF60		PUF60		1.06364e-62		184		77.746		PKDIDDDLEGEVTEECGKFGAVNRVIIYQEK		DIDDDLEGEVTEE	C	GK		2		0.61244		1.05177		1.03524		0.120356		0.0728226
J3KPG2	Translationally-controlled tumor protein		TPT1		2.04879e-44		161.48		43.761		MFSDIYKIREIADGLCLEVEGKMVSRTEGNI		EIADGL	C	LEVEGK		2		1.6128		1.05177		1.0593		0.111763		0.0728209
Q13637	Ras-related protein Rab-32		RAB32		2.84583e-14		113.76		113.76		QNKDSSQSPSQVDQFCKEHGFAGWFETSAKD		DSSQSPSQVDQF	C	K		2		0.22657		1.05105		1.03586		0.158541		0.0718246
E9PEB5	Far upstream element-binding protein 1		FUBP1		1.76231e-28		141		103.14		KIQIAPDSGGLPERSCMLTGTPESVQSAKRL		S	C	MLTGTPESVQSAK		2		0.58987		1.05089		1.02905		0.112365		0.0716069
P23381	Tryptophan--tRNA ligase, cytoplasmic		WARS		2.88454e-08		84.365		52.576		TFNQVKGIFGFTDSDCIGKISFPAIQAAPSF		GIFGFTDSD	C	IGK		2		-0.43419		1.05012		1.02772		0.263032		0.0705603
P52788	Spermine synthase		SMS		1.2572e-18		93.583		60.133		MKVLKQDGKYFTQGNCVNLTEALSLYEEQLG		YFTQGN	C	VNLTEALSLYEEQLGR		2		1.9105		1.04944		1.04293		0.223994		0.0696236
Q96AY3	Peptidyl-prolyl cis-trans isomerase FKBP10		FKBP10		1.23677e-29		133.23		48.899		PKDAVQLETLELPPGCVRRAGAGDFMRYHYN		DAVQLETLELPPG	C	VR		2		0.35892		1.04942		1.08279		0.156293		0.069595
P50990	T-complex protein 1 subunit theta		CCT8		1.94208e-22		120.77		50.178		IGLSVSEVIEGYEIACRKAHEILPNLVCCSA		IGLSVSEVIEGYEIA	C	R		2		-2.7279		1.04897		1.03765		0.0303744		0.0689757
P27348	14-3-3 protein theta		YWHAQ		1.99895e-18		125.54		77.644		IKDYREKVESELRSICTTVLELLDKYLIANA		SI	C	TTVLELLDK		2		0.31448		1.04866		1.04806		0.0743251		0.0685513
Q2TAY7	WD40 repeat-containing protein SMU1		SMU1		3.75694e-05		57.434		49.298		RSFSSGKREGGDFVCCALSPRGEWIYCVGED		EGGDFV	C	CALSPR		2		-0.44068		1.04746		1.06956		0.0413261		0.0668942
H0Y8E6	DNA replication licensing factor MCM2		MCM2		3.50854e-14		91.589		48.907		LHLNQLIRTSGVVTSCTGVLPQLSMVKYNCN		TSGVVTS	C	TGVLPQLSMVK		2		1.3346		1.04743		1.03375		0.139455		0.066847
Q5JV99	Serine/threonine-protein kinase 24		STK24		7.62347e-10		83.54		78.69		IISPLFAELKEKSQACGGNLGSIEELRGAIY		SQA	C	GGNLGSIEELR		2		-0.48277		1.0474		1.06468		0.216161		0.0668087
P27695	DNA-(apurinic or apyrimidinic site) lyase		APEX1		1.63466e-07		94.692		55.806		DQKTSPSGKPATLKICSWNVDGLRAWIKKKG		I	C	SWNVDGLR		2		0.12956		1.04698		1.1296		0.191704		0.0662294
Q08J23	tRNA (cytosine(34)-C(5))-methyltransferase		NSUN2		1.53983e-18		103.13		63.46		RCYLLVHQAKRLSSPCIMVVNHDASSIPRLQ		LSSP	C	IMVVNHDASSIPR		3		0.39854		1.04673		1.03243		0.201453		0.0658956
P10599	Thioredoxin		TXN		1.19395e-06		85.161		66.692		DVDDCQDVASECEVKCMPTFQFFKKGQKVGE			C	MPTFQFFK		2		-0.19415		1.04606		1.04541		0.101217		0.0649686
Q12906	Interleukin enhancer-binding factor 3		ILF3		0.000105438		67.334		54.784		VPTWGPLRGWPLELLCEKSIGTANRPMGAGE		GWPLELL	C	EK		2		0.36167		1.04595		1.07733		0.140195		0.0648151
H0YMJ8	Eukaryotic translation initiation factor 5		EIF5		4.69853e-08		80.632		65.374		KALNRPPTYPTKYFGCELGAQTQFDVKNDRY		YFG	C	ELGAQTQFDVK		2		0.97654		1.04583		1.06518		0.119894		0.0646506
O76095	Protein JTB		JTB		6.43275e-14		112.44		49.298		ECSPCSNFRAKTTPECGPTGYVEKITCSSSK		TTPE	C	GPTGYVEK		2		-0.076837		1.04565		1.05685		0.121754		0.0643986
F5GY55	DNA damage-binding protein 1		DDB1		9.12657e-07		88.495		60.398		ESKDLLFILTAKYNACILEYKQSGESIDIIT		YNA	C	ILEYK		2		0.059419		1.04564		0.996389		0.087014		0.0643918
H3BMT0	Hematological and neurological expressed 1-like protein		HN1L		4.7658e-56		177.83		78.69		SRLAHPNKPKDHVFLCEGEEPKSDLKAAR__		DHVFL	C	EGEEPKSDLK		3		-0.27679		1.04541		1.04699		0.142925		0.0640752
Q9BVG4	Protein PBDC1		PBDC1		1.14926e-39		155.1		52.862		GIVEDFNYGTLLRLDCSQGYTEENTIFAPRI		LD	C	SQGYTEENTIFAPR		2		1.142		1.04457		1.09353		0.172765		0.0629102
P14854	Cytochrome c oxidase subunit 6B1		COX6B1		6.48734e-45		171.92		77.674		RCQKAMTAKGGDISVCEWYQRVYQSLCPTSW		GGDISV	C	EWYQR		2		-0.16695		1.04411		1.05763		0.174431		0.0622699
P49458	Signal recognition particle 9 kDa protein		SRP9		1.27983e-05		74.962		44.847		HSDGNLCVKVTDDLVCLVYKTDQAQDVKKIE		VTDDLV	C	LVYK		2		0.50196		1.04406		0.94908		0.322254		0.0622056
U3KQI1	Peptidyl-prolyl cis-trans isomerase FKBP8		FKBP8		1.11866e-09		95.264		95.264		USQLKLDHYRAALRSCSLVLEHQPDNIKALF		S	C	SLVLEHQPDNIK		2		1.7359		1.04366		0.978854		0.197062		0.0616549
P21796	Voltage-dependent anion-selective channel protein 1		VDAC1		9.19426e-10		98.406		69.352		TRFGIAAKYQIDPDACFSAKVNNSSLIGLGY		YQIDPDA	C	FSAK		2		0.83846		1.04347		1.1145		0.156264		0.0613956
P12955	Xaa-Pro dipeptidase		PEPD		3.25788e-19		101.38		101.38		EEDVVVTDSGIELLTCVPRTVEEIEACMAGC		IEEDVVVTDSGIELLT	C	VPR		2		0.52983		1.04343		1.04644		0.143061		0.0613389
U3KQ85	Protein C10		C12orf57		3.58389e-05		60.157		51.726		ATQIQQEVIKAYGFSCDGEGVLKFARLVKSY		AYGFS	C	DGEGVLK		2		-1.3551		1.04333		0.919154		0.251492		0.0611987
P14625	Endoplasmin		HSP90B1		1.14247e-22		108.14		67.668		KIEKAVVSQRLTESPCALVASQYGWSGNMER		LTESP	C	ALVASQYGWSGNMER		2		0.22318		1.04307		1.05126		0.124863		0.0608399
P43897	Elongation factor Ts		TSFM		2.34869e-09		92.295		89.43		SLHKLVLGKYGALVICETSEQKTNLEDVGRR		YGALVI	C	ETSEQK		2		-0.18875		1.04286		1.0407		0.0940863		0.0605386
H0YJH7	Lamina-associated polypeptide 2, isoforms beta/gamma		TMPO		1.19503e-42		152.32		52.814		MFPYEASTPTGISASCRRPIKGAAGRPLELS		EMFPYEASTPTGISAS	C	R		2		-0.28122		1.04275		1.05042		0.169246		0.060395
Q15050	Ribosome biogenesis regulatory protein homolog		RRS1		1.37229e-10		91.812		91.812		GNLLASDRNPPTGLRCAGPTPEAELQALARD			C	AGPTPEAELQALAR		2		0.79495		1.04257		1.02304		0.160348		0.0601428
A1L188	Uncharacterized protein C17orf89		C17orf89		5.10509e-09		74.987		58.32		RVRSRLRAFPERLAACGAEAAAYGRCVQAST		LAA	C	GAEAAAYGR		2		0.10089		1.04251		0.957927		0.146589		0.0600666
A0A087WVR3	E3 ubiquitin-protein ligase UHRF1		UHRF1		7.84958e-12		87.088		81.656		ELYANVVLGDDSLNDCRIIFVDEVFKIERPG		ELYANVVLGDDSLND	C	R		2		-0.16049		1.04143		1.06001		0.12661		0.0585593
P35579	Myosin-9		MYH9		1.66951e-37		157.5		57.434		LKKLEEEQIILEDQNCKLAKEKKLLEDRIAE		LEEEQIILEDQN	C	K		2		0.345		1.04087		0.932079		0.169058		0.0577862
Q7RTV0	PHD finger-like domain-containing protein 5A		PHF5A		2.6943e-25		130.1		130.1		DSYVRPCTLVRICDECNYGSYQGRCVICGGP		I	C	DECNYGSYQGR		2		0.10453		1.04038		1.06444		0.139855		0.0571147
H0Y398	AN1-type zinc finger protein 3		ZFAND3		2.75001e-05		62.088		55.261		QCQTKLELVQQELGSCRCGVSLERDVWHL__		LELVQQELGS	C	R		2		-0.62203		1.04032		1.0162		0.0360348		0.0570207
Q9Y696	Chloride intracellular channel protein 4		CLIC4		9.77697e-26		127.32		127.32		KTDVNKIEEFLEEVLCPPKYLKLSPKHPESN		TDVNKIEEFLEEVL	C	PPK		2		3.1736		1.0403		1.08297		0.216451		0.057
Q9H2C0	Gigaxonin		GAN		2.25741e-10		95.264		60.55		GEAMLANFKPRGYSECIVTVGGEERVSRKPT		GYSE	C	IVTVGGEER		2		1.4212		1.04018		1.15854		0.216093		0.0568283
I3L192	Basigin		BSG		3.56951e-50		169.64		75.018		KSSEHINEGETAMLVCKSESVPPVTDWAWYK		SSEHINEGETAMLV	C	K		2		-0.384		1.04008		1.06968		0.0622532		0.0567002
P49321	Nuclear autoantigenic sperm protein		NASP		4.19342e-95		205.96		127.37		MIASRKPTDGASSSNCVTDISHLVRKKRKPE		KPTDGASSSN	C	VTDISHLVR		3		0.36787		1.03997		1.14597		0.189818		0.0565453
P62979	Ubiquitin-40S ribosomal protein S27a		RPS27A		1.22176e-42		151.31		61.942		NGKISRLRRECPSDECGAGVFMASHFDRHYC		RE	C	PSDECGAGVFMASHFDR		3		-0.14613		1.03963		0.995117		0.193369		0.0560708
O00151	PDZ and LIM domain protein 1		PDLIM1		6.87997e-37		148.57		44.391		FVKLRDRHRHPECYVCTDCGTNLKQKGHFFV		HRHPE	C	YVCTDCGTNLK		3		1.4824		1.03929		1.02832		0.266064		0.0556031
P30086	Phosphatidylethanolamine-binding protein 1		PEBP1		8.45282e-54		170.61		72.433		SFRKKYELRAPVAGTCYQAEWDDYVPKLYEQ		APVAGT	C	YQAEWDDYVPK		2		-0.6599		1.03926		1.00668		0.133831		0.0555536
P24534	Elongation factor 1-beta		EEF1B2		3.63553e-36		109.44		43.903		VAVFEAVSSPPPADLCHALRWYNHIKSYEKE		SYIEGYVPSQADVAVFEAVSSPPPADL	C	HALR		3		3.3517		1.03923		1.00077		0.137368		0.0555177
H3BLZ8	Probable ATP-dependent RNA helicase DDX17		DDX17		1.12818e-16		121.02		88.338		RLIDFLESGKTNLRRCTYLVLDEADRMLDMG			C	TYLVLDEADR		2		0.50018		1.03881		1.00132		0.134031		0.0549351
P35251	Replication factor C subunit 1		RFC1		3.01522e-07		69.331		68.481		MKKHLMLLSRAADSICDGDLVDSQIRSKQNW		AADSI	C	DGDLVDSQIR		2		0.75758		1.03868		1.02435		0.0525719		0.0547465
O00151	PDZ and LIM domain protein 1		PDLIM1		5.1436e-34		145.6		80.69		NLKQKGHFFVEDQIYCEKHARERVTPPEGYE		GHFFVEDQIY	C	EK		3		-0.022651		1.03852		1.05675		0.0944317		0.0545351
P62633	Cellular nucleic acid-binding protein		CNBP		2.13456e-73		198.23		51.03		SDRGFQFVSSSLPDICYRCGESGHLAKDCDL		GFQFVSSSLPDI	C	YR		2		-3.5437		1.03839		1.0185		0.0636204		0.0543432
P31930	Cytochrome b-c1 complex subunit 1		UQCRC1		9.14231e-28		128.72		59.339		LRNALVSHLDGTTPVCEDIGRSLLTYGRRIP		NALVSHLDGTTPV	C	EDIGR		3		-0.59524		1.0382		1.01705		0.0902858		0.0540871
Q13033	Striatin-3		STRN3		9.08753e-07		76.073		55.724		VWGLAYSGIKNQLLSCSADGTVRLWNPQEKL		NQLLS	C	SADGTVR		2		0.045076		1.03812		1.04953		0.0746129		0.0539772
J3QSB5	60S ribosomal protein L36		RPL36		1.99811e-42		163.38		48.998		LTKHTKFVRDMIREVCGFAPYERRAMELLKV		EV	C	GFAPYER		2		0.43989		1.03783		1.0206		0.113538		0.0535676
Q9HB71	Calcyclin-binding protein		CACYBP		5.12667e-32		144.09		47.187		EGSSKKVKTDTVLILCRKKVENTRWDYLTQV		TDTVLIL	C	R		2		-0.048508		1.03742		1.02366		0.10994		0.0530056
P10809	60 kDa heat shock protein		HSPD1		2.46127e-39		151.56		133.48		ATRAAVEEGIVLGGGCALLRCIPALDSLTPA		AAVEEGIVLGGG	C	ALLR		2		-0.22488		1.03677		1.04137		0.0840507		0.0520894
B3KXD6	Pescadillo homolog		PES1		6.14669e-09		82.349		66.022		EAKAGEGTYALDSESCMEKLAALSASLARVV		AGEGTYALDSES	C	MEK		2		-4.141		1.03668		1.07605		0.097136		0.0519673
Q5SQP8	C-terminal-binding protein 2		CTBP2		7.04349e-14		86.213		51.566		TVEMPILKDLATVAFCDAQSTQEIHEKVLNE		DLATVAF	C	DAQSTQEIHEK		3		1.0586		1.03656		1.04303		0.153652		0.0518021
K7EMD6	Small glutamine-rich tetratricopeptide repeat-containing protein alpha		SGTA		1.93123e-44		162.13		106.32		AAYSKLGNYAGAVQDCERAICIDPAYSKAY_		LGNYAGAVQD	C	ER		2		0.027636		1.03635		1.02485		0.126388		0.0515169
H7C118	Protein phosphatase 1 regulatory subunit 7		PPP1R7		3.94656e-09		95.417		95.417		LKKVKTLCLRQNLIKCIENLEELQSLRELDL			C	IENLEELQSLR		2		1.3726		1.03631		0.979271		0.0925051		0.0514581
E7EQX7	Cellular tumor antigen p53		TP53		2.44787e-05		63.091		60.301		FRLGFLHSGTAKSVTCTYSPALNKMFCQLAK		SVT	C	TYSPALNK		2		0.65353		1.03621		0.916308		0.184409		0.0513144
Q96EL3	39S ribosomal protein L53		MRPL53		6.4912e-14		112.42		63.185		LQTVSSEKVRSTNLNCSVIADVRHDGSEPCV		STNLN	C	SVIADVR		2		1.2211		1.03609		1.08042		0.121459		0.0511435
Q01581	Hydroxymethylglutaryl-CoA synthase, cytoplasmic		HMGCS1		2.89989e-14		107.65		80.96		____MPGSLPLNAEACWPKDVGIVALEIYFP		PGSLPLNAEA	C	WPK		2		0.62907		1.036		1.08091		0.284136		0.0510178
K7EPL2	SUMO-activating enzyme subunit 2		UBA2		1.09718e-07		75.316		48.216		VAGGRVLVVGAGGIGCELLKNLVLTGFSHID		VLVVGAGGIG	C	ELLK		2		-0.10684		1.03571		0.969651		0.189707		0.0506243
A0A087WYT3	Prostaglandin E synthase 3		PTGES3		1.37593e-143		259.97		178.52		GSDNFKHLNEIDLFHCIDPNDSKHKRTDRSI		HLNEIDLFH	C	IDPNDSK		2		0.011439		1.0355		1.00076		0.129002		0.0503285
Q9UMS4	Pre-mRNA-processing factor 19		PRPF19		9.12489e-20		116.51		79.875		SPDATIRIWSVPNASCVQVVRAHESAVTGLS		IWSVPNAS	C	VQVVR		2		0.042966		1.03536		1.03602		0.0731805		0.0501289
Q99538	Legumain		LGMN		5.58184e-06		80.014		41.242		VYATTAANPRESSYACYYDEKRSTYLGDWYS		ESSYA	C	YYDEK		2		-0.021206		1.03474		1.01175		0.334722		0.0492626
M0R248	Delta(3,5)-Delta(2,4)-dienoyl-CoA isomerase		ECH1		1.0225e-05		76.927		61.815		IGGGVDLVTACDIRYCAQDAFFQVKEVDVGL		Y	C	AQDAFFQVK		2		0.69021		1.03472		1.01911		0.191842		0.0492468
J3KTA4	Probable ATP-dependent RNA helicase DDX5		DDX5		7.09353e-07		90.906		70.028		EICIATPGRLIDFLECGKTNLRRTTYLVLDE		LIDFLE	C	GK		2		-0.58634		1.03443		1.01901		0.104591		0.0488326
Q15459	Splicing factor 3A subunit 1		SF3A1		6.18319e-28		135.83		47.187		LKKEAENPREVLDQVCYRVEWAKFQERERKK		EVLDQV	C	YR		2		0.4827		1.03414		0.989338		0.126719		0.0484384
P60174	Triosephosphate isomerase		TPI1		3.80422e-37		156.6		59.709		NGAFTGEISPGMIKDCGATWVVLGHSERRHV		D	C	GATWVVLGHSER		2		1.5045		1.03372		1.02518		0.145926		0.0478441
P60602	Reactive oxygen species modulator 1		ROMO1		6.5572e-50		159.34		67.646		_MPVAVGPYGQSQPSCFDRVKMGFVMGCAVG		PVAVGPYGQSQPS	C	FDR		2		0.054047		1.0336		1.04895		0.0950899		0.0476817
Q9NR30	Nucleolar RNA helicase 2		DDX21		6.27058e-14		91.065		51.495		SKVKGMVFLKGKLGVCFDVPTASVTEIQEKW		LGV	C	FDVPTASVTEIQEK		2		0.66713		1.03343		1.04719		0.0830064		0.0474346
E9PL69	Ribonucleoside-diphosphate reductase large subunit		RRM1		6.55223e-13		109		47.621		SKEEEEKERNTAAMVCSLENRDECLMCGS__		NTAAMV	C	SLENR		2		-1.9841		1.03311		1.03794		0.111038		0.0469949
H0YJS4	Eukaryotic translation initiation factor 2 subunit 1		EIF2S1		1.58768e-16		100.04		100.04		LTPQAVKIRADIEVACYGYEGIDAVKEALRA		ADIEVA	C	YGYEGIDAVK		2		1.0048		1.03301		1.0779		0.124149		0.0468532
Q9Y2X3	Nucleolar protein 58		NOP58		1.63466e-07		94.692		40.496		HFPELGKIISDNLTYCKCLQKVGDRKNYASA		IISDNLTY	C	K		2		1.319		1.03277		1.03483		0.118509		0.0465166
O60220	Mitochondrial import inner membrane translocase subunit Tim8 A		TIMM8A		1.87557e-16		116.55		116.55		CMDKPGPKLDSRAEACFVNCVERFIDTSQFI		AEA	C	FVNCVER		2		-1.3539		1.03271		1.02827		0.0776986		0.0464315
P52597	Heterogeneous nuclear ribonucleoprotein F		HNRNPF		2.04879e-44		161.48		49.333		GYGFTTDLFGRDLSYCLSGMYDHRYGDSEFT		DLSY	C	LSGMYDHR		2		0.13226		1.03268		1.04063		0.0967248		0.0463929
P08574	Cytochrome c1, heme protein		CYC1		1.60492e-19		120.87		120.84		CHSMDFVAYRHLVGVCYTEDEAKELAAEVEV		HLVGV	C	YTEDEAK		2		0.81363		1.03253		1.02965		0.127594		0.046178
J3QSV6	Ribosomal L1 domain-containing protein 1		RSL1D1		9.30561e-24		136.5		46.88		RLTLPHSIRSDSEDICLFTKDEPNSTPEKTE		SDSEDI	C	LFTK		2		-1.06		1.03208		1.01895		0.0857841		0.0455615
A0A0A6YYA0	Transmembrane emp24 domain-containing protein 7		TMED7		7.45491e-25		132.69		85.672		GASEITFELPDNAKQCFYEDIAQGTKCTLEF		Q	C	FYEDIAQGTK		2		-0.055928		1.03207		1.02714		0.0615292		0.0455432
O43920	NADH dehydrogenase [ubiquinone] iron-sulfur protein 5		NDUFS5		1.22442e-09		98.105		78.324		RAEKECKIEYDDFVECLLRQKTMRRAGTIRK		IEYDDFVE	C	LLR		2		-0.973		1.03181		1.06071		0.0823299		0.0451787
P61081	NEDD8-conjugating enzyme Ubc12		UBE2M		1.8758e-11		108.47		77.744		SFSDPDDLLNFKLVICPDEGFYKSGKFVFSF		LVI	C	PDEGFYK		2		0.48199		1.03168		0.988048		0.133256		0.0449902
O75643	U5 small nuclear ribonucleoprotein 200 kDa helicase		SNRNP200		2.09492e-33		134.33		81.807		KLYRAALETDENLLLCAPTGAGKTNVALMCM		AALETDENLLL	C	APTGAGK		2		-0.16861		1.03154		1.03429		0.119393		0.0448035
Q04721	Neurogenic locus notch homolog protein 2		NOTCH2		3.36932e-14		113.24		113.24		NHFKCSCPPGTRGLLCEENIDDCARGPHCLN		GLL	C	EENIDDCAR		2		-0.53587		1.03129		1.04176		0.0590078		0.0444473
G3V295	Proteasome subunit alpha type		PSMA6		2.60225e-09		96.745		42.629		NWKYKYGYEIPVDMLCKRIADISQVYTQNAE		YGYEIPVDML	C	K		2		1.0258		1.03123		0.998609		0.0793832		0.0443723
P52788	Spermine synthase		SMS		1.04312e-43		171.62		56.043		DQMVIDGCKKYMRKTCGDVLDNLKGDCYQVL		T	C	GDVLDNLK		2		0.42586		1.03087		1.02071		0.0622928		0.0438649
P42574	Caspase-3		CASP3		6.03605e-11		107.32		46.426		CRSLTGKPKLFIIQACRGTELDCGIETDSGV		LFIIQA	C	R		2		0.78635		1.03082		1.04387		0.119491		0.0437877
D6RCF4	CDGSH iron-sulfur domain-containing protein 2		CISD2		3.92975e-10		92.265		52.527		KENPKVVNEINIEDLCLTKAAYCRCWRSKTF		VVNEINIEDL	C	LTK		2		0.60406		1.03063		0.992806		0.198629		0.0435232
P52272	Heterogeneous nuclear ribonucleoprotein M		HNRNPM		1.65629e-36		153.22		54.898		PFDFTWKMLKDKFNECGHVLYADIKMENGKS		FNE	C	GHVLYADIK		2		0.15598		1.0304		1.0562		0.0905784		0.0432074
P62633	Cellular nucleic acid-binding protein		CNBP		8.60405e-232		315.59		119.25		DICYRCGESGHLAKDCDLQEDACYNCGRGGH		D	C	DLQEDACYNCGR		2		-0.51605		1.03028		1.06538		0.196538		0.0430318
P23528	Cofilin-1		CFL1		6.89933e-159		270.21		66.059		IKKKLTGIKHELQANCYEEVKDRCTLAEKLG		HELQAN	C	YEEVKDR		3		0.77312		1.02962		1.02102		0.117632		0.0421058
Q4VB86	Protein 4.1		EPB41		9.639e-06		57.288		41.386		_MHCKVSLLDDTVYECVVEKHAKGQDLLKRV		VSLLDDTVYE	C	VVEK		2		-1.6832		1.02943		1.00964		0.146239		0.0418401
D3YTB1	60S ribosomal protein L32		RPL32		1.43597e-42		166.07		44.318		KFLVHNVKELEVLLMCNKSYCAEIAHNVSSK		ELEVLLM	C	NK		2		-2.2347		1.02934		1.02172		0.119289		0.0417163
P55072	Transitional endoplasmic reticulum ATPase		VCP		1.40342e-167		265.27		157.11		EEESLNEVGYDDIGGCRKQLAQIKEMVELPL		EDEEESLNEVGYDDIGG	C	R		2		-0.41303		1.02919		1.08347		0.186576		0.0415109
P13010	X-ray repair cross-complementing protein 5		XRCC5		1.28155e-76		183.09		183.09		AKTLKKEDIQKETVYCLNDDDETEVLKEDII		ETVY	C	LNDDDETEVLKEDIIQGFR		3		-0.15682		1.02861		1.05814		0.127504		0.0406991
C9J0F2	Protein-L-isoaspartate O-methyltransferase		PCMT1		2.37099e-39		151.8		79.837		AKALDVGSGSGILTACFARMVGCTGKVIGID		ALDVGSGSGILTA	C	FAR		2		1.6261		1.02851		0.995757		0.187554		0.0405613
A0A087WUD3	Oligosaccharyltransferase complex subunit OSTC		OSTC		4.60491e-09		94.767		83.182		__METLYRVPFLVLECPNLKLKKPPWLHMPS		VPFLVLE	C	PNLK		2		0.14069		1.02834		1.02402		0.154861		0.0403215
P18754	Regulator of chromosome condensation		RCC1		1.3865e-39		154.46		84.653		HTVCLSKSGQVYSFGCNDEGALGRDTSVEGS		SGQVYSFG	C	NDEGALGR		2		-0.2648		1.0281		1.00766		0.0891983		0.0399809
A0A087X2I1	26S protease regulatory subunit 10B		PSMC6		5.17587e-25		135.99		80.014		TGKTLLARAVASQLDCNFLKVVSSSIVDKYI		AVASQLD	C	NFLK		2		-0.016363		1.02783		0.996247		0.0922541		0.039607
Q08J23	tRNA (cytosine(34)-C(5))-methyltransferase		NSUN2		5.87361e-25		134.98		54.343		GIKVWCRNNSGEEFDCAFRLAQEGIYTLYPF		NNSGEEFD	C	AFR		2		0.64975		1.02782		0.979813		0.127026		0.039584
P51858	Hepatoma-derived growth factor		HDGF		2.1838e-33		133.94		53.625		PTVKASGYQSSQKKSCVEEPEPEPEAAEGDG		S	C	VEEPEPEPEAAEGDGDKK		3		-0.19772		1.0276		0.978609		0.224648		0.0392759
Q02952	A-kinase anchor protein 12		AKAP12		1.37119e-19		108.71		92.792		QEAEPAKELVKLKETCVSGEDPTQGADLSPD		LKET	C	VSGEDPTQGADLSPDEK		3		0.31621		1.0272		1.00167		0.224348		0.0387202
P32969	60S ribosomal protein L9		RPL9		4.59208e-69		189.66		110.08		KWWGNRKELATVRTICSHVQNMIKGVTLGFR		TI	C	SHVQNMIK		2		0.57782		1.02635		0.976557		0.171111		0.0375178
B1ALU1	Latrophilin-2		LPHN2		6.59297e-06		69.03		60.157		SRAALPFGLVRRELSCEGYSIDLRCPGSDVI		ELS	C	EGYSIDLR		2		0.7723		1.02599		1.03349		0.105684		0.0370206
P62753	40S ribosomal protein S6		RPS6		1.41178e-26		143.22		48.568		____MKLNISFPATGCQKLIEVDDERKLRTF		LNISFPATG	C	QK		2		-0.62798		1.02574		1.02755		0.188299		0.0366582
P40939	Trifunctional enzyme subunit alpha		HADHA		1.14183e-18		79.67		69.016		KHRVLKEVEAVIPDHCIFASNTSALPISEIA		EVEAVIPDH	C	IFASNTSALPISEIAAVSK		3		1.1985		1.02521		1.00828		0.0304629		0.0359226
Q13217	DnaJ homolog subfamily C member 3		DNAJC3		4.66802e-30		134.76		47.68		HCFSKDEKPVEAIRVCSEVLQMEPDNVNALK		V	C	SEVLQMEPDNVNALKDR		3		1.6776		1.02515		1.0734		0.114336		0.0358311
Q96BR5	Cytochrome c oxidase assembly factor 7		COA7		7.96004e-29		103.12		48.634		FLMACEKPGKKSIAACHNVGLLAHDGQVNED		SIAA	C	HNVGLLAHDGQVNEDGQPDLGK		4		1.0063		1.02505		0.948682		0.147392		0.0356887
P46777	60S ribosomal protein L5		RPL5		2.97413e-16		120.99		42.336		PKYRMIVRVTNRDIICQIAYARIEGDMIVCA		DII	C	QIAYAR		2		1.3788		1.02488		1.04749		0.186159		0.035454
D6RF07	OCIA domain-containing protein 1		OCIAD1		6.19298e-10		98.902		67.997		PDYIPTEEERRVFAECNDESFWFR_______		VFAE	C	NDESFWFR		2		-0.42691		1.02475		0.99109		0.108763		0.0352667
E9PM69	26S protease regulatory subunit 6A		PSMC3		7.22809e-18		117.14		49.448		ARCTDDFNGAQCKAVCVEAGMIALRRGATEL		AV	C	VEAGMIALR		2		1.6525		1.02472		1.07169		0.218585		0.0352263
A0A0C4DGL3	Deoxyuridine 5'-triphosphate nucleotidohydrolase		DUT		7.83638e-20		118.24		68.972		KAVVKTDIQIALPSGCYGRVAPRSGLAAKHF		TDIQIALPSG	C	YGR		2		-0.95798		1.02458		1.02052		0.11666		0.035031
F5H3E1	Cell division cycle and apoptosis regulator protein 1		CCAR1		3.7075e-06		71.176		69.03		MLMASPSMEDLYHKSCALAEDPQELRDGFQH		S	C	ALAEDPQELR		2		-0.19711		1.02428		1.03963		0.0851442		0.0346106
P00505	Aspartate aminotransferase		GOT2		5.96134e-15		109.79		71.781		AGMQLQGYRYYDPKTCGFDFTGAVEDISKIP		T	C	GFDFTGAVEDISK		2		-0.45859		1.02423		0.989263		0.125465		0.0345391
P04181	Ornithine aminotransferase		OAT		2.85188e-22		119.54		40.493		KVLPMNTGVEAGETACKLARKWGYTVKGIQK		VLPMNTGVEAGETA	C	K		2		0.099861		1.02422		1.03424		0.108973		0.0345253
G3XAM7	Catenin alpha-1		CTNNA1		2.61733e-10		85.006		77.746		GDLMKAAAGEFADDPCSSVKRGNMVRAARAL		AAAGEFADDP	C	SSVK		2		-0.20531		1.02418		0.957748		0.133834		0.0344631
P49588	Alanine--tRNA ligase, cytoplasmic		AARS		2.799e-13		107.09		63.091		ANEMIEAAKAVYTQDCPLAAAKAIQGLRAVF		AVYTQD	C	PLAAAK		2		0.38591		1.024		1.03112		0.257773		0.0342212
F2Z3M0	tRNA-splicing endonuclease subunit Sen15		TSEN15		1.95157e-15		99.055		56.817		___MEERGDSEPTPGCSGLGPGGVRGFGDGG		GDSEPTPG	C	SGLGPGGVR		2		0.39869		1.0239		1.0709		0.114679		0.03407
U3KQP9	Ubiquitin-conjugating enzyme E2 R1		CDC34		3.18159e-05		68.536		42.843		AERDGVKVPTTLAEYCVKTKAPAPDEGSDLF		VPTTLAEY	C	VK		2		-0.54596		1.0236		0.997957		0.168305		0.0336513
Q9Y2Z0	Suppressor of G2 allele of SKP1 homolog		SUGT1		2.88945e-38		157.86		113.76		LTKALEQKPDDAQYYCQRAYCHILLGNYCVA		ALEQKPDDAQYY	C	QR		2		0.080164		1.02345		1.03757		0.0835782		0.0334474
Q9H8Y8	Golgi reassembly-stacking protein 2		GORASP2		9.6182e-26		142.08		41.242		AKPLKLYVYNTDTDNCREVIITPNSAWGGEG		LYVYNTDTDN	C	R		2		-1.533		1.02345		0.999436		0.153604		0.0334349
P41250	Glycine--tRNA ligase		GARS		2.25181e-14		109.07		73.834		DAESKTSYGWIEIVGCADRSCYDLSCHARAT		TSYGWIEIVG	C	ADR		2		-0.83238		1.02325		1.00084		0.0724715		0.033152
P11047	Laminin subunit gamma-1		LAMC1		1.39364e-08		85.554		62.088		ASECLPCDCNGRSQECYFDPELYRSTGHGGH		SQE	C	YFDPELYR		2		-0.57851		1.02316		0.994912		0.0968406		0.0330381
M0R0Y3	RuvB-like 2		RUVBL2		5.96116e-17		124.67		53.567		ARDYDAMGSQTKFVQCPDGELQKRKEVVHTV		FVQ	C	PDGELQK		2		0.2736		1.02288		1.03809		0.133606		0.0326439
Q9UNN8	Endothelial protein C receptor		PROCR		2.5603e-45		171.49		46.88		YNRTRYELREFLEDTCVQYVQKHISAENTKG		EFLEDT	C	VQYVQK		2		0.51684		1.02269		1.024		0.0895112		0.0323686
Q9C0B1	Alpha-ketoglutarate-dependent dioxygenase FTO		FTO		1.37229e-10		91.812		82.651		AGSQPRFSSTHRVAECSTGTLDYILQRCQLA		VAE	C	STGTLDYILQR		2		0.37717		1.02262		0.906511		0.26521		0.0322664
P46777	60S ribosomal protein L5		RPL5		1.06314e-08		77.221		54.004		ICQIAYARIEGDMIVCAAYAHELPKYGVKVG		IEGDMIV	C	AAYAHELPK		2		-0.17816		1.02256		1.05855		0.131509		0.0321837
P14174	Macrophage migration inhibitory factor		MIF		3.25727e-23		134.26		46.001		GKIGGAQNRSYSKLLCGLLAERLRISPDRVY		LL	C	GLLAER		2		0.19017		1.02238		0.962848		0.16029		0.0319338
Q15008	26S proteasome non-ATPase regulatory subunit 6		PSMD6		2.10487e-06		76.073		64.104		AAVRDNNMAPYYEALCKSLDWQIDVDLLNKM		DNNMAPYYEAL	C	K		2		-0.83195		1.0223		0.911361		0.199135		0.0318151
Q15393	Splicing factor 3B subunit 3		SF3B3		5.18704e-25		114.96		80.316		RSYYFPVKNVIDGDLCEQFNSMEPNKQKNVS		NVIDGDL	C	EQFNSMEPNK		2		-0.61505		1.02221		1.04613		0.141481		0.0316916
H7C068	ATP synthase subunit O		ATP5O		7.05385e-47		146.6		48.5		SAFSTMMSVHRGEVPCTVTSASPLEEATLSE		GEVP	C	TVTSASPLEEATLSELK		2		0.1949		1.02216		1.01088		0.097743		0.0316277
K7ELL7	Glucosidase 2 subunit beta		PRKCSH		2.06891e-86		216.68		78.324		DHDKFSAMKYEQGTGCWQGPNRSTTVRLLCG		YEQGTG	C	WQGPNR		2		-2.4528		1.022		1.03656		0.0609852		0.0314004
P40939	Trifunctional enzyme subunit alpha		HADHA		1.69398e-76		188.47		77.221		VVKTGIEQGSDAGYLCESQKFGELVMTKESK		TGIEQGSDAGYL	C	ESQK		2		0.55511		1.02196		0.96118		0.118742		0.031344
Q9P258	Protein RCC2		RCC2		7.59346e-37		134.29		81.807		FSMIMDCKGNLYSFGCPEYGQLGHNSDGKFI		GNLYSFG	C	PEYGQLGHNSDGK		3		-0.1186		1.02186		1.0141		0.0609951		0.0311949
J3KNJ2	Eukaryotic translation initiation factor 3 subunit M		EIF3M		3.98069e-07		88.056		46.352		KKHTLLRLLYEALVDCKKSDAASKVMVELLG		LLYEALVD	C	K		2		0.31215		1.02177		1.03331		0.104632		0.0310665
Q13263	Transcription intermediary factor 1-beta		TRIM28		6.01465e-26		89.072		47.506		GGGAEALELLEHCGVCRERLRPEREPRLLPC		STAPSAAASASASAAASSPAGGGAEALELLEH	C	GVCR		3		-0.13708		1.02125		1.1688		0.298464		0.0303354
O15446	DNA-directed RNA polymerase I subunit RPA34		CD3EAP		4.19441e-07		70.889		70.889		ASPPPQIPPGLRPRFCAFGGNPPVTGPRSAL		F	C	AFGGNPPVTGPR		2		0.15865		1.02124		1.02751		0.0982614		0.0303288
Q15233	Non-POU domain-containing octamer-binding protein		NONO		2.26859e-11		108.35		44.612		DNMPLRGKQLRVRFACHSASLTVRNLPQYVS		FA	C	HSASLTVR		3		-0.37531		1.0211		0.98578		0.159421		0.0301254
A6NDG6	Phosphoglycolate phosphatase		PGP		3.26498e-22		118.21		41.695		RQADIIGKPSRFIFDCVSQEYGINPERTVMV		FIFD	C	VSQEYGINPER		2		0.078398		1.021		0.948164		0.157996		0.0299841
P05141	ADP/ATP translocase 2		SLC25A5		3.71538e-87		208.28		109.07		SGRKGTDIMYTGTLDCWRKIARDEGGKAFFK		KGTDIMYTGTLD	C	WR		3		-0.12452		1.02084		1.01194		0.135687		0.0297622
E9PCY7	Heterogeneous nuclear ribonucleoprotein H		HNRNPH1		8.63284e-80		191.93		66.022		RYGDGGSTFQSTTGHCVHMRGLPYRATENDI		YGDGGSTFQSTTGH	C	VHMR		3		0.10586		1.0208		1.01487		0.145191		0.0297037
J3KPE3	Guanine nucleotide-binding protein subunit beta-2-like 1		GNB2L1		1.01344e-06		58.024		53.453		CVRFSPNSSNPIIVSCGWDKLVKVWNLANCK		FSPNSSNPIIVS	C	GWDK		2		0.64506		1.02074		1.05502		0.137188		0.0296179
P18669	Phosphoglycerate mutase 1		PGAM1		9.11548e-124		240.2		113.51		KDRRYADLTEDQLPSCESLKDTIARALPFWN		YADLTEDQLPS	C	ESLKDTIAR		3		0.93665		1.02046		1.06087		0.140968		0.0292153
P30041	Peroxiredoxin-6		PRDX6		1.52365e-56		176.25		50.088		VEDHLAWSKDINAYNCEEPTEKLPFPIIDDR		DINAYN	C	EEPTEK		2		0.23635		1.02001		1.0291		0.110772		0.0285791
P12004	Proliferating cell nuclear antigen		PCNA		5.7422e-48		171.08		45.614		ICRDLSHIGDAVVISCAKDGVKFSASGELGN		DLSHIGDAVVIS	C	AK		2		-3.9465		1.01984		1.02928		0.0976232		0.0283366
P20042	Eukaryotic translation initiation factor 2 subunit 2		EIF2S2		6.31988e-17		124.42		59.198		RVGTKKTSFVNFTDICKLLHRQPKHLLAFLL		TSFVNFTDI	C	K		2		0.25876		1.01958		1.03348		0.106431		0.0279786
Q92896	Golgi apparatus protein 1		GLG1		4.50227e-47		159.22		143.93		DPGADYRIDRALNEACESVIQTACKHIRSGD		ALNEA	C	ESVIQTACK		2		-1.3022		1.01945		1.01635		0.186896		0.0277954
D3YTB1	60S ribosomal protein L32		RPL32		2.26954e-85		212.69		56.569		NVKELEVLLMCNKSYCAEIAHNVSSKNRKAI		SY	C	AEIAHNVSSK		2		1.1614		1.01882		1.03919		0.132057		0.0269028
F2Z393	Transaldolase		TALDO1		5.56602e-13		100.22		66.004		GASFRNTGEIKALAGCDFLTISPKLLGELLQ		ALAG	C	DFLTISPK		2		0.10023		1.01876		1.0095		0.098657		0.0268163
Q15181	Inorganic pyrophosphatase		PPA1		3.15524e-59		176.89		82.651		WKALVTKKTNGKGISCMNTTLSESPFKCDPD		GIS	C	MNTTLSESPFK		2		-0.24795		1.01866		1.02841		0.103545		0.0266723
A0A0A0MSJ0	ATP-dependent RNA helicase DDX42		DDX42		8.82849e-12		85.563		63.691		QKELEPGDGPIAVIVCPTRELCQQIHAECKR		ELEPGDGPIAVIV	C	PTR		2		0.45979		1.01835		1.02725		0.0776553		0.0262278
A0A0A0MR81	Nucleosome-remodeling factor subunit BPTF		BPTF		9.53626e-10		96.464		50.088		QCEVCVAHKVPGVTDCVAEIQKNKPYIRHEP		VPGVTD	C	VAEIQK		2		0.47389		1.01812		1.11706		0.140405		0.0259034
P08238	Heat shock protein HSP 90-beta		HSP90AB1		1.00757e-62		182.35		76.82		QSKILKVIRKNIVKKCLELFSELAEDKENYK			C	LELFSELAEDKENYKK		4		-0.14138		1.0177		0.998109		0.0417047		0.0253074
P23528	Cofilin-1		CFL1		2.61398e-43		169.65		69.03		STPEEVKKRKKAVLFCLSEDKKNIILEEGKE		KAVLF	C	LSEDKK		3		0.22975		1.01766		1.01086		0.139152		0.0252489
Q9H936	Mitochondrial glutamate carrier 1		SLC25A22		8.92063e-15		107.69		44.252		LQRGVNEDTYSGILDCARKILRHEGPSAFLK		GVNEDTYSGILD	C	AR		2		0.68991		1.01761		1.01633		0.14397		0.0251918
Q13162	Peroxiredoxin-4		PRDX4		2.86979e-47		148.75		94.384		RLVQAFQYTDKHGEVCPAGWKPGSETIIPDP		HGEV	C	PAGWKPGSETIIPDPAGK		3		-0.37292		1.01748		0.963932		0.230469		0.025004
F5GX77	Multifunctional methyltransferase subunit TRM112-like protein		TRMT112		1.83202e-09		93.839		72.731		SRGFPLRLQATEVRICPVEFNPNFVARMIPK		I	C	PVEFNPNFVAR		2		-0.76965		1.01736		1.02027		0.112547		0.0248253
Q5JZH0	Carboxypeptidase		CTSA		1.96475e-18		117.7		42.317		CSQNKCNFYDNKDLECVTNLQEVARIVGNSG		DLE	C	VTNLQEVAR		2		0.61915		1.01733		0.970639		0.140054		0.0247919
A0A0A0MR02	Voltage-dependent anion-selective channel protein 2		VDAC2		6.6615e-47		147.25		41.615		TDNTLGTEIAIEDQICQGLKLTFDTTFSPNT		WNTDNTLGTEIAIEDQI	C	QGLK		3		1.0061		1.01728		1.01144		0.0786955		0.0247129
H0Y5R6	Uroporphyrinogen decarboxylase		UROD		4.6462e-32		150.1		63.694		PEFRETRAAQDFFSTCRSPEACCELTLQPLR		AAQDFFST	C	R		2		-0.26637		1.01723		1.00822		0.0661939		0.024645
C9JP35	Protein FAM3C		FAM3C		1.02393e-06		74.987		47.621		FKMASGAANVVGPKICLEDNVLMSGVKNNVG		I	C	LEDNVLMSGVK		2		-0.41653		1.01722		1.00584		0.0648822		0.0246276
O60216	Double-strand-break repair protein rad21 homolog		RAD21		5.56602e-13		100.22		56.569		ALAKTGAESISLLELCRNTNRKQAAAKFYSF		TGAESISLLEL	C	R		2		-1.5258		1.01708		0.962891		0.118105		0.0244394
A0A087WZ13	Ribonucleoprotein PTB-binding 1		RAVER1		2.02973e-13		109		43.761		CVDRLPPGFNDVDALCRALSAVHSPTFCQLA		LPPGFNDVDAL	C	R		2		-0.32555		1.01678		1.01575		0.0491398		0.0240036
A0A087WYT3	Prostaglandin E synthase 3		PTGES3		4.96289e-85		207.47		49.298		KDVNVNFEKSKLTFSCLGGSDNFKHLNEIDL		LTFS	C	LGGSDNFK		2		-1.041		1.01654		1.00546		0.120933		0.0236672
Q15365	Poly(rC)-binding protein 1		PCBP1		2.27405e-14		109.02		90.759		SRPPVTLRLVVPATQCGSLIGKGGCKIKEIR		LVVPATQ	C	GSLIGK		2		-0.16531		1.01615		1.00109		0.157677		0.0231171
K7ELW0	Protein DJ-1		PARK7		2.41508e-15		112.17		84.508		LAGKDPVQCSRDVVICPDASLEDAKKESAAV		DVVI	C	PDASLEDAKK		2		3.3478		1.01604		1.01121		0.14218		0.022957
Q9Y5M8	Signal recognition particle receptor subunit beta		SRPRB		4.31449e-20		122.97		89.507		LTGLYRDTQTSITDSCAVYRVNNNRGNSLTL		DTQTSITDS	C	AVYR		2		-0.63537		1.01603		0.976258		0.146396		0.0229482
P62241	40S ribosomal protein S8		RPS8		5.54643e-101		230.41		48.568		ASNNELVRTKTLVKNCIVLIDSTPYRQWYES		N	C	IVLIDSTPYR		2		0.53075		1.01583		1.00594		0.101743		0.0226635
P07858	Cathepsin B		CTSB		4.03214e-08		96.229		78.342		PPCTGEGDTPKCSKICEPGYSPTYKQDKHYG		I	C	EPGYSPTYK		2		0.33546		1.01581		1.00759		0.0517187		0.0226373
B5MD47	Septin-2		37500		9.55469e-50		164.15		79.346		RLTVVDTPGYGDAINCRDWYAPPCPGICICL		LTVVDTPGYGDAIN	C	R		2		-2.8115		1.01568		0.971833		0.0988653		0.0224483
P13489	Ribonuclease inhibitor		RNH1		3.28868e-23		133.81		69.721		LLPLLQQCQVVRLDDCGLTEARCKDISSALR		LDD	C	GLTEAR		2		0.4037		1.01534		0.963568		0.113559		0.0219571
Q99714	3-hydroxyacyl-CoA dehydrogenase type-2		HSD17B10		7.42038e-08		78.326		61.265		ALAKGKFGRVDVAVNCAGIAVASKTYNLKKG		VDVAVN	C	AGIAVASK		2		0.17182		1.01528		0.992955		0.239424		0.0218825
P23396	40S ribosomal protein S3		RPS3		5.92288e-44		163.83		64.121		GSVELYAEKVATRGLCAIAQAESLRYKLLGG		GL	C	AIAQAESLR		2		-2.2684		1.01523		1.0046		0.120573		0.0218017
P15880	40S ribosomal protein S2		RPS2		7.30891e-38		157.2		89.624		APVPKKLLMMAGIDDCYTSARGCTATLGNFA		LLMMAGIDD	C	YTSAR		2		-0.37037		1.015		1.03305		0.120363		0.0214862
O76094	Signal recognition particle subunit SRP72		SRP72		1.07471e-10		107.57		56.432		ELYGQVLYRLERYDECLAVYRDLVRNSQDDY		YDE	C	LAVYR		2		1.5921		1.01488		0.982036		0.0949662		0.0213161
Q01518	Adenylyl cyclase-associated protein 1		CAP1		2.72894e-91		212.03		125.36		TGLKLERALLVTASQCQQPAENKLSDLLAPI		ALLVTASQ	C	QQPAENK		2		0.23428		1.01482		0.966059		0.144321		0.021227
E5RI99	60S ribosomal protein L30		RPL30		1.14016e-56		185.29		70.942		MIRQGKAKLVILANNCPALRKSEIEYYAMLA		LVILANN	C	PALR		2		0.78947		1.01472		1.00763		0.107183		0.0210818
G3V0E4	Mitochondrial-processing peptidase subunit beta		PMPCB		2.60225e-09		96.745		45.28		VADMLHVVQKEWMRLCTSVTESEVARARNLL		L	C	TSVTESEVAR		2		1.2868		1.01469		1.06062		0.142604		0.0210409
K7EN45	Peptidyl-prolyl cis-trans isomerase NIMA-interacting 1		PIN1		4.21486e-95		207.43		81.016		SGEEDFESLASQFSDCSSAKARGDLGAFSRG		SGEEDFESLASQFSD	C	SSAK		2		0.62478		1.01451		1.01045		0.125199		0.020776
P09936	Ubiquitin carboxyl-terminal hydrolase isozyme L1		UCHL1		1.68198e-213		295.17		51.876		EAIQAAHDAVAQEGQCRVDDKVNFHFILFNN		NEAIQAAHDAVAQEGQ	C	RVDDK		3		0.15621		1.0144		0.967364		0.128347		0.020631
P00558	Phosphoglycerate kinase 1		PGK1		1.60212e-62		175.26		77.506		VLFLKDCVGPEVEKACANPAAGSVILLENLR		A	C	ANPAAGSVILLENLR		2		-0.22677		1.0142		0.998136		0.119781		0.0203393
P25398	40S ribosomal protein S12		RPS12		1.80417e-87		203.04		174.62		SNCDEPMYVKLVEALCAEHQINLIKVDDNKK		LVEAL	C	AEHQINLIK		2		-0.050828		1.01386		1.00728		0.106056		0.0198575
P55060	Exportin-2		CSE1L		8.63383e-36		150.22		85.837		IKRNWRIVEDEPNKICEADRVAIKANIVHLM		IVEDEPNKI	C	EADR		3		0.16229		1.01376		1.04733		0.0753993		0.019711
Q5JXI8	Four and a half LIM domains protein 1		FHL1		2.49986e-59		179.56		75.316		GQRFTAVEDQYYCVDCYKNFVAKKCAGCKNP		FTAVEDQYY	C	VDCYK		2		0.2826		1.01363		1.07815		0.157748		0.0195316
H0YKF0	Electron transfer flavoprotein subunit alpha		ETFA		2.54172e-25		130.19		77.776		LNTITAATRLGGEVSCLVAGTKCDKVAQDLC		LGGEVS	C	LVAGTK		2		-0.58846		1.01358		0.989177		0.0935551		0.0194593
P10809	60 kDa heat shock protein		HSPD1		1.80218e-70		193.11		48.899		GYISPYFINTSKGQKCEFQDAYVLLSEKKIS		GQK	C	EFQDAYVLLSEK		2		0.71578		1.01319		1.001		0.112151		0.0189048
B0QY90	Eukaryotic translation initiation factor 3 subunit L		EIF3L		1.26315e-22		124.68		66.809		QKGDPQVYEELFSYSCPKFLSPVVPNYDNVH		GDPQVYEELFSYS	C	PK		2		0.17879		1.01304		0.991456		0.115119		0.0186934
P62318	Small nuclear ribonucleoprotein Sm D3		SNRPD3		1.22184e-99		214.9		93.753		VPIKVLHEAEGHIVTCETNTGEVYRGKLIEA		VLHEAEGHIVT	C	ETNTGEVYR		4		0.31031		1.0127		1.00193		0.113049		0.0182098
Q15181	Inorganic pyrophosphatase		PPA1		1.35431e-19		112.74		57.366		DKHTGCCGDNDPIDVCEIGSKVCARGEIIGV		HTG	C	CGDNDPIDVCEIGSK		3		1.0976		1.01234		0.970147		0.24366		0.0176988
Q13263	Transcription intermediary factor 1-beta		TRIM28		6.30868e-30		135.47		45.423		CNVHKHEPLVLFCESCDTLTCRDCQLNAHKD		HEPLVLF	C	ESCDTLTCRDCQLNAHK		4		0.057304		1.01232		1.07061		0.282119		0.0176634
H0Y3Y4	Septin-7		39326		1.82088e-34		153.74		50.897		IIPLIAKADTLTPEECQQFKKQIMKEIQEHK		ADTLTPEE	C	QQFKK		2		1.0346		1.01221		0.970435		0.1448		0.0175105
Q8WVC2	40S ribosomal protein S21		RPS21		1.18512e-10		106.91		48.794		KVTGRFNGQFKTYAICGAIRRMGESDDSILR		TYAI	C	GAIR		2		-0.85571		1.01216		0.98212		0.126703		0.0174393
P04406	Glyceraldehyde-3-phosphate dehydrogenase		GAPDH		3.56468e-182		284.91		40.983		AFRVPTANVSVVDLTCRLEKPAKYDDIKKVV		VPTANVSVVDLT	C	R		2		2.2326		1.01212		0.987047		0.114124		0.0173765
B1AJY7	26S proteasome non-ATPase regulatory subunit 10		PSMD10		1.40608e-22		104.18		46.399		TNIQDTEGNTPLHLACDEERVEEAKLLVSQG		ASTNIQDTEGNTPLHLA	C	DEERVEEAK		4		-0.66941		1.01207		1.11631		0.168714		0.0173063
P00558	Phosphoglycerate kinase 1		PGK1		7.68963e-23		123.02		74.141		RGCITIIGGGDTATCCAKWNTEDKVSHVSTG		G	C	ITIIGGGDTATCCAK		2		-0.49731		1.01206		1.00604		0.20341		0.0172919
E5RI99	60S ribosomal protein L30		RPL30		1.88535e-43		156.73		82.877		GVHHYSGNNIELGTACGKYYRVCTLAIIDPG		TGVHHYSGNNIELGTA	C	GK		3		0.44745		1.01191		1.03679		0.121457		0.0170788
Q16186	Proteasomal ubiquitin receptor ADRM1		ADRM1		9.31879e-19		100.97		67.928		TSGNVEDDLIIFPDDCEFKRVPQCPSGRVYV		TSGNVEDDLIIFPDD	C	EFKR		3		-0.71994		1.01158		0.944708		0.138273		0.0166145
Q8N1G4	Leucine-rich repeat-containing protein 47		LRRC47		7.91383e-37		132.14		59.339		LSNNQLSEIPAELADCPKLKEINFRGNKLRD		TLDLSNNQLSEIPAELAD	C	PK		2		-0.37484		1.01154		1.11102		0.156832		0.0165507
Q9Y265	RuvB-like 1		RUVBL1		1.62305e-05		72.34		48.044		QAASGLVGQENAREACGVIVELIKSKKMAGR		EA	C	GVIVELIK		2		1.0043		1.01149		0.969409		0.0986612		0.0164868
F5H5D3	Tubulin alpha-1C chain		TUBA1C		3.64018e-63		164.18		115.96		KAYHEQLTVAEITNACFEPANQMVKCDPRHG		AYHEQLTVAEITNA	C	FEPANQMVK		3		0.3162		1.01149		1.05304		0.183634		0.0164755
P11717	Cation-independent mannose-6-phosphate receptor		IGF2R		9.99347e-28		143.42		42.317		LSAKGTADAFIVRFVCNDDVYSGPLKFLHQD		FV	C	NDDVYSGPLK		2		0.56642		1.01102		1.13662		0.203294		0.015812
A0A087X2B6	Cell cycle and apoptosis regulator protein 2		CCAR2		4.16083e-16		117.89		117.89		EQAKQLVSRVVTQNICQYRSLQYSRQEGLDG		VVTQNI	C	QYR		2		0.34912		1.01088		0.930168		0.163928		0.0156096
Q9HCB6	Spondin-1		SPON1		7.99562e-51		171.26		104.2		RTRQRMLKSLAELGDCNEDLEQVEKCMLPEC		SLAELGD	C	NEDLEQVEK		2		-1.25		1.01084		0.950756		0.215849		0.0155533
P38646	Stress-70 protein		HSPA9		3.11877e-47		164.66		103.14		ETKMEEFKDQLPADECNKLKEEISKMRELLA		MEEFKDQLPADE	C	NK		2		0.11482		1.01075		1.00527		0.119977		0.0154274
P09211	Glutathione S-transferase P		GSTP1		1.25567e-10		100.25		70.056		VVTVETWQEGSLKASCLYGQLPKFQDGDLTL		AS	C	LYGQLPK		2		0.51599		1.01071		0.977687		0.124228		0.0153744
A0A0C4DGV5	Zinc finger Ran-binding domain-containing protein 2		ZRANB2		2.08383e-05		69.721		69.721		LAEKSRGLFSANDWQCKTCSNVNWARRSECN		GLFSANDWQ	C	K		2		-0.18967		1.01045		1.06525		0.127937		0.0149974
P62937	Peptidyl-prolyl cis-trans isomerase A		PPIA		1.24478e-17		127.83		42.843		GSRNGKTSKKITIADCGQLE___________		KITIAD	C	GQLE		2		0.51878		1.01022		0.991315		0.0977505		0.0146765
P31930	Cytochrome b-c1 complex subunit 1		UQCRC1		1.73611e-22		105.06		65.855		DLPKAVELLGDIVQNCSLEDSQIEKERDVIL		AVELLGDIVQN	C	SLEDSQIEK		2		0.6025		1.01002		1.01752		0.0859575		0.014389
O43390	Heterogeneous nuclear ribonucleoprotein R		HNRNPR		4.93629e-24		139.78		44.847		ITFCGKEAAQEAVKLCDSYEIRPGKHLGVCI		L	C	DSYEIRPGK		2		0.285		1.00999		1.01137		0.095274		0.0143413
E9PL69	Ribonucleoside-diphosphate reductase large subunit		RRM1		2.09329e-18		116.98		70.889		ALISKSAGGIGVAVSCIRATGSYIAGTNGNS		SAGGIGVAVS	C	IR		2		-0.0018305		1.00984		1.05893		0.155098		0.0141294
Q9UMS4	Pre-mRNA-processing factor 19		PRPF19		6.66047e-73		191.46		61.409		TRQELSHALYQHDAACRVIARLTKEVTAARE		QELSHALYQHDAA	C	R		3		-1.306		1.00961		1.03352		0.107526		0.0138034
J3KNJ2	Eukaryotic translation initiation factor 3 subunit M		EIF3M		2.70284e-53		160.55		48.288		VRYTVYCSLIKVAASCGAIQYIPTELDQVRK		VAAS	C	GAIQYIPTELDQVR		2		9.7809e-06		1.0094		1.04896		0.126671		0.0135034
Q13451	Peptidyl-prolyl cis-trans isomerase FKBP5		FKBP5		1.47125e-05		73.499		64.82		IGIDKALEKMQREEQCILYLGPRYGFGEAGK		EEQ	C	ILYLGPR		2		0.32582		1.00938		0.994331		0.0829843		0.0134734
P17050	Alpha-N-acetylgalactosaminidase		NAGA		0.000124811		58.172		42.031		QTFAEWKVDMLKLDGCFSTPEERAQGYPKMA		LDG	C	FSTPEER		2		-1.1798		1.00937		1.00779		0.0452991		0.0134505
O14929	Histone acetyltransferase type B catalytic subunit		HAT1		1.59103e-29		130.29		42.314		MFRVEYASKVDENFDCVEADDVEGKIRQIIP		VDENFD	C	VEADDVEGK		2		-0.18297		1.00912		1.01944		0.144668		0.0130937
P30084	Enoyl-CoA hydratase		ECHS1		7.25872e-66		182.15		79.393		VGLIQLNRPKALNALCDGLIDELNQALKTFE		ALNAL	C	DGLIDELNQALK		2		-0.6744		1.00909		1.00238		0.144921		0.0130483
P33176	Kinesin-1 heavy chain		KIF5B		2.47277e-10		84.508		44.252		KNRVPYVKGCTERFVCSPDEVMDTIDEGKSN		FV	C	SPDEVMDTIDEGK		2		0.11815		1.00907		1.02348		0.143073		0.013028
Q9BT09	Protein canopy homolog 3		CNPY3		4.93592e-07		85.355		48.284		YTKSDLRLIEVTETICKRLLDYSLHKERTGS		LIEVTETI	C	K		2		-0.11761		1.00887		1.05538		0.155378		0.0127339
H3BRU6	Poly(rC)-binding protein 2		PCBP2		2.8961e-16		102.65		58.98		ERAITIAGIPQSIIECVKQICVVMLETLSQS		AITIAGIPQSIIE	C	VK		2		2.9646		1.00878		0.965128		0.0900915		0.0126073
P40926	Malate dehydrogenase		MDH2		9.76751e-13		113.93		66.056		FSLVDAMNGKEGVVECSFVKSQETECTYFST		EGVVE	C	SFVK		2		-0.084414		1.00861		0.96376		0.131501		0.0123677
P55060	Exportin-2		CSE1L		2.49511e-18		114.72		84.365		DEEEAGLLELLKSQICDNAALYAQKYDEEFQ		SQI	C	DNAALYAQK		2		-0.30208		1.00837		1.00312		0.0854504		0.0120227
E9PJK1	CD81 antigen		CD81		4.57429e-17		112.24		60.246		STLTALTTSVLKNNLCPSGSNIISNLFKEDC		NNL	C	PSGSNIISNLFK		2		-0.46808		1.00832		1.02165		0.101537		0.0119486
M0R0F0	40S ribosomal protein S5		RPS5		1.99035e-70		192.15		89.46		DVSPLRRVNQAIWLLCTGAREAAFRNIKTIA		VNQAIWLL	C	TGAR		2		-0.71922		1.00784		1.01006		0.132171		0.0112699
P55072	Transitional endoplasmic reticulum ATPase		VCP		4.52591e-12		92.264		92.264		ANVREIFDKARQAAPCVLFFDELDSIAKARG		QAAP	C	VLFFDELDSIAK		2		-0.25907		1.00772		1.01966		0.105138		0.0110978
M0R0F0	40S ribosomal protein S5		RPS5		6.82929e-73		189.13		40.278		GAREAAFRNIKTIAECLADELINAAKGSSNS		TIAE	C	LADELINAAK		2		0.37869		1.00769		0.986555		0.096035		0.0110559
Q9UL25	Ras-related protein Rab-21		RAB21		3.37747e-07		84.479		45.433		SAKQNKGIEELFLDLCKRMIETAQVDERAKG		GIEELFLDL	C	K		2		-0.075858		1.00761		1.01733		0.0913429		0.0109375
F1T0B3	ATP-dependent RNA helicase DDX1		DDX1		7.02374e-16		115.71		70.908		VRAIKEHKMDQAIIFCRTKIDCDNLEQYFIQ		MDQAIIF	C	R		2		-0.56374		1.00754		0.988789		0.131953		0.0108369
M0QXZ5	Zinc finger protein 428		ZNF428		4.29392e-07		65.231		46.249		PLGEAPPGTPPCRLCCPATAPQEAPAPEGRA		L	C	CPATAPQEAPAPEGR		2		1.0929		1.0073		0.965664		0.20331		0.0104883
Q15365	Poly(rC)-binding protein 1		PCBP1		4.0108e-22		115.8		65.467		ERAITIAGVPQSVTECVKQICLVMLETLSQS		AITIAGVPQSVTE	C	VK		2		-0.74999		1.00704		0.946128		0.140052		0.0101279
J3KPE3	Guanine nucleotide-binding protein subunit beta-2-like 1		GNB2L1		6.81727e-63		185.67		97.45		CKYTVQDESHSEWVSCVRFSPNSSNPIIVSC		YTVQDESHSEWVS	C	VR		3		-0.62422		1.00686		1.0219		0.100744		0.00986224
P40926	Malate dehydrogenase		MDH2		1.11232e-22		127.56		90.475		KAAVKGYLGPEQLPDCLKGCDVVVIPAGVPR		GYLGPEQLPD	C	LKGCDVVVIPAGVPR		3		1.8765		1.00675		0.983633		0.101899		0.00971257
Q9BWJ5	Splicing factor 3B subunit 5		SF3B5		8.18257e-28		131.35		45.614		KARVRFNLMEKMLQPCGPPADKPEEN_____		MLQP	C	GPPADKPEEN		2		0.30691		1.00664		1.00866		0.126227		0.00954809
P09874	Poly [ADP-ribose] polymerase 1		PARP1		1.5035e-15		112.96		77.746		EECSGQLVFKSDAYYCTGDVTAWTKCMVKTQ		SDAYY	C	TGDVTAWTK		2		-1.0856		1.00633		0.973635		0.116576		0.0091057
P09622	Dihydrolipoyl dehydrogenase		DLD		3.02799e-25		130.1		49.333		LALEYGASCEDIARVCHAHPTLSEAFREANL		V	C	HAHPTLSEAFR		3		0.2457		1.0062		0.978077		0.105049		0.00892336
P34897	Serine hydroxymethyltransferase		SHMT2		1.03091e-56		179.94		151.26		SENFCSRAALEALGSCLNNKYSEGYPGKRYY		AALEALGS	C	LNNK		2		0.11011		1.00611		1.02872		0.0954428		0.00879046
P30050	60S ribosomal protein L12		RPL12		4.46759e-28		137.21		88.768		PPKFDPNEIKVVYLRCTGGEVGATSALAPKI			C	TGGEVGATSALAPK		2		0.51876		1.00609		0.945555		0.153796		0.00875406
Q9BX67	Junctional adhesion molecule C		JAM3		2.63549e-42		145.91		47.088		LVFTAVHKDDSGQYYCIASNDAGSARCEEQE		DDSGQYY	C	IASNDAGSAR		2		0.23957		1.00602		0.976473		0.0611875		0.00866567
P60174	Triosephosphate isomerase		TPI1		8.24308e-148		249.41		113.81		GTLNAAKVPADTEVVCAPPTAYIDFARQKLD		VPADTEVV	C	APPTAYIDFAR		3		0.42162		1.00598		0.991605		0.119841		0.00860814
P30084	Enoyl-CoA hydratase		ECHS1		1.72563e-72		192.18		69.261		AGADIKEMQNLSFQDCYSSKFLKHWDHLTQV		EMQNLSFQD	C	YSSK		2		-0.86351		1.00597		0.972628		0.0965078		0.00858871
O00232	26S proteasome non-ATPase regulatory subunit 12		PSMD12		3.38471e-36		143.98		69.92		YLSICKHYRAIYDTPCIQAESEKWQQALKSV		AIYDTP	C	IQAESEK		2		0.25137		1.00597		0.971307		0.150046		0.00858314
Q16831	Uridine phosphorylase 1		UPP1		4.24772e-05		67.385		43.68		AELGLDCPGRDYPNICAGTDRYAMYKVGPVL		DYPNI	C	AGTDR		2		0.3749		1.00591		0.995441		0.0444558		0.00850318
P25398	40S ribosomal protein S12		RPS12		2.23264e-07		96.668		53.756		IKVDDNKKLGEWVGLCKIDREGKPRKVVGCS		LGEWVGL	C	K		2		-0.67648		1.00582		1.01174		0.0985567		0.00836583
Q5JXI8	Four and a half LIM domains protein 1		FHL1		7.42847e-57		182.37		64.104		TGSFFPKGEDFYCVTCHETKFAKHCVKCNKA		GEDFY	C	VTCHETK		2		-0.42135		1.00572		1.07015		0.141549		0.00822834
H0YKT8	Proteasome subunit beta type		PSMA4		8.92677e-91		194.97		89.272		VFFSEKIYKLNEDMACSVAGITSDANVLTNE		LNEDMA	C	SVAGITSDANVLTNELR		2		-1.0356		1.00565		1.01126		0.101777		0.00813505
E9PKG1	Protein arginine N-methyltransferase 1		PRMT1		8.85372e-15		107.74		77.42		MFAAKAGARKVIGIECSSISDYAVKIVKANK		VIGIE	C	SSISDYAVK		2		0.98844		1.00563		1.03615		0.0982402		0.0081055
P12004	Proliferating cell nuclear antigen		PCNA		7.26371e-58		158.44		43.164		DLDVEQLGIPEQEYSCVVKMPSGEFARICRD		LMDLDVEQLGIPEQEYS	C	VVK		3		-0.55221		1.00547		1.02104		0.132107		0.00786828
I6L9B1	Band 4.1-like protein 2		EPB41L2		3.00411e-20		115.68		71.08		TVQCKVTLLDGTEYSCDLEKHAKGQVLFDKV		VTLLDGTEYS	C	DLEK		2		1.3172		1.00539		0.959564		0.154705		0.00776152
Q15758	Neutral amino acid transporter B(0)		SLC1A5		2.22065e-19		100.76		100.76		HISLILAVDWLVDRSCTVLNVEGDALGAGLL		S	C	TVLNVEGDALGAGLLQNYVDR		2		0.14182		1.00535		1.03057		0.155768		0.00769889
C9J2P0	Ubiquitin-conjugating enzyme E2 E1		UBE2E1		6.90165e-11		78.078		54.281		IQKELADITLDPPPNCSAGPKGDNIYEWRST		ELADITLDPPPN	C	SAGPK		2		0.2042		1.00506		0.935162		0.155341		0.00728778
E9PG73	Peptidyl-prolyl cis-trans isomerase G		PPIG		1.08851e-06		80.69		47.712		NQPAGRVVFELFSDVCPKTCENFRCLCTGEK		VVFELFSDV	C	PK		2		-0.42687		1.00506		1.00606		0.048691		0.00727453
D6RG13	40S ribosomal protein S3a		RPS3A		1.12894e-34		155.43		128.35		FRKFKLITEDVQGKNCLTNFHGMDLTRDKMC		N	C	LTNFHGMDLTR		2		0.18008		1.00473		0.985133		0.0950951		0.00680956
E9PMH2	AH receptor-interacting protein		AIP		1.01419e-08		89.301		54.343		TIVCTMREGEIAQFLCDIKVESPGTYQQDPW		EGEIAQFL	C	DIK		2		0.11888		1.00469		1.01608		0.124097		0.00675557
J3QSY4	H/ACA ribonucleoprotein complex subunit 2		NHP2		6.57974e-30		131.18		55.453		KIKADPDGPEAQAEACSGERTYQELLVNQNP		IKADPDGPEAQAEA	C	SGER		3		0.020013		1.00464		1.04189		0.0920293		0.00668019
E5RI97	Dynactin subunit 4		DCTN4		8.48705e-55		177.06		80.688		QGEKKVRAPLSQLYFCRYCSELRSLECVSHE		APLSQLYF	C	R		2		-2.517		1.00455		0.967058		0.209201		0.00655353
P52788	Spermine synthase		SMS		2.38695e-10		99.688		72.607		TEALSLYEEQLGRLYCPVEFSKEIVCVPSYL		LY	C	PVEFSK		2		-0.64176		1.0045		0.950168		0.228114		0.00648456
Q9UBR2	Cathepsin Z		CTSZ		9.72666e-63		177.58		116.45		IPDETCNNYQAKDQECDKFNQCGTCNEFKEC		DQE	C	DKFNQCGTCNEFKECHAIR		3		-0.62372		1.00433		1.08672		0.134174		0.00622979
O00299	Chloride intracellular channel protein 1		CLIC1		2.70224e-23		135.83		69.825		ADCNLLPKLHIVQVVCKKYRGFTIPEAFRGV		LHIVQVV	C	K		2		-0.41425		1.0043		0.88593		0.263874		0.00618419
P61160	Actin-related protein 2		ACTR2		8.37843e-18		115.29		63.091		_____MDSQGRKVVVCDNGTGFVKCGYAGSN		VVV	C	DNGTGFVK		2		0.59148		1.00405		0.986252		0.117818		0.00583577
Q5JXI8	Four and a half LIM domains protein 1		FHL1		2.92667e-32		152.97		55.314		CLKCFDKFCANTCVECRKPIGADSKEVHYKN		F	C	ANTCVECR		2		0.037812		1.004		1.02803		0.178572		0.00576566
K7ERT1	DNA fragmentation factor subunit alpha		DFFA		5.69702e-28		141		40.278		LRRNYSREQHGVAASCLEDLRSKACDILAID		EQHGVAAS	C	LEDLR		2		-3.5853		1.00386		0.967401		0.121264		0.00555331
A0A087WXJ9	Probable serine carboxypeptidase CPVL		CPVL		1.51347e-12		102.4		51.286		FQNVTGCSNYYNFLRCTEPEDQLYYVKFCHS			C	TEPEDQLYYVK		2		-0.87137		1.00384		1.01631		0.10081		0.00552708
P06733	Alpha-enolase		ENO1		5.2457e-104		230.36		64.52		LKVNQIGSVTESLQACKLAQANGWGVMVSHR		VNQIGSVTESLQA	C	K		2		-1.7502		1.00369		1.00321		0.130873		0.00531851
U3KQ56	Glyoxylate reductase/hydroxypyruvate reductase		GRHPR		1.09218e-18		104.88		54.764		RIPAEGRVALARAADCEVEQWDSDEPIPAKE		AAD	C	EVEQWDSDEPIPAK		2		0.064919		1.00366		1.01563		0.15504		0.00526549
P34897	Serine hydroxymethyltransferase		SHMT2		5.14294e-30		133.87		43.592		RYYGGAEVVDEIELLCQRRALEAFDLDPAQW		YYGGAEVVDEIELL	C	QR		3		-0.29016		1.00302		1.04231		0.0878478		0.0043447
Q9BV86	N-terminal Xaa-Pro-Lys N-methyltransferase 1		NTMT1		2.01374e-14		94.632		74.029		MAQEGVILDDVDSSVCRDLDVVRRIICSAGL		DNMAQEGVILDDVDSSV	C	R		2		-0.49175		1.00298		1.02361		0.0936069		0.00429913
C9JXB8	60S ribosomal protein L24		RPL24		4.35629e-32		150.61		91.549		__________MKVELCSFSGYKIYPGHGRRY		VEL	C	SFSGYK		2		0.12781		1.00285		1.01593		0.155281		0.00411154
P05556	Integrin beta-1		ITGB1		9.74956e-24		135.99		54.023		CRKRDNTNEIYSGKFCECDNFNCDRSNGLIC		F	C	ECDNFNCDR		2		-0.05924		1.00277		0.991557		0.0873573		0.00398443
P15880	40S ribosomal protein S2		RPS2		1.36717e-23		133.23		40.616		LMMAGIDDCYTSARGCTATLGNFAKATFDAI		G	C	TATLGNFAK		2		0.92048		1.00265		1.03292		0.170615		0.00381583
C9JNV2	Protein BUD31 homolog		BUD31		9.5525e-48		164.64		100.88		CLRCIQTRDTNFGTNCICRVPKSKLEVGRII		DTNFGTN	C	ICR		2		0.1968		1.0024		0.937119		0.153055		0.00346386
F6RFD5	Destrin		DSTN		8.00207e-70		188.91		89.301		____MASGVQVADEVCRIFYDMKVRKCSTPE		ASGVQVADEV	C	R		2		-0.22961		1.00233		0.912004		0.164993		0.0033598
B1AK85	F-actin-capping protein subunit beta		CAPZB		4.96726e-23		129.42		74.173		LKIARDKVVGKDYLLCDYNRDGDSYRSPWSN		DYLL	C	DYNR		2		0.41191		1.00152		0.994806		0.11569		0.00218509
F8W642	Citrate synthase		CS		1.07471e-10		107.57		54.982		DPDEGIRFRGFSIPECQKLLPKAKGGEEPLP		GFSIPE	C	QK		2		-0.1756		1.0014		0.958793		0.111852		0.00201713
A0A0A0MSJ0	ATP-dependent RNA helicase DDX42		DDX42		1.91288e-14		100.43		71.08		WEQAKALQEGAEIVVCTPGRLIDHVKKKATN		ALQEGAEIVV	C	TPGR		2		0.070313		1.00136		1.06569		0.116488		0.00196775
P30050	60S ribosomal protein L12		RPL12		2.06917e-106		218.28		48.216		SGTIKEILGTAQSVGCNVDGRHPHDIIDDIN		EILGTAQSVG	C	NVDGR		2		0.57338		1.00129		0.986944		0.107925		0.00185451
A0A0A0MRN4	DBIRD complex subunit ZNF326		ZNF326		1.42195e-18		119.25		110.92		____MDFEDDYTHSACRNTYQGFNGMDRDYG		MDFEDDYTHSA	C	R		2		-0.20995		1.00109		0.97672		0.124611		0.00157858
A0A087WV73	Probable 28S rRNA (cytosine(4447)-C(5))-methyltransferase		NOP2		1.24576e-09		84.508		55.755		PKVVGGFDRVLLDAPCSGTGVISKDPAVKTN		VLLDAP	C	SGTGVISK		2		0.051586		1.00106		1.02339		0.115912		0.0015293
P35268	60S ribosomal protein L22		RPL22		9.50996e-92		198.56		48.773		KGGKKKKQVLKFTLDCTHPVEDGIMDAANFE		FTLD	C	THPVEDGIMDAANFEQFLQER		3		-0.28598		1.00023		0.990177		0.119198		0.000328148
P49411	Elongation factor Tu		TUFM		3.47812e-53		163.41		103.88		GYKGEETPVIVGSALCALEGRDPELGLKSVQ		GEETPVIVGSAL	C	ALEGR		2		0.069333		1.00011		1.00207		0.0938279		0.0001589
H0YL10	CD276 antigen		CD276		2.63651e-16		105.28		60.307		EPNKDLRPGDTVTITCSSYRGYPEAEVFWQD		DLRPGDTVTIT	C	SSYR		3		-0.031878		0.999914		1.0407		0.0863682		-0.00012389
P50395	Rab GDP dissociation inhibitor beta		GDI2		3.80797e-62		174.59		87.519		FISRTYDATTHFETTCDDIKNIYKRMTGSEF		TYDATTHFETT	C	DDIK		2		-0.4985		0.99974		0.967362		0.111878		-0.000374623
P26639	Threonine--tRNA ligase, cytoplasmic		TARS		6.44478e-15		114.31		63.682		FHDAKFMADIDLDPGCTLNKKIRNAQLAQYN		FMADIDLDPG	C	TLNK		2		0.0041599		0.999686		1.0548		0.177282		-0.000453798
P36871	Phosphoglucomutase-1		PGM1		1.01164e-12		106.26		59.227		DKIFQISKTIEEYAVCPDLKVDLGVLGKQQF		TIEEYAV	C	PDLK		2		-0.42701		0.999586		0.952018		0.18642		-0.00059768
E9PJD9	60S ribosomal protein L27a		RPL27A		6.66737e-44		162.68		40.941		___MKHYHLKRNQSFCPTVNLDKLWTLVSEQ		RNQSF	C	PTVNLDK		2		0.16682		0.99925		0.981348		0.119836		-0.00108215
P31153	S-adenosylmethionine synthase isoform type-2		MAT2A		5.29429e-15		74.561		46.065		HIGYDDSSKGFDYKTCNVLVALEQQSPDIAQ		T	C	NVLVALEQQSPDIAQGVHLDR		3		-0.22448		0.999232		1.01732		0.162771		-0.00110852
O00299	Chloride intracellular channel protein 1		CLIC1		3.58257e-09		81.656		46.121		SQRKFLDGNELTLADCNLLPKLHIVQVVCKK		FLDGNELTLAD	C	NLLPK		2		0.15681		0.999118		0.965404		0.102509		-0.00127251
J3KQ69	DNA replication licensing factor MCM3		MCM3		2.90621e-06		83.862		54.259		RLEAGAMVLADRGVVCIDEFDKMSDMDRTAI		GVV	C	IDEFDK		2		-0.51576		0.999103		1.03529		0.110312		-0.00129455
E5RI99	60S ribosomal protein L30		RPL30		2.84765e-62		177.88		157.68		NNIELGTACGKYYRVCTLAIIDPGDSDIIRS		V	C	TLAIIDPGDSDIIR		2		0.42427		0.998993		1.01225		0.128143		-0.00145398
E9PPZ7	FACT complex subunit SSRP1		SSRP1		6.12239e-28		134.88		92.939		VLSKADVIQATGDAICIFRELQCLTPRGRYD		ADVIQATGDAI	C	IFR		2		0.20327		0.998957		1.00206		0.087946		-0.00150539
C9JJK5	Zyxin		ZYX		3.41333e-11		103.91		57.164		DMEHPQRQNVAVNELCGRCHQPLARAQPAVR		QNVAVNEL	C	GR		2		2.6847		0.998543		1.05063		0.138665		-0.0021037
O00299	Chloride intracellular channel protein 1		CLIC1		5.16702e-71		182.22		76.492		RYLSNAYAREEFASTCPDDEEIELAYEQVAK		EEFAST	C	PDDEEIELAYEQVAK		2		0.39936		0.998536		1.03174		0.110528		-0.00211299
O43172	U4/U6 small nuclear ribonucleoprotein Prp4		PRPF4		5.16808e-14		102.65		57.288		KSTVSLDPKDVNLASCAADGSVKLWSLDSDE		DVNLAS	C	AADGSVK		2		-0.16788		0.998283		0.985522		0.0828162		-0.00247946
Q5STU3	Spliceosome RNA helicase DDX39B		DDX39B		2.11285e-18		125.36		63.091		GGLSIKKDEEVLKKNCPHIVVGTPGRILALA		N	C	PHIVVGTPGR		2		0.057058		0.998095		1.00787		0.0583305		-0.0027505
P00505	Aspartate aminotransferase		GOT2		5.17676e-07		93.178		47.603		NMGLYGERVGAFTMVCKDADEAKRVESQLKI		VGAFTMV	C	K		2		-0.53197		0.997805		0.905411		0.205438		-0.00316985
P60174	Triosephosphate isomerase		TPI1		4.49185e-26		141.13		41.621		QSTRIIYGGSVTGATCKELASQPDVDGFLVG		IIYGGSVTGAT	C	K		2		0.47185		0.997721		0.970449		0.181393		-0.00329112
P17987	T-complex protein 1 subunit alpha		TCP1		1.82178e-23		129.82		53.679		ILKLLEVEHPAAKVLCELADLQDKEVGDGTT		VL	C	ELADLQDKEVGDGTTSVVIIAAELLK		3		3.8948		0.997565		1.01713		0.111787		-0.00351729
P53701	Cytochrome c-type heme lyase		HCCS		2.32054e-05		77.662		43.308		YSVPAHQERAYEYVECPIRGTAAENKENLDP		AYEYVE	C	PIR		2		-1.1366		0.997467		0.985508		0.231014		-0.0036587
J3KPE3	Guanine nucleotide-binding protein subunit beta-2-like 1		GNB2L1		1.91618e-64		168.92		103.12		TGYLNTVTVSPDGSLCASGGKDGQAMLWDLN		TNHIGHTGYLNTVTVSPDGSL	C	ASGGK		3		0.66757		0.997365		0.944231		0.151091		-0.00380602
Q08211	ATP-dependent RNA helicase A		DHX9		1.91394e-33		145.31		79.492		QFILDDFIQNDRAAECNIVVTQPRRISAVSV		AAE	C	NIVVTQPR		2		0.21415		0.997353		0.953448		0.12286		-0.00382448
P52788	Spermine synthase		SMS		3.12258e-14		95.205		95.205		GKDVLILGGGDGGILCEIVKLKPKMVTMVEI		DVLILGGGDGGIL	C	EIVK		2		0.47891		0.996997		0.992611		0.087774		-0.00433901
P40926	Malate dehydrogenase		MDH2		3.13703e-39		149.73		84.375		EGVVECSFVKSQETECTYFSTPLLLGKKGIE		SQETE	C	TYFSTPLLLGK		2		0.29305		0.996729		0.962644		0.10105		-0.00472666
P53634	Dipeptidyl peptidase 1		CTSC		6.73551e-30		126.02		95.122		IAGKYAQDFGLVEEACFPYTGTDSPCKMKED		YAQDFGLVEEA	C	FPYTGTDSPCK		2		0.13592		0.996669		1.0021		0.0432373		-0.00481375
Q9P2J5	Leucine--tRNA ligase, cytoplasmic		LARS		4.10905e-05		72.2		69.721		WKKQTSQCLKNLETFCEETRRNFEATLGWLQ		NLETF	C	EETR		2		1.6293		0.996473		0.871774		0.179817		-0.00509801
Q9NVG8	TBC1 domain family member 13		TBC1D13		2.09025e-07		77.776		43.03		IALEKLRELSFSGIPCEGGLRCLCWKILLNY		ELSFSGIP	C	EGGLR		2		-1.4794		0.996259		1.00815		0.0756748		-0.00540738
D6RG13	40S ribosomal protein S3a		RPS3A		2.72116e-27		131.66		50.088		NKLIPDSIGKDIEKACQSIYPLHDVFVRKVK		A	C	QSIYPLHDVFVR		3		0.02787		0.996194		0.982447		0.131777		-0.00550126
O60678	Protein arginine N-methyltransferase 3		PRMT3		4.9001e-06		71.879		71.879		FCNRLFTSAEETFSHCKSEHQFNIDSMVHKH		LFTSAEETFSH	C	K		2		0.18568		0.99572		0.985809		0.0877678		-0.00618729
P08238	Heat shock protein HSP 90-beta		HSP90AB1		8.45317e-80		189.59		156.17		NNIKLYVRRVFIMDSCDELIPEYLNFIRGVV		VFIMDS	C	DELIPEYLNFIR		2		-0.3201		0.995647		1.0001		0.128613		-0.0062933
P46821	Microtubule-associated protein 1B		MAP1B		1.06759e-20		127.32		80.632		ETSTKTTRTPDTSTYCYETAEKITRTPQAST		TPDTSTY	C	YETAEK		2		2.3822		0.995555		0.961383		0.211562		-0.00642715
P08107	Heat shock 70 kDa protein 1A/1B		HSPA1A		2.2975e-152		258.87		56.688		KGKISEADKKKVLDKCQEVISWLDANTLAEK		VLDK	C	QEVISWLDANTLAEKDEFEHK		4		-0.73438		0.99519		0.956787		0.120561		-0.00695571
P63167	Dynein light chain 1, cytoplasmic		DYNLL1		2.02431e-58		167.45		43.841		KNADMSEEMQQDSVECATQALEKYNIEKDIA		NADMSEEMQQDSVE	C	ATQALEK		2		-0.31665		0.994692		0.994136		0.0755364		-0.00767799
P62829	60S ribosomal protein L23		RPL23		4.59954e-43		148.26		56.017		KFRISLGLPVGAVINCADNTGAKNLYIISVK		ISLGLPVGAVIN	C	ADNTGAK		2		0.28133		0.994277		0.974326		0.129083		-0.00828089
I3L2G1	Vesicle-fusing ATPase		NSF		1.04495e-06		74.789		59.709		AMKKIFDDAYKSQLSCVVVDDIERLLDYVPI		SQLS	C	VVVDDIER		2		-0.63395		0.994138		0.999877		0.0176002		-0.00848212
P55060	Exportin-2		CSE1L		4.44821e-103		219.52		95.236		HYKNLFEDQNTLTSICEKVIVPNMEFRAADE		NLFEDQNTLTSI	C	EK		2		0.32394		0.993954		0.957451		0.088138		-0.00874868
P42166	Lamina-associated polypeptide 2, isoform alpha		TMPO		5.73205e-12		90.385		55.437		ALGILSKTYDAASYICEAAFDEVKMAAHTMG		TYDAASYI	C	EAAFDEVK		2		-0.84229		0.993949		1.02061		0.132249		-0.00875613
P11142	Heat shock cognate 71 kDa protein		HSPA8		1.86513e-22		100.97		59.342		SKGPAVGIDLGTTYSCVGVFQHGKVEIIAND		GPAVGIDLGTTYS	C	VGVFQHGK		3		-0.020414		0.993814		0.903834		0.207303		-0.00895234
Q07065	Cytoskeleton-associated protein 4		CKAP4		3.36565e-76		172.98		118.59		ASAAAAAAAASSSASCSRRLGRALNFLFYLA		SSSSSSASAAAAAAAASSSAS	C	SR		2		0.17201		0.993699		1.03783		0.102029		-0.00911902
P28838	Cytosol aminopeptidase		LAP3		2.68266e-20		117.08		69.261		WRMPLFEHYTRQVVDCQLADVNNIGKYRSAG		QVVD	C	QLADVNNIGK		2		-0.32496		0.993442		1.02718		0.166144		-0.00949277
Q5T5C7	Serine--tRNA ligase, cytoplasmic		SARS		1.8183e-56		174.05		84.297		VHMLNATMCATTRTICAILENYQTEKGITVP		TI	C	AILENYQTEK		2		-0.3794		0.99316		0.789308		0.294096		-0.00990181
E9PKG1	Protein arginine N-methyltransferase 1		PRMT1		1.30433e-28		141.65		72.321		IYTVKVEDLTFTSPFCLQVKRNDYVHALVAY		VEDLTFTSPF	C	LQVK		2		0.92156		0.993007		0.960139		0.102766		-0.0101249
Q13162	Peroxiredoxin-4		PRDX4		1.08958e-70		181.83		42.863		QGWETEERPRTREEECHFYAGGQVYPGEASR		TREEE	C	HFYAGGQVYPGEASR		3		0.0079895		0.992929		0.964766		0.108117		-0.0102377
P21796	Voltage-dependent anion-selective channel protein 1		VDAC1		4.06051e-53		162.77		151.95		AKIKTGYKREHINLGCDMDFDIAGPSIRGAL		EHINLG	C	DMDFDIAGPSIR		3		-1.1424		0.992909		1.0287		0.125583		-0.0102659
Q99615	DnaJ homolog subfamily C member 7		DNAJC7		7.12584e-28		133.48		64.52		KLDDTYIKAYLRRAQCYMDTEQYEEAVRDYE		AQ	C	YMDTEQYEEAVR		2		-0.48511		0.992848		1.00261		0.0947031		-0.0103548
Q9BTE3	Mini-chromosome maintenance complex-binding protein		MCMBP		1.94208e-22		114.63		63.691		KAHVLHFGKYRDVAECGPQQELDLNSPRNTT		DVAE	C	GPQQELDLNSPR		2		-0.27131		0.992798		0.878462		0.266923		-0.0104276
P22314	Ubiquitin-like modifier-activating enzyme 1		UBA1		9.69911e-71		197.38		54.09		AMVSMVTKDNPGVVTCLDEARHGFESGDFVS		DNPGVVT	C	LDEAR		2		-0.7023		0.992798		0.986219		0.104831		-0.0104281
Q15029	116 kDa U5 small nuclear ribonucleoprotein component		EFTUD2		1.63466e-07		94.692		45.433		SIVQGFQWGTREGPLCDELIRNVKFKILDAV		EGPL	C	DELIR		2		-0.59316		0.992449		1.01714		0.0606148		-0.0109351
Q9Y3I0	tRNA-splicing ligase RtcB homolog		RTCB		7.63444e-63		185.02		47.904		EAPESYKNVTDVVNTCHDAGISKKAIKLRPI		NVTDVVNT	C	HDAGISK		3		0.40651		0.992066		0.956727		0.140544		-0.0114921
Q5VWC4	26S proteasome non-ATPase regulatory subunit 4		PSMD4		5.07472e-47		159.18		79.346		LPTRLQAQQDAVNIVCHSKTRSNPENNVGLI		LQAQQDAVNIV	C	HSK		3		-0.33159		0.991968		0.977931		0.0909506		-0.0116351
C9JEE7	WD repeat-containing protein 43		WDR43		1.70938e-11		87.429		63.691		VKCKWKGDNSSVSSLCISPDGKMLLSAGRTI		GDNSSVSSL	C	ISPDGK		2		-1.2282		0.99192		1.03442		0.0867555		-0.0117043
P50395	Rab GDP dissociation inhibitor beta		GDI2		1.64516e-87		204.28		101.75		HALALYRTDDYLDQPCYETINRIKLYSESLA		TDDYLDQP	C	YETINR		2		-0.15484		0.99182		0.974879		0.116777		-0.0118504
C9J5B4	Fragile X mental retardation syndrome-related protein 1		FXR1		2.39608e-07		92.538		76.332		PVNQNKTVKKNTFFKCTVDVPEDLREACANE			C	TVDVPEDLR		2		-1.7428		0.991779		0.970087		0.098285		-0.0119089
P11047	Laminin subunit gamma-1		LAMC1		2.31377e-39		151.8		67.646		NDRPWRRATAESASECLPCDCNGRSQECYFD		ATAESASE	C	LPCDCNGR		2		0.34003		0.991235		0.998918		0.0290089		-0.0127016
P14618	Pyruvate kinase		PKM		4.22453e-43		168.05		47.499		GATLKITLDNAYMEKCDENILWLDYKNICKV		ITLDNAYMEK	C	DENILWLDYK		3		-0.011526		0.990944		0.928736		0.173494		-0.0131244
P04083	Annexin A1		ANXA1		2.65446e-20		117.2		101.92		NDIKAFYQKMYGISLCQAILDETKGDYEKIL		MYGISL	C	QAILDETKGDYEK		3		-0.37518		0.990816		0.973373		0.104774		-0.0133107
P27695	DNA-(apurinic or apyrimidinic site) lyase		APEX1		9.74232e-19		123.28		77.08		KKGLDWVKEEAPDILCLQETKCSENKLPAEL		GLDWVKEEAPDIL	C	LQETK		3		-0.4242		0.990707		1.00082		0.0902525		-0.0134698
P12004	Proliferating cell nuclear antigen		PCNA		1.92515e-83		206.97		49.448		LAMGVNLTSMSKILKCAGNEDIITLRAEDNA			C	AGNEDIITLR		2		1.6949		0.99038		1.00266		0.12275		-0.0139455
H0Y8E6	DNA replication licensing factor MCM2		MCM2		5.36031e-05		63.624		41.695		WTLEAGALVLADRGVCLIDEFDKMNDQDRTS		GV	C	LIDEFDKMNDQDR		3		-0.35865		0.990333		0.964313		0.0983391		-0.0140149
U3KQ84	Dolichyl-diphosphooligosaccharide--protein glycosyltransferase 48 kDa subunit		DDOST		3.23316e-20		124.42		40.941		SPSVEGDPLRELGSECGIEFDEEKTAVIDHH		ELGSE	C	GIEFDEEK		2		0.55763		0.990284		0.976985		0.113923		-0.0140863
J3KPE3	Guanine nucleotide-binding protein subunit beta-2-like 1		GNB2L1		6.42885e-05		78.113		63.816		GSRDKTIKLWNTLGVCKYTVQDESHSEWVSC		LWNTLGV	C	K		2		0.50023		0.990134		0.956681		0.150302		-0.0143045
Q9BY32	Inosine triphosphate pyrophosphatase		ITPA		4.96593e-35		142.88		84.249		HQLLAGFEDKSAYALCTFALSTGDPSQPVRL		SAYAL	C	TFALSTGDPSQPVR		2		0.77198		0.98988		1.02775		0.11537		-0.0146739
O75131	Copine-3		CPNE3		5.86484e-25		134.99		61.532		TKLKEASRSSPVEFECINEKKRQKKKSYKNS		SSPVEFE	C	INEK		2		-0.19023		0.989718		0.994277		0.137626		-0.01491
Q9Y6Y8	SEC23-interacting protein		SEC23IP		4.10905e-05		72.2		62.466		GIGPVCDLRFRSIIECVDDFRVVSLKLLRTH		SIIE	C	VDDFR		2		-1.228		0.989522		1.02046		0.129401		-0.0151965
E9PKG1	Protein arginine N-methyltransferase 1		PRMT1		2.83696e-06		83.883		45.565		PLVDVVDPKQLVTNACLIKEVDIYTVKVEDL		QLVTNA	C	LIK		2		0.27653		0.98944		0.947773		0.141015		-0.0153163
P55072	Transitional endoplasmic reticulum ATPase		VCP		3.77195e-06		70.942		53.237		GMTPSKGVLFYGPPGCGKTLLAKAIANECQA		GVLFYGPPG	C	GK		2		-0.74885		0.989431		0.941798		0.104523		-0.015329
P55072	Transitional endoplasmic reticulum ATPase		VCP		1.74623e-16		109.79		76.341		AKMTNGFSGADLTEICQRACKLAIRESIESE		MTNGFSGADLTEI	C	QR		2		1.1256		0.98939		0.890531		0.195367		-0.0153887
P12277	Creatine kinase B-type		CKB		1.77746e-18		118.76		43.03		SMQKGGNMKEVFTRFCTGLTQIETLFKSKDY		F	C	TGLTQIETLFK		2		0.46756		0.989301		0.959702		0.121154		-0.0155182
P00492	Hypoxanthine-guanine phosphoribosyltransferase		HPRT1		1.33254e-36		152.88		53.3		YALDYNEYFRDLNHVCVISETGKAKYKA___		DLNHV	C	VISETGK		2		1.1946		0.989246		0.935779		0.157971		-0.0155995
D6RBD9	Thioredoxin domain-containing protein 15		TXNDC15		2.98891e-09		65.423		49.768		GEAEDKVSSEPSGVTCGAGGAEDSRCNVRES		VSSEPSGVT	C	GAGGAEDSR		2		0.38776		0.989134		1.02509		0.0949299		-0.0157624
P23381	Tryptophan--tRNA ligase, cytoplasmic		WARS		6.79072e-05		65.179		50.354		QAYSYAVENAKDIIACGFDINKTFIFSDLDY		DIIA	C	GFDINK		2		0.044116		0.98904		0.944459		0.151716		-0.0158989
H0Y621	Endoplasmic reticulum-Golgi intermediate compartment protein 3		ERGIC3		6.40388e-14		99.927		61.409		REGFSQKMQEQKNEGCQVYGFLEVNKVAGNF		NEG	C	QVYGFLEVNK		2		-0.92469		0.988954		1.02468		0.0517819		-0.0160249
E7ENZ3	T-complex protein 1 subunit epsilon		CCT5		6.6193e-26		97.057		52.721		EMIQQIKETGANLAICQWGFDDEANHLLLQN		ETGANLAI	C	QWGFDDEANHLLLQNNLPAVR		3		0.20863		0.988761		1.05838		0.215586		-0.0163059
A0A087WW66	26S proteasome non-ATPase regulatory subunit 1		PSMD1		1.86033e-15		113.99		43.03		VETIIAKCIDHYTKQCVENADLPEGEKKPID		Q	C	VENADLPEGEK		2		-0.1548		0.98875		0.869736		0.201713		-0.0163229
Q9NR45	Sialic acid synthase		NANS		4.93592e-07		85.355		66.056		________MPLELELCPGRWVGGQHPCFIIA		PLELEL	C	PGR		2		0.29119		0.988613		0.965021		0.113896		-0.0165228
E5RHE1	Voltage-dependent anion-selective channel protein 3		VDAC3		4.83085e-08		95.618		49.448		DTGKASGNLETKYKVCNYGLTFTQKWNTDNT		V	C	NYGLTFTQK		2		0.85309		0.988559		0.997326		0.129887		-0.0166014
E7EPB3	60S ribosomal protein L14		RPL14		2.06319e-32		149.33		94.465		IVDVIDQNRALVDGPCTQVRRQAMPFKCMQL		ALVDGP	C	TQVR		2		0.31533		0.988272		0.979938		0.121792		-0.0170203
P84095	Rho-related GTP-binding protein RhoG		RHOG		1.00228e-25		138.24		66.989		GQALAKQIHAVRYLECSALQQDGVKEVFAEA		YLE	C	SALQQDGVK		2		-0.9402		0.988269		0.936745		0.126983		-0.0170243
E7EPB3	60S ribosomal protein L14		RPL14		1.09279e-11		112.83		82.417		DGPCTQVRRQAMPFKCMQLTDFILKFPHSAH			C	MQLTDFILK		2		-0.2132		0.988224		0.961978		0.121234		-0.0170903
P30520	Adenylosuccinate synthetase isozyme 2		ADSS		2.29839e-14		108.97		47.774		KGKVVDLLAQDADIVCRCQGGNNAGHTVVVD		VVDLLAQDADIV	C	R		2		-0.28333		0.988195		0.996167		0.113767		-0.0171317
F5GY55	DNA damage-binding protein 1		DDB1		5.46775e-10		89.507		79.875		CVVDLERQGQGQLVTCSGAFKEGSLRIIRNG		QGQGQLVT	C	SGAFK		2		0.48361		0.988145		0.904431		0.191127		-0.0172048
Q14566	DNA replication licensing factor MCM6		MCM6		2.53197e-10		85.473		53.565		KTTGEGTSLRGDINVCIVGDPSTAKSQFLKH		GDINV	C	IVGDPSTAK		2		0.29939		0.9881		1.08186		0.143299		-0.0172704
P14625	Endoplasmin		HSP90B1		2.63873e-28		106.93		54.3		KGYEVIYLTEPVDEYCIQALPEFDGKRFQNV		KGYEVIYLTEPVDEY	C	IQALPEFDGK		3		-0.66343		0.988049		0.972906		0.0995105		-0.0173451
F8W7S5	Ribosome-binding protein 1		RRBP1		1.35585e-16		102.08		87.429		KLREAEETQSTLQAECDQYRSILAETEGMLR		EAEETQSTLQAE	C	DQYR		2		0.37797		0.988018		1.02952		0.0987512		-0.0173907
B7Z7P8	Eukaryotic peptide chain release factor subunit 1		ETF1		2.1991e-07		93.096		53.567		IGRYFDEISQDTGKYCFGVEDTLKALEMGAV		Y	C	FGVEDTLK		2		-0.33208		0.987793		1.00512		0.116957		-0.0177192
P50395	Rab GDP dissociation inhibitor beta		GDI2		5.17194e-07		84.687		61.833		GVKSEGEIARCKQLICDPSYVKDRVEKVGQV		QLI	C	DPSYVK		2		0.39513		0.987597		0.946939		0.133165		-0.0180057
P62937	Peptidyl-prolyl cis-trans isomerase A		PPIA		3.539e-139		238.7		46.862		MANAGPNTNGSQFFICTAKTEWLDGKHVVFG		HTGPGILSMANAGPNTNGSQFFI	C	TAK		3		1.981		0.987401		0.997703		0.0977947		-0.0182922
P18669	Phosphoglycerate mutase 1		PGAM1		1.15656e-08		83.633		42.314		RGGQALRDAGYEFDICFTSVQKRAIRTLWTV		DAGYEFDI	C	FTSVQK		2		-2.3228		0.987378		1.00375		0.057348		-0.0183255
P17987	T-complex protein 1 subunit alpha		TCP1		1.21956e-42		167.1		66.056		AAMLGQAEEVVQERICDDELILIKNTKARTS		I	C	DDELILIK		2		0.66312		0.98717		0.941736		0.132211		-0.0186302
P04406	Glyceraldehyde-3-phosphate dehydrogenase		GAPDH		3.70537e-39		148.7		87.429		DNSLKIISNASCTTNCLAPLAKVIHDNFGIV		IISNAS	C	TTNCLAPLAK		2		0.18557		0.987138		0.948936		0.262943		-0.0186762
A0A087WVM3	Protein CYR61		CYR61		6.779e-07		80.69		41.242		YNSRIYQNGESFQPNCKHQCTCIDGAVGCIP		IYQNGESFQPN	C	K		2		1.2986		0.986829		0.906649		0.274465		-0.0191282
P62979	Ubiquitin-40S ribosomal protein S27a		RPS27A		2.35305e-34		154.28		71.558		GVFMASHFDRHYCGKCCLTYCFNKPEDK___			C	CLTYCFNKPEDK		3		-0.65853		0.986224		0.861258		0.185353		-0.0200134
Q16555	Dihydropyrimidinase-related protein 2		DPYSL2		1.27212e-07		73.834		55.755		AELRGVPRGLYDGPVCEVSVTPKTVTPASSA		GLYDGPV	C	EVSVTPK		2		0.081696		0.986166		1.00702		0.153545		-0.0200975
P52292	Importin subunit alpha-1		KPNA2		1.76414e-07		85.813		42.976		ACGYLRNLTWTLSNLCRNKNPAPPIDAVEQI		NLTWTLSNL	C	R		2		-0.5903		0.985788		0.959622		0.146759		-0.0206508
R4GNH9	Exosome complex component CSL4		EXOSC1		1.57943e-16		107.82		100.43		_MAPPVRYCIPGERLCNLEEGSPGSGTYTRH		L	C	NLEEGSPGSGTYTR		2		0.08053		0.985737		0.97441		0.0431475		-0.0207249
Q13200	26S proteasome non-ATPase regulatory subunit 2		PSMD2		5.60906e-11		96.247		64.04		LYSSEDYIKSGALLACGIVNSGVRNECDPAL		SGALLA	C	GIVNSGVR		2		0.51794		0.985435		0.910935		0.164306		-0.021167
P21291	Cysteine and glycine-rich protein 1		CSRP1		8.13083e-13		98.281		83.758		GLESTTLADKDGEIYCKGCYAKNFGPKGFGF		GLESTTLADKDGEIY	C	K		2		0.040569		0.985396		0.977505		0.0963		-0.0212244
Q08211	ATP-dependent RNA helicase A		DHX9		6.08992e-19		127.78		105.65		FAREHGSNKKLAAQSCALSLVRQLYHLGVVE		LAAQS	C	ALSLVR		2		0.32575		0.985261		0.971694		0.22281		-0.0214224
P31150	Rab GDP dissociation inhibitor alpha		GDI1		1.1481e-87		208.15		107.35		HALALYRTDDYLDQPCLETVNRIKLYSESLA		TDDYLDQP	C	LETVNR		2		-0.34188		0.985073		0.955622		0.125433		-0.021697
P09960	Leukotriene A-4 hydrolase		LTA4H		4.50564e-25		136.96		59.975		LFSQCQAIHCRAILPCQDTPSVKLTYTAEVS		AILP	C	QDTPSVK		2		-0.28619		0.985069		0.942999		0.107563		-0.0217026
Q01581	Hydroxymethylglutaryl-CoA synthase, cytoplasmic		HMGCS1		5.99701e-05		78.556		50.108		DATPGSALDKITASLCDLKSRLDSRTGVAPD		ITASL	C	DLK		2		1.0331		0.985038		1.03041		0.128538		-0.0217494
Q9Y3I0	tRNA-splicing ligase RtcB homolog		RTCB		3.91693e-17		111.22		74.296		WSLREGYAWAEDKEHCEEYGRMLQADPNKVS		EGYAWAEDKEH	C	EEYGR		3		0.44034		0.985019		0.83026		0.242733		-0.0217772
A0A087WTS8	Heat shock 70 kDa protein 4		HSPA4		1.08684e-103		228.8		61.409		ERRSVMDATQIAGLNCLRLMNETTAVALAYG		SVMDATQIAGLN	C	LR		2		-0.13744		0.984946		0.922413		0.137751		-0.0218839
P50995	Annexin A11		ANXA11		3.64111e-22		117		100.43		YEIKEAIKGVGTDEACLIEILASRSNEHIRE		GVGTDEA	C	LIEILASR		2		-0.51254		0.984871		0.977453		0.0741297		-0.0219937
Q5JXI8	Four and a half LIM domains protein 1		FHL1		3.26253e-18		116.98		58.04		_________MAEKFDCHYCRDPLQGKKYVQK		FD	C	HYCRDPLQGK		2		-0.88413		0.984644		1.01723		0.158137		-0.0223254
P30520	Adenylosuccinate synthetase isozyme 2		ADSS		3.55385e-10		92.939		68.044		GPVYSSKAARSGLRMCDLVSDFDGFSERFKV		M	C	DLVSDFDGFSER		2		-0.26771		0.984368		0.964917		0.0787164		-0.0227308
J3KNW4	Four and a half LIM domains protein 2		FHL2		2.94245e-07		68.481		62.055		GQRFTARDDFAYCLNCFCDLYAKKCAGCTNP		DDFAY	C	LNCFCDLYAK		2		-1.404		0.984332		1.04483		0.140259		-0.0227826
H7C422	60S ribosomal protein L3		RPL3		1.2052e-117		237.08		57.434		LRTFKTVFAEHISDECKRRFYKNWHKSKKKA		TVFAEHISDE	C	KR		3		0.11375		0.984069		0.946992		0.106016		-0.0231691
P53384	Cytosolic Fe-S cluster assembly factor NUBP1		NUBP1		1.09218e-18		104.88		47.499		AGRGASCQGCPNQRLCASGAGATPDTAIEEI		L	C	ASGAGATPDTAIEEIKEK		3		0.39183		0.983989		0.957695		0.108299		-0.0232862
P21291	Cysteine and glycine-rich protein 1		CSRP1		3.61559e-39		148.44		47.64		NLDSTTVAVHGEEIYCKSCYGKKYGPKGYGY		NLDSTTVAVHGEEIY	C	K		3		-0.064793		0.983945		0.927202		0.153616		-0.023351
P21964	Catechol O-methyltransferase		COMT		1.27212e-07		73.834		50.305		HWKDRYLPDTLLLEECGLLRKGTVLLADNVI		YLPDTLLLEE	C	GLLR		2		-0.13329		0.983548		0.967514		0.0804882		-0.0239331
H7C543	CD166 antigen		ALCAM		8.26397e-30		136.63		78.69		SGEVTRQIGDALPVSCTISASRNATVVWMKD		QIGDALPVS	C	TISASR		2		-0.021008		0.983414		0.952197		0.171856		-0.0241286
Q9BQ67	Glutamate-rich WD repeat-containing protein 1		GRWD1		3.00645e-08		83.633		83.633		EEAYVLYHRAQTGAPCLSFDIVRDHLGDNRT		AQTGAP	C	LSFDIVR		2		2.0426		0.983326		0.960128		0.097451		-0.024258
O43719	HIV Tat-specific factor 1		HTATSF1		9.88362e-88		209.39		71.08		GVASVSFRDPEEADYCIQTLDGRWFGGRQIT		DPEEADY	C	IQTLDGR		2		-0.87658		0.983287		0.972969		0.0613555		-0.0243158
M0QYH3	Far upstream element-binding protein 2		KHSRP		1.66575e-18		119.39		46.797		KPLRIIGDPYKVQQACEMVMDILRERDQGGF		VQQA	C	EMVMDILR		2		-0.27352		0.983024		0.990912		0.0647036		-0.0247013
P50995	Annexin A11		ANXA11		7.28757e-63		185.14		117		KAMKGFGTDEQAIIDCLGSRSNKQRQQILLS		GFGTDEQAIID	C	LGSR		2		1.0543		0.983004		0.988962		0.120604		-0.0247307
P50991	T-complex protein 1 subunit delta		CCT4		2.21694e-23		136.96		57.174		RAYILNLVKQIKKTGCNVLLIQKSILRDALS		TG	C	NVLLIQK		2		0.082334		0.98273		0.936104		0.158031		-0.0251323
P40925	Malate dehydrogenase, cytoplasmic		MDH1		4.89365e-50		162.79		45.618		KSVKVIVVGNPANTNCLTASKSAPSIPKENF		VIVVGNPANTN	C	LTASK		2		0.30679		0.982503		0.967902		0.131064		-0.0254658
Q9UKG1	DCC-interacting protein 13-alpha		APPL1		1.09779e-07		90.913		58.172		DNCSVMAVDCEDRRYCFQITSFDGKKSSILQ		Y	C	FQITSFDGK		2		-0.4594		0.982397		0.957789		0.078763		-0.0256215
G8JLD5	Dynamin-1-like protein		DNM1L		9.60675e-19		117.09		49.448		NTIEGTAKYIETSELCGGARICYIFHETFGR		YIETSEL	C	GGAR		2		-4.1558		0.982014		0.94145		0.119014		-0.026184
Q9NP77	RNA polymerase II subunit A C-terminal domain phosphatase SSU72		SSU72		6.59297e-06		69.03		69.03		ERFQNCKDLFDLILTCEERVYDQVVEDLNSR		DLFDLILT	C	EER		2		-0.92333		0.981811		0.976837		0.109604		-0.0264828
E7ENZ3	T-complex protein 1 subunit epsilon		CCT5		3.4751e-16		119.68		43.308		KMIIEEAKRSLHDALCVIRNLIRDNRVVYGG		SLHDAL	C	VIR		3		0.33057		0.981639		0.975251		0.0941548		-0.0267354
P11717	Cation-independent mannose-6-phosphate receptor		IGF2R		2.88416e-18		124.12		58.32		PCGGNKTASSVIELTCTKTVGRPAFKRFDID		TASSVIELT	C	TK		2		1.075		0.981629		0.959903		0.311326		-0.0267499
A0A087WTS8	Heat shock 70 kDa protein 4		HSPA4		3.13703e-39		149.73		52.862		ISLRWNSPAEEGSSDCEVFSKNHAAPFSKVL		WNSPAEEGSSD	C	EVFSK		2		-0.37376		0.981415		0.989106		0.0725825		-0.0270643
Q9UQ80	Proliferation-associated protein 2G4		PA2G4		2.36639e-42		147.17		53.453		SLVEASSSGVSVLSLCEKGDAMIMEETGKIF		SLVEASSSGVSVLSL	C	EK		2		-0.90214		0.981183		0.981622		0.0575493		-0.0274064
P60709	Actin, cytoplasmic 1		ACTB		9.88692e-143		250.31		44.998		DDDIAALVVDNGSGMCKAGFAGDDAPRAVFP		DDDIAALVVDNGSGM	C	K		2		-3.7712		0.980996		0.969569		0.12147		-0.0276805
Q5JXI8	Four and a half LIM domains protein 1		FHL1		1.77225e-56		174.39		90.793		YKNRFWHDTCFRCAKCLHPLANETFVAKDNK			C	LHPLANETFVAK		2		-0.39208		0.980957		1.0317		0.101143		-0.0277379
Q99714	3-hydroxyacyl-CoA dehydrogenase type-2		HSD17B10		7.77201e-12		93.909		56.746		PNSGGEAQAKKLGNNCVFAPADVTSEKDVQT		LGNN	C	VFAPADVTSEK		2		0.048387		0.980707		0.959973		0.0840896		-0.0281057
P17987	T-complex protein 1 subunit alpha		TCP1		2.90621e-06		83.862		73.499		GSQGMPKRIVNAKIACLDFSLQKTKMKLGVQ		IA	C	LDFSLQK		2		0.30372		0.980361		0.942858		0.139393		-0.0286153
P55072	Transitional endoplasmic reticulum ATPase		VCP		1.34093e-58		173.72		102.5		PGCGKTLLAKAIANECQANFISIKGPELLTM		AIANE	C	QANFISIK		2		-1.088		0.980072		1.01702		0.108859		-0.0290399
Q10713	Mitochondrial-processing peptidase subunit alpha		PMPCA		9.37395e-13		88.565		88.565		MVLAGVGVEHEHLVDCARKYLLGVQPAWGSA		MVLAGVGVEHEHLVD	C	AR		3		0.94105		0.980007		0.98196		0.0233576		-0.0291367
Q13445	Transmembrane emp24 domain-containing protein 1		TMED1		1.20224e-06		80.96		48.527		GVHTVEPTEAGDYKLCFDNSFSTISEKLVFF		L	C	FDNSFSTISEK		2		0.033285		0.979889		0.950185		0.138438		-0.0293105
Q49AR2	UPF0489 protein C5orf22		C5orf22		3.12856e-14		95.197		65.105		NPTLVTIARSSLDDYCPSDQVDTIQEKVLNM		SSLDDY	C	PSDQVDTIQEK		2		-0.14954		0.979456		0.911005		0.113959		-0.0299478
Q7Z6Z7	E3 ubiquitin-protein ligase HUWE1		HUWE1		8.04904e-11		105.2		51.436		KTDATTAIIKLLEEICNLGRDPKYICQKPSI		LLEEI	C	NLGR		2		-0.31799		0.979115		0.86749		0.195506		-0.0304498
A6NDG6	Phosphoglycolate phosphatase		PGP		4.01828e-11		98.592		98.592		MVGDRLDTDILLGATCGLKTILTLTGVSTLG		LDTDILLGAT	C	GLK		2		1.5796		0.978903		0.940076		0.152666		-0.0307627
J3QSV6	Ribosomal L1 domain-containing protein 1		RSL1D1		1.4325e-15		113.01		85.469		SVNLLSKNLSREINDCIGGTVLNISKSGSCS		EIND	C	IGGTVLNISK		2		-0.49657		0.978586		0.952515		0.0953602		-0.0312292
P62280	40S ribosomal protein S11		RPS11		4.44338e-23		130.41		45.829		KTPKEAIEGTYIDKKCPFTGNVSIRGRILSG		K	C	PFTGNVSIR		3		0.67126		0.978514		0.97965		0.125761		-0.0313358
C9JF13	Eukaryotic translation initiation factor 4 gamma 1		EIF4G1		2.72838e-53		160.43		47.68		TPLRPLDPTRLQGINCGPDFTPSFANLGRTT		LQGIN	C	GPDFTPSFANLGR		2		0.87321		0.978382		0.987959		0.150974		-0.0315308
P26641	Elongation factor 1-gamma		EEF1G		8.02496e-38		140.47		95.209		EKKAAAPAPEEEMDECEQALAAEPKAKDPFA		KAAAPAPEEEMDE	C	EQALAAEPK		3		0.053566		0.97828		0.975643		0.0838488		-0.0316808
P31150	Rab GDP dissociation inhibitor alpha		GDI1		7.78665e-18		116.24		88.021		GVKSEGEVARCKQLICDPSYIPDRVRKAGQV		QLI	C	DPSYIPDR		2		-0.67075		0.978217		0.94031		0.102151		-0.0317741
Q15029	116 kDa U5 small nuclear ribonucleoprotein component		EFTUD2		5.79828e-30		132.64		48.288		EQTHPEIRKRYDQDLCYTDILFTEQERGVGI		YDQDL	C	YTDILFTEQER		2		-1.2079		0.978062		0.972388		0.0763773		-0.0320019
H7C0R7	NADH-cytochrome b5 reductase 1		CYB5R1		2.02941e-42		154.39		81.643		QLIRAILKVPEDPTQCFLLFANQTEKDIILR		VPEDPTQ	C	FLLFANQTEK		2		-1.9943		0.977899		0.97931		0.0468067		-0.0322419
Q01581	Hydroxymethylglutaryl-CoA synthase, cytoplasmic		HMGCS1		1.05139e-07		96.342		47.302		TVVQNLMERNNLSYDCIGRLEVGTETIIDKS		NNLSYD	C	IGR		2		-0.46385		0.977758		0.988283		0.158917		-0.0324505
A8MZ87	Kinesin light chain 2		KLC2		3.80402e-20		128.54		43.761		YRRQGKLEAAHTLEDCASRNRKQGLDPASQT		LEAAHTLED	C	ASR		2		0.077671		0.977748		0.95004		0.100274		-0.0324647
P55263	Adenosine kinase		ADK		1.7186e-25		134.49		54.343		TGDNRSLIANLAAANCYKKEKHLDLEKNWML		SLIANLAAAN	C	YK		2		0.94345		0.977526		0.979317		0.0668166		-0.0327937
F5H0C8	Enolase		ENO2		2.634e-59		178.67		86.497		LKVNQIGSVTEAIQACKLAQENGWGVMVSHR		VNQIGSVTEAIQA	C	K		2		-0.71037		0.977248		0.981757		0.0895805		-0.0332038
Q99615	DnaJ homolog subfamily C member 7		DNAJC7		0.000378936		66.692		56.258		EFAPACHRFKILKAECLAMLGRYPEAQSVAS		AE	C	LAMLGR		2		1.0301		0.977098		0.968095		0.0804775		-0.0334251
P30153	Serine/threonine-protein phosphatase 2A 65 kDa regulatory subunit A alpha isoform		PPP2R1A		2.16091e-09		92.856		43.03		SADCRENVIMSQILPCIKELVSDANQHVKSA		ENVIMSQILP	C	IK		2		0.66118		0.977022		0.951619		0.101545		-0.0335373
Q9P258	Protein RCC2		RCC2		2.6374e-77		201.4		41.088		GQILPVPNVVVRDVACGANHTLVLDSQKRVF		DVA	C	GANHTLVLDSQKR		3		-0.2311		0.976834		0.940567		0.0992		-0.0338146
Q8TC07	TBC1 domain family member 15		TBC1D15		9.28543e-37		145.52		145.52		ARNDSPTQIPVSSDVCRLTPA__________		NDSPTQIPVSSDV	C	R		2		-0.14409		0.976664		0.97115		0.0874505		-0.0340652
P78527	DNA-dependent protein kinase catalytic subunit		PRKDC		4.64014e-13		102.52		78.814		QSYCRLSHCRSRSQGCSEQVLTVLKTVSLLD		SQG	C	SEQVLTVLK		2		0.56844		0.976138		0.870899		0.315903		-0.0348432
P29317	Ephrin type-A receptor 2		EPHA2		1.37798e-27		137.8		47.774		GQCLCQAGYEKVEDACQACSPGFFKFEASES		VEDA	C	QACSPGFFK		2		-0.0013185		0.975841		0.970307		0.0777856		-0.0352826
P13489	Ribonuclease inhibitor		RNH1		1.44466e-58		168.3		72.316		LLANHSLRELDLSNNCLGDAGILQLVESVRQ		ELDLSNN	C	LGDAGILQLVESVR		2		-4.0191		0.97578		0.993799		0.162409		-0.0353721
G3V5B3	ERO1-like protein alpha		ERO1L		1.93486e-34		113.33		69.492		AVLQWTKHDDSSDNFCEADDIQSPEAEYVDL		HDDSSDNF	C	EADDIQSPEAEYVDLLLNPER		3		-0.14243		0.975685		0.97081		0.067543		-0.035513
H0YDU8	Serine/threonine-protein phosphatase		PPP5C		7.21548e-09		92.19		40.475		PQPQNGRSISKRGVSCQFGPDVTKAFLEENN		GVS	C	QFGPDVTK		2		-0.4573		0.975684		0.945064		0.123933		-0.0355139
R4GMY8	Transcription elongation factor B polypeptide 1		TCEB1		2.25741e-10		95.264		71.279		_____MDGEEKTYGGCEGPDAMYVKLISSDG		TYGG	C	EGPDAMYVK		2		-0.24969		0.975564		0.943249		0.143781		-0.0356923
P09936	Ubiquitin carboxyl-terminal hydrolase isozyme L1		UCHL1		2.28588e-71		185.61		105.68		VSPKVYFMKQTIGNSCGTIGLIHAVANNQDK		QTIGNS	C	GTIGLIHAVANNQDK		3		0.33233		0.975353		0.950082		0.11936		-0.0360031
P07900	Heat shock protein HSP 90-alpha		HSP90AA1		5.05587e-63		184.99		74.732		QSKILKVIRKNLVKKCLELFTELAEDKENYK		K	C	LELFTELAEDKENYK		3		0.84599		0.975228		0.954805		0.0433458		-0.0361884
M0R3D6	60S ribosomal protein L18a		RPL18A		3.16149e-28		142.1		99.834		SQLKKMKKSSGEIVYCGQVFEKSPLRVKNFG		SSGEIVY	C	GQVFEK		2		0.054419		0.975146		0.938594		0.0984283		-0.0363099
X6RJS7	Lys-63-specific deubiquitinase BRCC36		BRCC3		5.96565e-19		121.9		68.536		GKVCLESAVELPKILCQEEQDAYRRI_____		IL	C	QEEQDAYR		2		-0.53022		0.974877		0.944533		0.184451		-0.0367073
G0XQ39	Stromal interaction molecule 1		STIM1		4.81089e-15		96.379		96.379		TSSGANSEESTAAEFCRIDKPLCHSEDEKLS		ATGTSSGANSEESTAAEF	C	R		2		0.15162		0.97395		0.957029		0.103295		-0.0380801
P54136	Arginine--tRNA ligase, cytoplasmic		RARS		7.73186e-05		63.624		48.998		KRFDTEEEFKKRAYQCVVLLQGKNPDITKAW		AYQ	C	VVLLQGK		2		0.93269		0.973733		0.980472		0.267756		-0.0384017
P62280	40S ribosomal protein S11		RPS11		1.07316e-79		193.19		154.55		CFRDVQIGDIVTVGECRPLSKTVRFNVLKVT		DVQIGDIVTVGE	C	RPLSK		2		0.45039		0.972983		0.975718		0.0840156		-0.0395129
P60891	Ribose-phosphate pyrophosphokinase 1		PRPS1		2.22898e-19		105.38		63.302		HGIFSGPAISRINNACFEAVVVTNTIPQEDK		INNA	C	FEAVVVTNTIPQEDK		2		0.057461		0.972934		0.947043		0.082641		-0.0395865
P62701	40S ribosomal protein S4, X isoform		RPS4X		1.323e-76		191.51		143.28		TGKITDFIKFDTGNLCMVTGGANLGRIGVIT		FDTGNL	C	MVTGGANLGR		2		-0.89304		0.972639		0.950863		0.111319		-0.0400236
E7ENZ3	T-complex protein 1 subunit epsilon		CCT5		3.34579e-26		141.73		40.278		RARQVKEMNPALGIDCLHKGTNDMKQQHVIE		EMNPALGID	C	LHK		3		-1.1538		0.972446		0.975608		0.0861671		-0.0403101
Q99615	DnaJ homolog subfamily C member 7		DNAJC7		2.17379e-72		188.47		92.039		TVNSKLRKLDDAIEDCTNAVKLDDTYIKAYL		LDDAIED	C	TNAVK		2		-0.19749		0.972293		0.922222		0.172617		-0.0405366
Q9UNE7	E3 ubiquitin-protein ligase CHIP		STUB1		5.93731e-09		91.62		55.724		DYLCGKISFELMREPCITPSGITYDRKDIEE		EP	C	ITPSGITYDR		2		-0.32818		0.971524		0.9259		0.0858889		-0.0416791
P22102	Trifunctional purine biosynthetic protein adenosine-3		GART		4.48347e-22		114.27		107.5		HVKQVLVAPGNAGTACSEKISNTAISISDHT		QVLVAPGNAGTA	C	SEK		2		0.73638		0.971485		0.930103		0.118527		-0.0417365
Q9BRR6	ADP-dependent glucokinase		ADPGK		1.41924e-29		131.72		69.485		LAAVAAGARVAGTQACATETIDTSRVSLRAP		VAGTQA	C	ATETIDTSR		2		0.34914		0.97106		0.974218		0.159679		-0.0423679
B4DUR8	T-complex protein 1 subunit gamma		CCT3		8.51241e-34		152.47		89.43		VAQALEVIPRTLIQNCGASTIRLLTSLRAKH		TLIQN	C	GASTIR		2		0.020773		0.971049		0.932907		0.0985661		-0.0423838
P22314	Ubiquitin-like modifier-activating enzyme 1		UBA1		5.85557e-08		79.652		49.595		LGKQKYFLVGAGAIGCELLKNFAMIGLGCGE		YFLVGAGAIG	C	ELLK		2		1.0957		0.970297		0.893336		0.141939		-0.0435024
Q969N2	GPI transamidase component PIG-T		PIGT		7.11608e-13		108.56		54.343		DHYFLRYAVLPREVVCTENLTPWKKLLPCSS		EVV	C	TENLTPWK		2		-0.22821		0.970052		1.00288		0.0669203		-0.043866
P17987	T-complex protein 1 subunit alpha		TCP1		3.9581e-18		122.39		44.511		RTSASIILRGANDFMCDEMERSLHDALCVVK		GANDFM	C	DEMER		2		-0.70296		0.969697		0.970196		0.121041		-0.0443948
Q9Y5M8	Signal recognition particle receptor subunit beta		SRPRB		9.84463e-05		61.344		45.433		IDSMGLKNTPSFLIACNKQDIAMAKSAKLIQ		NTPSFLIA	C	NK		2		0.5718		0.969606		0.953669		0.0953509		-0.0445292
P63261	Actin, cytoplasmic 2		ACTG1		2.61062e-143		258.36		218.12		EEEIAALVIDNGSGMCKAGFAGDDAPRAVFP		EEEIAALVIDNGSGM	C	K		2		-0.388		0.969542		0.973319		0.0995747		-0.0446247
P28066	Proteasome subunit alpha type-5		PSMA5		4.11213e-43		155.49		133.94		GPQLFHMDPSGTFVQCDARAIGSASEGAQSS		GPQLFHMDPSGTFVQ	C	DAR		3		-0.33449		0.969458		0.939535		0.240908		-0.0447501
P14868	Aspartate--tRNA ligase, cytoplasmic		DARS		4.04561e-12		112.83		45.433		CEPFKFLEPTLRLEYCEALAMLREAGVEMGD		LEY	C	EALAMLR		2		0.40936		0.968879		0.957786		0.200508		-0.0456118
P11142	Heat shock cognate 71 kDa protein		HSPA8		1.10266e-19		125.5		59.709		QGKINDEDKQKILDKCNEIINWLDKNQTAEK		ILDK	C	NEIINWLDK		2		0.086559		0.968492		0.95608		0.101529		-0.0461885
P35579	Myosin-9		MYH9		3.12474e-27		131.03		60.657		LRARLTAKKQELEEICHDLEARVEEEEERCQ		KQELEEI	C	HDLEAR		3		0.2629		0.968464		0.998561		0.158296		-0.0462301
O75131	Copine-3		CPNE3		8.56904e-19		108.18		41.513		_MAAQCVTKVALNVSCANLLDKDIGSKSDPL		VALNVS	C	ANLLDKDIGSK		3		-0.17932		0.968419		0.994267		0.0660952		-0.0462964
Q96DI7	U5 small nuclear ribonucleoprotein 40 kDa protein		SNRNP40		2.10019e-20		119.62		42.947		FVNSCYPARRGPQLVCTGSDDGTVKLWDIRK		RGPQLV	C	TGSDDGTVK		2		0.8219		0.968128		1.00017		0.105343		-0.0467305
P60953	Cell division control protein 42 homolog		CDC42		5.76529e-06		81.017		81.017		FENVKEKWVPEITHHCPKTPFLLVGTQIDLR		WVPEITHH	C	PK		3		0.55824		0.968066		0.970284		0.136794		-0.0468225
A0A0C4DFM1	Transmembrane 9 superfamily member 4		TM9SF4		5.20131e-07		63.894		47.082		SSRTQLPYEYYSLPFCQPSKITYKAENLGEV		TQLPYEYYSLPF	C	QPSK		2		0.13344		0.967817		0.967265		0.116219		-0.0471937
P50991	T-complex protein 1 subunit delta		CCT4		5.83934e-44		170.95		51.736		IMVIKDIEREDIEFICKTIGTKPVAHIDQFT		EDIEFI	C	K		2		2.8348		0.967804		1.00191		0.13924		-0.0472127
P26639	Threonine--tRNA ligase, cytoplasmic		TARS		6.27371e-13		98.281		80.738		WLSPRQVMVVPVGPTCDEYAQKVRQQFHDAK		QVMVVPVGPT	C	DEYAQK		2		0.2734		0.967711		0.979811		0.139833		-0.0473515
P67775	Serine/threonine-protein phosphatase 2A catalytic subunit alpha isoform		PPP2CA		1.86268e-56		173.72		147.26		VFTKELDQWIEQLNECKQLSESQVKSLCEKA		ELDQWIEQLNE	C	K		2		-1.1324		0.967521		0.921227		0.0999592		-0.0476358
Q9UBF2	Coatomer subunit gamma-2		COPG2		1.17343e-06		56.121		50.831		LRDDGGFEYKRAIVDCIISIVEENPESKEAG		AIVD	C	IISIVEENPESK		2		0.55065		0.967477		0.944855		0.050139		-0.0477006
Q9UHD1	Cysteine and histidine-rich domain-containing protein 1		CHORDC1		5.18212e-15		110.35		49.595		KRRTTDFSDFLSIVGCTKGRHNSEKPPEPVK		TTDFSDFLSIVG	C	TK		2		-2.5784		0.9674		0.93501		0.12468		-0.0478161
Q9BS26	Endoplasmic reticulum resident protein 44		ERP44		1.30847e-27		137.8		52.527		KFRHPLLHIQKTPADCPVIAIDSFRHMYVFG		TPAD	C	PVIAIDSFR		2		0.12696		0.967157		0.969357		0.0709227		-0.0481781
M0R3D6	60S ribosomal protein L18a		RPL18A		6.22281e-85		205.02		126.83		YREYRDLTTAGAVTQCYRDMGARHRARAHSI		DLTTAGAVTQ	C	YR		2		0.40708		0.966852		0.940774		0.154254		-0.0486329
Q15021	Condensin complex subunit 1		NCAPD2		4.19441e-07		70.889		51.643		FRTSRTERQQRDLAYCVSQLPLTERGLRKML		DLAY	C	VSQLPLTER		2		-0.92395		0.966776		0.94081		0.122597		-0.048746
Q14974	Importin subunit beta-1		KPNB1		3.28913e-58		162.39		84.166		TEHMKESTLEAIGYICQDIDPEQLQDKSNEI		ESTLEAIGYI	C	QDIDPEQLQDK		2		-1.3316		0.966729		1.00931		0.106483		-0.0488163
P62424	60S ribosomal protein L7a		RPL7A		6.73286e-74		201.06		56.036		IKGKARLGRLVHRKTCTTVAFTQVNSEDKGA		T	C	TTVAFTQVNSEDKGALAK		3		0.95527		0.965907		0.96575		0.152169		-0.0500438
P55884	Eukaryotic translation initiation factor 3 subunit B		EIF3B		0.000787012		61.161		41.399		TRQEIRVRNLFNVVDCKLHWQKNGDYLCVKV		NLFNVVD	C	K		2		0.76917		0.965671		0.925862		0.095262		-0.050396
Q6PI48	Aspartate--tRNA ligase		DARS2		1.34318e-08		88.596		51.286		EHNKACSLLGKLRLECADLLETRGVVLRDPT		LE	C	ADLLETR		2		-1.1219		0.965527		0.919092		0.259363		-0.050611
C9J634	Pyruvate dehydrogenase E1 component subunit beta		PDHB		1.22224e-12		102.52		44.543		HCLEAAAVLSKEGVECEVINMRTIRPMDMET		EGVE	C	EVINMR		2		0.25519		0.965217		0.911616		0.0796225		-0.0510755
H3BV19	Casein kinase II subunit alpha'		CSNK2A2		2.92754e-07		53.033		46.953		EHPYFYPVVKEQSQPCADNAVLSSGLTAAR_		EQSQP	C	ADNAVLSSGLTAAR		2		1.9528		0.965189		0.908066		0.135781		-0.0511162
Q9NQT5	Exosome complex component RRP40		EXOSC3		1.77304e-07		78.814		78.814		FKVTLGLIRKLLAPDCEIIQEVGKLYPLEIV		LLAPD	C	EIIQEVGK		2		-0.68248		0.965001		0.951982		0.0942414		-0.0513974
P49327	Fatty acid synthase		FASN		1.74009e-20		121.18		89.624		LSRDPETLVGYSMVGCQRAMMANRLSFFFDF		DPETLVGYSMVG	C	QR		2		1.2078		0.964966		0.939081		0.0789043		-0.0514496
F8VS02	Alpha-aminoadipic semialdehyde dehydrogenase		ALDH7A1		5.85102e-50		160.81		78.95		YNGSWGGRGEVITTYCPANNEPIARVRQASV		GEVITTY	C	PANNEPIAR		2		-0.06611		0.964428		0.964449		0.0839675		-0.0522539
H0YKT8	Proteasome subunit beta type		PSMA4		2.78885e-08		80.738		60.489		YQSDPSGNYGGWKATCIGNNSAAAVSMLKQD		AT	C	IGNNSAAAVSMLK		2		0.9331		0.964419		0.959673		0.109795		-0.0522683
Q99832	T-complex protein 1 subunit eta		CCT7		1.16527e-70		196.38		120.53		IQTSVNALSADVLGRCQVFEETQIGGERYNF			C	QVFEETQIGGER		2		1.1369		0.964118		0.903418		0.131221		-0.0527177
Q15024	Exosome complex component RRP42		EXOSC7		7.5129e-23		108.96		57.484		EEGSKDIELSDDPYDCIRLSVENVPCIVTLC		VLEDEEGSKDIELSDDPYD	C	IR		3		-0.26965		0.963876		0.948816		0.0224721		-0.0530811
Q13643	Four and a half LIM domains protein 3		FHL3		1.04764e-06		58.246		52.172		GQQFTSRDEDPYCVACFGELFAPKCSSCKRP		DEDPY	C	VACFGELFAPK		2		-0.82915		0.963763		1.00136		0.156854		-0.053249
P13797	Plastin-3		PLS3		6.87059e-122		229.1		226.75		IAKTFRKAINRKEGICALGGTSELSSEGTQH		EGI	C	ALGGTSELSSEGTQHSYSEEEK		3		0.14984		0.963585		0.927425		0.085803		-0.0535168
P60174	Triosephosphate isomerase		TPI1		3.84917e-42		148.44		63.691		QKVAHALAEGLGVIACIGEKLDEREAGITEK		VAHALAEGLGVIA	C	IGEK		3		-0.88534		0.963456		0.93036		0.139207		-0.0537094
G8JLG1	Structural maintenance of chromosomes protein 1A		SMC1A		1.4452e-18		101.92		68.243		TKAESLIGVYPEQGDCVISKVLTFDLTKYPD		AESLIGVYPEQGD	C	VISK		2		-0.23955		0.963252		0.942097		0.115912		-0.0540151
P14618	Pyruvate kinase		PKM		2.4299e-138		235.99		40.098		AEGSDVANAVLDGADCIMLSGETAKGDYPLE		AEGSDVANAVLDGAD	C	IMLSGETAK		3		0.1474		0.963243		0.938353		0.087723		-0.0540281
P11717	Cation-independent mannose-6-phosphate receptor		IGF2R		1.99895e-18		125.54		41.242		WRDGIIVLKYVDGDLCPDGIRKKSTTIRFTC		YVDGDL	C	PDGIR		2		0.10699		0.963171		1.03027		0.106146		-0.0541365
Q9NW13	RNA-binding protein 28		RBM28		8.06948e-08		77.776		45.614		GCAFAQFMTQEAAQKCLLAASPENEAGGLKL			C	LLAASPENEAGGLK		2		0.42651		0.963128		0.939356		0.0554313		-0.0542001
Q96EK5	KIF1-binding protein		KIAA1279		3.23243e-11		79.489		53.453		ESIRKKAVQFGTGELCDAISAVEEKVSYLRP		AVQFGTGEL	C	DAISAVEEK		2		0.2873		0.963095		0.958532		0.098377		-0.0542499
F5H7X1	26S proteasome non-ATPase regulatory subunit 9		PSMD9		1.14394e-29		133.47		111.64		LESQKGIGMNEPLVDCEGYPRSDVDLYQVRT		GIGMNEPLVD	C	EGYPR		2		0.24465		0.962858		0.983836		0.246771		-0.0546054
P22102	Trifunctional purine biosynthetic protein adenosine-3		GART		2.54573e-66		178.72		57.806		LAAGIVGNLRSAGVQCFGPTAEAAQLESSKR		SAGVQ	C	FGPTAEAAQLESSKR		3		0.29767		0.962777		1.01182		0.119055		-0.0547261
H3BNF0	Cytosolic Fe-S cluster assembly factor NUBP2		NUBP2		1.36681e-06		68.283		57.288		LRHAGKKVGILDVDLCGPSIPRMLGAQGRAV		VGILDVDL	C	GPSIPR		2		-1.7736		0.962002		1.00161		0.0605342		-0.0558888
P07900	Heat shock protein HSP 90-alpha		HSP90AA1		3.61751e-58		165.3		64.249		HGLEVIYMIEPIDEYCVQQLKEFEGKTLVSV		HGLEVIYMIEPIDEY	C	VQQLK		3		0.31686		0.961921		0.965208		0.0860106		-0.0560102
P31689	DnaJ homolog subfamily A member 1		DNAJA1		2.81358e-32		146.11		56.043		ITSHPGQIVKHGDIKCVLNEGMPIYRRPYEK			C	VLNEGMPIYR		2		-0.42099		0.96188		0.985367		0.11646		-0.056071
A0A087WVQ6	Clathrin heavy chain 1		CLTC		4.82733e-57		184.03		94.122		LSVYLRANVPNKVIQCFAETGQVQKIVLYAK		VIQ	C	FAETGQVQK		2		-0.16391		0.961679		0.937387		0.232027		-0.0563731
K7ER14	Septin-9		40057		1.13394e-33		129.77		65.16		EATPRSQEATEAAPSCVGDMADTPRDAGLKQ		SQEATEAAPS	C	VGDMADTPR		2		-0.036333		0.961642		0.905916		0.170722		-0.0564277
C9J712	Profilin		PFN2		6.92494e-15		112.42		61.409		KKCSVIRDSLYVDGDCTMDIRTKSQGGEPTY		DSLYVDGD	C	TMDIR		2		-0.52583		0.961512		0.933979		0.14824		-0.0566233
H7BYX6	Neural cell adhesion molecule 1		NCAM1		4.8726e-09		84.753		43.03		LTIKKVDKNDEAEYICIAENKAGEQDATIHL		NDEAEYI	C	IAENK		2		-0.74896		0.961432		0.926685		0.111795		-0.0567439
P30153	Serine/threonine-protein phosphatase 2A 65 kDa regulatory subunit A alpha isoform		PPP2R1A		2.98706e-17		126.71		67.08		SSAVKAELRQYFRNLCSDDTPMVRRAAASKL		NL	C	SDDTPMVR		2		-1.1501		0.96121		0.938993		0.0885765		-0.0570767
Q16658	Fascin		FSCN1		7.31022e-85		202.92		89.46		EAHRRYFGGTEDRLSCFAQTVSPAEKWSVHI		LS	C	FAQTVSPAEK		2		1.6881		0.960949		0.912926		0.155412		-0.0574687
P26358	DNA (cytosine-5)-methyltransferase 1		DNMT1		8.75008e-10		69.188		48.288		AFRLNNPGSTVFTEDCNILLKLVMAGETTNS		LNNPGSTVFTED	C	NILLK		2		-0.58528		0.96059		1.00794		0.121813		-0.0580071
Q99832	T-complex protein 1 subunit eta		CCT7		4.17334e-25		128.74		66.387		IGAYAKALEIIPRQLCDNAGFDATNILNKLR		QL	C	DNAGFDATNILNK		2		-0.43207		0.960483		0.932931		0.0995936		-0.0581681
P31939	Bifunctional purine biosynthesis protein PURH		ATIC		2.24297e-19		104.84		104.84		DRMSSFGDFVALSDVCDVPTAKIISREVSDG		MSSFGDFVALSDV	C	DVPTAK		2		-0.65736		0.960232		0.939869		0.0749844		-0.0585451
Q9Y265	RuvB-like 1		RUVBL1		3.91297e-39		147.64		83.37		LALAIAQELGSKVPFCPMVGSEVYSTEIKKT		VPF	C	PMVGSEVYSTEIK		2		0.16992		0.96		0.989097		0.0850209		-0.0588944
O43175	D-3-phosphoglycerate dehydrogenase		PHGDH		6.80882e-39		150.05		62.861		KQNLSKEELIAELQDCEGLIVRSATKVTADV		EELIAELQD	C	EGLIVR		2		0.0063424		0.959639		1.01574		0.151473		-0.0594366
Q5HY54	Filamin-A		FLNA		1.01419e-08		89.301		51.286		KVASKIVGPSGAAVPCKVEPGLGADNSVVRF		IVGPSGAAVP	C	K		2		0.86915		0.959626		0.931788		0.14977		-0.0594554
Q99832	T-complex protein 1 subunit eta		CCT7		4.36699e-05		80.231		44.318		EETQIGGERYNFFTGCPKAKTCTFILRGGAE		YNFFTG	C	PK		2		-1.0104		0.959053		0.947937		0.16913		-0.060317
P09525	Annexin A4		ANXA4		3.46162e-16		100.43		51.495		QELRRAMKGAGTDEGCLIEILASRTPEEIRR		GAGTDEG	C	LIEILASR		2		0.034897		0.958995		0.91941		0.0798137		-0.0604051
Q5JRC6	PHD finger protein 6		PHF6		3.6159e-19		118.08		105.19		RQRKCGFCKSNRDKECGQLLISENQKVAAHH		DKE	C	GQLLISENQK		2		-0.40483		0.958959		0.921864		0.0761797		-0.0604584
P21291	Cysteine and glycine-rich protein 1		CSRP1		2.14732e-22		115.56		50.077		CGVCQKTVYFAEEVQCEGNSFHKSCFLCMVC		TVYFAEEVQ	C	EGNSFHK		3		1.14		0.958552		0.892093		0.152729		-0.0610713
Q14315	Filamin-C		FLNC		3.53778e-16		100.13		40.857		INCEDMEDGTCKVTYCPTEPGTYIINIKFAD		VTY	C	PTEPGTYIINIK		2		0.97151		0.958383		0.995803		0.130712		-0.0613259
P35606	Coatomer subunit beta'		COPB2		7.59789e-23		101.41		40.668		SSPNFTLEGHEKGVNCIDYYSGGDKPYLISG		GVN	C	IDYYSGGDKPYLISGADDR		3		-0.4144		0.958279		0.914221		0.0625554		-0.0614824
Q8NF37	Lysophosphatidylcholine acyltransferase 1		LPCAT1		8.63046e-09		90.793		52.071		QLALAEGQLRLPADTCLLEFARLVRGLGLKP		LPADT	C	LLEFAR		2		0.73993		0.958221		0.914426		0.124967		-0.0615696
P30041	Peroxiredoxin-6		PRDX6		1.56976e-33		147.63		53.448		SWGILFSHPRDFTPVCTTELGRAAKLAPEFA		DFTPV	C	TTELGR		2		1.1425		0.958106		0.968789		0.135732		-0.0617431
O95373	Importin-7		IPO7		3.27086e-22		118.19		48.899		MCKKVLTGVAGEDAECHAAKLLEVIILQCKG		VLTGVAGEDAE	C	HAAK		3		-0.71248		0.956932		0.950793		0.154153		-0.0635114
P50990	T-complex protein 1 subunit theta		CCT8		1.39253e-79		190.46		109.87		TEIELAKQITSYGETCPGLEQYAIKKFAEAF		QITSYGET	C	PGLEQYAIK		2		0.83143		0.956759		0.934134		0.12499		-0.0637723
Q8WUM4	Programmed cell death 6-interacting protein		PDCD6IP		3.41333e-11		103.91		83.182		HEGALETLLRYYDQICSIEPKFPFSENQICL		YYDQI	C	SIEPK		2		-1.5276		0.95671		0.953921		0.0808364		-0.0638458
Q9BRP1	Programmed cell death protein 2-like		PDCD2L		4.93592e-07		85.355		74.841		SGDQTFYKFMKRIAACQEQILRYSWSGEPLF		IAA	C	QEQILR		2		2.4062		0.956635		0.99032		0.122461		-0.0639598
X1WI28	60S ribosomal protein L10		RPL10		2.56423e-43		139.47		41.908		FDLGRKKAKVDEFPLCGHMVSDEYEQLSSEA		VDEFPL	C	GHMVSDEYEQLSSEALEAAR		3		-0.20779		0.956356		1.00816		0.117064		-0.0643796
P06213	Insulin receptor		INSR		8.47796e-37		151.74		102.52		SGLRHFTGYRIELQACNQDTPEERCSVAAYV		IELQA	C	NQDTPEER		2		-0.20666		0.956339		0.951438		0.0952623		-0.0644063
O75131	Copine-3		CPNE3		2.01e-25		132.97		55.724		LNPVWRPFKISLNSLCYGDMDKTIKVECYDY		ISLNSL	C	YGDMDK		2		-0.93005		0.955997		0.888388		0.102322		-0.0649219
Q9Y617	Phosphoserine aminotransferase		PSAT1		0.000741401		61.78		45.598		VVIVRDDLLGFALRECPSVLEYKVQAGNSSL		E	C	PSVLEYK		2		0.048463		0.955769		0.827467		0.256766		-0.0652661
O43776	Asparagine--tRNA ligase, cytoplasmic		NARS		5.36602e-59		182.07		110.92		PERLMTDTINEPILLCRFPVEIKSFYMQRCP		LMTDTINEPILL	C	R		2		0.052994		0.955536		0.885792		0.157608		-0.0656175
H7C579	Omega-amidase NIT2		NIT2		1.25097e-16		103.01		71.601		TLSPGDSFSTFDTPYCRVGLGICYDMRFAEL		TLSPGDSFSTFDTPY	C	R		2		-0.30887		0.955372		1.03655		0.139952		-0.0658661
Q9UHD1	Cysteine and histidine-rich domain-containing protein 1		CHORDC1		2.6819e-73		197.17		96.247		RRKTSDFNTFLAQEGCTKGKHMWTKKDAGKK		TSDFNTFLAQEG	C	TK		2		-1.4561		0.955144		0.955772		0.152371		-0.0662102
P17987	T-complex protein 1 subunit alpha		TCP1		3.28868e-23		133.81		61.78		DFMCDEMERSLHDALCVVKRVLESKSVVPGG		SLHDAL	C	VVK		3		-0.024519		0.955122		0.903288		0.141822		-0.066243
O43776	Asparagine--tRNA ligase, cytoplasmic		NARS		1.45387e-11		109.72		79.492		FLTFDDLLNRLEDLVCDVVDRILKSPAGSIV		LEDLV	C	DVVDR		2		-0.42902		0.954765		0.918418		0.10301		-0.0667829
A0A087WVQ6	Clathrin heavy chain 1		CLTC		7.52135e-53		172.91		48.216		LKLLLPWLEARIHEGCEEPATHNALAKIYID		IHEG	C	EEPATHNALAK		3		-0.13522		0.954731		0.906008		0.106119		-0.066834
F1T0B3	ATP-dependent RNA helicase DDX1		DDX1		1.28743e-33		129.2		49.662		HKMDQAIIFCRTKIDCDNLEQYFIQQGGGPD		TKID	C	DNLEQYFIQQGGGPDKK		3		0.22375		0.954553		0.944096		0.0791145		-0.0671034
F5H365	Protein transport protein Sec23A		SEC23A		4.66323e-14		103.76		103.76		IKTSREIKISGAIGPCVSLNSKGPCVSENEI		ISGAIGP	C	VSLNSK		2		0.36194		0.954459		0.947382		0.0383861		-0.0672448
H7C341	Splicing factor 3B subunit 1		SF3B1		1.13375e-23		134.98		61.344		LTPILKNRHEKVQENCIDLVGRIADRGAEYV		VQEN	C	IDLVGR		2		2.6874		0.954184		0.906364		0.125768		-0.0676605
P42704	Leucine-rich PPR motif-containing protein		LRPPRC		1.91865e-12		99.344		75.376		IQPNRVTYQRLIASYCNVGDIEGASKILGFM		LIASY	C	NVGDIEGASK		2		-0.85886		0.953458		0.98243		0.0976326		-0.0687587
O75534	Cold shock domain-containing protein E1		CSDE1		1.49093e-07		71.98		63.682		GKEKEAEDGIIAYDDCGVKLTIAFQAKDVEG		EAEDGIIAYDD	C	GVK		2		-0.61113		0.953282		0.934931		0.0377596		-0.0690246
P50991	T-complex protein 1 subunit delta		CCT4		6.19622e-43		153.36		109.72		RDIKIVKKLGGTIDDCELVEGLVLTQKVSNS		LGGTIDD	C	ELVEGLVLTQK		2		0.1367		0.95325		0.951838		0.0314953		-0.0690727
P07900	Heat shock protein HSP 90-alpha		HSP90AA1		2.03722e-128		238.81		153.21		NNIKLYVRRVFIMDNCEELIPEYLNFIRGVV		VFIMDN	C	EELIPEYLNFIR		2		-0.67568		0.95316		1.00625		0.18467		-0.0692092
O75643	U5 small nuclear ribonucleoprotein 200 kDa helicase		SNRNP200		3.55541e-06		65.374		65.374		HQLCKEEISATQIIVCTPEKWDIITRKGGER		EEISATQIIV	C	TPEK		2		0.13726		0.953117		1.04711		0.16749		-0.0692747
P49915	GMP synthase [glutamine-hydrolyzing]		GMPS		2.37248e-05		71.085		64.121		KTVGVQGDCRSYSYVCGISSKDEPDWESLIF		SYSYV	C	GISSK		2		-1.4453		0.952886		0.875742		0.200868		-0.0696237
Q92598	Heat shock protein 105 kDa		HSPH1		1.5778e-18		119.88		67.234		KDVSGKMNRSQFEELCAELLQKIEVPLYSLL		SQFEEL	C	AELLQK		2		0.41835		0.952479		0.957197		0.0678528		-0.0702412
E9PC15	Acylglycerol kinase		AGK		2.59773e-37		154.65		76.21		NNQLDPTSKEDFLNICIEPDTISKGDFITIG		NNQLDPTSKEDFLNI	C	IEPDTISK		3		-2.265		0.952025		0.904243		0.131843		-0.0709292
Q96CS3	FAS-associated factor 2		FAF2		1.38261e-07		72.898		55.011		GDDHQDSDEFCRNTLCAPEVISLINTRMLFW		NTL	C	APEVISLINTR		2		0.87123		0.951667		0.999548		0.146813		-0.0714714
P41091	Eukaryotic translation initiation factor 2 subunit 3		EIF2S3		4.20581e-33		132.51		60.764		KLDDPSCPRPECYRSCGSSTPDEFPTDIPGT		S	C	GSSTPDEFPTDIPGTK		2		-0.90667		0.951407		0.946622		0.0694235		-0.071866
P61158	Actin-related protein 3		ACTR3		3.17679e-24		141.1		53.448		VCHTKKDYEEIGPSICRHNPVFGVMS_____		KDYEEIGPSI	C	R		3		0.16629		0.951304		0.945637		0.100904		-0.0720221
B4DUR8	T-complex protein 1 subunit gamma		CCT3		1.36617e-34		154.85		48.467		YARVEKIPGGIIEDSCVLRGVMINKDVTHPR		IPGGIIEDS	C	VLR		2		-2.2876		0.951255		0.937703		0.107559		-0.0720954
A0A0A0MRI2	Sorting nexin-6		SNX6		5.56909e-33		133.86		69.979		GSSLYALGTQDSTDICKFFLKVSELFDKTRK		IGSSLYALGTQDSTDI	C	K		2		4.0895		0.950132		0.983034		0.169214		-0.0738
Q9Y696	Chloride intracellular channel protein 4		CLIC4		9.25865e-39		147.12		138.19		ELFVKAGSDGESIGNCPFSQRLFMILWLKGV		AGSDGESIGN	C	PFSQR		2		-0.49011		0.948759		0.978605		0.0720226		-0.0758859
P14618	Pyruvate kinase		PKM		6.81182e-85		203.88		40.941		DIDSPPITARNTGIICTIGPASRSVETLKEM		NTGII	C	TIGPASR		2		4.1337		0.948676		0.867765		0.177233		-0.0760134
H7BYH4	Superoxide dismutase [Cu-Zn]		SOD1		2.02129e-136		222.68		98.75		DVSIEDSVISLSGDHCIIGRTLVVHEKADDL		HVGDLGNVTADKDGVADVSIEDSVISLSGDH	C	IIGR		4		-0.29264		0.948342		0.968324		0.124623		-0.0765201
P61970	Nuclear transport factor 2		NUTF2		1.07354e-46		162.41		104.95		FHQMFLLKNINDAWVCTNDMFRLALHNFG__		NINDAWV	C	TNDMFR		2		-0.81695		0.947586		0.982839		0.0624606		-0.0776705
P13639	Elongation factor 2		EEF2		1.63226e-59		185.95		40.278		VVSYRETVSEESNVLCLSKSPNKHNRLYMKA		ETVSEESNVL	C	LSK		2		0.0034151		0.947113		0.937312		0.108919		-0.0783908
P13489	Ribonuclease inhibitor		RNH1		3.39335e-36		143.94		47.774		QISNNRLEDAGVRELCQGLGQPGSVLRVLWL		EL	C	QGLGQPGSVLR		2		-4.1143		0.945794		0.90466		0.119645		-0.0804028
P46060	Ran GTPase-activating protein 1		RANGAP1		3.52389e-18		128.51		54.198		MGIGGGKILAAALTECHRKSSAQGKPLALKV		ILAAALTE	C	HR		3		1.4117		0.945683		0.966333		0.0887328		-0.0805715
B4DEP1	Adenylosuccinate lyase		ADSL		4.13944e-09		86.944		51.726		SYRSPLASRYASPEMCFVFSDRYKFRTWRQL		YASPEM	C	FVFSDR		2		-0.073683		0.945452		0.914659		0.108885		-0.0809234
Q5HY54	Filamin-A		FLNA		5.01459e-52		145.2		62.582		SKLQVEPAVDTSGVQCYGPGIEGQGVFREAT		LQVEPAVDTSGVQ	C	YGPGIEGQGVFR		3		0.66921		0.945319		0.889324		0.233926		-0.0811266
O76071	Probable cytosolic iron-sulfur protein assembly protein CIAO1		CIAO1		2.59956e-10		84.975		63.302		RIWRQYLPGNEQGVACSGSDPSWKCICTLSG		QYLPGNEQGVA	C	SGSDPSWK		2		-0.41403		0.945093		0.911064		0.0572431		-0.0814719
A0A087WTS8	Heat shock 70 kDa protein 4		HSPA4		2.19996e-19		128.01		86.014		VDVSGTMNRGKFLEMCNDLLARVEPPLRSVL		FLEM	C	NDLLAR		2		-0.82609		0.945066		0.91422		0.0987015		-0.0815129
P50991	T-complex protein 1 subunit delta		CCT4		1.81398e-23		129.88		87.184		RLTEYSRTLSGMESYCVRAFADAMEVIPSTL		TLSGMESY	C	VR		2		-0.80867		0.944587		0.895605		0.116591		-0.0822439
Q86VP6	Cullin-associated NEDD8-dissociated protein 1		CAND1		8.48531e-23		109.65		70.837		ELPPASSGSALAANVCKKITGRLTSAIAKQE		TVIGELPPASSGSALAANV	C	K		2		0.12124		0.944582		0.893926		0.108405		-0.0822515
Q5HY54	Filamin-A		FLNA		5.5752e-37		135.49		112.55		PSKAEISFEDRKDGSCGVAYVVQEPGDYEVS		DGS	C	GVAYVVQEPGDYEVSVK		2		0.20152		0.944107		0.928204		0.11759		-0.0829771
P33176	Kinesin-1 heavy chain		KIF5B		3.60629e-50		165.45		59.728		RVFQSSTSQEQVYNDCAKKIVKDVLEGYNGT		VFQSSTSQEQVYND	C	AK		2		0.73947		0.943974		0.903891		0.116331		-0.0831815
P46060	Ran GTPase-activating protein 1		RANGAP1		2.89045e-11		105.46		91.313		PDGVQGFEALLKSSACFTLQELKLNNCGMGI		SSA	C	FTLQELK		2		0.30465		0.94356		0.915338		0.157786		-0.0838132
M0QZR9	ELAV-like protein 1		ELAVL1		3.36557e-34		148.41		96.464		___MSNGYEDHMAEDCRGDIGRTNLIVNYLP		SNGYEDHMAED	C	R		2		-0.1301		0.943327		1.0231		0.139077		-0.0841702
I3L286	Ubiquitin-conjugating enzyme E2 Z		UBE2Z		4.10905e-05		72.2		49.3		______RHETIRVAVCDMMEGKCPCPEPLRG		VAV	C	DMMEGK		2		-0.34496		0.943161		0.881884		0.115602		-0.0844234
P50990	T-complex protein 1 subunit theta		CCT8		1.6631e-16		107.5		70.41		GDVTSVKDAKIAVYSCPFDGMITETKGTVLI		IAVYS	C	PFDGMITETK		2		0.1387		0.942973		0.984464		0.162795		-0.084712
E9PKH6	NADH dehydrogenase [ubiquinone] iron-sulfur protein 8		NDUFS8		1.15876e-18		105.9		90.385		RRYPSGEERCIACKLCEAICPAQAITIEAEP		L	C	EAICPAQAITIEAEPR		2		-0.30052		0.942774		1.02373		0.139879		-0.0850166
Q99805	Transmembrane 9 superfamily member 2		TM9SF2		8.53484e-08		77.746		68.481		MPVTWCYDVEDGQRFCNPGFPIGCYITDKGH		F	C	NPGFPIGCYITDK		2		-1.3267		0.94264		0.946272		0.0216471		-0.0852205
P56192	Methionine--tRNA ligase, cytoplasmic		MARS		2.74214e-07		78.814		44.925		TETKALEEGLTPQEICDKYHIIHADIYRWFN		ALEEGLTPQEI	C	DK		2		-0.09768		0.942564		0.907397		0.162098		-0.0853372
Q9Y490	Talin-1		TLN1		5.69972e-43		145.88		60.621		VACTKVVAPTISSPVCQEQLVEAGRLVAKAV		VVAPTISSPV	C	QEQLVEAGR		2		1.3095		0.94197		0.935541		0.114494		-0.0862469
Q96GX2	Putative ataxin-7-like protein 3B		ATXN7L3B		5.19839e-15		96.143		43.208		GIQPVEDKGACRLPLCSLPGEPGNGPDQQLQ		LPL	C	SLPGEPGNGPDQQLQR		2		0.82695		0.941016		0.932081		0.196965		-0.0877094
O94906	Pre-mRNA-processing factor 6		PRPF6		1.45205e-12		102.87		102.87		GVEINREQWIQDAEECDRAGSVATCQAVMRA		EQWIQDAEE	C	DR		2		-1.3943		0.940984		0.912667		0.0864711		-0.0877581
H0YL10	CD276 antigen		CD276		2.82783e-08		83.692		66.246		___URVRVADEGSFTCFVSIRDFGSAAVSLQ		VADEGSFT	C	FVSIR		2		1.7552		0.940701		0.927028		0.0913878		-0.0881919
H3BQZ9	Adenine phosphoribosyltransferase		APRT		2.48284e-47		148.52		72.99		VVDDLLATGGTMNAACELLGRLQAEVLECVS		VVVVDDLLATGGTMNAA	C	ELLGR		2		-0.14887		0.940628		0.944419		0.120443		-0.088304
Q9UBB4	Ataxin-10		ATXN10		0.00205093		45.081		40.268		ANGFKSHLIRLIGNLCYKNKDNQDKVNELDG		LIGNL	C	YK		2		1.2342		0.940506		0.876702		0.133276		-0.0884909
Q9UBB6	Neurochondrin		NCDN		3.93571e-19		110.74		73.928		AAAGQLGKASIMASDCEPALNQAEGRNPTLE		ASIMASD	C	EPALNQAEGR		2		-0.027224		0.940472		0.848294		0.157568		-0.0885432
H0YDU8	Serine/threonine-protein phosphatase		PPP5C		3.62909e-13		105.03		48.527		AIYYGNRSLAYLRTECYGYALGDATRAIELD		TE	C	YGYALGDATR		2		-1.5206		0.94029		0.853664		0.166844		-0.0888228
H3BND4	Pyridoxal-dependent decarboxylase domain-containing protein 1		PDXDC1		1.53205e-27		136.83		53.3		AVLGTRGEDVDQLVACIESKLPVLCCTLQLR		GEDVDQLVA	C	IESK		2		-1.6737		0.940062		0.941935		0.0712631		-0.0891719
H0YJS4	Eukaryotic translation initiation factor 2 subunit 1		EIF2S1		1.45456e-18		120.57		62.088		EGIDAVKEALRAGLNCSTENMPIKINLIAPP		AGLN	C	STENMPIK		2		0.76625		0.939805		0.911269		0.0557037		-0.089566
F5H5D3	Tubulin alpha-1C chain		TUBA1C		5.1436e-34		145.6		70.889		IATIKTKRTIQFVDWCPTGFKVGINYQPPTV		TIQFVDW	C	PTGFK		2		-0.30746		0.939502		0.882937		0.155795		-0.0900317
P35579	Myosin-9		MYH9		1.42398e-15		112.96		65.374		AQVADMKKKMEDSVGCLETAEEVKRKLQKDL		MEDSVG	C	LETAEEVKR		3		0.58457		0.939337		0.925606		0.109447		-0.0902856
X6R8S9	PITH domain-containing protein 1		PITHD1		1.53983e-18		103.13		77.221		LRGEWTELRRHEVTICNYEASANPADHRVHQ		HEVTI	C	NYEASANPADHR		3		-1.8646		0.939187		0.953748		0.0347233		-0.0905156
Q96AY3	Peptidyl-prolyl cis-trans isomerase FKBP10		FKBP10		3.91297e-39		147.64		84.375		ANKVIEGLDTGLQGMCVGERRQLIVPPHLAH		VIEGLDTGLQGM	C	VGER		2		0.2403		0.938885		0.779473		0.274359		-0.0909796
E9PF10	Nuclear pore complex protein Nup155		NUP155		1.24353e-10		98.942		79.875		VLLIRYVENPSQVLNCERRRFTNLCLDAVCG		YVENPSQVLN	C	ER		2		0.37418		0.938706		0.898227		0.125002		-0.0912543
Q92973	Transportin-1		TNPO1		2.31828e-47		165.49		48.899		FQNFPNGVTDFIKSECLNNIGDSSPLIRATV		SE	C	LNNIGDSSPLIR		2		-1.1396		0.938303		0.856858		0.158559		-0.0918735
B4DUR8	T-complex protein 1 subunit gamma		CCT3		9.46692e-06		66.989		41.088		EIKKIGDEYFTFITDCKDPKACTILLRGASK		IGDEYFTFITD	C	KDPK		3		-0.34607		0.93811		0.916426		0.0428151		-0.0921714
P11717	Cation-independent mannose-6-phosphate receptor		IGF2R		2.27184e-19		126.39		70.942		PCVFPFIFNGKSYEECIIESRAKLWCSTTAD		SYEE	C	IIESR		2		0.48298		0.937975		0.938899		0.146586		-0.092378
Q14974	Importin subunit beta-1		KPNB1		1.89035e-28		140.82		111.12		SDYDMVDYLNELRESCLEAYTGIVQGLKGDQ		ES	C	LEAYTGIVQGLK		2		0.32056		0.937901		0.852323		0.157355		-0.0924927
Q01813	ATP-dependent 6-phosphofructokinase, platelet type		PFKP		5.25823e-29		119.27		65.184		MKTTIQRGLVLRNESCSENYTTDFIYQLYSE		NES	C	SENYTTDFIYQLYSEEGK		2		0.33239		0.93788		0.948327		0.164276		-0.092524
P17812	CTP synthase 1		CTPS1		2.08321e-33		144.17		52.247		VRELRGLGLSPDLVVCRCSNPLDTSVKEKIS		GLGLSPDLVV	C	R		2		-0.01051		0.937692		0.953554		0.0745048		-0.0928138
K7ESL0	Spermidine synthase		SRM		4.80603e-18		94.45		43.696		LREVVKHPSVESVVQCEIDEDVIQVSKKFLP		HPSVESVVQ	C	EIDEDVIQVSK		3		-0.54474		0.93767		0.937889		0.146297		-0.0928486
P60891	Ribose-phosphate pyrophosphokinase 1		PRPS1		4.89445e-103		218.28		157.68		ELGKVVTKKFSNQETCVEIGESVRGEDVYIV		FSNQET	C	VEIGESVR		2		0.1748		0.937085		0.952008		0.0958589		-0.0937475
Q12765	Secernin-1		SCRN1		1.54809e-09		94.688		62.162		VYFSAADHEPESKVECTYISIDQVPRTYAIM		VE	C	TYISIDQVPR		2		2.4284		0.936438		0.942773		0.0606433		-0.0947441
Q04760	Lactoylglutathione lyase		GLO1		7.4182e-17		107.5		96.773		GFGHIGIAVPDVYSACKRFEELGVKFVKKPD		GFGHIGIAVPDVYSA	C	K		2		-0.028088		0.936193		0.893385		0.11944		-0.0951224
E9PBS1	Multifunctional protein ADE2		PAICS		8.04201e-30		136.81		58.814		CRVVVLMGSTSDLGHCEKIKKACGNFGIPCE		VVVLMGSTSDLGH	C	EK		3		-0.32046		0.935307		0.909936		0.116825		-0.0964874
P61221	ATP-binding cassette sub-family E member 1		ABCE1		4.10905e-05		72.2		54.259		QECKKSCPVVRMGKLCIEVTPQSKIAWISET		L	C	IEVTPQSK		2		0.3918		0.935082		0.923169		0.10858		-0.0968357
A0A087WUZ3	Spectrin beta chain, non-erythrocytic 1		SPTBN1		5.56244e-09		80.738		61.265		ASAQKFATDGEGYKPCDPQVIRDRVAHMEFC		FATDGEGYKP	C	DPQVIR		2		-0.36087		0.934818		0.903408		0.0776315		-0.0972427
P08559	Pyruvate dehydrogenase E1 component subunit alpha, somatic form		PDHA1		2.90621e-06		83.862		48.284		GDFIPGLRVDGMDILCVREATRFAAAYCRSG		VDGMDIL	C	VR		2		1.5021		0.93454		0.921752		0.0967931		-0.0976721
P54136	Arginine--tRNA ligase, cytoplasmic		RARS		1.08961e-17		127.87		57.175		________MDVLVSECSARLLQQEEEIKSLT		MDVLVSE	C	SAR		2		-1.1798		0.934128		0.893236		0.151156		-0.0983079
P13639	Elongation factor 2		EEF2		1.27358e-12		104.24		92.295		KSATSPEGKKLPRTFCQLILDPIFKVFDAIM		TF	C	QLILDPIFK		2		0.3366		0.934089		0.882978		0.146419		-0.0983686
P13639	Elongation factor 2		EEF2		1.14055e-70		196.02		54.343		LHLEICLKDLEEDHACIPIKKSDPVVSYRET		DLEEDHA	C	IPIKK		2		0.53684		0.934076		0.974875		0.0998013		-0.0983881
Q5HY54	Filamin-A		FLNA		1.69219e-39		156.17		91.355		GGKAPLRVQVQDNEGCPVEALVKDNGNGTYS		VQVQDNEG	C	PVEALVK		2		-1.0776		0.933818		0.921904		0.103779		-0.0987872
P13489	Ribonuclease inhibitor		RNH1		5.68797e-11		107.79		64.82		EAGVRVLCQGLKDSPCQLEALKLESCGVTSD		DSP	C	QLEALK		2		-0.3282		0.933607		0.889746		0.118054		-0.0991124
Q92598	Heat shock protein 105 kDa		HSPH1		1.32009e-12		105.46		51.286		YEFRDKLCGPYEKFICEQDHQNFLRLLTETE		FI	C	EQDHQNFLR		3		-0.13506		0.933107		0.88097		0.0745561		-0.0998853
E9PRV0	Vacuolar protein sorting-associated protein 51 homolog		VPS51		4.00654e-06		70.089		70.089		QQYQHLPSFRAIQDDCQVITARLAQQLRQRF		AIQDD	C	QVITAR		2		1.8886		0.933102		0.997344		0.147077		-0.0998938
A0A0A0MR02	Voltage-dependent anion-selective channel protein 2		VDAC2		1.0821e-94		208.13		43.696		GFGFGLVKLDVKTKSCSGVEFSTSGSSNTDT		S	C	SGVEFSTSGSSNTDTGK		2		0.42661		0.932974		0.940051		0.0304159		-0.100091
P13639	Elongation factor 2		EEF2		5.68797e-11		107.79		76.228		AHVDHGKSTLTDSLVCKAGIIASARAGETRF		STLTDSLV	C	K		2		0.2404		0.932913		0.870355		0.144169		-0.100185
Q5HY54	Filamin-A		FLNA		1.89619e-62		175.26		107.13		KTHEAEIVEGENHTYCIRFVPAEMGTHTVSV		THEAEIVEGENHTY	C	IR		3		-0.14676		0.93251		0.892324		0.205031		-0.100808
P53384	Cytosolic Fe-S cluster assembly factor NUBP1		NUBP1		3.33302e-11		80.859		58.864		________MEEVPHDCPGADSAQAGRGASCQ		MEEVPHD	C	PGADSAQAGR		2		-0.67276		0.932439		0.944417		0.0426756		-0.100918
Q8WUM4	Programmed cell death 6-interacting protein		PDCD6IP		4.16376e-34		142.39		125.45		IQQTYPSGGEEQAQYCRAAEELSKLRRAAVG		FIQQTYPSGGEEQAQY	C	R		2		0.095442		0.932237		0.888844		0.13954		-0.101232
Q9UJX3	Anaphase-promoting complex subunit 7		ANAPC7		3.94434e-13		104.24		51.726		DGIALLRNALANQSDCVLHRILGDFLVAVNE		NALANQSD	C	VLHR		2		1.0635		0.932206		0.848506		0.210438		-0.10128
O76003	Glutaredoxin-3		GLRX3		1.4541e-59		186.13		66.215		DIIKELEASEELDTICPKAPKLEERLKVLTN		ELEASEELDTI	C	PK		2		-2.9471		0.930176		1.00247		0.113117		-0.104425
Q5HY54	Filamin-A		FLNA		1.19733e-33		131.25		55.128		AIDAKVHSPSGALEECYVTEIDQDKYAVRFI		VHSPSGALEE	C	YVTEIDQDKYAVR		4		-0.12388		0.930077		0.901912		0.0809437		-0.104578
P40429	60S ribosomal protein L13a		RPL13A		2.70198e-84		202.65		90.614		VAKQVLLGRKVVVVRCEGINISGNFYRNKLK			C	EGINISGNFYR		2		-0.56096		0.929982		0.930717		0.10797		-0.104725
P26639	Threonine--tRNA ligase, cytoplasmic		TARS		6.63617e-18		86.557		54.559		QVDAESWKTTPYQIACGISQGLADNTVIAKV		TTPYQIA	C	GISQGLADNTVIAK		2		0.36618		0.929821		0.916769		0.0921728		-0.104975
P78527	DNA-dependent protein kinase catalytic subunit		PRKDC		3.19936e-33		136.43		88.565		VHAKESKINQVFHGSCITEGNELTKTLIKLC		INQVFHGS	C	ITEGNELTK		3		-0.37004		0.928598		0.889003		0.142558		-0.106874
E7EX90	Dynactin subunit 1		DCTN1		5.21383e-33		129.88		106.93		ASEQIYGTPSSSPYECLRQSCNILISTMNKL		ASEQIYGTPSSSPYE	C	LR		2		-1.0958		0.927895		0.890302		0.149403		-0.107967
A0A087WVQ6	Clathrin heavy chain 1		CLTC		9.21759e-29		142.38		49.298		LLDQGQLNKYESLELCRPVLQQGRKQLLEKW		YESLEL	C	RPVLQQGR		3		0.61771		0.927833		0.984269		0.187572		-0.108063
C9J9E8	Inactive tyrosine-protein kinase 7		PTK7		2.79074e-13		113.61		100.93		SFAAVDRLQDSGTFQCVARDDVTGEEARSAN		LQDSGTFQ	C	VAR		2		0.50537		0.92731		1.05961		0.275664		-0.108877
E9PFP8	Poly(rC)-binding protein 3		PCBP3		6.24428e-06		70.089		40.475		ISGTPDAIIQCVKQICVVMLESPPKGATIPY		QI	C	VVMLESPPK		2		0.35195		0.927252		0.944573		0.122544		-0.108967
H0Y8C6	Importin-5		IPO5		2.77327e-11		97.797		46.318		GVRVAAAESMPLLLECARVRGPEYLTQMWHF		VAAAESMPLLLE	C	AR		2		-0.71632		0.926789		0.844425		0.200012		-0.109688
E7ENZ3	T-complex protein 1 subunit epsilon		CCT5		7.40483e-10		88.092		72.891		QMPKKVEDAKIAILTCPFEPPKPKTKHKLDV		IAILT	C	PFEPPKPK		3		0.024553		0.926401		0.900564		0.0712025		-0.110291
Q16658	Fascin		FSCN1		3.23293e-80		189.55		77.899		WTLEQPPDEAGSAAVCLRSHLGRYLAADKDG		QIWTLEQPPDEAGSAAV	C	LR		2		1.2318		0.925939		0.943841		0.071444		-0.111011
E9PKF3	Acetyl-CoA acetyltransferase		ACAT1		1.61486e-19		111.77		49.537		TRQAVLGAGLPISTPCTTINKVCASGMKAIM		QAVLGAGLPISTP	C	TTINK		2		0.029148		0.925123		0.899783		0.115949		-0.112283
P49327	Fatty acid synthase		FASN		2.81376e-32		146.11		100.88		LVGLKKSFYGSTLFLCRRPTPQDSPIFLPVD		SFYGSTLFL	C	R		2		-0.32305		0.924944		0.874042		0.0911318		-0.112562
P26358	DNA (cytosine-5)-methyltransferase 1		DNMT1		8.51402e-28		139.78		43.594		HKLTCFSVYCKHGHLCPIDTGLIEKNIELFF		HGHL	C	PIDTGLIEK		2		-0.56218		0.924896		0.923375		0.105751		-0.112637
F8W950	Aminoacyl tRNA synthase complex-interacting multifunctional protein 2		AIMP2		1.14926e-39		155.1		48.216		KNVPKTQMKFSIQTMCPIEGEGNIARFLFSL		FSIQTM	C	PIEGEGNIAR		2		-0.69409		0.924816		0.799496		0.234782		-0.112762
Q99805	Transmembrane 9 superfamily member 2		TM9SF2		5.56706e-56		176.18		77.185		PIGCYITDKGHAKDACVISSDFHERDTFYIF		DA	C	VISSDFHER		2		-0.42075		0.923416		0.926299		0.169369		-0.114947
Q14315	Filamin-C		FLNC		9.3653e-20		116.19		55.724		AGKGDLKLYAQDADGCPIDIKVIPNGDGTFR		LYAQDADG	C	PIDIK		2		0.17694		0.922442		0.969875		0.130266		-0.11647
Q14008	Cytoskeleton-associated protein 5		CKAP5		6.42836e-05		70.028		44.318		EFQKAVELMDRTEMPCQALVRMLAKKPGWKE		TEMP	C	QALVR		2		0.16246		0.922215		0.907592		0.0280979		-0.116825
Q9BXJ9	N-alpha-acetyltransferase 15, NatA auxiliary subunit		NAA15		1.00978e-37		160.52		90.614		VLREAGLYREALEHLCTYEKQICDKLAVEET		EALEHL	C	TYEK		2		1.1811		0.92184		0.904277		0.0742535		-0.117412
P35606	Coatomer subunit beta'		COPB2		4.23424e-16		117.7		76.228		VWNHETQTLVKTFEVCDLPVRAAKFVARKNW		TFEV	C	DLPVR		2		0.46108		0.921719		0.89507		0.144649		-0.117601
P17812	CTP synthase 1		CTPS1		4.02522e-07		83.182		61.48		KWKEMADRYDRLLETCSIALVGKYTKFSDSY		LLET	C	SIALVGK		2		-0.31985		0.92088		0.912311		0.0740165		-0.118915
P49327	Fatty acid synthase		FASN		7.7219e-45		168.61		50.897		LQELSSKADEASELACPTPKEDGLAQQQTQL		ADEASELA	C	PTPK		2		0.51464		0.91973		0.897106		0.146138		-0.120718
Q99805	Transmembrane 9 superfamily member 2		TM9SF2		1.93423e-22		89.721		40.533		SVESVLPYEYTAFDFCQASEGKRPSENLGQV		LDSVESVLPYEYTAFDF	C	QASEGK		2		0.97735		0.919344		0.911909		0.103391		-0.121323
G3V295	Proteasome subunit alpha type		PSMA6		0.000196673		54.259		54.259		EQGPQVYKCDPAGYYCGFKATAAGVKQTEST			C	DPAGYYCGFK		2		0.28185		0.919168		0.858613		0.0989128		-0.121599
Q14974	Importin subunit beta-1		KPNB1		5.22673e-14		102.52		43.761		LTKQDENDDDDDWNPCKAAGVCLMLLATCCE		QDENDDDDDWNP	C	K		2		0.43089		0.91877		0.936439		0.0533665		-0.122225
A0A0A0MR02	Voltage-dependent anion-selective channel protein 2		VDAC2		7.46068e-09		98.156		48.527		DTGKVTGTLETKYKWCEYGLTFTEKWNTDNT		YKW	C	EYGLTFTEK		2		0.54811		0.918577		0.869593		0.08435		-0.122528
H3BPK3	Hydroxyacylglutathione hydrolase		HAGH		1.0455e-07		91.313		43.68		VAGCGKFYEGTADEMCKALLEVLGRLPPDTR		FYEGTADEM	C	K		2		0.032352		0.918217		0.952335		0.0629916		-0.123092
A0A087WXZ3	YTH domain-containing family protein 2		YTHDF2		1.5718e-11		88.385		66.826		FCGVAEMKSAVDYNTCAGVWSQDKWKGRFDV		SAVDYNT	C	AGVWSQDK		2		0.34123		0.918002		0.934189		0.108128		-0.123431
J3KR97	Tubulin-specific chaperone D		TBCD		2.43453e-09		92.039		50.088		LLLARSQPELIEAHTCERIMCCVAQQASEKI		SQPELIEAHT	C	ER		3		-0.2154		0.91782		0.906394		0.0570399		-0.123717
P13639	Elongation factor 2		EEF2		7.41023e-23		94.019		76.799		ILMMGRYVEPIEDVPCGNIVGLVGVDQFLVK		YVEPIEDVP	C	GNIVGLVGVDQFLVK		2		-0.14107		0.917239		0.937967		0.112656		-0.12463
O95630	STAM-binding protein		STAMBP		6.18039e-19		125.82		59.227		GFFKLTDHGLEEISSCRQKGFHPHSKDPPLF		LTDHGLEEISS	C	R		3		0.34652		0.91721		0.924821		0.142053		-0.124675
O43175	D-3-phosphoglycerate dehydrogenase		PHGDH		1.01241e-66		186.56		40.384		PPRDRALVDHENVISCPHLGASTKEAQSRCG		ALVDHENVIS	C	PHLGASTK		4		1.2977		0.916967		0.91261		0.185202		-0.125059
J9JID7	Lamin-B2		LMNB2		3.41333e-11		103.91		80.245		QLEKETLMRVDLENRCQSLQEELDFRKSVFE			C	QSLQEELDFR		2		-0.524		0.916912		0.970666		0.117578		-0.125145
O43175	D-3-phosphoglycerate dehydrogenase		PHGDH		2.42533e-18		90.308		69.088		IVDEGALLRALQSGQCAGAALDVFTEEPPRD		ALQSGQ	C	AGAALDVFTEEPPRDR		3		0.81406		0.915391		0.958167		0.0784451		-0.12754
Q6FIF0	AN1-type zinc finger protein 6		ZFAND6		0.00048722		65.224		43.308		RCFMCRKKVGLTGFECRCGNVYCGVHRYSDV		VGLTGFE	C	R		2		0.24243		0.915362		0.901491		0.0273017		-0.127586
Q14008	Cytoskeleton-associated protein 5		CKAP5		4.83085e-08		95.618		59.198		TMIDNKNESELEAHLCRMMKHSMDQTGSKSD		NESELEAHL	C	R		2		2.0711		0.91495		0.841472		0.139996		-0.128235
A8MXL6	Protein SEC13 homolog		SEC13		3.73819e-15		76.21		43.841		AWAPSIGLPTSTIASCSQDGRVFIWTCDDAS		DVAWAPSIGLPTSTIAS	C	SQDGR		2		-0.08046		0.91491		0.87613		0.113954		-0.128298
Q14696	LDLR chaperone MESD		MESDC2		4.31915e-08		83.204		43.03		SYAWEIKDFLVGQDRCADVTLEGQVYPGKGG			C	ADVTLEGQVYPGK		2		-0.30712		0.914479		0.87722		0.0905228		-0.128978
P13639	Elongation factor 2		EEF2		7.7249e-35		157.68		49.483		AIHRGGGQIIPTARRCLYASVLTAQPRLMEP		R	C	LYASVLTAQPR		3		1.2502		0.913832		0.841706		0.180362		-0.129999
F8VS02	Alpha-aminoadipic semialdehyde dehydrogenase		ALDH7A1		1.8208e-23		97.057		47.331		DLGRIFRWLGPKGSDCGIVNVNIPTSGAEIG		GSD	C	GIVNVNIPTSGAEIGGAFGGEK		2		0.49198		0.913824		0.923912		0.166282		-0.130012
Q16658	Fascin		FSCN1		4.41746e-11		100.93		93.345		ATGGVQSTASSKNASCYFDIEWRDRRITLRA		NAS	C	YFDIEWR		2		-0.98571		0.912392		0.966027		0.0909368		-0.132274
H3BVG0	Nuclear pore complex protein Nup93		NUP93		7.0554e-30		130.29		120.63		ADKTEDYLWLKLNQVCFDDDGTSSPQDRLTL		LNQV	C	FDDDGTSSPQDR		2		-0.77993		0.910726		0.881184		0.137534		-0.134911
Q86VP6	Cullin-associated NEDD8-dissociated protein 1		CAND1		1.04821e-10		102.52		61.344		IGEYLEKIIPLVVKFCNVDDDELREYCIQAF		F	C	NVDDDELR		2		-0.10096		0.910718		0.880909		0.0632676		-0.134924
A0A087WVQ6	Clathrin heavy chain 1		CLTC		1.56133e-33		136.66		89.468		PSRLPVVIGGLLDVDCSEDVIKNLILVVRGQ		LPVVIGGLLDVD	C	SEDVIK		2		0.084609		0.910277		0.897645		0.118224		-0.135623
P33176	Kinesin-1 heavy chain		KIF5B		1.99176e-05		82.287		46.457		_________MADLAECNIKVMCRFRPLNESE		ADLAE	C	NIK		2		-0.92958		0.909888		0.919071		0.0438248		-0.13624
Q14258	E3 ubiquitin/ISG15 ligase TRIM25		TRIM25		1.05841e-19		112.55		70.837		HSECICHICLVEHKTCSPASLSQASADLEAT		T	C	SPASLSQASADLEATLR		2		-0.32109		0.90928		0.871807		0.150287		-0.137204
P53396	ATP-citrate synthase		ACLY		1.00019e-16		121.9		44.543		AISEQTGKELLYKFICTTSAIQNRFKYARVT		FI	C	TTSAIQNR		2		0.89305		0.906621		0.880542		0.118958		-0.141428
P13639	Elongation factor 2		EEF2		1.28778e-42		148.15		67.928		AEKYEWDVAEARKIWCFGPDGTGPNILTDIT		KIW	C	FGPDGTGPNILTDITK		3		0.67051		0.906228		0.902551		0.126943		-0.142055
S4R369	39S ribosomal protein L37		MRPL37		9.98007e-43		158.45		55.536		SLVDDPRNHIENQDECVLNVISHARLWQTTE		NHIENQDE	C	VLNVISHAR		3		0.47733		0.905685		0.909509		0.0281235		-0.142918
H0YAK0	N-acetylgalactosaminyltransferase 7		GALNT7		9.82828e-30		141.86		57.525		LFRINEANQLMQYDQCLTKGADGSKVMITHC		INEANQLMQYDQ	C	LTK		2		-0.91094		0.90378		0.911371		0.0598395		-0.145957
P05026	Sodium/potassium-transporting ATPase subunit beta-1		ATP1B1		2.37414e-08		75.911		66.826		KYKDSAQRDDMIFEDCGDVPSEPKERGDFNH		DDMIFED	C	GDVPSEPK		2		-0.62588		0.903287		0.936479		0.0791945		-0.146743
Q9NS86	LanC-like protein 2		LANCL2		4.69979e-09		80.738		52.172		QECVTKLLQLQRSVVCQESDLPDELLYGRAG		SVV	C	QESDLPDELLYGR		2		-1.9159		0.903171		0.910635		0.135941		-0.146929
Q14315	Filamin-C		FLNC		1.0328e-13		113.24		49.448		QLTASIRAPSGNEEPCLLKRLPNRHIGISFT		APSGNEEP	C	LLK		2		0.064632		0.902535		0.851087		0.241514		-0.147946
Q9C0C9	E2/E3 hybrid ubiquitin-protein ligase UBE2O		UBE2O		8.60874e-20		117.2		40.941		IDVNIDCAVKLIGTNCIIYPVNSKDLQHIWP		LIGTN	C	IIYPVNSK		2		0.36519		0.901618		0.909001		0.0633133		-0.149412
H7C5W9	Sarcoplasmic/endoplasmic reticulum calcium ATPase 2		ATP2A2		3.08556e-06		80.245		73.435		MSVIREWGSGSDTLRCLALATHDNPLRREEM			C	LALATHDNPLR		2		0.7231		0.901173		0.906805		0.0840194		-0.150124
H0Y8C6	Importin-5		IPO5		0.000188428		63.624		53.237		MIIQMETQSSMRKKVCDIAAELARNLIDEDG		V	C	DIAAELAR		2		-0.10098		0.901077		0.863034		0.129088		-0.150277
J3KPE3	Guanine nucleotide-binding protein subunit beta-2-like 1		GNB2L1		9.30738e-12		81.157		40.952		KHLYTLDGGDIINALCFSPNRYWLCAATGPS		HLYTLDGGDIINAL	C	FSPNR		3		0.47381		0.900756		0.908697		0.151336		-0.150792
P49792	E3 SUMO-protein ligase RanBP2		RANBP2		8.54581e-19		123.95		123.95		KIEVKTGEEDEEEFFCNRAKLFRFDVESKEW		TGEEDEEEFF	C	NR		2		-0.80432		0.899977		0.908362		0.142216		-0.15204
P49327	Fatty acid synthase		FASN		4.38849e-17		125.75		99.283		GCLSERAALQEELQLCKGLVQALQTKVTQQG		AALQEELQL	C	K		2		0.0047894		0.898599		0.933606		0.0989581		-0.154251
P52597	Heterogeneous nuclear ribonucleoprotein F		HNRNPF		3.41966e-53		159.69		49.537		RYGDSEFTVQSTTGHCVHMRGLPYKATENDI		YGDSEFTVQSTTGH	C	VHMR		3		-1.2041		0.896958		0.844649		0.0902349		-0.156888
O15294	UDP-N-acetylglucosamine--peptide N-acetylglucosaminyltransferase 110 kDa subunit		OGT		3.48571e-06		66.387		66.387		ANALKEKGSVAEAEDCYNTALRLCPTHADSL		GSVAEAED	C	YNTALR		2		-0.34196		0.89637		0.865457		0.19051		-0.157833
H3BQQ2	Zinc finger protein 598		ZNF598		5.33374e-16		113.65		113.65		KKSAWQATTQQAGLDCRVCPTCQQVLAHGDA		SAWQATTQQAGLD	C	R		2		0.91056		0.895397		0.927561		0.0993171		-0.1594
J3KMX1	Nuclear pore complex protein Nup88		NUP88		9.57887e-11		75.548		62.203		KLASGEDDPFDSDFSCPVKLHRDPKCPSRYH		LASGEDDPFDSDFS	C	PVK		2		-1.0796		0.894447		0.876798		0.178686		-0.160932
Q8TCZ2	CD99 antigen-like protein 2		CD99L2		1.7302e-47		167.37		85.493		LNADYVKGENLEAVVCEEPQVKYSTLHTQSA		GENLEAVV	C	EEPQVK		2		0.22102		0.892271		0.92156		0.0884826		-0.164447
P24666	Low molecular weight phosphotyrosine protein phosphatase		ACP1		2.27657e-11		82.449		67.645		RQITKEDFATFDYILCMDESNLRDLNRKSNQ		EDFATFDYIL	C	MDESNLR		2		-0.51236		0.891689		1.01999		0.208547		-0.165387
P13639	Elongation factor 2		EEF2		1.68097e-25		124.29		53.033		ITIHLPSPVTAQKYRCELLYEGPPDDEAAMG		YR	C	ELLYEGPPDDEAAMGIK		3		0.81943		0.891014		0.912945		0.117608		-0.16648
Q9HD45	Transmembrane 9 superfamily member 3		TM9SF3		1.32575e-05		74.611		68.536		YHNRQETYKYFSLPFCVGSKKSISHYHETLG		YFSLPF	C	VGSK		2		-0.22512		0.890976		0.827371		0.175021		-0.166541
H0Y8C6	Importin-5		IPO5		2.79398e-73		196.95		73.918		SADSKTKENVNATENCISAVGKIMKFKPDCV		TKENVNATEN	C	ISAVGK		2		-0.87515		0.889397		0.880288		0.0803033		-0.169101
K7EPL2	SUMO-activating enzyme subunit 2		UBA2		2.07331e-05		59.227		45.28		FPGCTIRNTPSEPIHCIVWAKYLFNQLFGEE		NTPSEPIH	C	IVWAK		3		0.11483		0.889382		0.879047		0.167869		-0.169124
H0Y746	MMS19 nucleotide excision repair protein homolog		MMS19		5.66484e-17		109.04		109.04		RVGESNLTNGDEPTQCSRHLCCLQALSAVST		VGESNLTNGDEPTQ	C	SR		2		-0.88504		0.888992		0.916063		0.0618577		-0.169758
A0A075B730	Epiplakin		EPPK1		9.37776e-17		110.35		52.862		ALRLLDAQLATGGLVCPARRLRLPLEAALRC		LLDAQLATGGLV	C	PAR		2		-0.23113		0.888873		0.939001		0.128125		-0.169952
Q5HY54	Filamin-A		FLNA		8.44083e-37		154.65		111.12		PSKVDINTEDLEDGTCRVTYCPTEPGNYIIN		VDINTEDLEDGT	C	R		2		-0.019939		0.888206		0.897521		0.114102		-0.171034
F8VPD4	CAD protein		CAD		0.000635405		63.216		52.579		RVFNTGGAPRILALDCGLKYNQIRCLCQRGA		ILALD	C	GLK		2		-0.15318		0.885805		0.853708		0.14944		-0.174939
F5H018	GTP-binding nuclear protein Ran		RAN		1.3732e-09		95.417		59.116		HRDLVRVCENIPIVLCGNKVDIKDRKVKAKS		V	C	ENIPIVLCGNK		2		-0.6523		0.885792		0.830084		0.195943		-0.17496
D6RIU4	Vesicular integral-membrane protein VIP36		LMAN2		7.4423e-19		127.56		45.115		SYDHSKDGRWTELAGCTADFRNRDHDTFLAV		WTELAG	C	TADFR		2		0.32135		0.885098		0.880363		0.0269898		-0.17609
K7EN66	2',3'-cyclic-nucleotide 3'-phosphodiesterase		CNP		5.49677e-16		114.4		114.4		FSEEYKRLDEDLAAYCRRRDIRILVLDDTNH		LDEDLAAY	C	R		2		-0.070825		0.884339		0.78807		0.278907		-0.177329
B4DUR8	T-complex protein 1 subunit gamma		CCT3		3.58051e-07		72.898		72.898		SSITTKAISRWSSLACNIALDAVKMVQFEEN		WSSLA	C	NIALDAVK		2		-0.91871		0.883236		0.886005		0.0213558		-0.179129
P15104	Glutamine synthetase		GLUL		1.37229e-10		91.812		59.709		ANCDPFSVTEALIRTCLLNETGDEPFQYKN_		T	C	LLNETGDEPFQYK		2		1.0854		0.882667		0.879399		0.00848157		-0.18006
Q9UHD1	Cysteine and histidine-rich domain-containing protein 1		CHORDC1		3.33138e-16		77.241		45.205		GCGQRFDPETNSDDACTYHPGVPVFHDALKG		FDPETNSDDA	C	TYHPGVPVFHDALK		3		0.12969		0.882405		0.881652		0.0733672		-0.180486
Q9ULV4	Coronin-1C		CORO1C		7.90774e-07		77.185		67.997		YDDIRVSRVTWDSSFCAVNPRFVAIIIEASG		VTWDSSF	C	AVNPR		2		-0.57139		0.88176		0.959832		0.127772		-0.181541
P62906	60S ribosomal protein L10a		RPL10A		2.04523e-24		128.71		85.469		GTVRLKSTPRPKFSVCVLGDQQHCDEAKAVD		FSV	C	VLGDQQHCDEAK		3		0.18443		0.880796		0.834754		0.124681		-0.18312
F8WEG8	Interferon-inducible double-stranded RNA-dependent protein kinase activator A		PRKRA		1.26831e-10		92.38		68.481		HVPTFTFRVTVGDITCTGEGTSKKLAKHRAA		VTVGDIT	C	TGEGTSK		2		1.3677		0.879775		0.907278		0.0813528		-0.184794
Q14204	Cytoplasmic dynein 1 heavy chain 1		DYNC1H1		5.788e-07		69.331		69.331		DQTWVKLERIQFVGACNPPTDPGRKPLSHRF		IQFVGA	C	NPPTDPGR		2		1.4035		0.878956		0.852223		0.125742		-0.186138
O75083	WD repeat-containing protein 1		WDR1		6.02286e-09		60.764		42.633		KQSRPYRLATGSDDNCAAFFEGPPFKFKFTI		LATGSDDN	C	AAFFEGPPFK		2		-0.26134		0.877492		0.923409		0.0883837		-0.188543
Q92896	Golgi apparatus protein 1		GLG1		1.09747e-13		100.11		47.037		RLGEKDAHSQGEVVSCLEKGLVKEAEEREPK		DAHSQGEVVS	C	LEK		2		0.58356		0.877321		0.906407		0.0750044		-0.188823
H7BXH2	Serine/threonine-protein phosphatase 6 regulatory subunit 3		PPP6R3		5.98045e-07		79.875		79.875		PSQEEDRHSNASQSLCEIVRLSRDQMLQIQN		HSNASQSL	C	EIVR		3		-0.44882		0.876145		0.870059		0.0138257		-0.190759
E9PPG9	mRNA export factor		RAE1		6.69877e-07		78.324		56.139		PGNFLIAGSWANDVRCWEVQDSGQTIPKAQQ			C	WEVQDSGQTIPK		2		0.18423		0.875866		0.885868		0.0692787		-0.191218
Q14195	Dihydropyrimidinase-related protein 3		DPYSL3		2.47277e-10		84.508		84.508		AEAVFRAITIASQTNCPLYVTKVMSKSAADL		AITIASQTN	C	PLYVTK		2		0.21769		0.869725		0.872931		0.0114908		-0.201369
P14868	Aspartate--tRNA ligase, cytoplasmic		DARS		1.47117e-14		105.19		63.185		DVEGVVRKVNQKIGSCTQQDVELHVQKIYVI		IGS	C	TQQDVELHVQK		3		0.087473		0.867206		0.915974		0.106684		-0.205553
J3KNW4	Four and a half LIM domains protein 2		FHL2		1.14734e-12		105.66		60.893		PIGTKSFIPKDNQNFCVPCYEKQHAMQCVQC		DNQNF	C	VPCYEK		2		-0.21027		0.866959		0.83384		0.0709795		-0.205965
P07384	Calpain-1 catalytic subunit		CAPN1		2.05346e-06		77.185		77.185		MSFRDFMREFTRLEICNLTPDALKSRTIRKW		LEI	C	NLTPDALK		2		0.099305		0.86589		0.872682		0.130771		-0.207745
O75369	Filamin-B		FLNB		8.5318e-28		142.38		142.38		PSKVDIQTEDLEDGTCKVSYFPTVPGVYIVS		VDIQTEDLEDGT	C	K		2		0.52215		0.865593		0.882061		0.0405431		-0.208239
P46940	Ras GTPase-activating-like protein IQGAP1		IQGAP1		5.77884e-14		101.3		61.409		LSQSYQKFRRFFQTACDVPELQDKFNVDEYS		FFQTA	C	DVPELQDK		2		0.016232		0.863743		0.874081		0.0486362		-0.211326
P38117	Electron transfer flavoprotein subunit beta		ETFB		1.51243e-22		118.31		107.98		KLVKEVIAVSCGPAQCQETIRTALAMGADRG		EVIAVS	C	GPAQCQETIR		2		0.60484		0.861986		0.824635		0.0983015		-0.214263
Q15046	Lysine--tRNA ligase		KARS		1.89951e-36		150.22		75.589		GLTERFELFVMKKEICNAYTELNDPMRQRQL		EI	C	NAYTELNDPMR		2		-0.035752		0.861786		0.842858		0.0449482		-0.214598
H3BM89	60S ribosomal protein L4		RPL4		5.89998e-20		120.84		42.958		KGKMRNRRRIQRRGPCIIYNEDNGIIKAFRN		RGP	C	IIYNEDNGIIK		3		0.035269		0.861134		0.834191		0.0775478		-0.215691
Q92900	Regulator of nonsense transcripts 1		UPF1		1.06695e-16		125.97		125.97		LGFIPAKADSVVVLLCRQPCASQSSLKDINW		ADSVVVLL	C	R		2		0.89023		0.858691		0.833726		0.124363		-0.21979
E9PF10	Nuclear pore complex protein Nup155		NUP155		3.62483e-59		175.29		63.682		KEYQKISNQVDLSNVCAQYRQVRFYEGVVEL		ISNQVDLSNV	C	AQYR		2		0.77877		0.855823		0.85928		0.0734133		-0.224615
P17655	Calpain-2 catalytic subunit		CAPN2		5.13376e-12		91.317		91.317		MSFSDFLRHYSRLEICNLTPDTLTSDTYKKW		LEI	C	NLTPDTLTSDTYK		2		-0.4112		0.852319		0.875175		0.0617182		-0.230534
P07814	Bifunctional glutamate/proline--tRNA ligase		EPRS		9.01607e-09		90.412		43.03		KAEKSPKAKINEAVECLLSLKAQYKEKTGKE		INEAVE	C	LLSLK		2		0.62874		0.851336		0.809548		0.154975		-0.2322
H7C5Q9	Serine/threonine-protein phosphatase 2A 56 kDa regulatory subunit delta isoform		PPP2R5D		8.48427e-06		73.499		73.499		ALKLFMEMNQKLFDDCTQQYKAEKQNPTPIL		LFDD	C	TQQYK		2		-0.12355		0.850666		0.738727		0.219807		-0.233336
O75369	Filamin-B		FLNB		9.40694e-12		92.773		59.709		TRTSRAPSVATVGSICDLNLKIPEINSSDMS		APSVATVGSI	C	DLNLK		2		-0.62155		0.849664		0.750424		0.160506		-0.235035
Q9UIA9	Exportin-7		XPO7		6.50989e-37		147.64		113.4		_MADHVQSLAQLENLCKQLYETTDTTTRLQA		ADHVQSLAQLENL	C	K		2		0.14138		0.847465		0.877792		0.0439728		-0.238774
P49327	Fatty acid synthase		FASN		5.0021e-116		230.67		69.765		AYGEDLGADYNLSQVCDGKVSVHVIEGDHRT		TGGAYGEDLGADYNLSQV	C	DGK		2		0.0095846		0.844066		0.83773		0.0978131		-0.244573
E9PCX2	Aldose reductase		AKR1B1		1.99338e-33		139.08		69.935		NKPGLKYKPAVNQIECHPYLTQEKLIQYCQS		YKPAVNQIE	C	HPYLTQEK		3		0.078423		0.837753		0.886795		0.106188		-0.255403
E9PKG1	Protein arginine N-methyltransferase 1		PRMT1		1.13602e-25		137.84		49.298		FTIDLDFKGQLCELSCSTDYRMR________		GQL	C	ELSCSTDYR		2		-0.14119		0.829418		0.759733		0.115769		-0.269828
Q9BUH6	Uncharacterized protein C9orf142		C9orf142		3.70563e-08		81.632		72.898		CTLPPGPEPPRFVCYCEGEESGEGDRGGFNL		FV	C	YCEGEESGEGDR		2		-0.8143		0.82681		0.864824		0.146245		-0.274372
Q16222	UDP-N-acetylhexosamine pyrophosphorylase		UAP1		4.80596e-05		55.261		55.261		KVVEKTNPTEPVGVVCRVDGVYQVVEYSEIS		TNPTEPVGVV	C	R		2		0.80135		0.826288		0.823627		0.0405196		-0.275283
Q9P258	Protein RCC2		RCC2		1.57837e-12		97.235		61.265		RLIEGLSHEVIVSAACGRNHTLALTETGSVF		LIEGLSHEVIVSAA	C	GR		3		-0.50743		0.815124		0.809946		0.0914351		-0.294908
H0YBA1	Pericentriolar material 1 protein		PCM1		1.05929e-06		64.454		58.98		NRSSQQPVSEVSTIPCPRIDTQQLDRQIKAI		SSQQPVSEVSTIP	C	PR		2		0.95511		0.804446		0.863314		0.091717		-0.313933
P49327	Fatty acid synthase		FASN		4.47129e-28		141.54		60.55		DPLLSGLLDSPALKACLDTAVENMPSLKMKV		A	C	LDTAVENMPSLK		2		1.4821		0.788005		0.783354		0.046859		-0.343723
Q6P2E9	Enhancer of mRNA-decapping protein 4		EDC4		3.99283e-16		108.66		66.826		____________MASCASIDIEDATQHLRDI		AS	C	ASIDIEDATQHLR		2		0.67498		0.760034		0.728576		0.129572		-0.395864

## Sheet: Beads
Na2S Beads Fraction - Quantification by MaxQuant
Protein	Protein names		Gene names		PEP		Score		Score for localization		Sequence window			Iodoacetyl-PEG2-Biotin C-Sites			Charge		Mass error [ppm]		Mean Norm Ratio H/L		Median Norm Ratio H/L		STDEV		Log2 Norm Ratio N/L
P58546	Myotrophin		MTPN		1.95093e-13		153.95		153.95		______________MCDKEFMWALKNGDLDE			C	DKEFMWALK		2		-0.46779		1.01863		0.994682		0.106076		0.0266356
A6NHK2	Small nuclear ribonucleoprotein E		SNRPE		3.38126e-16		92.886		92.886		__________MRIEGCIIGFDEYMNLVLDDA		IEG	C	IIGFDEYMNLVLDDAEEIHSK		3		-0.56578		1.09703		1.0808		0.0921174		0.133597
Q5JXI8	Four and a half LIM domains protein 1		FHL1		0.000406133		134.66		71.296		_________MAEKFDCHYCRDPLQGKKYVQK		FD	C	HYCR		2		-1.7634		0.99182		0.94754		0.177049		-0.0118491
P54136	Arginine--tRNA ligase, cytoplasmic		RARS		2.47271e-14		142.08		142.08		________MDVLVSECSARLLQQEEEIKSLT		MDVLVSE	C	SAR		2		-0.75868		0.960959		0.958315		0.163212		-0.0574527
Q5JXI8	Four and a half LIM domains protein 1		FHL1		0.000406133		134.66		71.296		______MAEKFDCHYCRDPLQGKKYVQKDGH		FD	C	HYCR		2		-1.7634		0.99182		0.94754		0.177049		-0.0118491
E5RHG8	Transcription elongation factor B polypeptide 1		TCEB1		8.23848e-22		150.22		103.14		_____MDGEEKTYGGCEGPDAMYVKLISSDG		TYGG	C	EGPDAMYVK		2		0.041824		1.09112		1.06498		0.115621		0.125808
Q5T7N0	60S ribosomal protein L5		RPL5		1.48618e-09		133.23		82.287		____MIVRVTNRDIICQIAYARIEGDMIVCA		DII	C	QIAYAR		2		0.33329		1.00404		1.00242		0.128421		0.00581906
P31949	Protein S100-A11		S100A11		1.61367e-29		193.83		193.83		___MAKISSPTETERCIESLIAVFQKYAGKD			C	IESLIAVFQK		2		-0.83079		1.0508		0.99017		0.256757		0.0714838
E9PJD9	60S ribosomal protein L27a		RPL27A		1.32245e-32		165.58		40.197		___MKHYHLKRNQSFCPTVNLDKLWTLVSEQ		NQSF	C	PTVNLDKLWTLVSEQTR		3		0.4727		1.05358		1.01407		0.127326		0.0752942
M0QZR9	ELAV-like protein 1		ELAVL1		4.01579e-48		177.91		41.621		___MSNGYEDHMAEDCRGDIGRTNLIVNYLP		SNGYEDHMAED	C	R		2		0.3111		1.04834		1.06555		0.103154		0.0681067
B9A041	Malate dehydrogenase, cytoplasmic		MDH1		1.19883e-27		147.7		147.7		KSVKVIVVGNPANTNCLTASKSAPSIPKENF		VIVVGNPANTN	C	LTASK		2		0.026862		1.04197		0.993731		0.13174		0.05931
A0A087WUD3	Oligosaccharyltransferase complex subunit OSTC		OSTC		2.65567e-23		155.26		155.26		__METLYRVPFLVLECPNLKLKKPPWLHMPS		VPFLVLE	C	PNLK		2		0.73004		1.02443		0.96055		0.124417		0.0348203
P84103	Serine/arginine-rich splicing factor 3		SRSF3		0.000735936		83.229		74.832		AADAVRELDGRTLCGCRVRVELSNGEKRSRN		TL	C	GCR		2		-0.58338		1.08974		1.07768		0.0901946		0.123986
E7ERF2	T-complex protein 1 subunit alpha		TCP1		1.39101e-11		140.49		125.74		AAMLGQAEEVVQERICDDELILIKNTKARTS		I	C	DDELILIK		2		0.2143		0.983802		0.948925		0.118159		-0.0235608
K7EMD6	Small glutamine-rich tetratricopeptide repeat-containing protein alpha		SGTA		7.96898e-37		186.17		121.56		AAYSKLGNYAGAVQDCERAICIDPAYSKAY_		LGNYAGAVQD	C	ER		2		-0.033219		1.01706		1.01334		0.0799378		0.0244018
P52292	Importin subunit alpha-1		KPNA2		2.75045e-40		181.68		181.53		ACGYLRNLTWTLSNLCRNKNPAPPIDAVEQI		NLTWTLSNL	C	R		2		4.1979		1.01169		0.994362		0.119979		0.0167722
P49321	Nuclear autoantigenic sperm protein		NASP		3.18562e-92		262.54		47.712		AEEEKSVSGTDVQEECREKGGQEKQGEVIVS		SVSGTDVQEE	C	R		3		-0.23156		1.01052		1.04423		0.108547		0.0151015
B4DNK4	Pyruvate kinase		PKM		7.09229e-79		195.43		101.76		AEGSDVANAVLDGADCIMLSGETAKGDYPLE		AEGSDVANAVLDGAD	C	IMLSGETAK		3		-0.58449		0.96273		0.946946		0.0841176		-0.0547968
P13639	Elongation factor 2		EEF2		1.34476e-41		160.43		134.87		AEKYEWDVAEARKIWCFGPDGTGPNILTDIT		KIW	C	FGPDGTGPNILTDITK		2		0.25801		0.923255		0.907362		0.0733794		-0.1152
E7EUT5	Glyceraldehyde-3-phosphate dehydrogenase		GAPDH		1.6525e-282		379.44		324.81		AFRVPTANVSVVDLTCRLEKPAKYDDIKKVV		VPTANVSVVDLT	C	R		2		-0.058867		1.0369		1.02641		0.0652683		0.0522813
P00505	Aspartate aminotransferase		GOT2		4.42113e-22		149.59		148.18		AGMQLQGYRYYDPKTCGFDFTGAVEDISKIP		T	C	GFDFTGAVEDISK		2		-0.60803		1.01871		0.989148		0.139466		0.0267468
P13639	Elongation factor 2		EEF2		2.7908e-19		182.16		128.35		AHVDHGKSTLTDSLVCKAGIIASARAGETRF		STLTDSLV	C	K		2		0.39916		0.971198		0.991342		0.122888		-0.042162
P13639	Elongation factor 2		EEF2		1.41544e-30		174.24		172.17		AIHRGGGQIIPTARRCLYASVLTAQPRLMEP			C	LYASVLTAQPR		2		-0.29194		0.953383		0.91958		0.158965		-0.0688725
E7EX29	14-3-3 protein zeta/delta		YWHAZ		1.74363e-05		85.716		44.863		AKLAEQAERYDDMAACMKSVTEQGAELSNEE		YDDMAA	C	MK		2		-0.087839		1.07133		1.04424		0.110529		0.0994016
E9PG15	14-3-3 protein theta		YWHAQ		1.54143e-13		164.68		67.881		AKLAEQAERYDDMATCMKAVTEQGAELSNEE		YDDMAT	C	MK		2		-1.2827		1.05116		1.00394		0.111497		0.071986
P13010	X-ray repair cross-complementing protein 5		XRCC5		6.25289e-47		161.68		132.72		AKTLKKEDIQKETVYCLNDDDETEVLKEDII		ETVY	C	LNDDDETEVLKEDIIQGFR		3		0.061418		1.02346		1.00576		0.136047		0.0334512
P13489	Ribonuclease inhibitor		RNH1		2.32709e-09		88.548		88.548		ALGSNKLGDVGMAELCPGLLHPSSRLRTLWI		LGDVGMAEL	C	PGLLHPSSR		3		0.35541		0.936869		0.92322		0.201103		-0.0940814
P23921	Ribonucleoside-diphosphate reductase large subunit		RRM1		5.49808e-18		150.49		100.22		ALISKSAGGIGVAVSCIRATGSYIAGTNGNS		SAGGIGVAVS	C	IR		2		0.48061		0.929397		0.931296		0.0959539		-0.105633
Q9UKD2	mRNA turnover protein 4 homolog		MRTO4		6.86029e-26		147.24		133.32		ALKRGVVTLLSDYEVCKEGDVLTPEQARVLK		GVVTLLSDYEV	C	K		2		0.067101		1.04838		1.06091		0.040892		0.0681593
Q13200	26S proteasome non-ATPase regulatory subunit 2		PSMD2		1.34193e-16		102.29		40.137		ALLACGIVNSGVRNECDPALALLSDYVLHNS		NE	C	DPALALLSDYVLHNSNTMR		3		-2.7217		0.973089		0.953633		0.0787845		-0.0393565
E9PPH5	Acidic leucine-rich nuclear phosphoprotein 32 family member E		ANP32E		9.17626e-43		180.27		58.814		ALQNLKNLKSLDLFNCEITNLEDYRESIFEL		SLDLFN	C	EITNLEDYR		3		1.0925		1.03637		1.00514		0.109776		0.0515418
A0A087X0H9	RNA-binding protein 26		RBM26		1.20545e-09		113.95		64.224		ALVKKDKSEKELKALCIDQLDVFLQKETQIF		AL	C	IDQLDVFLQK		2		0.070575		1.03051		1.02419		0.0362391		0.043357
P55072	Transitional endoplasmic reticulum ATPase		VCP		3.59658e-49		129.59		105.03		ANETHGHVGADLAALCSEAALQAIRKKMDLI		LADDVDLEQVANETHGHVGADLAAL	C	SEAALQAIR		4		0.71452		0.927408		0.918387		0.0445548		-0.108724
P55072	Transitional endoplasmic reticulum ATPase		VCP		3.45657e-10		99.915		99.915		ANVREIFDKARQAAPCVLFFDELDSIAKARG		QAAP	C	VLFFDELDSIAK		2		-0.21034		0.974142		0.969617		0.114703		-0.0377966
H0YEN5	40S ribosomal protein S2		RPS2		5.49279e-29		146.96		125.97		APVPKKLLMMAGIDDCYTSARGCTATLGNFA		LLMMAGIDD	C	YTSAR		2		-0.50658		1.00224		0.992712		0.0820439		0.00322137
P78527	DNA-dependent protein kinase catalytic subunit		PRKDC		1.31655e-16		131.66		42.785		AQEPESGLSEETQVKCLMDQATDPNILGRTW			C	LMDQATDPNILGR		3		-0.4271		0.941738		0.973603		0.0648364		-0.0866021
P35579	Myosin-9		MYH9		2.28912e-42		174.39		77.324		AQVADMKKKMEDSVGCLETAEEVKRKLQKDL		MEDSVG	C	LETAEEVKR		2		0.28428		1.02972		0.94075		0.193131		0.0422538
E7EX29	14-3-3 protein zeta/delta		YWHAZ		1.80191e-30		171.99		92.039		AREYREKIETELRDICNDVLSLLEKFLIPNA		DI	C	NDVLSLLEK		2		-0.2781		1.00869		1.00429		0.0511041		0.0124854
Q9Y4W6	AFG3-like protein 2		AFG3L2		0.000268151		58.98		52.862		ARVRDLFALARKNAPCILFIDEIDAVGRKRG		NAP	C	ILFIDEIDAVGR		2		-1.8759		0.990187		0.964519		0.107989		-0.0142264
A0A087WUZ3	Spectrin beta chain, non-erythrocytic 1		SPTBN1		6.09493e-15		112.34		112.34		ASAQKFATDGEGYKPCDPQVIRDRVAHMEFC		FATDGEGYKP	C	DPQVIR		3		0.59516		0.963491		0.923857		0.0999615		-0.053657
Q5JR95	40S ribosomal protein S8		RPS8		3.05987e-39		183.08		72.891		ASNNELVRTKTLVKNCIVLIDSTPYRQWYES		N	C	IVLIDSTPYR		2		1.2587		0.965933		0.952915		0.0264512		-0.0500057
Q16658	Fascin		FSCN1		1.05098e-58		174.85		42.661		ATKVGKDELFALEQSCAQVVLQAANERNVST		VGKDELFALEQS	C	AQVVLQAANER		3		-0.077465		0.960137		0.97659		0.0797837		-0.0586871
O00483	Cytochrome c oxidase subunit NDUFA4		NDUFA4		3.50078e-17		125.54		125.54		ATLYLLRLALFNPDVCWDRNNPEPWNKLGPN		LALFNPDV	C	WDR		2		-0.85961		1.03984		1.01127		0.177711		0.056357
P10809	60 kDa heat shock protein		HSPD1		2.80165e-43		181.26		49.595		ATRAAVEEGIVLGGGCALLRCIPALDSLTPA		AAVEEGIVLGGG	C	ALLR		3		-0.30571		1.017		0.966495		0.0958229		0.024326
A0A087WW66	26S proteasome non-ATPase regulatory subunit 1		PSMD1		1.15984e-42		159.01		83.251		AVESLGFILFRTPEQCPSVVSLLSESYNPHV		TPEQ	C	PSVVSLLSESYNPHVR		3		-0.37394		0.966361		0.99961		0.0987178		-0.0493662
H0Y8C6	Importin-5		IPO5		2.87902e-16		124.07		124.07		AVQKELRLLRGKTIECISLIGLAVGKEKFMQ		TIE	C	ISLIGLAVGK		2		0.66233		0.930491		0.919535		0.144951		-0.103936
P62280	40S ribosomal protein S11		RPS11		3.2813e-75		221.91		126.84		CFRDVQIGDIVTVGECRPLSKTVRFNVLKVT		DVQIGDIVTVGE	C	RPLSK		3		0.17192		1.0321		1.0216		0.0504943		0.0455857
H0YAM7	Guanine nucleotide-binding protein subunit beta-2-like 1		GNB2L1		4.94522e-130		277		277		CKYTVQDESHSEWVSCVRFSPNSSNPIIVSC		YTVQDESHSEWVS	C	VR		2		-0.24368		0.975173		0.94795		0.0682278		-0.0362694
Q9Y2A7	Nck-associated protein 1		NCKAP1		3.60533e-13		111.83		74.853		CPEERHHIGDRSLSLCNMFLDEMAKQARNLI		SLSL	C	NMFLDEMAK		2		-1.5829		0.929251		0.883816		0.174026		-0.10586
E9PBS1	Multifunctional protein ADE2		PAICS		4.46446e-74		218.16		56.514		CRVVVLMGSTSDLGHCEKIKKACGNFGIPCE		VVVLMGSTSDLGH	C	EK		3		1.1444		0.960215		0.932484		0.0972006		-0.0585703
B1AHD1	NHP2-like protein 1		NHP2L1		1.7069e-17		150.06		150.06		DAHLTKKLLDLVQQSCNYKQLRKGANEATKT		LLDLVQQS	C	NYK		2		0.46169		1.0143		0.992009		0.130011		0.0204827
Q9P2R7	Succinyl-CoA ligase [ADP-forming] subunit beta		SUCLA2		2.37861e-08		105.36		105.36		DAKALIADSGLKILACDDLDEAARMVVKLSE		ILA	C	DDLDEAAR		2		-0.33781		1.11112		0.943925		0.333073		0.152014
Q5HY54	Filamin-A		FLNA		2.68477e-41		153.21		115.57		DCAEAGQGDVSIGIKCAPGVVGPAEADIDFD			C	APGVVGPAEADIDFDIIR		2		-0.67463		0.93667		0.947182		0.141021		-0.0943873
P60709	Actin, cytoplasmic 1		ACTB		1.0856e-113		264.87		58.246		DDDIAALVVDNGSGMCKAGFAGDDAPRAVFP		DDDIAALVVDNGSGM	C	K		2		-2.0812		0.979169		0.978988		0.0822172		-0.0303708
K7EL20	Eukaryotic translation initiation factor 3 subunit G		EIF3G		9.75343e-28		157.09		73.219		DDVSMTFITSKEDLNCQEEEDPMNKLKGQKI		EDLN	C	QEEEDPMNK		3		-0.15249		0.985325		0.974331		0.0514031		-0.0213281
P55060	Exportin-2		CSE1L		4.84834e-10		119.52		84.365		DEEEAGLLELLKSQICDNAALYAQKYDEEFQ		SQI	C	DNAALYAQK		2		-0.50608		0.964658		0.942146		0.137595		-0.0519107
P48444	Coatomer subunit delta		ARCN1		4.3842e-10		119.88		119.88		DGEYRHDSRRNTLEWCLPVIDAKNKSGSLEF		NTLEW	C	LPVIDAK		2		-0.0024203		0.996693		0.97484		0.0424386		-0.00477854
K7EMD0	Proteasome activator complex subunit 3		PSME3		4.30529e-65		230.54		191.01		DGLDGPTYKKRRLDECEEAFQGTKVFVMPNG		RLDE	C	EEAFQGTK		2		-0.91308		1.1249		1.11406		0.0749015		0.169797
E7EPB3	60S ribosomal protein L14		RPL14		1.52366e-39		195.51		55.353		DGPCTQVRRQAMPFKCMQLTDFILKFPHSAH			C	MQLTDFILK		2		0.82294		1.01418		0.991729		0.173063		0.0203143
F8VZ49	Heterogeneous nuclear ribonucleoprotein A1		HNRNPA1		4.03847e-93		270.2		66.708		DKIVIQKYHTVNGHNCEVRKALSKQEMASAS		YHTVNGHN	C	EVR		4		0.7358		1.07897		1.03764		0.106535		0.109659
P12004	Proliferating cell nuclear antigen		PCNA		1.21236e-18		119.66		80.236		DLDVEQLGIPEQEYSCVVKMPSGEFARICRD		LMDLDVEQLGIPEQEYS	C	VVK		2		-0.046429		0.977901		0.983075		0.10334		-0.0322401
P06748	Nucleophosmin		NPM1		3.27105e-37		143.47		53.998		DMDMSPLRPQNYLFGCELKADKDYHFKVDND		MEDSMDMDMSPLRPQNYLFG	C	ELK		3		3.5915		1.09444		1.08511		0.113589		0.130186
A8MUD9	60S ribosomal protein L7		RPL7		2.13781e-22		133.78		83.758		DNALIARSLGKYGIICMEDLIHEIYTVGKRF		YGII	C	MEDLIHEIYTVGK		3		-0.45204		1.01631		1.02035		0.0866843		0.0233412
E7EUT5	Glyceraldehyde-3-phosphate dehydrogenase		GAPDH		4.12704e-21		123.92		80.719		DNSLKIISNASCTTNCLAPLAKVIHDNFGIV		IISNAS	C	TTNCLAPLAK		3		0.015515		1.02487		0.976718		0.134432		0.0354456
Q53GQ0	Estradiol 17-beta-dehydrogenase 12		HSD17B12		9.11285e-10		126.19		115		DNVIKKMININILSVCKMTQLVLPGMVERSK		MININILSV	C	K		2		-1.0479		1.05701		1.07103		0.0502365		0.0799906
P49327	Fatty acid synthase		FASN		2.04893e-45		185.32		185.32		DPLLSGLLDSPALKACLDTAVENMPSLKMKV		A	C	LDTAVENMPSLK		2		2.4855		0.89468		0.899052		0.0382366		-0.160557
A0A087WYT3	Prostaglandin E synthase 3		PTGES3		0.00166784		97.068		69.383		DPNDSKHKRTDRSILCCLRKGESGQSWPRLT		SIL	C	CLR		2		-0.093737		1.07722		0.962463		0.245666		0.107308
C9JXG8	Ran-specific GTPase-activating protein		RANBP1		7.84892e-37		146.25		102.16		DRAWVWNTHADFADECPKPELLAIRFLNAEN		AWVWNTHADFADE	C	PKPELLAIR		3		0.062717		1.00371		1.02207		0.125774		0.0053366
P51991	Heterogeneous nuclear ribonucleoprotein A3		HNRNPA3		1.59202e-28		147.74		97.734		DSLREHFEKWGTLTDCVVMRDPQTKRSRGFG		WGTLTD	C	VVMR		2		-0.065714		1.01028		0.983997		0.0489771		0.0147619
Q99832	T-complex protein 1 subunit eta		CCT7		4.47749e-11		65.801		41.047		DSSQGIPQLVSNISACQVIAEAVRTTLGPRG		EGTDSSQGIPQLVSNISA	C	QVIAEAVR		3		0.82671		0.996624		0.991582		0.124068		-0.00487823
O75531	Barrier-to-autointegration factor		BANF1		0.00186046		104.11		49.358		DTCGANAKQSRDCFGCLREWCDAFL______		D	C	FGCLR		2		-0.24363		0.989268		0.976732		0.0648985		-0.0155672
Q5JSD2	Voltage-dependent anion-selective channel protein 2		VDAC2		1.51643e-36		202.16		167.18		DTGKVTGTLETKYKWCEYGLTFTEKWNTDNT		W	C	EYGLTFTEK		2		-0.87375		1.01987		0.976639		0.164173		0.0283874
P10599	Thioredoxin		TXN		5.89721e-17		172.59		68.846		DVDDCQDVASECEVKCMPTFQFFKKGQKVGE			C	MPTFQFFK		2		-1.2355		1.04699		0.982165		0.163632		0.066251
M0R0F0	40S ribosomal protein S5		RPS5		2.18339e-37		194.24		194.24		DVSPLRRVNQAIWLLCTGAREAAFRNIKTIA		VNQAIWLL	C	TGAR		2		-0.16946		0.996506		0.977816		0.0807997		-0.00504953
O43707	Alpha-actinin-4		ACTN4		1.40932e-13		110.84		49.188		DYYDSHNVNTRCQKICDQWDALGSLTHSRRE		I	C	DQWDALGSLTHSR		3		-0.14768		0.954348		0.950536		0.0549404		-0.0674121
Q16658	Fascin		FSCN1		5.58391e-26		155.66		105.19		EAHRRYFGGTEDRLSCFAQTVSPAEKWSVHI		LS	C	FAQTVSPAEK		2		1.7687		0.950688		0.914146		0.119808		-0.0729557
P09936	Ubiquitin carboxyl-terminal hydrolase isozyme L1		UCHL1		0		396.08		108.14		EAIQAAHDAVAQEGQCRVDDKVNFHFILFNN		NEAIQAAHDAVAQEGQ	C	R		3		0.42861		1.01383		1.02652		0.133679		0.0198224
Q9Y3I0	tRNA-splicing ligase RtcB homolog		RTCB		1.29622e-74		224.36		115.29		EAPESYKNVTDVVNTCHDAGISKKAIKLRPI		NVTDVVNT	C	HDAGISK		2		-0.33012		0.939908		0.939802		0.0793295		-0.0894082
E5RHS5	Eukaryotic translation initiation factor 3 subunit E		EIF3E		8.8745e-11		141.48		141.48		EDFIENARLFIFETFCRIHQCISI_______		LFIFETF	C	R		2		0.57893		1.03774		1.00246		0.156472		0.0534477
Q00839	Heterogeneous nuclear ribonucleoprotein U		HNRNPU		5.94218e-42		167.69		147.7		EDRVRGPKGPEEKKDCEVVMMIGLPGAGKTT		KD	C	EVVMMIGLPGAGK		2		-0.6135		1.05654		1.02473		0.0861597		0.079345
Q9BWD1	Acetyl-CoA acetyltransferase, cytosolic		ACAT2		8.37449e-23		106.12		106.12		EDVSEVIFGHVLAAGCGQNPVRQASVGAGIP		ATVAPEDVSEVIFGHVLAAG	C	GQNPVR		3		1.4208		0.931216		0.942504		0.066005		-0.102812
P63261	Actin, cytoplasmic 2		ACTG1		2.53047e-119		270.97		45.618		EEEIAALVIDNGSGMCKAGFAGDDAPRAVFP		EEEIAALVIDNGSGM	C	K		2		0.26915		0.979476		0.978119		0.0571908		-0.0299178
D6RDA2	Protein DEK		DEK		2.17431e-07		119.27		79.659		EEMLKKFRNAMLKSICEVLDLERSGVNSELV		SI	C	EVLDLER		2		-1.6417		1.12922		1.04881		0.276455		0.175328
Q9BWD1	Acetyl-CoA acetyltransferase, cytosolic		ACAT2		7.51005e-18		118.37		116.39		EGGAIALGHPLGASGCRILVTLLHTLERMGR		VNIEGGAIALGHPLGASG	C	R		3		0.67132		0.971524		0.965083		0.105384		-0.0416786
Q9HB71	Calcyclin-binding protein		CACYBP		2.10755e-22		182.53		99.442		EGSSKKVKTDTVLILCRKKVENTRWDYLTQV		TDTVLIL	C	R		2		0.3746		0.998141		1.01848		0.0473289		-0.0026845
P40926	Malate dehydrogenase		MDH2		1.61268e-15		120.99		65.105		EGVVECSFVKSQETECTYFSTPLLLGKKGIE		SQETE	C	TYFSTPLLLGK		3		-0.30188		1.04707		1.01583		0.102081		0.0663624
C9JR83	Structural maintenance of chromosomes protein		SMC4		2.98873e-10		86.539		69.765		EHDEGMLEYLEDIIGCGRLNEPIKVLCRRVE		GQTEHDEGMLEYLEDIIG	C	GR		3		-1.4893		0.992685		0.981853		0.0874315		-0.0105927
Q5JTH9	RRP12-like protein		RRP12		7.06586e-05		68.972		60.55		EHKEFITALIPEVILCTKEVSVGARKNAFAL		EFITALIPEVIL	C	TK		2		0.010455		0.953133		0.923955		0.171206		-0.0692502
V9GZ37	Heat shock 70 kDa protein 1A/1B		HSPA1A		7.55016e-134		233.54		120.64		EKDEFEHKRKELEQVCNPIISGLYQGAGGPG		KELEQV	C	NPIISGLYQGAGGPGPGGFGAQGPK		3		0.57865		1.04357		1.0184		0.149825		0.0615235
E9PNE6	Heat shock cognate 71 kDa protein		HSPA8		7.11319e-09		160.56		116.37		EKEEFEHQQKELEKVCNPIITKLYQSAGGMP		V	C	NPIITK		2		0.11358		1.05344		1.06523		0.102619		0.0751082
P26641	Elongation factor 1-gamma		EEF1G		8.46982e-47		156.41		87.511		EKKAAAPAPEEEMDECEQALAAEPKAKDPFA		KAAAPAPEEEMDE	C	EQALAAEPK		3		-0.30693		1.01517		1.02508		0.0856684		0.0217254
P00558	Phosphoglycerate kinase 1		PGK1		4.90758e-06		115.78		104.42		ELKSLLGKDVLFLKDCVGPEVEKACANPAAG		D	C	VGPEVEK		2		-0.23446		1.02758		1.03359		0.122569		0.0392574
P61978	Heterogeneous nuclear ribonucleoprotein K		HNRNPK		1.00042e-23		164.48		142.38		ELRENTQTTIKLFQECCPHSTDRVVLIGGKP		LFQE	C	CPHSTDR		2		-0.4165		0.999011		0.952211		0.122801		-0.00142759
H7C106	Reticulon		RTN4		8.03009e-37		178.22		87.083		ELVQKYSNSALGHVNCTIKELRRLFLVDDLV		YSNSALGHVN	C	TIK		3		0.1318		1.05377		1.00674		0.182313		0.0755649
P11387	DNA topoisomerase 1		TOP1		5.84524e-46		217.22		147.62		EMTNEEKNIITNLSKCDFTQMSQYFKAQTEA			C	DFTQMSQYFK		2		-1.3203		0.992756		1.00913		0.0999164		-0.0104891
P05455	Lupus La protein		SSB		1.11199e-42		179.81		129.05		ENGDNEKMAALEAKICHQIEYYFGDFNLPRD		I	C	HQIEYYFGDFNLPR		2		-0.17165		1.04212		1.01943		0.0614595		0.0595245
G3V295	Proteasome subunit alpha type		PSMA6		1.19236e-05		99.283		61.815		EQGPQVYKCDPAGYYCGFKATAAGVKQTEST			C	DPAGYYCGFK		3		-0.10494		1.08393		0.972401		0.268601		0.116273
F8VZX2	Poly(rC)-binding protein 2		PCBP2		1.39233e-34		160.78		121.13		ERAITIAGIPQSIIECVKQICVVMLETLSQS		AITIAGIPQSIIE	C	VK		2		0.032553		0.992418		0.976803		0.0524739		-0.0109797
Q9NP77	RNA polymerase II subunit A C-terminal domain phosphatase SSU72		SSU72		3.05399e-08		104.24		41.242		ERFQNCKDLFDLILTCEERVYDQVVEDLNSR		DLFDLILT	C	EER		2		-0.46335		1.03246		1.01013		0.0711494		0.0460895
Q92598	Heat shock protein 105 kDa		HSPH1		1.03606e-53		200.16		198.14		ERRSVLDAAQIVGLNCLRLMNDMTAVALNYG		SVLDAAQIVGLN	C	LR		2		0.046274		0.937623		0.919627		0.079316		-0.0929199
P22626	Heterogeneous nuclear ribonucleoproteins A2/B1		HNRNPA2B1		1.78374e-12		142.19		63.79		ESLRNYYEQWGKLTDCVVMRDPASKRSRGFG		LTD	C	VVMRDPASK		3		-0.093385		0.973879		1.0097		0.099752		-0.0381851
P38646	Stress-70 protein		HSPA9		2.02015e-62		219.52		219.52		ETKMEEFKDQLPADECNKLKEEISKMRELLA		MEEFKDQLPADE	C	NK		2		-0.53706		1.01959		1.01067		0.0388784		0.0279917
I3L3Q7	Complement component 1 Q subcomponent-binding protein		C1QBP		3.97227e-22		97.395		56.688		EVIKNDDGKKALVLDCHYPEDEVGQEDEAES		ALVLD	C	HYPEDEVGQEDEAESDIFSIR		3		3.6451		1.02959		1.02105		0.173409		0.0420677
X1WI28	60S ribosomal protein L10		RPL10		1.1277e-34		134.03		96.351		FDLGRKKAKVDEFPLCGHMVSDEYEQLSSEA		VDEFPL	C	GHMVSDEYEQLSSEALEAAR		3		-0.53029		0.958515		0.963571		0.0738418		-0.0611275
F8WEA1	Serine/arginine-rich splicing factor 7		SRSF7		0.000262163		104.21		89.142		FDRPPARRPFDPNDRCYECGEKGHYAYDCHR			C	YECGEK		2		-0.40936		1.04392		0.930409		0.344398		0.0620091
P62633	Cellular nucleic acid-binding protein		CNBP		1.34989e-108		272.59		113.54		FGHIQKDCTKVKCYRCGETGHVAINCSKTSE			C	GETGHVAINCSK		3		-0.34689		1.02561		0.938147		0.257384		0.0364804
P61970	Nuclear transport factor 2		NUTF2		1.83645e-45		186.56		186.56		FHQMFLLKNINDAWVCTNDMFRLALHNFG__		NINDAWV	C	TNDMFR		2		-0.83909		1.02468		1.02531		0.0535453		0.0351679
P50395	Rab GDP dissociation inhibitor beta		GDI2		8.13881e-99		252.12		252.12		FISRTYDATTHFETTCDDIKNIYKRMTGSEF		TYDATTHFETT	C	DDIK		2		-0.7121		0.974342		0.953632		0.0953702		-0.0374999
P55884	Eukaryotic translation initiation factor 3 subunit B		EIF3B		4.15578e-17		175.51		152.34		FKDLGNLRYWLEEAECRDQYSVIFESGDRTS		YWLEEAE	C	R		2		-0.52581		1.02051		0.952975		0.15301		0.0292931
Q92598	Heat shock protein 105 kDa		HSPH1		5.75948e-13		147.74		130.01		FLGGKNFDEKLVEHFCAEFKTKYKLDAKSKI		LVEHF	C	AEFK		2		1.8282		1.01512		1.05232		0.128891		0.0216548
Q5T8U5	Surfeit locus protein 4		SURF4		1.70157e-24		165.58		89.43		FLRVTKQYLPHVARLCLISTFLEDGIRMWFQ		L	C	LISTFLEDGIR		2		0.29974		0.985353		0.961027		0.0832096		-0.0212874
P09543	2',3'-cyclic-nucleotide 3'-phosphodiesterase		CNP		3.60635e-07		60.939		42.863		FPFLQDEDTVATLLECKTLFILRGLPGSGKS		DKPELQFPFLQDEDTVATLLE	C	K		3		0.29134		1.0083		0.99942		0.0304315		0.0119196
E7ERW8	Protein diaphanous homolog 1		DIAPH1		1.07656e-21		144.88		144.88		FRRKRGPRQANRKAGCAVTSLLASELTKDDA		AG	C	AVTSLLASELTK		2		1.5821		0.925496		0.928965		0.145539		-0.111701
Q9Y617	Phosphoserine aminotransferase		PSAT1		2.39925e-18		130.19		127.79		FSAVPLNLIGLKAGRCADYVVTGAWSAKAAE			C	ADYVVTGAWSAK		2		-0.20622		1.08246		1.10588		0.417977		0.114319
P40926	Malate dehydrogenase		MDH2		7.59551e-10		119.22		112.11		FSLVDAMNGKEGVVECSFVKSQETECTYFST		EGVVE	C	SFVK		2		-0.16745		0.976509		0.961721		0.176274		-0.0342952
Q9P000	COMM domain-containing protein 9		COMMD9		2.30441e-07		52.359		47.058		FSSSALGLKKLLDVTCSSLSVTQEEAEELLQ		LLDVT	C	SSLSVTQEEAEELLQALHR		3		1.6934		1.00374		0.988037		0.0979898		0.00538566
P04075	Fructose-bisphosphate aldolase A		ALDOA		1.55638e-15		111.58		41.422		FYRQLLLTADDRVNPCIGGVILFHETLYQKA		VNP	C	IGGVILFHETLYQK		3		1.7213		0.972214		0.95723		0.125374		-0.0406536
Q9NZI8	Insulin-like growth factor 2 mRNA-binding protein 1		IGF2BP1		1.39688e-33		156.96		138.19		GAAEKAISVHSTPEGCSSACKMILEIMHKEA		AISVHSTPEG	C	SSACK		3		0.038852		1.00575		0.931645		0.211444		0.00826588
Q08J23	tRNA (cytosine(34)-C(5))-methyltransferase		NSUN2		1.41348e-16		99.93		53.998		GAEQLAEGGRMVYSTCSLNPIEDEAVIASLL		MVYST	C	SLNPIEDEAVIASLLEK		2		-1.4557		1.01618		1.04141		0.108243		0.0231582
C9JXG8	Ran-specific GTPase-activating protein		RANBP1		1.60398e-18		117.48		88.071		GAIRLLMRRDKTLKICANHYITPMMELKPNA		I	C	ANHYITPMMELKPNAGSDR		3		-0.82866		1.09765		0.997935		0.248332		0.134421
M0R0F0	40S ribosomal protein S5		RPS5		6.70112e-75		237.26		47.037		GAREAAFRNIKTIAECLADELINAAKGSSNS		TIAE	C	LADELINAAK		2		1.5391		1.02474		1.0364		0.0512958		0.0352563
F2Z393	Transaldolase		TALDO1		1.63664e-12		125.03		84.297		GASFRNTGEIKALAGCDFLTISPKLLGELLQ		ALAG	C	DFLTISPK		2		-0.32878		1.0331		1.0333		0.0375986		0.0469749
B4DNK4	Pyruvate kinase		PKM		7.89062e-57		232.39		186.36		GATLKITLDNAYMEKCDENILWLDYKNICKV			C	DENILWLDYK		2		-0.38305		0.989197		0.973564		0.140268		-0.01567
P50990	T-complex protein 1 subunit theta		CCT8		1.66091e-14		110.35		43.592		GDVTSVKDAKIAVYSCPFDGMITETKGTVLI		IAVYS	C	PFDGMITETK		3		-1.1748		1.00248		1.03464		0.0910736		0.0035706
Q5JSD2	Voltage-dependent anion-selective channel protein 2		VDAC2		1.72457e-111		249.16		249.16		GFGFGLVKLDVKTKSCSGVEFSTSGSSNTDT		S	C	SGVEFSTSGSSNTDTGK		2		-0.33003		1.03671		1.00179		0.136929		0.0520178
Q04760	Lactoylglutathione lyase		GLO1		5.4613e-22		135.47		124.25		GFGHIGIAVPDVYSACKRFEELGVKFVKKPD		GFGHIGIAVPDVYSA	C	K		2		0.29018		1.03576		1.01483		0.0589058		0.0506845
E9PCY7	Heterogeneous nuclear ribonucleoprotein H		HNRNPH1		1.77281e-12		123.95		58.32		GGEGFVVKVRGLPWSCSADEVQRFFSDCKIQ		GLPWS	C	SADEVQR		2		0.39513		1.00475		1.01122		0.0588745		0.00683047
H3BPE7	RNA-binding protein FUS		FUS		4.12709e-06		81.904		63.185		GGGGGGGQQRAGDWKCPNPTCENMNFSWRNE			C	PNPTCENMNFSWR		3		-1.1136		0.993892		0.979513		0.0896369		-0.00883929
P10768	S-formylglutathione hydrolase		ESD		7.52329e-54		221.6		185.25		GGLQKVFEHDSVELNCKMKFAVYLPPKAETG		VFEHDSVELN	C	K		2		0.036944		1.01218		1.01284		0.0933558		0.0174723
H3BPE7	RNA-binding protein FUS		FUS		4.12709e-06		81.904		63.185		GGQQRAGDWKCPNPTCENMNFSWRNECNQCK			C	PNPTCENMNFSWR		3		-1.1136		0.993892		0.979513		0.0896369		-0.00883929
Q14137	Ribosome biogenesis protein BOP1		BOP1		7.02571e-63		214.23		137.8		GIKKTTEEQVQASTPCPRTEMASARIGDEYA		TTEEQVQASTP	C	PR		2		-0.1135		1.01562		1.09665		0.275312		0.0223538
P42704	Leucine-rich PPR motif-containing protein		LRPPRC		1.13077e-36		191.29		118.76		GIRARSARLQWFCDRCVANNQVETLEKLVEL			C	VANNQVETLEK		2		-0.59693		0.958409		0.975718		0.11681		-0.0612862
P52788	Spermine synthase		SMS		1.04691e-05		67.418		58.024		GKDVLILGGGDGGILCEIVKLKPKMVTMVEI		DVLILGGGDGGIL	C	EIVK		2		1.1474		1.00709		1.02878		0.0405065		0.0101904
P14174	Macrophage migration inhibitory factor		MIF		9.8515e-21		172.94		159.58		GKIGGAQNRSYSKLLCGLLAERLRISPDRVY		LL	C	GLLAER		2		-0.22322		1.04006		1.00492		0.159946		0.0566645
Q9P1F3	Costars family protein ABRACL		ABRACL		1.00313e-17		148.52		148.52		GKLSVKFGVLFRDDKCANLFEALVGTLKAAK			C	ANLFEALVGTLK		2		1.53		1.05599		1.06278		0.182813		0.0785964
Q12906	Interleukin enhancer-binding factor 3		ILF3		3.85396e-09		111.94		74.611		GLLLKGDLDLELVLLCKEKPTTALLDKVADN		GDLDLELVLL	C	K		2		1.2562		0.948376		0.944213		0.0289482		-0.0764683
P31948	Stress-induced-phosphoprotein 1		STIP1		6.05437e-50		170.89		160.55		GNKALSVGNIDDALQCYSEAIKLDPHNHVLY		ALSVGNIDDALQ	C	YSEAIK		2		-0.30667		1.02525		1.00662		0.0981419		0.0359799
P22102	Trifunctional purine biosynthetic protein adenosine-3		GART		2.23176e-13		116.19		59.225		GPKVLEFNCRFGDPECQVILPLLKSDLYEVI		FGDPE	C	QVILPLLK		2		0.90125		0.943727		0.921221		0.154798		-0.0835589
P28066	Proteasome subunit alpha type-5		PSMA5		2.93034e-50		175.33		78.674		GPQLFHMDPSGTFVQCDARAIGSASEGAQSS		GPQLFHMDPSGTFVQ	C	DAR		2		0.39915		1.01902		0.999901		0.0403323		0.0271788
P30520	Adenylosuccinate synthetase isozyme 2		ADSS		2.34595e-13		115.83		115.83		GPVYSSKAARSGLRMCDLVSDFDGFSERFKV		M	C	DLVSDFDGFSER		2		-1.3071		0.975946		0.946138		0.0666978		-0.0351275
P61586	Transforming protein RhoA		RHOA		4.48183e-08		101.89		98.407		GRDMANRIGAFGYMECSAKTKDGVREVFEMA		IGAFGYME	C	SAK		2		-0.7746		1.0265		0.943031		0.201782		0.037727
X6RJP6	Transgelin-2		TAGLN2		2.86453e-98		219.87		120.56		GRENFQNWLKDGTVLCELINALYPEGQAPVK		DGTVL	C	ELINALYPEGQAPVKK		3		1.0342		1.00559		0.983984		0.0575705		0.00804124
A0A087WYT3	Prostaglandin E synthase 3		PTGES3		4.57594e-53		193.84		161.35		GSDNFKHLNEIDLFHCIDPNDSKHKRTDRSI		HLNEIDLFH	C	IDPNDSK		2		-0.096329		1.02122		1.04995		0.0886988		0.0302989
P62937	Peptidyl-prolyl cis-trans isomerase A		PPIA		8.35626e-07		109.39		108.77		GSRNGKTSKKITIADCGQLE___________		KITIAD	C	GQLE		2		-0.14796		1.02105		0.998504		0.0885898		0.0300529
P23396	40S ribosomal protein S3		RPS3		7.67591e-37		193.22		193.22		GSVELYAEKVATRGLCAIAQAESLRYKLLGG		GL	C	AIAQAESLR		2		-0.17432		1.0055		0.98649		0.0716808		0.00791347
P60174	Triosephosphate isomerase		TPI1		1.38234e-60		190.96		190.96		GTLNAAKVPADTEVVCAPPTAYIDFARQKLD		VPADTEVV	C	APPTAYIDFAR		2		0.13126		1.01065		0.968147		0.130742		0.0152784
P62906	60S ribosomal protein L10a		RPL10A		8.19552e-65		210.34		101.42		GTVRLKSTPRPKFSVCVLGDQQHCDEAKAVD		FSV	C	VLGDQQHCDEAK		2		0.83347		0.952999		0.963721		0.0762285		-0.0694541
P62979	Ubiquitin-40S ribosomal protein S27a		RPS27A		6.58463e-25		166.62		166.62		GVFMASHFDRHYCGKCCLTYCFNKPEDK___			C	CLTYCFNKPEDK		3		-0.98874		1.08177		1.09916		0.0824368		0.113396
E5RI99	60S ribosomal protein L30		RPL30		7.06552e-162		297.67		70.555		GVHHYSGNNIELGTACGKYYRVCTLAIIDPG		TGVHHYSGNNIELGTA	C	GK		2		-0.093944		1.0521		1.05187		0.0676908		0.0732737
P10809	60 kDa heat shock protein		HSPD1		8.4447e-55		225.33		209.11		GYISPYFINTSKGQKCEFQDAYVLLSEKKIS			C	EFQDAYVLLSEK		2		-0.17228		1.04471		1.01628		0.0952514		0.0631087
P49411	Elongation factor Tu		TUFM		1.21768e-34		158.45		80.786		GYKGEETPVIVGSALCALEGRDPELGLKSVQ		GEETPVIVGSAL	C	ALEGRDPELGLK		3		1.112		1.07282		1.05645		0.10843		0.101402
K7ESF4	Glucose-6-phosphate isomerase		GPI		7.06666e-15		110.6		85.563		HAFYQLIHQGTKMIPCDFLIPVQTQHPIRKG		MIP	C	DFLIPVQTQHPIR		3		0.64044		1.01047		1.02778		0.107527		0.0150204
E7EUT5	Glyceraldehyde-3-phosphate dehydrogenase		GAPDH		4.12704e-21		123.92		80.719		HEKYDNSLKIISNASCTTNCLAPLAKVIHDN		IISNAS	C	TTNCLAPLAK		3		0.015515		1.02487		0.976718		0.134432		0.0354456
P07900	Heat shock protein HSP 90-alpha		HSP90AA1		1.98375e-61		190.55		52.72		HGLEVIYMIEPIDEYCVQQLKEFEGKTLVSV		KHGLEVIYMIEPIDEY	C	VQQLK		3		-0.29777		0.994915		0.994027		0.0383709		-0.00735538
B4DV51	GTP-binding nuclear protein Ran		RAN		1.25792e-30		168.61		164.68		HRDLVRVCENIPIVLCGNKVDIKDRKVKAKS		V	C	ENIPIVLCGNK		2		0.090587		1.08083		1.07605		0.104153		0.112141
Q02790	Peptidyl-prolyl cis-trans isomerase FKBP4		FKBP4		1.06866e-58		174.99		86.761		IAIATMKVGEVCHITCKPEYAYGSAGSPPKI		VGEV	C	HITCKPEYAYGSAGSPPK		4		0.26811		1.0055		1.02156		0.136372		0.00790698
Q5T7N0	60S ribosomal protein L5		RPL5		1.62661e-07		90.379		63.691		ICQIAYARIEGDMIVCAAYAHELPKYGVKVG		IEGDMIV	C	AAYAHELPK		3		0.4586		0.989878		0.992365		0.0212257		-0.0146774
P12004	Proliferating cell nuclear antigen		PCNA		1.34697e-36		176.4		153.23		ICRDLSHIGDAVVISCAKDGVKFSASGELGN		DLSHIGDAVVIS	C	AK		2		0.16447		1.01003		1.00274		0.0509418		0.0144007
D6REK3	Peptidyl-prolyl cis-trans isomerase CWC27 homolog		CWC27		4.76256e-09		96.673		58.079		IDDDERPHNPHKIKSCEVLFNPFDDIIPREI		S	C	EVLFNPFDDIIPR		2		0.71771		1.02298		1.03556		0.0702916		0.0327739
P31930	Cytochrome b-c1 complex subunit 1		UQCRC1		2.83451e-09		114.93		114.93		IDDMMFVLQGQWMRLCTSATESEVARGKNIL		L	C	TSATESEVAR		2		-0.4239		0.957365		0.99969		0.116433		-0.0628596
P62306	Small nuclear ribonucleoprotein F		SNRPF		2.33093e-18		192.31		153.73		IDGALSGHLGEVLIRCNNVLYIRGVEEEEED			C	NNVLYIR		2		0.28604		1.06967		1.07703		0.125349		0.0971706
P30153	Serine/threonine-protein phosphatase 2A 65 kDa regulatory subunit A alpha		PPP2R1A		1.09948e-81		205.53		82.177		IEHLLPLFLAQLKDECPEVRLNIISNLDCVN		DNTIEHLLPLFLAQLKDE	C	PEVR		3		-0.46626		0.976419		0.961853		0.086706		-0.0344283
A0A087WUK2	Heterogeneous nuclear ribonucleoprotein D-like		HNRNPDL		3.88577e-28		153.39		113.01		IELPMDTKTNERRGFCFITYTDEEPVKKLLE		RGF	C	FITYTDEEPVKK		3		0.85442		1.02516		1.03344		0.0300165		0.0358506
P05455	Lupus La protein		SSB		4.37523e-105		261.52		143		IGCLLKFSGDLDDQTCREDLHILFSNHGEIK		FSGDLDDQT	C	R		2		-0.71565		1.04164		1.00492		0.0823753		0.0588548
E9PDU6	Calponin-3		CNN3		2.49259e-07		119.27		119.27		IGPNFQLGLKDGIILCELINKLQPGSVKKVN		DGIIL	C	ELINK		2		-0.49868		1.02044		1.02339		0.0567865		0.0291897
Q15645	Pachytene checkpoint protein 2 homolog		TRIP13		1.59504e-10		135.99		135.99		IGPPSAAAIFKIYLSCLEELMKCQIIYPRQQ		IYLS	C	LEELMK		2		-1.4701		0.958751		0.935219		0.102205		-0.0607718
E9PG15	14-3-3 protein theta		YWHAQ		1.42749e-53		216.84		84.365		IKDYREKVESELRSICTTVLELLDKYLIANA		SI	C	TTVLELLDK		2		-0.16949		0.978334		0.95712		0.065079		-0.0316007
Q5T8U2	60S ribosomal protein L7a		RPL7A		4.25426e-75		238.88		108.71		IKGKARLGRLVHRKTCTTVAFTQVNSEDKGA		T	C	TTVAFTQVNSEDKGALAK		3		0.93031		1.01332		1.00366		0.122467		0.019096
G3V1A4	Cofilin-1		CFL1		2.33421e-179		330.36		84.41		IKKKLTGIKHELQANCYEEVKDRCTLAEKLG		HELQAN	C	YEEVKDR		3		-0.75616		1.03725		1.00043		0.114479		0.0527572
P55060	Exportin-2		CSE1L		5.26045e-77		230.86		135.14		IKRNWRIVEDEPNKICEADRVAIKANIVHLM		IVEDEPNKI	C	EADR		3		0.15478		0.982752		0.989541		0.0846164		-0.0251006
P25398	40S ribosomal protein S12		RPS12		0.000266733		72.928		64.654		IKVDDNKKLGEWVGLCKIDREGKPRKVVGCS		LGEWVGL	C	K		2		-0.27998		1.02161		1.00628		0.0967405		0.030849
G3V295	Proteasome subunit alpha type		PSMA6		1.19236e-05		99.283		61.815		ILIGIDEEQGPQVYKCDPAGYYCGFKATAAG			C	DPAGYYCGFK		3		-0.10494		1.08393		0.972401		0.268601		0.116273
P13639	Elongation factor 2		EEF2		1.53632e-21		94.838		43.884		ILMMGRYVEPIEDVPCGNIVGLVGVDQFLVK		YVEPIEDVP	C	GNIVGLVGVDQFLVK		3		1.1432		0.934344		0.922473		0.0633256		-0.0979747
P26639	Threonine--tRNA ligase, cytoplasmic		TARS		4.855e-39		219.51		125.82		ILNEKVNTPTTTVYRCGPLIDLCRGPHVRHT			C	GPLIDLCR		2		-0.31606		0.983227		0.902587		0.245772		-0.0244041
P50991	T-complex protein 1 subunit delta		CCT4		1.98579e-37		169.58		110.12		IMVIKDIEREDIEFICKTIGTKPVAHIDQFT		EDIEFI	C	K		2		-0.3193		0.947172		0.966755		0.0650919		-0.0783017
E7ERW8	Protein diaphanous homolog 1		DIAPH1		9.7862e-08		90.793		59.227		IQELRSGLRDMPLLSCLESLRVSLNNNPVSW		DMPLLS	C	LESLR		2		-0.51839		0.990009		0.999737		0.122813		-0.0144871
Q5SZU1	D-3-phosphoglycerate dehydrogenase		PHGDH		3.64497e-42		173.71		60.631		IQVITQGTSLKNAGNCLSPAVIVGLLKEASK		NAGN	C	LSPAVIVGLLK		2		-0.02632		0.961715		0.93007		0.234847		-0.0563191
K7EIT4	14-3-3 protein epsilon		YWHAE		2.02564e-23		160.86		40.377		IREYRQMVETELKLICCDILDVLDKHLIPAA		LI	C	CDILDVLDK		3		-0.4101		1.03722		1.03825		0.146713		0.0527168
P49773	Histidine triad nucleotide-binding protein 1		HINT1		2.79757e-18		121.44		115.57		IRKEIPAKIIFEDDRCLAFHDISPQAPTHFL			C	LAFHDISPQAPTHFLVIPK		3		1.1944		1.04208		1.00991		0.148117		0.0594616
Q15029	116 kDa U5 small nuclear ribonucleoprotein component		EFTUD2		2.83932e-10		103.88		98.281		IRNVTLCGHLHHGKTCFVDCLIEQTHPEIRK		T	C	FVDCLIEQTHPEIR		3		-0.24902		0.965345		0.969753		0.13702		-0.0508836
B1AHB1	DNA replication licensing factor MCM5		MCM5		7.32521e-18		149.69		149.69		ISIAKAGITTTLNSRCSVLAAANSVFGRWDE			C	SVLAAANSVFGR		2		-1.4173		0.989495		0.985653		0.108159		-0.0152359
P13639	Elongation factor 2		EEF2		8.56328e-35		161.19		123.4		ITIHLPSPVTAQKYRCELLYEGPPDDEAAMG			C	ELLYEGPPDDEAAMGIK		3		-0.38188		0.960236		0.958956		0.0881988		-0.0585395
P15924	Desmoplakin		DSP		4.30725e-13		106.57		98.391		IVDSITGQRLLEAQACTGGIIHPTTGQKLSL		LLEAQA	C	TGGIIHPTTGQK		3		0.35446		0.940153		0.959255		0.0448265		-0.0890332
E7EPB3	60S ribosomal protein L14		RPL14		5.14204e-19		153.95		127.51		IVDVIDQNRALVDGPCTQVRRQAMPFKCMQL		ALVDGP	C	TQVR		2		0.88754		1.02655		0.988688		0.133779		0.0378049
K7EMQ3			MUCL1		2.47691e-06		88.282		51.643		IVKKQIVKLKEPSLKCVDLVVSELATVIKKC			C	VDLVVSELATVIK		2		1.4518		0.995567		0.951239		0.122896		-0.00640934
P40926	Malate dehydrogenase		MDH2		3.59626e-31		176.97		120.87		KAAVKGYLGPEQLPDCLKGCDVVVIPAGVPR		GYLGPEQLPD	C	LK		2		0.1831		1.01183		1.01534		0.0840183		0.0169621
P07814	Bifunctional glutamate/proline--tRNA ligase		EPRS		1.51505e-12		133.48		133.48		KAEKSPKAKINEAVECLLSLKAQYKEKTGKE		INEAVE	C	LLSLK		2		0.10487		0.876666		0.882644		0.119302		-0.189901
Q9NZI8	Insulin-like growth factor 2 mRNA-binding protein 1		IGF2BP1		1.70367e-28		152.34		138.19		KAISVHSTPEGCSSACKMILEIMHKEAKDTK		AISVHSTPEG	C	SSACK		3		0.038852		1.00575		0.931645		0.211444		0.00826588
P50995	Annexin A11		ANXA11		1.95102e-85		233.02		233.02		KAMKGFGTDEQAIIDCLGSRSNKQRQQILLS		GFGTDEQAIID	C	LGSR		2		-0.17345		0.974091		0.945128		0.0757874		-0.0378718
Q9BWJ5	Splicing factor 3B subunit 5		SF3B5		8.96546e-10		104		97.203		KARVRFNLMEKMLQPCGPPADKPEEN_____		MLQP	C	GPPADKPEEN		2		-0.15078		1.04703		1.03888		0.125392		0.0663019
Q02790	Peptidyl-prolyl cis-trans isomerase FKBP4		FKBP4		1.06866e-58		174.99		86.761		KAWDIAIATMKVGEVCHITCKPEYAYGSAGS		VGEV	C	HITCKPEYAYGSAGSPPK		4		0.26811		1.06342		1.06194		0.0763064		0.0887053
F5H5D3	Tubulin alpha-1C chain		TUBA1C		2.02728e-70		187.07		187.07		KAYHEQLTVAEITNACFEPANQMVKCDPRHG		AYHEQLTVAEITNA	C	FEPANQMVK		3		0.0063617		1.01397		1.03307		0.067313		0.0200207
H0YA96	Heterogeneous nuclear ribonucleoprotein D0		HNRNPD		2.10871e-17		157.78		134.57		KDLKDYFSKFGEVVDCTLKLDPITGRSRGFG		FGEVVD	C	TLK		2		-0.13213		1.05558		1.05768		0.10633		0.0780333
P18669	Phosphoglycerate mutase 1		PGAM1		4.40072e-74		218.28		163.85		KDRRYADLTEDQLPSCESLKDTIARALPFWN		YADLTEDQLPS	C	ESLKDTIAR		3		-0.054997		1.03001		1.03037		0.0644668		0.0426528
Q9NR30	Nucleolar RNA helicase 2		DDX21		5.20716e-15		93.407		86.832		KDSEDNPQTLLFSATCPHWVFNVAKKYMKST		DSEDNPQTLLFSAT	C	PHWVFNVAK		3		0.28022		1.02285		1.00981		0.152304		0.0325915
A0A087WYT3	Prostaglandin E synthase 3		PTGES3		2.29873e-58		196.38		164.48		KDVNVNFEKSKLTFSCLGGSDNFKHLNEIDL		LTFS	C	LGGSDNFK		2		-0.38258		1.02514		0.986434		0.0771805		0.0358152
Q92598	Heat shock protein 105 kDa		HSPH1		1.20602e-12		128.46		118.52		KDVSGKMNRSQFEELCAELLQKIEVPLYSLL		SQFEEL	C	AELLQK		2		2.4844		0.966431		0.97582		0.0651691		-0.0492609
P13797	Plastin-3		PLS3		5.38419e-17		112.55		45.916		KEAFAKVDLNSNGFICDYELHELFKEANMPL		VDLNSNGFI	C	DYELHELFK		3		0.58528		0.963215		0.947743		0.0606489		-0.05407
G8JLG1	Structural maintenance of chromosomes protein 1A		SMC1A		1.20176e-45		190.27		190.27		KEKMNQVEDEVFEEFCREIGVRNIREFEEEK		MNQVEDEVFEEF	C	R		2		-1.2968		1.08461		1.12584		0.428063		0.117173
P35580	Myosin-10		MYH10		5.76428e-54		204.31		131.4		KFIKEKKLMEDRIAECSSQLAEEEEKAKNLA		IAE	C	SSQLAEEEEKAK		3		0.8802		0.925811		0.971204		0.081981		-0.11121
D3YTB1	60S ribosomal protein L32		RPL32		2.40232e-23		185.6		67.704		KFLVHNVKELEVLLMCNKSYCAEIAHNVSSK		ELEVLLM	C	NK		2		0.70899		1.02153		1.00966		0.0591232		0.030726
P62829	60S ribosomal protein L23		RPL23		2.13803e-32		139.81		135.81		KFRISLGLPVGAVINCADNTGAKNLYIISVK		ISLGLPVGAVIN	C	ADNTGAK		2		-0.20081		1.01743		0.988983		0.0696021		0.0249239
P35268	60S ribosomal protein L22		RPL22		4.2543e-107		220.66		46.862		KGGKKKKQVLKFTLDCTHPVEDGIMDAANFE		FTLD	C	THPVEDGIMDAANFEQFLQER		3		-0.9602		1.0545		1.05138		0.0797888		0.0765639
V9GZ37	Heat shock 70 kDa protein 1A/1B		HSPA1A		2.87325e-140		268.09		144.5		KGKISEADKKKVLDKCQEVISWLDANTLAEK			C	QEVISWLDANTLAEKDEFEHKR		4		0.24069		1.02039		1.01687		0.171101		0.029127
P36578	60S ribosomal protein L4		RPL4		6.85901e-36		169.04		110.35		KGKMRNRRRIQRRGPCIIYNEDNGIIKAFRN		RGP	C	IIYNEDNGIIK		2		0.18825		0.952706		0.935615		0.131092		-0.0698963
P30520	Adenylosuccinate synthetase isozyme 2		ADSS		2.94359e-53		197.38		197.38		KGKVVDLLAQDADIVCRCQGGNNAGHTVVVD		VVDLLAQDADIV	C	R		2		1.0219		0.963819		0.950066		0.0997459		-0.0531653
P00338	L-lactate dehydrogenase A chain		LDHA		1.61696e-16		96.317		72.082		KGLYGIKDDVFLSVPCILGQNGISDLVKVTL		GLYGIKDDVFLSVP	C	ILGQNGISDLVK		3		-0.22114		0.973316		0.97501		0.0385044		-0.0390193
P07195	L-lactate dehydrogenase B chain		LDHB		8.09962e-54		167.28		65.022		KGMYGIENEVFLSLPCILNARGLTSVINQKL		GMYGIENEVFLSLP	C	ILNAR		2		0.36423		1.00845		1.00519		0.0340595		0.012143
P14625	Endoplasmin		HSP90B1		8.4394e-23		106.88		87.792		KGYEVIYLTEPVDEYCIQALPEFDGKRFQNV		KGYEVIYLTEPVDEY	C	IQALPEFDGK		3		0.39306		1.08626		1.11221		0.146602		0.11937
P40926	Malate dehydrogenase		MDH2		3.40602e-13		127.17		116.24		KGYLGPEQLPDCLKGCDVVVIPAGVPRKPGM		G	C	DVVVIPAGVPR		2		-0.86576		0.987071		0.976095		0.113732		-0.0187738
H0YAM7	Guanine nucleotide-binding protein subunit beta-2-like 1		GNB2L1		1.61137e-72		204.81		177.79		KHLYTLDGGDIINALCFSPNRYWLCAATGPS		HLYTLDGGDIINAL	C	FSPNR		3		-0.26891		0.971721		0.969742		0.0130962		-0.0413857
O75369	Filamin-B		FLNB		8.54294e-49		156.23		156.23		KIDAKVHSPSGAVEECHVSELEPDKYAVRFI		VHSPSGAVEE	C	HVSELEPDKYAVR		4		1.1102		0.8533		0.843206		0.0970794		-0.228874
P25398	40S ribosomal protein S12		RPS12		7.08547e-15		146.36		97.472		KIDREGKPRKVVGCSCVVVKDYGKESQAKDV		VVG	C	SCVVVK		2		0.95052		1.00307		0.9577		0.157055		0.00442819
J3KNJ2	Eukaryotic translation initiation factor 3 subunit M		EIF3M		7.64638e-12		146.11		146.11		KKHTLLRLLYEALVDCKKSDAASKVMVELLG		LLYEALVD	C	K		2		0.44111		0.996066		0.987697		0.0831334		-0.00568664
O14929	Histone acetyltransferase type B catalytic subunit		HAT1		5.15799e-05		94.465		61.815		KLRDFVLVKLCQDLPCFSREKLMQGFNEDMA		L	C	QDLPCFSR		3		-0.24428		0.96061		0.900302		0.154947		-0.0579769
H0YE58	Elongation factor 1-delta		EEF1D		5.27885e-36		132.72		132.72		KLVPVGYGIRKLQIQCVVEDDKVGTDLLEEE		LQIQ	C	VVEDDKVGTDLLEEEITK		3		0.18621		1.11324		1.13298		0.175359		0.154763
E7ENZ3	T-complex protein 1 subunit epsilon		CCT5		3.37637e-27		191.4		163.88		KMIIEEAKRSLHDALCVIRNLIRDNRVVYGG		SLHDAL	C	VIR		2		0.68596		0.989039		0.914751		0.224848		-0.0159007
Q5SQT8	GTP-binding protein SAR1a		SAR1A		1.22476e-12		98.443		98.443		KNYLPAINGIVFLVDCADHSRLVESKVELNV		NYLPAINGIVFLVD	C	ADHSR		3		1.5722		1.02864		1.0542		0.0666803		0.0407387
Q5JVS8	Vimentin		VIM		1.16951e-24		166.24		41.743		KQESTEYRRQVQSLTCEVDALKGTVSTNPAV		RQVQSLT	C	EVDALK		3		-1.2666		1.04438		1.07327		0.0661857		0.0626529
Q9UHD1	Cysteine and histidine-rich domain-containing protein 1		CHORDC1		1.79481e-27		133.48		78.69		KRRTTDFSDFLSIVGCTKGRHNSEKPPEPVK		TTDFSDFLSIVG	C	TK		2		-0.35212		1.02736		0.987837		0.181174		0.0389387
O95347	Structural maintenance of chromosomes protein 2		SMC2		5.71745e-06		98.904		85.161		KRRYTIIPLNKISARCIAPETLRVAQNLVGP			C	IAPETLR		2		0.73874		1.00832		1.02003		0.181565		0.0119502
P13639	Elongation factor 2		EEF2		1.56104e-23		160.38		137.84		KSATSPEGKKLPRTFCQLILDPIFKVFDAIM		TF	C	QLILDPIFK		2		-0.16031		0.930365		0.882038		0.168164		-0.104131
Q5HY54	Filamin-A		FLNA		8.01663e-177		312.38		281.86		KTHEAEIVEGENHTYCIRFVPAEMGTHTVSV		THEAEIVEGENHTY	C	IR		2		0.20724		0.923423		0.882834		0.116918		-0.114936
Q5HY54	Filamin-A		FLNA		7.65335e-10		121.02		48.568		KVASKIVGPSGAAVPCKVEPGLGADNSVVRF		IVGPSGAAVP	C	K		2		0.7457		0.902989		0.90825		0.109009		-0.14722
P08238	Heat shock protein HSP 90-beta		HSP90AB1		5.21038e-14		105.91		73.091		KVEKVTISNRLVSSPCCIVTSTYGWTANMER		LVSSP	C	CIVTSTYGWTANMER		3		-0.0015914		1.00136		0.999547		0.0677073		0.00195466
P17812	CTP synthase 1		CTPS1		6.54164e-17		142.08		111.94		KWKEMADRYDRLLETCSIALVGKYTKFSDSY		LLET	C	SIALVGK		2		0.16268		0.945427		0.902848		0.0761622		-0.0809623
K7ELW0	Protein DJ-1		PARK7		1.43993e-13		112.96		112.96		LAGKDPVQCSRDVVICPDASLEDAKKESAAV		DVVI	C	PDASLEDAKK		2		0.15644		1.02559		0.991306		0.0705014		0.0364562
P78371	T-complex protein 1 subunit beta		CCT2		9.639e-37		148.01		69.765		LAQTVKDSRTVYGGGCSEMLMAHAVTQLANR		TVYGGG	C	SEMLMAHAVTQLANR		3		-0.56925		0.98341		0.974684		0.161454		-0.0241345
P25398	40S ribosomal protein S12		RPS12		7.08547e-15		146.36		97.472		LCKIDREGKPRKVVGCSCVVVKDYGKESQAK		VVG	C	SCVVVK		2		0.95052		1.00307		0.9577		0.157055		0.00442819
O95757	Heat shock 70 kDa protein 4L		HSPA4L		3.21633e-18		119.25		90.759		LDVSSKMNRAQFEQLCASLLARVEPPLKAVM		AQFEQL	C	ASLLAR		2		1.2653		0.956716		0.997504		0.101185		-0.0638376
F6UJC5	Spliceosome RNA helicase DDX39B		DDX39B		4.31411e-32		137.61		69.979		LEFNQVVIFVKSVQRCIALAQLLVEQNFPAI			C	IALAQLLVEQNFPAIAIHR		3		-0.17455		1.11487		1.15121		0.141832		0.156874
O95373	Importin-7		IPO7		1.15989e-09		95.662		63.691		LEVIILQCKGRGIDQCIPLFVEAALERLTRE		GIDQ	C	IPLFVEAALER		2		-0.17353		0.953323		0.921738		0.147477		-0.0689625
P33991	DNA replication licensing factor MCM4		MCM4		2.81986e-24		130.02		117.84		LGEINVIGEPFLNVNCEHIKSFDKNLYRQLI		LGEINVIGEPFLNVN	C	EHIK		3		0.066093		1.06241		1.05661		0.105947		0.087345
P22314	Ubiquitin-like modifier-activating enzyme 1		UBA1		2.22504e-10		107.35		48.899		LGKQKYFLVGAGAIGCELLKNFAMIGLGCGE		YFLVGAGAIG	C	ELLK		2		0.46439		0.945995		0.895868		0.167001		-0.0800952
P13639	Elongation factor 2		EEF2		5.90902e-33		167.2		105.65		LHLEICLKDLEEDHACIPIKKSDPVVSYRET		DLEEDHA	C	IPIKK		3		0.21962		0.934826		0.889999		0.102123		-0.0972308
P35579	Myosin-9		MYH9		1.95203e-87		242.19		106.32		LKKLEEEQIILEDQNCKLAKEKKLLEDRIAE		LEEEQIILEDQN	C	K		2		-0.83567		0.895151		0.919266		0.0929821		-0.159797
H7C118	Protein phosphatase 1 regulatory subunit 7		PPP1R7		8.91928e-24		163.51		163.51		LKKVKTLCLRQNLIKCIENLEELQSLRELDL			C	IENLEELQSLR		2		-0.51983		0.961556		0.959057		0.0337481		-0.0565573
E9PG15	14-3-3 protein theta		YWHAQ		5.33933e-26		160.52		142.1		LKMKGDYFRYLAEVACGDDRKQTIDNSQGAY		YLAEVA	C	GDDRK		2		1.1079		0.954197		0.927878		0.0520358		-0.0676403
Q8TEX9	Importin-4		IPO4		6.86415e-14		118.52		47.506		LKSVPLGHTHHLAKACYALENFVENLGPKVQ		A	C	YALENFVENLGPK		2		0.64715		0.929325		0.946469		0.11394		-0.105744
P06733	Alpha-enolase		ENO1		3.18379e-63		213.67		51.771		LKVNQIGSVTESLQACKLAQANGWGVMVSHR		VNQIGSVTESLQA	C	K		2		3.0642		1.02034		0.995588		0.153327		0.0290497
P13489	Ribonuclease inhibitor		RNH1		1.14137e-09		69.088		51.31		LLANHSLRELDLSNNCLGDAGILQLVESVRQ		ELDLSNN	C	LGDAGILQLVESVR		3		-0.32199		0.962213		0.928295		0.182679		-0.0555719
Q14008	Cytoskeleton-associated protein 5		CKAP5		2.37271e-05		99.973		93.096		LLKGLDNKNPKIIVACIETLRKALSEFGSKI		IIVA	C	IETLR		2		0.25251		0.884712		0.86864		0.148351		-0.17672
P36578	60S ribosomal protein L4		RPL4		1.09675e-09		134.51		123.86		LNILKLAPGGHVGRFCIWTESAFRKLDELYG		F	C	IWTESAFR		2		-0.8972		0.956446		0.941415		0.0994489		-0.064245
Q9Y5B9	FACT complex subunit SPT16		SUPT16H		1.34491e-12		127.36		127.36		LQEELLKELRHGVKICDVYNAVMDVVKKQKP		I	C	DVYNAVMDVVK		2		-0.70295		1.01778		1.00354		0.0882394		0.0254242
P35579	Myosin-9		MYH9		1.13747e-74		238.32		238.32		LRARLTAKKQELEEICHDLEARVEEEEERCQ		KQELEEI	C	HDLEAR		2		-0.47695		0.924938		0.918347		0.0333993		-0.112572
P61978	Heterogeneous nuclear ribonucleoprotein K		HNRNPK		1.65842e-30		175.88		142.38		LRENTQTTIKLFQECCPHSTDRVVLIGGKPD		LFQE	C	CPHSTDR		2		-0.4165		0.999011		0.952211		0.122801		-0.00142759
K7ESL0	Spermidine synthase		SRM		1.96876e-33		145.88		127.32		LREVVKHPSVESVVQCEIDEDVIQVSKKFLP		HPSVESVVQ	C	EIDEDVIQVSK		3		0.015371		1.01732		1.01598		0.0698299		0.0247749
H3BNF0	Cytosolic Fe-S cluster assembly factor NUBP2		NUBP2		1.9142e-09		98.943		98.943		LRHAGKKVGILDVDLCGPSIPRMLGAQGRAV		VGILDVDL	C	GPSIPR		2		3.187		0.984316		0.965704		0.227965		-0.0228066
P31930	Cytochrome b-c1 complex subunit 1		UQCRC1		3.19712e-32		142.43		81.016		LRNALVSHLDGTTPVCEDIGRSLLTYGRRIP		NALVSHLDGTTPV	C	EDIGR		3		0.13273		0.98898		1.01561		0.124889		-0.0159869
G5E9G0	60S ribosomal protein L3		RPL3		4.51987e-93		267.93		166.7		LRTFKTVFAEHISDECKRRFYKNWHKSKKKA		TVFAEHISDE	C	KR		3		0.48138		0.99733		0.978919		0.0919025		-0.00385695
P78527	DNA-dependent protein kinase catalytic subunit		PRKDC		1.40254e-17		146.79		129.54		LRYVMERKNILEESLCELVAKQLKQHQNTME		NILEESL	C	ELVAK		2		0.073585		0.934426		0.969536		0.119404		-0.0978481
A0A087WVQ6	Clathrin heavy chain 1		CLTC		4.43461e-24		162.22		76.357		LSVYLRANVPNKVIQCFAETGQVQKIVLYAK		VIQ	C	FAETGQVQK		2		0.19802		0.93227		0.919964		0.137511		-0.10118
J3QSB5	60S ribosomal protein L36		RPL36		3.37637e-27		175.41		70.942		LTKHTKFVRDMIREVCGFAPYERRAMELLKV		EV	C	GFAPYER		2		2.1147		1.03225		1.00453		0.0598094		0.0457951
P26639	Threonine--tRNA ligase, cytoplasmic		TARS		1.18381e-18		122.49		59.154		LTRVRRFQQDDAHIFCAMEQIEDEIKGCLDF		FQQDDAHIF	C	AMEQIEDEIK		3		-0.64287		0.903524		0.871245		0.145115		-0.146365
P62937	Peptidyl-prolyl cis-trans isomerase		PPIA		3.934e-210		304.42		105.24		MANAGPNTNGSQFFICTAKTEWLDGKHVVFG		HTGPGILSMANAGPNTNGSQFFI	C	TAK		3		0.25873		1.02258		1.02544		0.06284		0.0322107
O95373	Importin-7		IPO7		6.35887e-74		214.45		112.24		MCKKVLTGVAGEDAECHAAKLLEVIILQCKG		VLTGVAGEDAE	C	HAAK		3		-0.093406		0.90394		0.887813		0.130288		-0.145702
E9PKG1	Protein arginine N-methyltransferase 1		PRMT1		4.25274e-27		142.39		46.318		MFAAKAGARKVIGIECSSISDYAVKIVKANK		VIGIE	C	SSISDYAVK		3		-0.64247		1.0061		1.04977		0.105283		0.00877977
J3KPG2	Translationally-controlled tumor protein		TPT1		7.17246e-24		158.86		61.265		MFSDIYKIREIADGLCLEVEGKMVSRTEGNI		IREIADGL	C	LEVEGK		3		0.18155		1.03548		1.03569		0.0498222		0.0503027
E5RGJ2	ER membrane protein complex subunit 2		EMC2		9.43188e-05		67.997		53.448		MIAALDYGRDDLALFCLQELRRQFPGSHRVK		DDLALF	C	LQELR		2		-1.0859		0.915603		0.931242		0.0786355		-0.127206
E5RI99	60S ribosomal protein L30		RPL30		2.15535e-30		169.93		135.86		MIRQGKAKLVILANNCPALRKSEIEYYAMLA		LVILANN	C	PALR		2		0.69576		1.03182		0.999836		0.145576		0.0451982
P13010	X-ray repair cross-complementing protein 5		XRCC5		3.90245e-09		135.71		117.89		MKYKSEGKCFSVLGFCKSSQVQRRFFMGNQV			C	FSVLGFCK		2		-0.14643		1.01406		1.0223		0.148678		0.0201488
Q01581	Hydroxymethylglutaryl-CoA synthase, cytoplasmic		HMGCS1		2.04127e-06		80.318		61.11		MLSEYPIVDGKLSIQCYLSALDRCYSVYCKK		LSIQ	C	YLSALDR		2		1.5602		0.973518		0.990162		0.0432415		-0.0387212
P20073	Annexin A7		ANXA7		9.37282e-11		140.83		101.65		MQGAGTQERVLIEILCTRTNQEIREIVRCYQ		VLIEIL	C	TR		2		-0.48125		1.024		1.02046		0.157643		0.03421
P45974	Ubiquitin carboxyl-terminal hydrolase 5		USP5		8.92882e-22		135.72		90.348		MRENLWLNLTDGSILCGRRYFDGSGGNNHAV		ENLWLNLTDGSIL	C	GR		2		0.57581		1.0654		1.04418		0.127743		0.0914005
F5H2F4	C-1-tetrahydrofolate synthase, cytoplasmic		MTHFD1		1.80182e-06		53.998		50.432		MVKGEWIKPGAIVIDCGINYVPDDKKPNGRK		GEWIKPGAIVID	C	GINYVPDDK		3		-0.047903		0.887193		0.905571		0.0753851		-0.172681
K7EPL2	SUMO-activating enzyme subunit 2		UBA2		2.86832e-16		89.721		56.681		NALDNRAARNHVNRMCLAADVPLIESGTAGY		M	C	LAADVPLIESGTAGYLGQVTTIK		3		0.58772		1.01813		1.08314		0.138711		0.0259285
P04083	Annexin A1		ANXA1		7.93276e-50		171.79		171.79		NDIKAFYQKMYGISLCQAILDETKGDYEKIL		MYGISL	C	QAILDETKGDYEK		3		-0.44662		1.02951		1.00607		0.138344		0.0419609
P60174	Triosephosphate isomerase		TPI1		3.04743e-21		143.05		125.22		NGAFTGEISPGMIKDCGATWVVLGHSERRHV		D	C	GATWVVLGHSER		3		-0.24072		1.01854		0.964355		0.106005		0.0265001
P62979	Ubiquitin-40S ribosomal protein S27a		RPS27A		7.14762e-24		126.84		90.718		NGKISRLRRECPSDECGAGVFMASHFDRHYC		E	C	PSDECGAGVFMASHFDR		3		-0.38944		1.00342		0.9549		0.155154		0.00492266
E9PBS1	Multifunctional protein ADE2		PAICS		3.39603e-37		180.95		180.95		NHLEGKAAISNKITSCIFQLLQEAGIKTAFT		ITS	C	IFQLLQEAGIK		2		0.80865		0.919506		0.897278		0.157748		-0.121068
D6RB09	40S ribosomal protein S3a		RPS3A		2.006e-74		235.93		97.797		NKLIPDSIGKDIEKACQSIYPLHDVFVRKVK		A	C	QSIYPLHDVFVR		3		-0.20408		1.00481		1.00172		0.0832135		0.00692837
P00505	Aspartate aminotransferase		GOT2		8.9561e-33		153.75		153.75		NLDKEYLPIGGLAEFCKASAELALGENSEVL		NLDKEYLPIGGLAEF	C	K		2		-0.60189		1.02802		1.03754		0.0481977		0.0398743
P21291	Cysteine and glycine-rich protein 1		CSRP1		1.46843e-15		120.63		66.939		NLDSTTVAVHGEEIYCKSCYGKKYGPKGYGY		NLDSTTVAVHGEEIY	C	K		2		0.63755		0.995577		0.990326		0.182181		-0.00639481
E5RI99	60S ribosomal protein L30		RPL30		1.45761e-52		192.54		159.18		NNIELGTACGKYYRVCTLAIIDPGDSDIIRS		V	C	TLAIIDPGDSDIIR		2		0.63171		1.0215		1.02674		0.0537629		0.0306889
P07900	Heat shock protein HSP 90-alpha		HSP90AA1		1.64096e-60		193.27		49.537		NNIKLYVRRVFIMDNCEELIPEYLNFIRGVV		VFIMDN	C	EELIPEYLNFIR		2		0.63154		1.00855		1.00453		0.0603864		0.012279
P08238	Heat shock protein HSP 90-beta		HSP90AB1		3.27321e-50		176.21		44.662		NNIKLYVRRVFIMDSCDELIPEYLNFIRGVV		VFIMDS	C	DELIPEYLNFIR		3		-0.10546		1.02099		1.00637		0.0330191		0.0299705
P06733	Alpha-enolase		ENO1		2.33108e-06		137.13		44.349		NPKRIAKAVNEKSCNCLLLKVNQIGSVTESL		S	C	NCLLLK		2		2.708		0.982385		1.00186		0.104845		-0.0256395
O95336	6-phosphogluconolactonase		PGLS		7.21823e-06		100.92		87.184		NPLPAALVQPHTGKLCWFLDEAAARLLTVPF		L	C	WFLDEAAAR		2		0.085451		0.987715		0.965959		0.177247		-0.0178338
K7EQ55	DAZ-associated protein 1		DAZAP1		6.73338e-10		97.904		49.595		NSKSNKIFVGGIPHNCGETELREYFKKFGVV		IFVGGIPHN	C	GETELR		2		0.06809		1.03413		1.06429		0.0713653		0.0484226
D3YTB1	60S ribosomal protein L32		RPL32		2.09837e-55		226.51		138.21		NVKELEVLLMCNKSYCAEIAHNVSSKNRKAI		SY	C	AEIAHNVSSK		2		1.3125		1.01522		0.982895		0.106205		0.0217921
G3V295	Proteasome subunit alpha type		PSMA6		8.70063e-07		88.338		65.179		NWKYKYGYEIPVDMLCKRIADISQVYTQNAE		YGYEIPVDML	C	K		2		0.64495		1.01166		0.994609		0.127681		0.0167281
P49327	Fatty acid synthase		FASN		8.11532e-21		139.43		139.43		PEGTCKAFDTAGNGYCRSEGVVAVLLTKKSL		AFDTAGNGY	C	R		2		-0.22564		0.870298		0.855618		0.165629		-0.200419
O43776	Asparagine--tRNA ligase, cytoplasmic		NARS		6.27736e-36		170.18		164.68		PERLMTDTINEPILLCRFPVEIKSFYMQRCP		LMTDTINEPILL	C	R		2		-0.053579		0.965212		0.934491		0.107311		-0.0510826
P52272	Heterogeneous nuclear ribonucleoprotein M		HNRNPM		1.14533e-44		183.73		72.321		PFDFTWKMLKDKFNECGHVLYADIKMENGKS		FNE	C	GHVLYADIK		2		0.49027		1.02095		1.01446		0.0291303		0.0299174
Q92688	Acidic leucine-rich nuclear phosphoprotein 32 family member B		ANP32B		6.16534e-64		202.01		46.892		PLKKLECLKSLDLFNCEVTNLNDYRESVFKL		SLDLFN	C	EVTNLNDYR		2		-0.64113		1.02782		1.04058		0.0504324		0.0395936
H0YN26	Acidic leucine-rich nuclear phosphoprotein 32 family member A		ANP32A		6.16534e-64		202.01		42.705		PLKKLENLKSLDLFNCEVTNLNDYRENVFKL		SLDLFN	C	EVTNLNDYRENVFK		3		-0.84037		1.02782		1.04058		0.0504324		0.0395936
A0A087WYT3	Prostaglandin E synthase 3		PTGES3		0.00166784		99.919		69.383		PNDSKHKRTDRSILCCLRKGESGQSWPRLTK		SIL	C	CLR		2		-0.093737		1.11129		1.03062		0.22757		0.152239
F8WEA1	Serine/arginine-rich splicing factor 7		SRSF7		0.000262163		104.21		89.142		PPARRPFDPNDRCYECGEKGHYAYDCHRYSR			C	YECGEK		2		-0.40936		1.04392		0.930409		0.344398		0.0620091
P30050	60S ribosomal protein L12		RPL12		2.53243e-64		225.85		74.853		PPKFDPNEIKVVYLRCTGGEVGATSALAPKI			C	TGGEVGATSALAPK		3		-0.95101		1.02488		0.979094		0.114866		0.0354578
P13010	X-ray repair cross-complementing protein 5		XRCC5		1.92986e-34		153.06		54.253		PQVGVAFPHIKHNYECLVYVQLPFMEDLRQY		HNYE	C	LVYVQLPFMEDLR		3		-0.49047		1.01119		1.024		0.0683886		0.016059
P62906	60S ribosomal protein L10a		RPL10A		8.19552e-65		210.34		119.02		PRPKFSVCVLGDQQHCDEAKAVDIPHMDIEA		FSVCVLGDQQH	C	DEAK		3		-0.58927		0.952999		0.963721		0.0762285		-0.0694541
B4DNK4	Pyruvate kinase		PKM		7.01884e-29		186.46		47.039		PTEATAVGAVEASFKCCSGAIIVLTKSGRSA			C	CSGAIIVLTK		2		3.6446		0.968875		0.956799		0.177784		-0.0456175
C9JPM4	ADP-ribosylation factor 4		ARF4		1.36112e-09		104.55		54.09		PTIGFNVETVEYKNICFTVWDVGGQDRIRPL		NI	C	FTVWDVGGQDR		2		-1.1085		1.01655		1.00522		0.0480773		0.0236746
O43776	Asparagine--tRNA ligase, cytoplasmic		NARS		2.81013e-06		80.387		74.296		PTPYYWYTDQRKYGTCPHGGYGLGLERFLTW		YGT	C	PHGGYGLGLER		3		0.73272		0.915972		0.89343		0.203093		-0.126625
P51858	Hepatoma-derived growth factor		HDGF		8.23445e-42		155.49		117.84		PTVKASGYQSSQKKSCVEEPEPEPEAAEGDG		S	C	VEEPEPEPEAAEGDGDKK		3		-0.4848		1.10057		1.15306		0.106006		0.138247
Q9Y265	RuvB-like 1		RUVBL1		1.35109e-14		145.23		122.18		QAASGLVGQENAREACGVIVELIKSKKMAGR		EA	C	GVIVELIK		2		-0.1728		1.01568		1.00139		0.100811		0.0224392
E9PBS1	Multifunctional protein ADE2		PAICS		6.90201e-10		117.93		49.298		QAIFEILEKSWLPQNCTLVDMKIEFGVDVTT		SWLPQN	C	TLVDMK		2		0.11889		0.921781		0.925555		0.0386895		-0.117504
E9PNE6	Heat shock cognate 71 kDa protein		HSPA8		3.61425e-40		221.59		81.185		QGKINDEDKQKILDKCNEIINWLDKNQTAEK		ILDK	C	NEIINWLDK		3		-0.67766		0.997491		0.967523		0.0815996		-0.00362357
Q13162	Peroxiredoxin-4		PRDX4		1.18419e-61		196.1		64.538		QGWETEERPRTREEECHFYAGGQVYPGEASR		TREEE	C	HFYAGGQVYPGEASR		4		-0.13471		1.11699		1.03848		0.242887		0.159619
B3KXD6	Pescadillo homolog		PES1		2.97195e-06		82.651		73.834		QIVDRPGQQTSVIGRCYVQPQWVFDSVNARL			C	YVQPQWVFDSVNAR		2		-0.068873		1.01659		1.00063		0.0526929		0.0237441
Q5JXI8	Four and a half LIM domains protein 1		FHL1		6.71996e-12		144.77		41.704		QKDGHHCCLKCFDKFCANTCVECRKPIGADS		F	C	ANTCVECR		3		0.10612		0.97705		0.919574		0.195928		-0.0334964
B0QY90	Eukaryotic translation initiation factor 3 subunit L		EIF3L		1.54846e-14		111.22		79.393		QKGDPQVYEELFSYSCPKFLSPVVPNYDNVH		GDPQVYEELFSYS	C	PK		2		-0.15976		1.02156		1.01493		0.0638156		0.0307739
P60174	Triosephosphate isomerase		TPI1		4.87708e-43		173.37		51.798		QKVAHALAEGLGVIACIGEKLDEREAGITEK		VAHALAEGLGVIA	C	IGEK		2		-0.032922		0.999261		0.941713		0.143583		-0.00106625
E9PBF6	Lamin-B1		LMNB1		3.19898e-40		212.09		43.761		QLADETLLKVDLENRCQSLTEDLEFRKSMYE			C	QSLTEDLEFRK		2		-3.8094		1.03482		1.04006		0.0218026		0.0493793
P52209	6-phosphogluconate dehydrogenase, decarboxylating		PGD		1.7202e-16		149.96		149.96		QNLLLDDFFKSAVENCQDSWRRAVSTGVQAG		SAVEN	C	QDSWR		2		-0.29691		1.03729		0.956906		0.189256		0.0528236
P78371	T-complex protein 1 subunit beta		CCT2		5.99033e-36		170.74		170.74		QQILDEAERSLHDALCVLAQTVKDSRTVYGG		SLHDAL	C	VLAQTVK		2		0.27568		0.986393		0.980408		0.0369125		-0.0197654
P55884	Eukaryotic translation initiation factor 3 subunit B		EIF3B		2.51371e-15		120.77		103.13		QRFSHQGVQLIDFSPCERYLVTFSPLMDTQD		FSHQGVQLIDFSP	C	ER		3		0.74929		0.980304		0.966439		0.0483551		-0.0286991
P08238	Heat shock protein HSP 90-beta		HSP90AB1		9.70889e-168		302.73		86.213		QSKILKVIRKNIVKKCLELFSELAEDKENYK		K	C	LELFSELAEDKENYKK		4		0.76052		0.994563		1.0081		0.0981491		-0.00786485
P07900	Heat shock protein HSP 90-alpha		HSP90AA1		6.20133e-98		243.92		72.583		QSKILKVIRKNLVKKCLELFTELAEDKENYK		K	C	LELFTELAEDKENYKK		4		0.17165		0.989984		0.997668		0.0692795		-0.0145233
P60174	Triosephosphate isomerase		TPI1		9.29703e-37		184.31		82.85		QSTRIIYGGSVTGATCKELASQPDVDGFLVG		IIYGGSVTGAT	C	K		3		0.16655		1.02841		0.993252		0.207261		0.0404097
P54136	Arginine--tRNA ligase, cytoplasmic		RARS		1.1053e-09		114.72		114.72		QTGKILKVNMWRMLLCEAVAAVMAKGFDILG		MLL	C	EAVAAVMAK		2		-0.46825		0.954861		0.928525		0.202076		-0.0666379
P84103	Serine/arginine-rich splicing factor 3		SRSF3		0.000735936		83.229		74.832		RDAADAVRELDGRTLCGCRVRVELSNGEKRS		TL	C	GCR		2		-0.58338		1.08974		1.07768		0.0901946		0.123986
P50991	T-complex protein 1 subunit delta		CCT4		5.83923e-42		164.53		164.53		RDIKIVKKLGGTIDDCELVEGLVLTQKVSNS		LGGTIDD	C	ELVEGLVLTQK		2		0.30153		0.993776		0.995049		0.0438567		-0.00900737
P26639	Threonine--tRNA ligase, cytoplasmic		TARS		1.92926e-09		85.737		56.488		RDQELYFFHELSPGSCFFLPKGAYIYNALIE		DQELYFFHELSPGS	C	FFLPK		3		-0.056119		0.962579		0.917869		0.133882		-0.0550229
K7EIT4	14-3-3 protein epsilon		YWHAE		2.02564e-23		160.86		40.377		REYRQMVETELKLICCDILDVLDKHLIPAAN		LI	C	CDILDVLDK		3		-0.4101		1.06161		1.08302		0.0999924		0.0862557
P08238	Heat shock protein HSP 90-beta		HSP90AB1		4.45737e-42		163.18		82.8		RGFEVVYMTEPIDEYCVQQLKEFDGKSLVSV		RGFEVVYMTEPIDEY	C	VQQLK		3		0.099258		0.98422		1.00121		0.046624		-0.0229475
P08574	Cytochrome c1, heme protein		CYC1		2.55598e-60		181.85		136.64		RHGGEDYVFSLLTGYCEPPTGVSLREGLYFN		HGGEDYVFSLLTGY	C	EPPTGVSLR		3		-1.5075		1.02703		1.01881		0.0549987		0.0384752
P50991	T-complex protein 1 subunit delta		CCT4		9.32607e-21		167.12		50.95		RLTEYSRTLSGMESYCVRAFADAMEVIPSTL		TLSGMESY	C	VR		2		-0.16474		1.00587		0.946354		0.168868		0.0084497
Q06830	Peroxiredoxin-1		PRDX1		1.28319e-69		184.2		150.36		RLVQAFQFTDKHGEVCPAGWKPGSDTIKPDV		HGEV	C	PAGWKPGSDTIKPDVQK		3		0.70296		1.02185		1.06386		0.119378		0.0311873
Q13162	Peroxiredoxin-4		PRDX4		2.69336e-28		128.88		74.364		RLVQAFQYTDKHGEVCPAGWKPGSETIIPDP		HGEV	C	PAGWKPGSETIIPDPAGK		4		0.59915		1.03157		1.05814		0.105582		0.0448404
P53007	Tricarboxylate transport protein		SLC25A1		0.000108078		66.267		59.265		RMQGLEAHKYRNTWDCGLQILKKEGLKAFYK		NTWD	C	GLQILK		2		-0.37258		1.03221		1.0218		0.0810228		0.0457323
P35998	26S protease regulatory subunit 7		PSMC2		6.20626e-05		69.331		49.595		RMVRELFEMARTKKACLIFFDEIDAIGGARF		A	C	LIFFDEIDAIGGAR		2		1.8391		1.01785		1.00355		0.177114		0.0255277
B1AK85	F-actin-capping protein subunit beta		CAPZB		1.01543e-24		166.71		133.15		RRCDPEPRKSDQQLDCALDLMRRLPPQQIEK		SDQQLD	C	ALDLMR		2		-1.3217		1.0003		0.94296		0.214961		0.000438873
E7ERF2	T-complex protein 1 subunit alpha		TCP1		3.64927e-12		127.02		58.04		RTSASIILRGANDFMCDEMERSLHDALCVVK		GANDFM	C	DEMER		3		-0.30526		0.959193		0.95923		0.07525		-0.0601067
J3KR24	Isoleucine--tRNA ligase, cytoplasmic		IARS		4.54919e-06		81.904		53.377		RVENMVDQLLRNNDLCYWVPELVREKRFGNW		NNDL	C	YWVPELVR		2		-0.51467		0.926017		0.901543		0.106419		-0.110889
P20042	Eukaryotic translation initiation factor 2 subunit 2		EIF2S2		4.72388e-15		132.17		132.17		RVGTKKTSFVNFTDICKLLHRQPKHLLAFLL		TSFVNFTDI	C	K		2		-1.0088		1.19365		0.990192		0.618294		0.255383
E9PCY7	Heterogeneous nuclear ribonucleoprotein H		HNRNPH1		3.87705e-98		227.4		79.676		RYGDGGSTFQSTTGHCVHMRGLPYRATENDI		YGDGGSTFQSTTGH	C	VHMR		3		-0.76118		1.06476		1.07511		0.131536		0.0905257
P52597	Heterogeneous nuclear ribonucleoprotein F		HNRNPF		8.28001e-73		210.09		70.117		RYGDSEFTVQSTTGHCVHMRGLPYKATENDI		YGDSEFTVQSTTGH	C	VHMR		4		-0.82488		1.08737		1.07571		0.0956698		0.120845
Q5HY54	Filamin-A		FLNA		3.57004e-25		132.14		52.451		RYWPQEAGEYAVHVLCNSEDIRLSPFMADIR		YWPQEAGEYAVHVL	C	NSEDIR		3		-1.9014		0.913077		0.912083		0.0307245		-0.131191
H0Y8C6	Importin-5		IPO5		5.80964e-27		143.43		66.152		SADSKTKENVNATENCISAVGKIMKFKPDCV		TKENVNATEN	C	ISAVGK		3		0.42118		0.841058		0.866571		0.0744801		-0.249723
Q9Y4W2	Ribosomal biogenesis protein LAS1L		LAS1L		2.36047e-05		76.326		52.576		SAGQWEARRGWRLFNCSASLDWPRMVESCLG		LFN	C	SASLDWPR		2		0.78783		0.984264		1.02876		0.1485		-0.0228827
Q5SZU1	D-3-phosphoglycerate dehydrogenase		PHGDH		2.14487e-45		184.76		74.475		SCPHLGASTKEAQSRCGEEIAVQFVDMVKGK			C	GEEIAVQFVDMVK		2		0.50077		0.970167		0.985212		0.197811		-0.0436949
J3KS05	Chromobox protein homolog 1		CBX1		1.14586e-32		166.7		155.86		SDEADLVPAKEANVKCPQVVISFYEERLTWH			C	PQVVISFYEER		2		-0.11752		1.02497		0.997493		0.0829784		0.0355879
H0YN26	Acidic leucine-rich nuclear phosphoprotein 32 family member A		ANP32A		1.80438e-54		223.55		85.45		SDNRVSGGLEVLAEKCPNLTHLNLSGNKIKD			C	PNLTHLNLSGNK		3		1.6522		1.01179		1.01499		0.0501983		0.0169102
P62633	Cellular nucleic acid-binding protein		CNBP		1.62169e-46		195.1		195.1		SDRGFQFVSSSLPDICYRCGESGHLAKDCDL		GFQFVSSSLPDI	C	YR		2		0.12697		0.99792		1.02087		0.175601		-0.00300394
J3KTM9	Importin subunit beta-1		KPNB1		5.13475e-17		132.31		46.318		SDYDMVDYLNELRESCLEAYTGIVQGLKGDQ		ES	C	LEAYTGIVQGLK		3		0.31086		0.965405		0.957303		0.139189		-0.0507937
K7ERT7	Synaptic vesicle membrane protein VAT-1 homolog		VAT1		4.51283e-13		136.7		123.95		SEGAAAAAASPPLLRCLVLTGFGGYDKVKLQ			C	LVLTGFGGYDK		2		-0.31321		0.974372		0.97145		0.135294		-0.0374553
O75643	U5 small nuclear ribonucleoprotein 200 kDa helicase		SNRNP200		1.17078e-09		102.64		63.682		SFIQAALGDQPRDILCGAADEVLAVLKNEKL		DIL	C	GAADEVLAVLK		2		-0.55969		0.983247		1.03186		0.119		-0.0243745
P30086	Phosphatidylethanolamine-binding protein 1		PEBP1		4.3438e-22		129.36		84.375		SFRKKYELRAPVAGTCYQAEWDDYVPKLYEQ		APVAGT	C	YQAEWDDYVPK		2		-0.71075		1.05671		1.0335		0.0543089		0.0795729
P12235	ADP/ATP translocase 1		SLC25A4		1.88856e-21		146.79		70.451		SGRKGADIMYTGTVDCWRKIAKDEGAKAFFK		KGADIMYTGTVD	C	WR		3		0.37482		1.02509		1.01183		0.0730259		0.0357532
P05141	ADP/ATP translocase 2		SLC25A5		3.68481e-94		235.73		213.49		SGRKGTDIMYTGTLDCWRKIARDEGGKAFFK		KGTDIMYTGTLD	C	WR		2		-0.62683		1.02348		1.01753		0.0744697		0.0334847
P30050	60S ribosomal protein L12		RPL12		1.7808e-113		263.75		96.673		SGTIKEILGTAQSVGCNVDGRHPHDIIDDIN		EILGTAQSVG	C	NVDGR		3		-0.60437		0.984303		0.980931		0.0665106		-0.0228257
P62979	Ubiquitin-40S ribosomal protein S27a		RPS27A		6.58463e-25		166.62		166.62		SHFDRHYCGKCCLTYCFNKPEDK________			C	CLTYCFNKPEDK		3		-0.98874		1.10524		1.10315		0.0510038		0.144354
D6R9I9	ATP-binding cassette sub-family E member 1		ABCE1		9.60252e-17		127.3		127.3		SILDRKDETKTQAIVCQQLDLTHLKERNVED		TQAIV	C	QQLDLTHLK		2		-0.23935		0.953907		0.873803		0.196058		-0.0680789
B7Z4L4	Dolichyl-diphosphooligosaccharide--protein glycosyltransferase subunit 1		RPN1		6.2935e-28		160.84		121.24		SITKDPAAEARMKVACITEQVLTLVNKRIGL		VA	C	ITEQVLTLVNK		2		-0.0030491		1.02425		0.993737		0.0977879		0.0345714
E9PNE6	Heat shock cognate 71 kDa protein		HSPA8		2.48586e-36		140.35		118.19		SKGPAVGIDLGTTYSCVGVFQHGKVEIIAND		GPAVGIDLGTTYS	C	VGVFQHGK		3		-0.20685		1.04072		1.03531		0.11422		0.0575877
O14929	Histone acetyltransferase type B catalytic subunit		HAT1		5.15799e-05		94.465		61.815		SKSYVKLRDFVLVKLCQDLPCFSREKLMQGF		L	C	QDLPCFSR		3		-0.24428		0.96061		0.900302		0.154947		-0.0579769
P13010	X-ray repair cross-complementing protein 5		XRCC5		3.90245e-09		135.71		117.89		SKVDEEQMKYKSEGKCFSVLGFCKSSQVQRR			C	FSVLGFCK		2		-0.14643		1.01406		1.0223		0.148678		0.0201488
P12277	Creatine kinase B-type		CKB		4.5327e-54		218.5		166.48		SMQKGGNMKEVFTRFCTGLTQIETLFKSKDY		F	C	TGLTQIETLFK		2		0.17366		1.0081		0.986981		0.122718		0.0116327
P25398	40S ribosomal protein S12		RPS12		2.83039e-54		208.83		180.27		SNCDEPMYVKLVEALCAEHQINLIKVDDNKK		LVEAL	C	AEHQINLIK		2		0.31441		0.997247		0.987143		0.0436616		-0.00397748
P49721	Proteasome subunit beta type-2		PSMB2		0.000143382		96.51		89.123		SPTAAANFTRRNLADCLRSRTPYHVNLLLAG		NLAD	C	LR		2		0.30795		1.07169		1.02391		0.115753		0.099892
O15371	Eukaryotic translation initiation factor 3 subunit D		EIF3D		5.77741e-06		127.56		116.73		SQINLSVENAWGILRCVIDICMKLEEGKYLI			C	VIDICMK		2		-2.0157		0.997477		0.985819		0.143274		-0.00364465
M0R117	60S ribosomal protein L18a		RPL18A		2.1956e-22		152.16		128.35		SQLKKMKKSSGEIVYCGQVFEKSPLRVKNFG		SSGEIVY	C	GQVFEK		2		-0.047187		1.02583		1.01943		0.10157		0.0367892
O75643	U5 small nuclear ribonucleoprotein 200 kDa helicase		SNRNP200		4.75256e-22		136.81		136.81		SRKQTRLTAIDILTTCAADIQRQRFLHCTEK		LTAIDILTT	C	AADIQR		2		1.748		0.94554		0.984405		0.20778		-0.0807903
O00567	Nucleolar protein 56		NOP56		9.85004e-17		127.03		118.2		SRYLANKCSIASRIDCFSEVPTSVFGEKLRE		ID	C	FSEVPTSVFGEK		2		0.0026452		1.01901		0.978906		0.117295		0.0271696
P30153	Serine/threonine-protein phosphatase 2A 65 kDa regulatory subunit A alpha		PPP2R1A		6.37178e-17		139.86		84.507		SSAVKAELRQYFRNLCSDDTPMVRRAAASKL		NL	C	SDDTPMVR		2		0.1173		0.988372		0.968765		0.115411		-0.016874
P49368	T-complex protein 1 subunit gamma		CCT3		2.01212e-14		122.63		82.663		SSITTKAISRWSSLACNIALDAVKMVQFEEN		WSSLA	C	NIALDAVK		2		1.3329		0.957957		0.964278		0.0466442		-0.0619671
G3V1A4	Cofilin-1		CFL1		4.97143e-15		149.96		102.28		STPEEVKKRKKAVLFCLSEDKKNIILEEGKE		KAVLF	C	LSEDKK		3		1.298		0.940905		0.910494		0.107092		-0.0878789
O15371	Eukaryotic translation initiation factor 3 subunit D		EIF3D		5.77741e-06		127.56		116.73		SVENAWGILRCVIDICMKLEEGKYLILKDPN			C	VIDICMK		2		-2.0157		0.954295		0.93686		0.0655516		-0.0674931
P13639	Elongation factor 2		EEF2		8.45137e-14		156.26		133.83		SVVAGFQWATKEGALCEENMRGVRFDVHDVT		EGAL	C	EENMR		2		-0.46746		0.987919		1.0075		0.0502271		-0.0175349
P30041	Peroxiredoxin-6		PRDX6		5.93646e-26		142.08		138.45		SWGILFSHPRDFTPVCTTELGRAAKLAPEFA		DFTPV	C	TTELGR		2		0.1023		1.06567		1.02664		0.104145		0.0917604
J3KTL2	Serine/arginine-rich splicing factor 1		SRSF1		3.82703e-12		126.48		84.169		SWQDLKDHMREAGDVCYADVYRDGTGVVEFV		EAGDV	C	YADVYR		2		0.17557		1.0525		1.02162		0.145554		0.073814
A0A096LNY5	Adenylosuccinate lyase		ADSL		6.03265e-26		135.02		74.475		SYRSPLASRYASPEMCFVFSDRYKFRTWRQL		YASPEM	C	FVFSDR		2		-2.5791		0.962533		0.903928		0.162394		-0.0550919
B4DNK4	Pyruvate kinase		PKM		2.90233e-16		104.52		98.684		TARQAHLYRGIFPVLCKDPVQEAWAEDVDLR		GIFPVL	C	KDPVQEAWAEDVDLR		3		0.37412		0.966783		0.959457		0.0380318		-0.0487353
B4DNK4	Pyruvate kinase		PKM		7.01884e-29		186.46		47.039		TEATAVGAVEASFKCCSGAIIVLTKSGRSAH			C	CSGAIIVLTK		2		3.6446		0.968875		0.956799		0.177784		-0.0456175
P62701	40S ribosomal protein S4, X		RPS4X		2.4484e-130		277.94		85.28		TGKITDFIKFDTGNLCMVTGGANLGRIGVIT		FDTGNL	C	MVTGGANLGR		3		-0.44393		0.97322		0.969234		0.0693449		-0.0391626
Q01518	Adenylyl cyclase-associated protein 1		CAP1		6.1184e-52		176.56		134.37		TGLKLERALLVTASQCQQPAENKLSDLLAPI		ALLVTASQ	C	QQPAENK		2		1.4611		0.974453		0.949865		0.076566		-0.0373358
Q5JXI8	Four and a half LIM domains protein 1		FHL1		1.67999e-17		143.31		132.79		TGSFFPKGEDFYCVTCHETKFAKHCVKCNKA		GEDFY	C	VTCHETK		2		-0.36575		0.972171		0.91352		0.125773		-0.0407174
P38117	Electron transfer flavoprotein subunit beta		ETFB		1.60642e-15		122.01		122.01		TGVVTDGVKHSMNPFCEIAVEEAVRLKEKKL		HSMNPF	C	EIAVEEAVR		2		-0.83528		0.991408		0.977748		0.0901011		-0.0124491
H0YAM7	Guanine nucleotide-binding protein subunit beta-2-like 1		GNB2L1		4.81896e-65		175		170.1		TGYLNTVTVSPDGSLCASGGKDGQAMLWDLN		TNHIGHTGYLNTVTVSPDGSL	C	ASGGK		3		-0.049357		0.977733		0.966227		0.0532104		-0.0324883
O14617	AP-3 complex subunit delta-1		AP3D1		4.40316e-06		87.519		84.946		THPKSVQSHKDLILQCLDDKDESIRLRALDL		DLILQ	C	LDDKDESIR		3		-0.35303		0.921139		0.92067		0.120892		-0.11851
P60953	Cell division control protein 42 homolog		CDC42		5.12988e-36		184.24		147.19		TIKCVVVGDGAVGKTCLLISYTTNKFPSEYV		T	C	LLISYTTNK		2		0.65013		0.951752		0.965947		0.0841755		-0.0713431
Q53GQ0	Estradiol 17-beta-dehydrogenase 12		HSD17B12		1.002e-53		200.55		200.55		TIYSATKTFVDFFSQCLHEEYRSKGVFVQSV		TFVDFFSQ	C	LHEEYR		2		-0.97879		1.07063		1.05744		0.145251		0.0984605
Q15029	116 kDa U5 small nuclear ribonucleoprotein component		EFTUD2		2.83932e-10		103.88		98.281		TLCGHLHHGKTCFVDCLIEQTHPEIRKRYDQ		T	C	FVDCLIEQTHPEIR		3		-0.24902		0.965345		0.969753		0.13702		-0.0508836
A0A087WYC1	Heat shock 70 kDa protein 4		HSPA4		9.15858e-65		209.89		209.89		TLGGRKFDEVLVNHFCEEFGKKYKLDIKSKI		KFDEVLVNHF	C	EEFGK		3		-0.27212		0.930885		0.99981		0.161968		-0.103325
O95373	Importin-7		IPO7		9.1021e-06		105.98		105.98		TLLSDTKYLEMIYSMCKKVLTGVAGEDAECH		YLEMIYSM	C	K		2		-1.2266		0.868564		0.857081		0.261674		-0.203296
G3V5E4	Glucosamine 6-phosphate N-acetyltransferase		GNPNAT1		6.38934e-09		98.337		45.28		TLLSKKLNCYKITLECLPQNVGFYKKFGYTV		ITLE	C	LPQNVGFYK		2		0.98765		0.981558		0.937423		0.0786835		-0.0268543
Q9Y4R8	Telomere length regulation protein TEL2 homolog		TELO2		6.98824e-05		73.834		52.527		TPLPQQRHVSKAVLICLAQLGEPELRDSRDE		AVLI	C	LAQLGEPELR		2		-1.4395		0.936717		0.947592		0.0683873		-0.0943149
P26639	Threonine--tRNA ligase, cytoplasmic		TARS		4.855e-39		219.51		125.82		TPTTTVYRCGPLIDLCRGPHVRHTGKIKALK			C	GPLIDLCR		2		-0.31606		0.983227		0.902587		0.245772		-0.0244041
J3KTA4	Probable ATP-dependent RNA helicase DDX5		DDX5		2.34496e-54		209.39		89.911		TRELAQQVQQVAAEYCRACRLKSTCIYGGAP		ELAQQVQQVAAEY	C	R		3		-1.3279		1.09299		1.02587		0.268551		0.128277
P21796	Voltage-dependent anion-selective channel protein 1		VDAC1		4.17996e-09		110.98		89.382		TRFGIAAKYQIDPDACFSAKVNNSSLIGLGY		YQIDPDA	C	FSAK		2		-0.16545		1.03749		1.03731		0.0329025		0.0530971
Q5HY54	Filamin-A		FLNA		2.26195e-42		177.04		102.89		TRRRRAPSVANVGSHCDLSLKIPEISIQDMT		RAPSVANVGSH	C	DLSLK		3		0.36652		0.941359		0.968196		0.239018		-0.0871828
Q02952	A-kinase anchor protein 12		AKAP12		6.31935e-63		215.51		205.87		TSLKWKSDEVDEQVACQEVKVSVAIEDLEPE		SDEVDEQVA	C	QEVK		2		-0.076161		0.953228		0.958922		0.0305752		-0.0691063
H3BLZ8	Probable ATP-dependent RNA helicase DDX17		DDX17		4.99465e-43		167.28		120.63		TTSSANNPNLMYQDECDRRLRGVKDGGRRDS		TTSSANNPNLMYQDE	C	DRR		3		-1.2237		1.07553		1.09486		0.060003		0.10505
F5H5D3	Tubulin alpha-1C chain		TUBA1C		7.34312e-34		154.69		60.307		TVVPGGDLAKVQRAVCMLSNTTAVAEAWARL		AV	C	MLSNTTAVAEAWAR		2		1.6121		0.968702		0.928809		0.0908066		-0.0458747
Q01581	Hydroxymethylglutaryl-CoA synthase, cytoplasmic		HMGCS1		1.32607e-17		144.65		72.096		TVVQNLMERNNLSYDCIGRLEVGTETIIDKS		NNLSYD	C	IGR		2		-1.1626		1.00606		0.969041		0.103743		0.00871814
P52907	F-actin-capping protein subunit alpha-1		CAPZA1		1.40546e-33		152.01		142.58		TVYAKTIDGQQTIIACIESHQFQPKNFWNGR		TIDGQQTIIA	C	IESHQFQPK		3		0.14715		1.05437		1.02996		0.0920908		0.0763778
B4DV51	GTP-binding nuclear protein Ran		RAN		1.25792e-30		168.61		164.68		TYKNVPNWHRDLVRVCENIPIVLCGNKVDIK		V	C	ENIPIVLCGNK		2		0.090587		1.10936		1.12351		0.136247		0.149731
P52272	Heterogeneous nuclear ribonucleoprotein M		HNRNPM		7.11484e-06		119.29		81.296		TYVELLMDAEGKSRGCAVVEFKMEESMKKAA		G	C	AVVEFK		2		1.548		1.14551		1.08592		0.2177		0.195994
G3V0E4	Mitochondrial-processing peptidase subunit beta		PMPCB		7.93812e-18		117.79		96.745		VADMLHVVQKEWMRLCTSVTESEVARARNLL		L	C	TSVTESEVAR		2		0.27292		0.917855		0.93348		0.0983663		-0.123662
M0QYS1	60S ribosomal protein L13a		RPL13A		1.46529e-108		278.37		215.71		VAKQVLLGRKVVVVRCEGINISGNFYRNKLK			C	EGINISGNFYR		2		-0.51496		0.978291		0.980262		0.0891926		-0.0316645
Q08211	ATP-dependent RNA helicase A		DHX9		2.64729e-48		166.62		166.62		VDDWIKLQISHEAAACITGLRAAMEALVVEV		LQISHEAAA	C	ITGLR		2		0.19384		0.934879		0.953554		0.0675917		-0.0971488
P61978	Heterogeneous nuclear ribonucleoprotein K		HNRNPK		9.37282e-11		140.83		97.741		VECLNYQHYKGSDFDCELRLLIHQSLAGGII		GSDFD	C	ELR		2		-0.011516		1.06622		1.06777		0.0527346		0.092511
P30041	Peroxiredoxin-6		PRDX6		6.15312e-31		173.06		167.89		VEDHLAWSKDINAYNCEEPTEKLPFPIIDDR		DINAYN	C	EEPTEK		2		-1.0671		1.02912		1.02078		0.0666006		0.041406
P08238	Heat shock protein HSP 90-beta		HSP90AB1		5.21038e-14		105.91		73.091		VEKVTISNRLVSSPCCIVTSTYGWTANMERI		LVSSP	C	CIVTSTYGWTANMER		3		-0.0015914		1.00136		0.999547		0.0677073		0.00195466
Q96I25	Splicing factor 45		RBM17		1.65348e-09		94.487		94.487		VETKEECEKYGKVGKCVIFEIPGAPDDEAVR			C	VIFEIPGAPDDEAVR		2		-0.1382		1.04161		1.08531		0.103804		0.0588204
P62701	40S ribosomal protein S4, X		RPS4X		1.502e-05		103.55		59.908		VFAPRPSTGPHKLRECLPLIIFLRNRLKYAL		E	C	LPLIIFLR		2		-0.06282		1.0129		1.00597		0.104931		0.0184964
P62979	Ubiquitin-40S ribosomal protein S27a		RPS27A		6.58463e-25		166.62		166.62		VFMASHFDRHYCGKCCLTYCFNKPEDK____			C	CLTYCFNKPEDK		3		-0.98874		1.08177		1.09916		0.0824368		0.113396
P67775	Serine/threonine-protein phosphatase 2A catalytic subunit alpha		PPP2CA		1.22015e-31		180.61		180.61		VFTKELDQWIEQLNECKQLSESQVKSLCEKA		ELDQWIEQLNE	C	K		2		-0.31321		0.94449		0.935567		0.0715478		-0.0823932
P05141	ADP/ATP translocase 2		SLC25A5		9.33361e-06		114.5		89.296		VGKAGAEREFRGLGDCLVKIYKSDGIKGLYQ		GLGD	C	LVK		2		0.33131		1.03143		0.997346		0.129123		0.0446425
P30084	Enoyl-CoA hydratase		ECHS1		5.50443e-53		183.36		44.391		VGLIQLNRPKALNALCDGLIDELNQALKTFE		ALNAL	C	DGLIDELNQALK		2		-0.58767		1.01246		1.00329		0.0603108		0.0178653
Q5T5C7	Serine--tRNA ligase, cytoplasmic		SARS		6.06876e-31		173.19		162.31		VHMLNATMCATTRTICAILENYQTEKGITVP		TI	C	AILENYQTEK		2		1.4665		1.01398		0.999946		0.167381		0.0200272
Q5JXI8	Four and a half LIM domains protein 1		FHL1		1.67999e-17		143.31		132.79		VIGTGSFFPKGEDFYCVTCHETKFAKHCVKC		GEDFY	C	VTCHETK		2		-0.36575		0.993183		0.973133		0.130085		-0.009868
A2IDB2	14-3-3 protein eta		YWHAH		9.21485e-10		103.88		63.062		VKAYREKIEKELETVCNDVLSLLDKFLIKNC		ELETV	C	NDVLSLLDK		2		-0.9181		1.01135		1.01001		0.0422676		0.0162863
P62633	Cellular nucleic acid-binding protein		CNBP		1.34989e-108		272.59		272.59		VKCYRCGETGHVAINCSKTSEVNCYRCGESG			C	GETGHVAINCSK		2		-0.41387		1.02561		0.938147		0.257384		0.0364804
H0YE58	Elongation factor 1-delta		EEF1D		5.65432e-37		139.46		78.378		VKPWDDETDMAQLEACVRSIQLDGLVWGASK		SSILLDVKPWDDETDMAQLEA	C	VR		3		0.3423		1.02155		1.02786		0.136999		0.0307666
P00558	Phosphoglycerate kinase 1		PGK1		1.64631e-85		228.42		196.31		VLFLKDCVGPEVEKACANPAAGSVILLENLR		A	C	ANPAAGSVILLENLR		2		-0.58601		0.989876		0.97286		0.0804651		-0.0146797
Q00839	Heterogeneous nuclear ribonucleoprotein U		HNRNPU		3.29345e-27		117.51		44.184		VLKMKGNFTLPEVAECFDEITYVELQKEEAQ		GNFTLPEVAE	C	FDEITYVELQKEEAQK		3		-0.9951		1.03555		1.03881		0.0856811		0.0504019
E9PPZ7	FACT complex subunit SSRP1		SSRP1		3.06153e-63		214.18		214.18		VLSKADVIQATGDAICIFRELQCLTPRGRYD		ADVIQATGDAI	C	IFR		2		0.16337		1.0587		1.05737		0.147405		0.0822952
Q9NSD9	Phenylalanine--tRNA ligase beta subunit		FARSB		9.31802e-06		93.345		93.345		VLYKIDVPANRYDLLCLEGLVRGLQVFKERI		YDLL	C	LEGLVR		2		0.42866		0.96324		0.953175		0.147877		-0.054033
P26639	Threonine--tRNA ligase, cytoplasmic		TARS		2.2174e-36		141.7		126.51		VNNVVWDLDRPLEEDCTLELLKFEDEEAQAV		VNNVVWDLDRPLEED	C	TLELLK		3		0.72539		0.906272		0.901564		0.0947454		-0.141983
H3BT13	Small nuclear ribonucleoprotein Sm D3		SNRPD3		4.58028e-163		298		141.83		VPIKVLHEAEGHIVTCETNTGEVYRGKLIEA		VLHEAEGHIVT	C	ETNTGEVYR		3		0.62496		1.08098		1.05366		0.0697832		0.112335
Q12906	Interleukin enhancer-binding factor 3		ILF3		0.000256158		63.624		63.624		VPTWGPLRGWPLELLCEKSIGTANRPMGAGE		GWPLELL	C	EK		2		0.37854		1.01036		1.0123		0.0439673		0.0148669
P40227	T-complex protein 1 subunit zeta		CCT6A		1.05082e-10		66.372		48.773		VRDGLRAVKNAIDDGCVVPGAGAVEVAMAEA		NAIDDG	C	VVPGAGAVEVAMAEALIK		3		0.1804		1.01327		0.99347		0.0595098		0.0190229
P17812	CTP synthase 1		CTPS1		2.59313e-39		168.3		168.3		VRELRGLGLSPDLVVCRCSNPLDTSVKEKIS		GLGLSPDLVV	C	R		2		0.39412		0.953048		0.928109		0.0970857		-0.0693793
Q15056	Eukaryotic translation initiation factor 4H		EIF4H		1.00906e-16		133.16		52.527		VRLVRDKDTDKFKGFCYVEFDEVDSLKEALT		GF	C	YVEFDEVDSLK		2		-0.82944		1.05264		1.0625		0.102493		0.0740058
P09936	Ubiquitin carboxyl-terminal hydrolase isozyme L1		UCHL1		1.32552e-69		183.09		64.761		VSPKVYFMKQTIGNSCGTIGLIHAVANNQDK		QTIGNS	C	GTIGLIHAVANNQDK		3		-0.058555		0.995371		0.948126		0.126047		-0.00669406
Q5W0X3	Peptidyl-prolyl cis-trans isomerase		FKBP1A		6.55173e-22		123.55		103.9		VSVSSGRTFPKRGQTCVVHYTGMLEDGKKFD		RGQT	C	VVHYTGMLEDGKK		4		1.0466		1.09865		1.03518		0.171381		0.135736
P06733	Alpha-enolase		ENO1		2.33108e-06		137.13		44.349		VTNPKRIAKAVNEKSCNCLLLKVNQIGSVTE		S	C	NCLLLK		2		2.708		1.06524		1.00186		0.228038		0.0911824
Q86VP6	Cullin-associated NEDD8-dissociated protein 1		CAND1		1.09857e-07		92.247		55.261		VVKFCNVDDDELREYCIQAFESFVRRCPKEV		EY	C	IQAFESFVR		2		-0.88296		0.947198		0.949441		0.1311		-0.0782617
P13639	Elongation factor 2		EEF2		1.58323e-53		204.18		184.76		VVSYRETVSEESNVLCLSKSPNKHNRLYMKA		ETVSEESNVL	C	LSK		2		0.055694		0.944891		0.927858		0.0915518		-0.0817797
Q12765	Secernin-1		SCRN1		1.47006e-14		137.95		137.95		VYFSAADHEPESKVECTYISIDQVPRTYAIM		VE	C	TYISIDQVPR		2		0.78524		1.10797		1.04886		0.424466		0.147917
P49207	60S ribosomal protein L34		RPL34		7.8069e-13		156.75		111.82		VYLYTKKVGKAPKSACGVCPGRLRGVRAVRP		SA	C	GVCPGR		2		-0.85158		1.02911		0.942858		0.214389		0.0413941
Q15181	Inorganic pyrophosphatase		PPA1		1.91707e-28		162.88		162.88		WKALVTKKTNGKGISCMNTTLSESPFKCDPD		GIS	C	MNTTLSESPFK		2		0.28858		0.989542		0.976096		0.125164		-0.0151672
O75531	Barrier-to-autointegration factor		BANF1		0.00186046		104.11		49.358		WLKDTCGANAKQSRDCFGCLREWCDAFL___		D	C	FGCLR		2		-0.24363		0.989268		0.976732		0.0648985		-0.0155672
H0Y8E6	DNA replication licensing factor MCM2		MCM2		1.3419e-20		146.68		124.78		WTLEAGALVLADRGVCLIDEFDKMNDQDRTS		GV	C	LIDEFDKMNDQDR		3		0.080092		0.982437		0.986675		0.0484863		-0.0255636
P00492	Hypoxanthine-guanine phosphoribosyltransferase		HPRT1		4.36985e-37		191.19		40.278		YALDYNEYFRDLNHVCVISETGKAKYKA___		DLNHV	C	VISETGK		2		-0.34992		1.08906		1.1531		0.184918		0.123083
P49368	T-complex protein 1 subunit gamma		CCT3		9.4543e-55		225.15		174.9		YARVEKIPGGIIEDSCVLRGVMINKDVTHPR		IPGGIIEDS	C	VLR		2		-0.4128		1.00114		0.973302		0.12858		0.00163799
Q92598	Heat shock protein 105 kDa		HSPH1		5.60588e-17		141.08		128.01		YEFRDKLCGPYEKFICEQDHQNFLRLLTETE		FI	C	EQDHQNFLR		3		-0.1046		1.00672		1.02465		0.13088		0.00966715
P50995	Annexin A11		ANXA11		4.77619e-21		125.5		89.358		YEIKEAIKGVGTDEACLIEILASRSNEHIRE		GVGTDEA	C	LIEILASR		2		-0.26731		0.999572		0.998356		0.0839648		-0.000616986
K7EM18	Eukaryotic translation initiation factor 1		EIF1		2.61937e-08		98.942		82.069		YGEVIQLQGDQRKNICQFLVEIGLAKDDQLK		NI	C	QFLVEIGLAK		2		-0.80387		1.035		1.00265		0.113302		0.0496376
Q5JXI8	Four and a half LIM domains protein 1		FHL1		1.01122e-26		166.48		104.24		YKNRFWHDTCFRCAKCLHPLANETFVAKDNK			C	LHPLANETFVAK		3		0.21639		0.9151		0.880542		0.0954361		-0.127999
P62979	Ubiquitin-40S ribosomal protein S27a		RPS27A		7.14762e-24		126.84		90.718		YKVDENGKISRLRRECPSDECGAGVFMASHF		E	C	PSDECGAGVFMASHFDR		3		-0.38944		1.00342		0.9549		0.155154		0.00492266
P46063	ATP-dependent DNA helicase Q1		RECQL		7.24879e-05		75.764		75.764		YQESGRAGRDDMKADCILYYGFGDIFRISSM		AD	C	ILYYGFGDIFR		2		-0.16956		1.0109		1.02611		0.155352		0.015635
P78527	DNA-dependent protein kinase catalytic subunit		PRKDC		1.62314e-12		136.02		131.42		YQLYKRTFPVLLRLACDVDQVTRQLYEPLVM		LA	C	DVDQVTR		2		0.25646		0.930433		0.916298		0.12309		-0.104026
M0R117	60S ribosomal protein L18a		RPL18A		2.70707e-65		234.92		208.95		YREYRDLTTAGAVTQCYRDMGARHRARAHSI		DLTTAGAVTQ	C	YR		2		0.21088		0.997434		0.968132		0.140953		-0.00370616
Q9NZI8	Insulin-like growth factor 2 mRNA-binding protein 1		IGF2BP1		8.18686e-07		84.508		81.526		YSGQFLVKSGYAFVDCPDEHWAMKAIETFSG		SGYAFVD	C	PDEHWAMK		3		-0.9256		0.996325		0.949646		0.119846		-0.00531199
P49207	60S ribosomal protein L34		RPL34		7.8069e-13		156.75		111.82		YTKKVGKAPKSACGVCPGRLRGVRAVRPKVL		SA	C	GVCPGR		2		-0.85158		1.02911		0.942858		0.214389		0.0413941
C9JXB8	60S ribosomal protein L24		RPL24		1.38071e-12		126.39		108.43		__________MKVELCSFSGYKIYPGHGRRY		VEL	C	SFSGYK		2		0.39664		1.13873		1.07339		0.187176		0.187426
P48444	Coatomer subunit delta		ARCN1		3.65955e-05		94.692		40.616		_______MVLLAAAVCTKAGKAIVSRQFVEM		VLLAAAV	C	TK		2		-0.088577		1.10974		0.953138		0.258042		0.150221
Q8NC51	Plasminogen activator inhibitor 1 RNA-binding protein		SERBP1		1.04116e-63		222.57		188.47		_____MPGHLQEGFGCVVTNRFDQLFDDESD		PGHLQEGFG	C	VVTNR		2		-0.39787		1.04872		1.0135		0.0822235		0.068632
P62753	40S ribosomal protein S6		RPS6		1.7069e-17		150.06		150.06		____MKLNISFPATGCQKLIEVDDERKLRTF		LNISFPATG	C	QK		2		0.049312		1.13953		1.00852		0.275601		0.188437
P51858	Hepatoma-derived growth factor		HDGF		2.55897e-05		105.14		101.54		____MSRSNRQKEYKCGDLVFAKMKGYPHWP			C	GDLVFAK		2		0.29667		1.12282		1.08541		0.233084		0.167127
Q15645	Pachytene checkpoint protein 2 homolog		TRIP13		2.50249e-17		114.03		74.732		__MDEAVGDLKQALPCVAESPTVHVEVHQRG		QALP	C	VAESPTVHVEVHQR		4		1.0491		1.09739		1.06579		0.307011		0.13408
O75131	Copine-3		CPNE3		6.78375e-26		141.34		86.213		_MAAQCVTKVALNVSCANLLDKDIGSKSDPL		VALNVS	C	ANLLDKDIGSK		3		-0.58606		0.950455		0.961075		0.0920844		-0.0733095
Q9Y3D6	Mitochondrial fission 1 protein		FIS1		1.00747e-07		90.434		90.434		AAGSVSKSTQFEYAWCLVRSKYNDDIRKGIV		STQFEYAW	C	LVR		2		-0.049845		0.935169		0.87165		0.263014		-0.0967013
A0A087WZ13	Ribonucleoprotein PTB-binding 1		RAVER1		3.98411e-05		74.841		43.419		ADGLSLGGSHLRVSFCAPGPPGRSMLAALIA		VSF	C	APGPPGR		2		-0.43297		0.98237		0.968573		0.112538		-0.0256618
Q99832	T-complex protein 1 subunit eta		CCT7		1.72432e-16		95.195		95.195		AGRVPEEDLKRTMMACGGSIQTSVNALSADV		TMMA	C	GGSIQTSVNALSADVLGR		3		-0.66141		0.899834		0.795007		0.234866		-0.152269
P53396	ATP-citrate synthase		ACLY		9.06086e-32		162.36		108.93		AISEQTGKELLYKFICTTSAIQNRFKYARVT		FI	C	TTSAIQNR		2		0.53036		0.95977		0.974703		0.0656534		-0.0592391
H0YDU8	Serine/threonine-protein phosphatase		PPP5C		5.82833e-10		118.76		118.76		AIYYGNRSLAYLRTECYGYALGDATRAIELD		TE	C	YGYALGDATR		2		-0.31467		0.971976		1.05409		0.161949		-0.0410068
V9GZ37	Heat shock 70 kDa protein 1A/1B		HSPA1A		9.15323e-37		148.26		131.67		AKAAAIGIDLGTTYSCVGVFQHGKGERNVLI		AAAIGIDLGTTYS	C	VGVFQHGK		3		-0.42666		0.978589		1.00835		0.120296		-0.031225
Q99714	3-hydroxyacyl-CoA dehydrogenase type-2		HSD17B10		8.36526e-14		117.48		81.148		ALAKGKFGRVDVAVNCAGIAVASKTYNLKKG		VDVAVN	C	AGIAVASK		2		0.39102		0.991981		0.959416		0.148564		-0.0116163
M0R3F1	Heterogeneous nuclear ribonucleoprotein U-like protein 1		HNRNPUL1		1.32647e-56		181.53		148.19		ALGGQALYPHVLVKNCAVEFNFGQRAEPYCS		N	C	AVEFNFGQR		2		0.32936		0.990935		1.03399		0.122372		-0.0131372
O00178	GTP-binding protein 1		GTPBP1		0.000123242		73.386		73.386		ALNVPVFVVVTKIDMCPANILQETLKLLQRL		IDM	C	PANILQETLK		2		1.3904		0.971151		1.04172		0.112569		-0.0422321
P22314	Ubiquitin-like modifier-activating enzyme 1		UBA1		1.73181e-44		200.79		200.79		AMVSMVTKDNPGVVTCLDEARHGFESGDFVS		DNPGVVT	C	LDEAR		2		-0.41907		0.972779		0.964959		0.0703336		-0.0398156
Q14315	Filamin-C		FLNC		4.95685e-34		156.17		40.857		APITRSPFPVHVSEACNPNACRASGRGLQPK		SPFPVHVSEA	C	NPNACR		3		-0.85101		0.910733		0.938074		0.0743078		-0.134899
D6RDM7	Ubiquitin-conjugating enzyme E2 K		UBE2K		1.08462e-05		86.772		65.374		APVSSPEYTKKIENLCAMGFDRNAVIVALS_		KIENL	C	AMGFDR		2		0.44939		1.03928		0.983048		0.234936		0.0555803
X6RAC9	Eukaryotic translation initiation factor 1A, X-chromosomal		EIF1AX		7.6455e-12		146.11		90.05		AQVIKMLGNGRLEAMCFDGVKRLCHIRGKLR		LEAM	C	FDGVK		2		-0.47119		0.927329		0.987622		0.0932841		-0.108846
E9PM69	26S protease regulatory subunit 6A		PSMC3		1.35034e-08		107.06		57.175		ARCTDDFNGAQCKAVCVEAGMIALRRGATEL		AV	C	VEAGMIALR		2		0.17051		1.07347		1.07797		0.0208763		0.102277
P60174	Triosephosphate isomerase		TPI1		4.2175e-23		168.27		104.01		ARQKLDPKIAVAAQNCYKVTNGAFTGEISPG		IAVAAQN	C	YK		2		0.69772		0.999603		0.85623		0.213638		-0.000572557
P42704	Leucine-rich PPR motif-containing protein		LRPPRC		0.00137745		86.086		73.039		ASTTEPDFQKDILIACRLNQKKGAYDIFLNA		DILIA	C	R		2		-0.46558		1.30408		1.22078		0.488418		0.383036
Q16658	Fascin		FSCN1		1.48347e-20		132.85		96.229		ATGGVQSTASSKNASCYFDIEWRDRRITLRA		NAS	C	YFDIEWR		2		0.44377		0.944067		0.986788		0.0903035		-0.0830395
Q5JXI8	Four and a half LIM domains protein 1		FHL1		7.3159e-10		134.84		41.704		CLKCFDKFCANTCVECRKPIGADSKEVHYKN		F	C	ANTCVECR		3		0.10612		0.989596		0.949609		0.0991199		-0.0150885
Q15126	Phosphomevalonate kinase		PMVK		2.90347e-05		83.869		83.869		DFVTEALQSRLGADVCAVLRLSGPLKEQYAQ		LGADV	C	AVLR		2		-1.5274		1.06001		0.995848		0.0943868		0.0840847
H0YE57	7-dehydrocholesterol reductase		DHCR7		7.30799e-38		196.27		82.202		DGRCLIWGRKPKVIECSYTSADGQRHHSKLL		VIE	C	SYTSADGQR		2		1.1815		1.04089		0.907888		0.198218		0.057819
B4DNK4	Pyruvate kinase		PKM		1.74687e-33		167.05		49.216		DIDSPPITARNTGIICTIGPASRSVETLKEM		NTGII	C	TIGPASR		2		1.7419		0.891065		0.878983		0.0820103		-0.166398
O43707	Alpha-actinin-4		ACTN4		1.31569e-27		153.39		135.81		DKDHGGALGPEEFKACLISLGYDVENDRQGE		A	C	LISLGYDVENDR		2		-0.99938		0.98407		0.97335		0.0454852		-0.0231673
O75643	U5 small nuclear ribonucleoprotein 200 kDa helicase		SNRNP200		1.34666e-09		136.99		77.192		DLVFTQGSHFMANKRCQLPDGSFRRQRKGYE			C	QLPDGSFR		2		-0.50429		1.04964		1.07914		0.207532		0.0698967
O75643	U5 small nuclear ribonucleoprotein 200 kDa helicase		SNRNP200		3.85752e-05		93.096		93.096		DNVFVGAPTGSGKTICAEFAILRMLLQSSEG		TI	C	AEFAILR		2		-1.0234		0.981487		1.00064		0.208762		-0.0269584
K7EQ03	RNA-binding protein 42		RBM42		2.94791e-05		70.783		50.178		DPSLLEWDADDFRIFCGDLGNEVNDDILARA		IF	C	GDLGNEVNDDILAR		2		-1.0381		1.02588		0.97722		0.142046		0.0368658
P14868	Aspartate--tRNA ligase, cytoplasmic		DARS		3.8667e-28		155.34		87.138		DVEGVVRKVNQKIGSCTQQDVELHVQKIYVI		IGS	C	TQQDVELHVQK		2		1.5051		0.914636		0.777737		0.201683		-0.12873
P00441	Superoxide dismutase [Cu-Zn]		SOD1		1.02184e-162		247.94		217.93		DVSIEDSVISLSGDHCIIGRTLVVHEKADDL		HVGDLGNVTADKDGVADVSIEDSVISLSGDH	C	IIGR		4		-0.09549		0.950652		0.847693		0.247386		-0.0730115
E7EWK3	ATP-dependent RNA helicase DHX36		DHX36		2.75049e-05		77.744		77.744		DYQLPEILRTPLEELCLQIKILRLGGIAYFL		TPLEEL	C	LQIK		2		0.51734		0.825284		0.549875		0.492545		-0.277037
P12814	Alpha-actinin-1		ACTN1		1.1893e-06		91.076		91.076		DYYDSPSVNARCQKICDQWDNLGALTQKRRE		I	C	DQWDNLGALTQK		2		0.028077		0.912224		0.900055		0.0349257		-0.13254
P54886	Delta-1-pyrroline-5-carboxylate synthase		ALDH18A1		2.12812e-21		124.78		106.38		EASVDKVTRLVRDSKCEYPAACNALETLLIH			C	EYPAACNALETLLIHR		3		-0.045851		0.915228		0.899223		0.0595443		-0.127798
P09874	Poly [ADP-ribose] polymerase 1		PARP1		2.59321e-09		95.57		94.487		EECSGQLVFKSDAYYCTGDVTAWTKCMVKTQ		SDAYY	C	TGDVTAWTK		2		-1.2641		1.02349		1.00218		0.0336526		0.0334944
Q00839	Heterogeneous nuclear ribonucleoprotein U		HNRNPU		3.18796e-24		166.6		166.6		EEEFSYGYSLKGIKTCNCETEDYGEKFDEND		T	C	NCETEDYGEK		2		-0.024674		1.01289		1.04772		0.168054		0.0184814
Q9H074	Polyadenylate-binding protein-interacting protein 1		PAIP1		3.71065e-12		126.83		103.97		EEIIQRIENVVLDANCSRDVKQMLLKLVELR		IENVVLDAN	C	SR		2		1.1171		0.946384		0.969249		0.0413186		-0.0795026
H3BNK3	Acyl carrier protein		NDUFAB1		9.32965e-05		74.789		44.252		EFGFEIPDIDAEKLMCPQEIVDYIADKKDVY		LM	C	PQEIVDYIADKK		3		0.19112		1.09683		1.09865		0.044417		0.133334
Q00839	Heterogeneous nuclear ribonucleoprotein U		HNRNPU		3.18796e-24		166.6		166.6		EFSYGYSLKGIKTCNCETEDYGEKFDENDVI		T	C	NCETEDYGEK		2		-0.024674		1.01289		1.04772		0.168054		0.0184814
G3V4T5	Eukaryotic translation initiation factor 2 subunit 1		EIF2S1		3.51923e-08		95.417		83.204		EGIDAVKEALRAGLNCSTENMPIKINLIAPP		AGLN	C	STENMPIK		2		0.54504		1.09253		0.998186		0.173904		0.127677
J3KTA4	Probable ATP-dependent RNA helicase DDX5		DDX5		7.50924e-05		93.649		93.649		EICIATPGRLIDFLECGKTNLRRTTYLVLDE		LIDFLE	C	GK		2		-0.051841		0.991553		1.02787		0.0587747		-0.0122379
P49368	T-complex protein 1 subunit gamma		CCT3		9.01213e-07		79.565		79.565		EIKKIGDEYFTFITDCKDPKACTILLRGASK		KIGDEYFTFITD	C	KDPK		3		1.1453		0.938692		0.938565		0.0816544		-0.0912765
Q12996	Cleavage stimulation factor subunit 3		CSTF3		3.60332e-06		78.814		55.724		ENQRITAVRRVYQRGCVNPMINIEQLWRDYN		G	C	VNPMINIEQLWR		2		0.11547		0.993396		0.997176		0.0522305		-0.00955964
Q92973	Transportin-1		TNPO1		2.06851e-05		78.191		42.947		EQLVARSNILTLMYQCMQDKMPEVRQSSFAL		SNILTLMYQ	C	MQDK		2		-0.64125		1.00306		0.981273		0.107192		0.00441139
Q15365	Poly(rC)-binding protein 1		PCBP1		2.79272e-21		130.72		129.38		ERAITIAGVPQSVTECVKQICLVMLETLSQS		AITIAGVPQSVTE	C	VK		2		-0.56628		0.970024		0.933762		0.102774		-0.0439081
A0A087WYC1	Heat shock 70 kDa protein 4		HSPA4		1.61971e-103		270.8		270.8		ERRSVMDATQIAGLNCLRLMNETTAVALAYG		SVMDATQIAGLN	C	LR		2		-0.43894		0.979342		0.983194		0.117954		-0.0301157
Q14566	DNA replication licensing factor MCM6		MCM6		2.06354e-09		133.23		98.044		ESMIRLSEAMARMHCCDEVQPKHVKEAFRLL		MH	C	CDEVQPK		3		0.25995		0.962237		0.928382		0.0943392		-0.0555358
A0A075B736	Tubulin beta-8 chain		TUBB8		2.51041e-15		75.11		75.11		ESVMDVVRKEAESCDCLQGFQLTHSLGGGTG		KEAES	C	DCLQGFQLTHSLGGGTGSGMGTLLLSK		4		-0.31093		0.985492		0.929436		0.178103		-0.0210841
Q9Y2X3	Nucleolar protein 58		NOP58		4.83638e-28		155.57		92.38		EVKTYDPSGDSTLPTCSKKRKIEQVDKEDEI		TYDPSGDSTLPT	C	SK		2		-0.347		1.10397		1.11074		0.0271284		0.142699
Q08211	ATP-dependent RNA helicase A		DHX9		8.56204e-48		179.93		149.83		FAREHGSNKKLAAQSCALSLVRQLYHLGVVE		LAAQS	C	ALSLVR		2		0.61576		0.927383		0.959508		0.151813		-0.108763
O75940	Survival of motor neuron-related-splicing factor 30		SMNDC1		1.09093e-51		179.58		179.58		FASPESVTGKVGVGTCGIADKPMTQYQDTSK		VGVGT	C	GIADKPMTQYQDTSK		3		-0.28635		1.08787		1.08417		0.11503		0.121504
P63000	Ras-related C3 botulinum toxin substrate 1		RAC1		1.93881e-19		134.81		119.63		FENVRAKWYPEVRHHCPNTPIILVGTKLDLR		HH	C	PNTPIILVGTK		3		0.40604		0.932963		0.921609		0.19884		-0.100108
P26639	Threonine--tRNA ligase, cytoplasmic		TARS		5.382e-10		105.78		96.707		FHDAKFMADIDLDPGCTLNKKIRNAQLAQYN		FMADIDLDPG	C	TLNK		2		0.31241		0.946352		0.944596		0.106713		-0.0795515
O43776	Asparagine--tRNA ligase, cytoplasmic		NARS		1.17758e-10		136.53		98.407		FLTFDDLLNRLEDLVCDVVDRILKSPAGSIV		LEDLV	C	DVVDR		2		-0.55323		0.934247		0.900506		0.197623		-0.0981241
P27797	Calreticulin		CALR		1.27646e-46		155.87		130.83		FNYKGKNVLINKDIRCKDDEFTHLYTLIVRP			C	KDDEFTHLYTLIVRPDNTYEVK		4		0.063802		1.04426		1.05021		0.0150569		0.0624765
P00367	Glutamate dehydrogenase 1		GLUD1		1.60013e-06		50.271		50.252		FPKAKPYEGSILEADCDILIPAASEKQLTKS		AKPYEGSILEAD	C	DILIPAASEK		3		0.36987		1.02142		1.10666		0.162301		0.0305698
P45973	Chromobox protein homolog 5		CBX5		4.24423e-13		134.68		113.25		FSEEHNTWEPEKNLDCPELISEFMKKYKKMK		NLD	C	PELISEFMK		2		-1.5358		0.811517		0.778278		0.207377		-0.301307
Q96DG6	Carboxymethylenebutenolidase homolog		CMBL		4.72273e-134		253.26		74.993		FSGQTHGFVHRKREDCSPADKPYIDEARRNL		RED	C	SPADKPYIDEAR		3		-0.36494		0.987501		0.96591		0.0417777		-0.0181452
E9PKG1	Protein arginine N-methyltransferase 1		PRMT1		2.21632e-09		110.92		42.317		FTIDLDFKGQLCELSCSTDYRMR________		GQL	C	ELSCSTDYR		3		0.43191		1.09634		1.16469		0.114003		0.132689
P31939	Bifunctional purine biosynthesis protein PURH		ATIC		2.7786e-06		103.55		101.65		GAAVGIPLSEDEAKVCMVYDLYKTLTPISAA		V	C	MVYDLYK		2		-0.37405		0.888401		0.808965		0.172556		-0.170716
P08559	Pyruvate dehydrogenase E1 component subunit alpha, somatic form		PDHA1		6.86601e-10		135.86		119.53		GDFIPGLRVDGMDILCVREATRFAAAYCRSG		VDGMDIL	C	VR		2		-0.80042		0.951008		0.991643		0.0668234		-0.0724711
E9PGM4	1,4-alpha-glucan-branching enzyme		GBE1		1.2736e-27		149		149		GDIVYTLTNRRYLEKCIAYAESHDQALVGDK			C	IAYAESHDQALVGDK		3		0.29036		1.06583		1.04686		0.0362733		0.0919838
P46977	Dolichyl-diphosphooligosaccharide--protein glycosyltransferase subunit STT3A		STT3A		2.07206e-08		98.105		98.105		GEFRVDREGSPVLLNCLMYKMCYYRFGQVYT		EGSPVLLN	C	LMYK		2		0.75682		0.921094		0.921506		0.109667		-0.118579
P13639	Elongation factor 2		EEF2		4.51307e-09		50.865		45.983		GEHIIAGAGELHLEICLKDLEEDHACIPIKK		SDPMVQ	C	IIEESGEHIIAGAGELHLEICLK		4		-0.64819		1.02355		0.971909		0.0875379		0.0335765
P62829	60S ribosomal protein L23		RPL23		0.000304943		79.474		79.474		GEMKGSAITGPVAKECADLWPRIASNAGSIA		E	C	ADLWPR		2		-0.2751		1.03413		0.960394		0.107141		0.0484198
Q9Y6Y8	SEC23-interacting protein		SEC23IP		2.75335e-05		82.417		82.417		GIGPVCDLRFRSIIECVDDFRVVSLKLLRTH		SIIE	C	VDDFR		2		-0.2332		0.858789		0.84686		0.0919894		-0.219625
E9PL88	Protein TSSC4		TSSC4		9.00201e-05		68.536		44.543		GMSSTFSQRSRDIFDCLEGAARRAPSS____		DIFD	C	LEGAAR		2		-0.7484		1.14818		1.20726		0.132102		0.199351
G3V1A1	60S ribosomal protein L8		RPL8		3.87107e-34		117.04		59.263		GNVLPVGTMPEGTIVCCLEEKPGDRGKLARA		KAQLNIGNVLPVGTMPEGTIV	C	CLEEKPGDR		4		-0.22119		1.00634		1.05564		0.0916439		0.00912245
E9PMM2	Nucleolar transcription factor 1		UBTF		0.000113685		73.834		73.834		GQDRWSQEDMLTLLECMKNNLPSNDSSKFKT		WSQEDMLTLLE	C	MK		2		-1.4708		1.06979		1.05634		0.0695404		0.0973322
P55795	Heterogeneous nuclear ribonucleoprotein H2		HNRNPH2		0.000200962		68.171		68.171		GREGFVVKVRGLPWSCSADEVMRFFSDCKIQ		GLPWS	C	SADEVMR		2		-0.71801		1.14454		1.1916		0.105856		0.194765
F5GY55	DNA damage-binding protein 1		DDB1		8.12032e-11		98.882		98.882		GRPSETGIIGIIDPECRMIGLRLYDGLFKVI		IGRPSETGIIGIIDPE	C	R		3		0.048714		1.0022		1.00607		0.0308747		0.00316512
E7ERF2	T-complex protein 1 subunit alpha		TCP1		1.01493e-13		153.97		153.97		GSQGMPKRIVNAKIACLDFSLQKTKMKLGVQ		IA	C	LDFSLQK		2		0.4037		0.933739		0.900068		0.0903879		-0.0989085
E9PBS1	Multifunctional protein ADE2		PAICS		6.61778e-17		145.01		140.14		GSTSDLGHCEKIKKACGNFGIPCELRVTSAH		A	C	GNFGIPCELR		2		-1.5225		0.994759		0.947475		0.109769		-0.00758161
J3QT28	Mitotic checkpoint protein BUB3		BUB3		1.33104e-92		261.67		143.05		GSWDQTVKLWDPRTPCNAGTFSQPEKVYTLS		TP	C	NAGTFSQPEK		2		-0.69304		1.00933		1.00736		0.136408		0.0133962
Q9Y277	Voltage-dependent anion-selective channel protein 3		VDAC3		7.37337e-51		180.68		96.379		GYGFGMVKIDLKTKSCSGVEFSTSGHAYTDT		S	C	SGVEFSTSGHAYTDTGK		3		-0.60365		1.02667		0.958478		0.125646		0.0379667
P52597	Heterogeneous nuclear ribonucleoprotein F		HNRNPF		9.01907e-18		148.96		148.96		GYGFTTDLFGRDLSYCLSGMYDHRYGDSEFT		DLSY	C	LSGMYDHR		2		-0.10187		1.0691		1.03102		0.0656019		0.0963956
E9PBS1	Multifunctional protein ADE2		PAICS		6.61778e-17		145.01		140.14		HCEKIKKACGNFGIPCELRVTSAHKGPDETL		A	C	GNFGIPCELR		2		-1.5225		0.994759		0.947475		0.109769		-0.00758161
O00567	Nucleolar protein 56		NOP56		4.45183e-35		188.99		107.79		HFPELVKIINDNATYCRLAQFIGNRRELNED		IINDNATY	C	R		2		0.97838		0.969005		1.03144		0.235433		-0.0454239
Q5JXI8	Four and a half LIM domains protein 1		FHL1		1.38592e-05		102.52		41.704		HHCCLKCFDKFCANTCVECRKPIGADSKEVH		F	C	ANTCVECR		3		0.10612		0.891626		0.927291		0.0867011		-0.165489
Q16658	Fascin		FSCN1		2.97393e-156		312.25		164.15		HLGRYLAADKDGNVTCEREVPGPDCRFLIVA		YLAADKDGNVT	C	ER		2		0.20981		1.00458		1.05087		0.0797107		0.00659138
P30086	Phosphatidylethanolamine-binding protein 1		PEBP1		6.30942e-13		155.42		76.228		HRYVWLVYEQDRPLKCDEPILSNRSGDHRGK			C	DEPILSNR		2		-0.83449		1.04717		0.991705		0.120465		0.0664897
P49458	Signal recognition particle 9 kDa protein		SRP9		9.66024e-07		108.4		107.11		HSDGNLCVKVTDDLVCLVYKTDQAQDVKKIE		VTDDLV	C	LVYK		2		-0.94048		1.06526		1.04361		0.032035		0.0912053
Q9UIG0	Tyrosine-protein kinase BAZ1B		BAZ1B		4.30868e-08		92.856		92.856		HSIHLARKPNLGLKSCDGNQELLNFLRSDLI		S	C	DGNQELLNFLR		2		-0.5039		0.958257		0.974601		0.13861		-0.0615154
E7EMS6	Catechol O-methyltransferase		COMT		2.2644e-09		97.203		58.885		HWKDRYLPDTLLLEECGLLRKGTVLLADNVI		YLPDTLLLEE	C	GLLR		2		1.0978		1.04513		1.04882		0.106848		0.0636877
P13797	Plastin-3		PLS3		5.62136e-137		245.38		148.09		IAKTFRKAINRKEGICALGGTSELSSEGTQH		EGI	C	ALGGTSELSSEGTQHSYSEEEK		3		0.252		1.0037		0.936254		0.0974045		0.00532509
P78527	DNA-dependent protein kinase catalytic subunit		PRKDC		1.53321e-06		96.229		74.962		IDRHVMQPYYKDILPCLDGYLKTSALSDETK		DILP	C	LDGYLK		2		0.063035		0.94872		0.97109		0.163716		-0.0759452
J3KSI8	28S ribosomal protein S7		MRPS7		5.32832e-06		79.875		79.875		IERNPYTIFHQALKNCEPMIGLVPILKGGRF		N	C	EPMIGLVPILK		2		0.89005		1.07496		1.04157		0.0866958		0.104279
Q13257	Mitotic spindle assembly checkpoint protein MAD2A		MAD2L1		7.682e-05		82.029		50.353		IESGEVLERWQFDIECDKTAKDDSAPREKSQ		WQFDIE	C	DK		2		0.40483		1.02352		1.04875		0.0759935		0.0335336
A0A087WYC1	Heat shock 70 kDa protein 4		HSPA4		1.39239e-05		94.767		56.936		IETIANEYSDRCTPACISFGPKNRSIGAAAK			C	TPACISFGPK		3		-0.43563		0.88876		0.869907		0.137369		-0.170135
O60264	SWI/SNF-related matrix-associated actin-dependent regulator of chromatin		SMARCA5		1.89668e-12		132.32		100.93		IFSQMTRVLDILEDYCMWRNYEYCRLDGQTP		VLDILEDY	C	MWR		2		0.065256		0.980175		0.934277		0.152747		-0.0288886
Q86VP6	Cullin-associated NEDD8-dissociated protein 1		CAND1		8.65811e-06		106.16		52.247		IGEYLEKIIPLVVKFCNVDDDELREYCIQAF		F	C	NVDDDELR		2		-0.38155		0.878196		0.872048		0.029883		-0.187386
B1AK85	F-actin-capping protein subunit beta		CAPZB		2.01687e-28		164.88		57.414		ILIKKAGDGSKKIKGCWDSIHVVEVQEKSSG		G	C	WDSIHVVEVQEK		2		0.76081		0.925157		0.889202		0.0711275		-0.112231
P42704	Leucine-rich PPR motif-containing protein		LRPPRC		1.19674e-33		156		156		IQPNRVTYQRLIASYCNVGDIEGASKILGFM		LIASY	C	NVGDIEGASK		2		-0.17192		0.967452		1.00403		0.0736023		-0.0477384
Q99832	T-complex protein 1 subunit eta		CCT7		3.26532e-65		233.52		53.491		IQTSVNALSADVLGRCQVFEETQIGGERYNF			C	QVFEETQIGGER		2		3.2904		0.958824		0.848818		0.233432		-0.060662
K7EL68	Hsp90 co-chaperone Cdc37		CDC37		1.77828e-36		187.85		138.89		ISKMDPTDAKYHMQRCIDSGLWVPNSKASEA			C	IDSGLWVPNSK		2		-1.7254		0.969762		0.970077		0.0221189		-0.044297
P31689	DnaJ homolog subfamily A member 1		DNAJA1		9.21243e-11		136.86		97.163		ITSHPGQIVKHGDIKCVLNEGMPIYRRPYEK			C	VLNEGMPIYR		2		1.405		0.947247		0.910598		0.0813061		-0.0781877
Q96CX2	BTB/POZ domain-containing protein KCTD12		KCTD12		2.69279e-32		182.07		182.07		IVELNVGGQVYVTRRCTVVSVPDSLLWRMFT			C	TVVSVPDSLLWR		2		1.0506		1.01057		1.02299		0.0600865		0.0151646
E9PF10	Nuclear pore complex protein Nup155		NUP155		7.19361e-157		306.14		306.14		IVGLQAFQERLNSYKCITDTLQELVNQSKAA			C	ITDTLQELVNQSK		2		1.0852		0.993438		1.03836		0.127576		-0.00949745
P50570	Dynamin-2		DNM2		2.20274e-16		127.36		101.3		IVKKQVVKLKEPCLKCVDLVIQELINTVRQC			C	VDLVIQELINTVR		2		0.54831		0.992721		0.883393		0.208208		-0.0105401
E9PKG1	Protein arginine N-methyltransferase 1		PRMT1		1.19425e-09		102.52		102.52		IYTVKVEDLTFTSPFCLQVKRNDYVHALVAY		VEDLTFTSPF	C	LQVK		2		0.20048		0.971305		1.02566		0.109908		-0.0420037
E9PDU6	Calponin-3		CNN3		3.72682e-26		161.21		68.972		KAGQSVIGLQMGTNKCASQAGMTAYGTRRHL			C	ASQAGMTAYGTR		2		-0.088202		1.04614		0.945527		0.231222		0.0650821
P26640	Valine--tRNA ligase		VARS		0.000153261		71.98		66.387		KDVVEPLLRPQWYVRCGEMAQAASAAVTRGD			C	GEMAQAASAAVTR		2		-2.0039		0.92698		0.945017		0.0925357		-0.109389
E7EQ12	Calpastatin		CAST		2.55185e-65		235.31		235.31		KEVDEAKAKEEKLEKCGEDDETIPSEYRLKP			C	GEDDETIPSEYR		2		-0.28715		1.04364		1.06947		0.0720703		0.0616257
P00966	Argininosuccinate synthase		ASS1		2.31913e-09		88.565		59.372		KFAELVYTGFWHSPECEFVRHCIAKSQERVE		FAELVYTGFWHSPE	C	EFVR		3		-0.67076		1.15212		1.31598		0.262986		0.204294
P12955	Xaa-Pro dipeptidase		PEPD		4.8669e-05		69.331		53.565		KFEVNNTILHPEIVECRVFKTDMELEVLRYT		FEVNNTILHPEIVE	C	R		2		0.010462		0.962943		0.932253		0.101921		-0.0544774
P14625	Endoplasmin		HSP90B1		1.2041e-86		216.35		216.35		KIEKAVVSQRLTESPCALVASQYGWSGNMER		LTESP	C	ALVASQYGWSGNMER		2		-0.6387		1.07474		1.07319		0.132488		0.103984
J3QSY4	H/ACA ribonucleoprotein complex subunit 2		NHP2		1.15571e-52		190.46		127.22		KIKADPDGPEAQAEACSGERTYQELLVNQNP		IKADPDGPEAQAEA	C	SGER		3		-0.43147		1.11651		1.13269		0.0874242		0.158994
E9PEB5	Far upstream element-binding protein 1		FUBP1		2.37263e-36		171.76		64.565		KIQIAPDSGGLPERSCMLTGTPESVQSAKRL		S	C	MLTGTPESVQSAK		2		-0.197		0.997321		1.03817		0.0672723		-0.00387084
H0YD77	Eukaryotic translation initiation factor 4 gamma 2		EIF4G2		0.000195699		72.891		64.104		KKKRVQLKDMGEDLECLCQIMRTVGPRLDHE		DMGEDLEC(0.994)LC(0.006)QIMR				2		-0.28609		1.06036		1.07438		0.0601201		0.0845574
Q9Y263	Phospholipase A-2-activating protein		PLAA		1.17627e-06		78.078		56.121		KPTVQQLQILWKAINCPEDIVFPALDILRLS		AIN	C	PEDIVFPALDILR		2		0.25225		0.923566		0.901081		0.0628348		-0.114712
E5RIW3	Tubulin-specific chaperone A		TBCA		1.35027e-07		120.46		47.574		KQAEILQESRMMIPDCQRRLEAAYLDLQRIL		MMIPD	C	QR		2		-2.0112		1.05392		1.08511		0.0826937		0.0757673
Q9NVH1	DnaJ homolog subfamily C member 11		DNAJC11		8.15213e-05		74.698		74.698		KSEKVKVIDVTVPLQCLVKDSKLILTEASKA		VIDVTVPLQ	C	LVK		2		0.76941		1.02965		1.01542		0.0628401		0.0421479
Q14152	Eukaryotic translation initiation factor 3 subunit A		EIF3A		5.05175e-26		172.21		172.21		KSHLAKEGLYQYKNICQQVNIKSLEDVVRAY		NI	C	QQVNIK		2		-0.76117		0.917335		0.861321		0.137282		-0.124479
F6UJC5	Spliceosome RNA helicase DDX39B		DDX39B		8.90491e-20		158.57		118.67		KSLNLKHIKHFILDECDKMLEQLDMRRDVQE		HFILDE	C	DK		2		-0.26363		1.04481		1.03736		0.251114		0.0632379
Q7Z6Z7	E3 ubiquitin-protein ligase HUWE1		HUWE1		6.87873e-10		119.68		119.68		KTDATTAIIKLLEEICNLGRDPKYICQKPSI		LLEEI	C	NLGR		2		0.24805		0.93228		0.959283		0.214302		-0.101165
P07900	Heat shock protein HSP 90-alpha		HSP90AA1		4.05388e-10		83.723		83.723		KVEKVVVSNRLVTSPCCIVTSTYGWTANMER		LVTSP	C	CIVTSTYGWTANMER		3		-0.21202		1.00285		0.983971		0.0934453		0.00410189
P29373	Cellular retinoic acid-binding protein 2		CRABP2		8.03544e-34		157.68		117.31		KVGEEFEEQTVDGRPCKSLVKWESENKMVCE		VGEEFEEQTVDGRP	C	K		2		0.42485		0.968349		0.999643		0.0694847		-0.0464007
P04181	Ornithine aminotransferase		OAT		6.53343e-10		100.43		54.812		KVLPMNTGVEAGETACKLARKWGYTVKGIQK		VLPMNTGVEAGETA	C	K		3		-1.0884		1.05075		1.05086		0.116144		0.071426
Q8WVC2	40S ribosomal protein S21		RPS21		1.25216e-05		101.25		78.149		KVTGRFNGQFKTYAICGAIRRMGESDDSILR		TYAI	C	GAIR		2		0.81968		1.13964		1.21285		0.170891		0.188581
E7ESE0	60S ribosomal protein L9		RPL9		1.16328e-20		149.49		71.159		KWWGNRKELATVRTICSHVQNMIKGVTLGFR		TI	C	SHVQNMIK		3		0.021262		1.01184		1.03301		0.0699064		0.0169829
Q6P2E9	Enhancer of mRNA-decapping protein 4		EDC4		3.11161e-23		137.27		135.09		LAELRHSQEELLQRLCTQLEGLQSTVTGHVE		L	C	TQLEGLQSTVTGHVER		3		0.63055		0.954505		1.01776		0.157566		-0.067176
P12004	Proliferating cell nuclear antigen		PCNA		3.28272e-40		195.85		120.03		LAMGVNLTSMSKILKCAGNEDIITLRAEDNA			C	AGNEDIITLR		2		0.11777		1.0366		0.985706		0.0879083		0.051856
P62633	Cellular nucleic acid-binding protein		CNBP		4.51832e-08		99.5		51.286		LARDCDHADEQKCYSCGEFGHIQKDCTKVKC			C	YSCGEFGHIQK		2		-0.13833		1.05288		1.01099		0.251235		0.0743476
Q04760	Lactoylglutathione lyase		GLO1		0.00114593		117.93		54.205		LDFYTRVLGMTLIQKCDFPIMKFSLYFLAYE			C	DFPIMK		2		-1.6234		1.0841		1.03617		0.139116		0.116501
Q15393	Splicing factor 3B subunit 3		SF3B3		2.87142e-05		104.37		75.109		LDYDTVAGADKFGNICVVRLPPNTNDEVDED		FGNI	C	VVR		2		-0.003796		0.93857		1.00072		0.126717		-0.0914639
Q14566	DNA replication licensing factor MCM6		MCM6		2.06354e-09		133.23		98.044		LESMIRLSEAMARMHCCDEVQPKHVKEAFRL		MH	C	CDEVQPK		3		0.25995		0.962237		0.928382		0.0943392		-0.0555358
P09960	Leukotriene A-4 hydrolase		LTA4H		7.34091e-18		118.9		47.57		LFSQCQAIHCRAILPCQDTPSVKLTYTAEVS		AILP	C	QDTPSVK		2		1.6209		0.929945		0.947102		0.0319857		-0.104782
Q9NSE4	Isoleucine--tRNA ligase		IARS2		2.49259e-07		119.27		119.27		LGRQQPDTELEIQQKCGFSELYSWQRERKVK			C	GFSELYSWQR		2		-0.93436		1.22797		1.23788		0.268133		0.296279
F8VRI6	Citrate synthase		CS		3.70687e-05		104.2		56.432		LGTKGIRFRGFSIPECQKLLPKAKGGEEPLP		GFSIPE	C	QK		2		-0.23778		1.01529		0.947519		0.126361		0.0218926
H3BP04	Cytochrome b-c1 complex subunit 2		UQCRC2		1.12811e-33		159.5		159.5		LHAAAYRNALANPLYCPDYRIGKVTSEE___		NALANPLY	C	PDYR		2		0.86187		0.942966		0.925866		0.122961		-0.084722
O00567	Nucleolar protein 56		NOP56		9.90912e-15		139.74		81.972		LHFHNLVKGLTDLSACKAQLGLGHSYSRAKV		GLTDLSA	C	K		2		-0.37008		1.10581		1.05734		0.15663		0.145106
A6NJA2	Ubiquitin carboxyl-terminal hydrolase		USP14		1.55436e-89		265.12		237.68		LIDQFFGVEFETTMKCTESEEEEVTKGKENQ			C	TESEEEEVTK		2		-1.4231		0.98523		0.985567		0.0151381		-0.021468
Q9Y4W2	Ribosomal biogenesis protein LAS1L		LAS1L		2.58484e-10		105.28		46.892		LISERKTKFAKVPLKCLAQEVNIPDWIVDLR			C	LAQEVNIPDWIVDLR		2		-0.012034		0.983855		0.988283		0.172014		-0.023482
A0A087WYC1	Heat shock 70 kDa protein 4		HSPA4		1.88807e-07		75.334		59.857		LKETAESVLKKPVVDCVVSVPCFYTDAERRS		KPVVD	C	VVSVPCFYTDAER		3		-0.0015241		1.04062		1.00063		0.148676		0.0574376
Q15459	Splicing factor 3A subunit 1		SF3A1		6.49097e-13		155.07		87.639		LKKEAENPREVLDQVCYRVEWAKFQERERKK		EVLDQV	C	YR		2		-0.67981		0.964095		0.964489		0.0475039		-0.0527521
Q9H074	Polyadenylate-binding protein-interacting protein 1		PAIP1		9.74486e-08		76.301		47.088		LLNALFSNPMDDNLICAVKLLKLTGSVLEDA		ELLNALFSNPMDDNLI	C	AVK		2		-0.36511		0.993668		1.01832		0.0485912		-0.00916348
P13489	Ribonuclease inhibitor		RNH1		2.97289e-14		163.66		75.229		LLPLLQQCQVVRLDDCGLTEARCKDISSALR		LDD	C	GLTEAR		2		0.67698		1.00924		1.09108		0.193463		0.0132709
O14617	AP-3 complex subunit delta-1		AP3D1		1.69498e-27		134.25		48.405		LLVKKGENSVSVDGKCSDSTLLSNLLEEMKA			C	SDSTLLSNLLEEMK		2		-1.5352		0.928477		0.851906		0.159855		-0.107062
A0A075B736	Tubulin beta-8 chain		TUBB8		2.51041e-15		75.11		75.11		LMESVMDVVRKEAESCDCLQGFQLTHSLGGG		KEAES	C	DCLQGFQLTHSLGGGTGSGMGTLLLSK		4		-0.31093		0.985492		0.929436		0.178103		-0.0210841
H0YEN5	40S ribosomal protein S2		RPS2		7.97951e-32		183.33		65.241		LMMAGIDDCYTSARGCTATLGNFAKATFDAI		G	C	TATLGNFAK		2		-1.7615		1.06831		1.06141		0.183355		0.0953363
A6PVX3	26S proteasome non-ATPase regulatory subunit 4		PSMD4		6.07774e-17		129.38		86.497		LPTRLQAQQDAVNIVCHSKTRSNPENNVGLI		LQAQQDAVNIV	C	HSK		3		2.3334		0.962606		0.865397		0.241064		-0.0549827
P61081	NEDD8-conjugating enzyme Ubc12		UBE2M		1.77365e-42		178.22		178.22		LRIQKDINELNLPKTCDISFSDPDDLLNFKL		T	C	DISFSDPDDLLNFK		2		0.083166		1.0584		1.00733		0.0770274		0.0818815
P13489	Ribonuclease inhibitor		RNH1		3.78548e-06		79.639		79.639		LSDARWAELLPLLQQCQVVRLDDCGLTEARC		WAELLPLLQQ	C	QVVR		2		2.4993		0.980598		0.947534		0.205533		-0.0282656
P62140	Serine/threonine-protein phosphatase PP1-beta catalytic subunit		PPP1CB		2.93297e-21		140.82		140.82		LSQPILLELEAPLKICGDIHGQYTDLLRLFE		I	C	GDIHGQYTDLLR		3		1.0311		0.985095		1.02144		0.0928678		-0.021665
P49327	Fatty acid synthase		FASN		1.19562e-92		202.97		105.22		LVNCLRREPGGNRLRCVLLSNLSSTSHVPEV			C	VLLSNLSSTSHVPEVDPGSAELQK		4		0.047763		0.886078		0.90578		0.0350785		-0.174494
P49327	Fatty acid synthase		FASN		5.74457e-63		216.54		85.837		LVQAGIRDGVVRPLKCTVFHGAQVEDAFRYM			C	TVFHGAQVEDAFR		3		-1.2306		0.826562		0.857503		0.0635911		-0.274804
P39748	Flap endonuclease 1		FEN1		5.37492e-34		126.86		68.303		MGIPYLDAPSEAEASCAALVKAGKVYAAATE		HLLSLMGIPYLDAPSEAEAS	C	AALVK		3		1.331		1.05949		1.02381		0.15		0.083364
P49321	Nuclear autoantigenic sperm protein		NASP		1.32533e-43		167.51		143.93		MIASRKPTDGASSSNCVTDISHLVRKKRKPE		KPTDGASSSN	C	VTDISHLVR		2		-0.035033		0.943955		0.995389		0.101177		-0.0832106
Q13867	Bleomycin hydrolase		BLMH		1.28169e-06		90.412		71.976		MVAASIKDGEAVWFGCDVGKHFNSKLGLSDM		DGEAVWFG	C	DVGK		2		-1.2711		1.01396		0.941184		0.105639		0.0200006
G5EA30	CUGBP Elav-like family member 1		CELF1		4.48581e-06		82.069		69.352		NDIRVMFSSFGQIEECRILRGPDGLSRGCAF		VMFSSFGQIEE	C	R		2		1.364		0.981192		0.750574		0.362918		-0.0273927
O43747	AP-1 complex subunit gamma-1		AP1G1		5.41584e-06		81.904		56.569		NIRGMMKELLYFLDSCEPEFKADCASGIFLA		ELLYFLDS	C	EPEFK		2		-1.1179		0.981327		1.00604		0.129495		-0.0271943
P15121	Aldose reductase		AKR1B1		4.98052e-28		141.13		73.057		NKPGLKYKPAVNQIECHPYLTQEKLIQYCQS		YKPAVNQIE	C	HPYLTQEK		4		0.40316		0.956954		0.935307		0.0725836		-0.0634778
P55072	Transitional endoplasmic reticulum ATPase		VCP		1.19395e-09		105.03		103.76		NNLRVRLGDVISIQPCPDVKYGKRIHVLPID		LGDVISIQP	C	PDVK		2		-0.67213		0.943448		0.91264		0.0640379		-0.0839852
Q9NZI8	Insulin-like growth factor 2 mRNA-binding protein 1		IGF2BP1		0.000199462		89.296		79.469		NPERTITVKGAIENCCRAEQEIMKKVREAYE		GAIEN	C	CR		2		-0.88105		0.894505		0.884794		0.026359		-0.160839
Q9Y2Q5	Ragulator complex protein LAMTOR2		LAMTOR2		1.55057e-06		115.78		115.78		NQAFNEDNLKFILMDCMEGRVAITRVANLLL		FILMD	C	MEGR		2		-0.71831		0.966221		0.978844		0.0378914		-0.0495747
E9PG73	Peptidyl-prolyl cis-trans isomerase G		PPIG		0.000109009		66.267		66.267		NQPAGRVVFELFSDVCPKTCENFRCLCTGEK		VVFELFSDV	C	PK		2		0.7881		1.0558		1.01169		0.177028		0.0783407
G3V1A1	60S ribosomal protein L8		RPL8		3.87107e-34		117.04		59.263		NVLPVGTMPEGTIVCCLEEKPGDRGKLARAS		KAQLNIGNVLPVGTMPEGTIV	C	CLEEKPGDR		4		-0.22119		1.00634		1.05564		0.0916439		0.00912245
P20042	Eukaryotic translation initiation factor 2 subunit 2		EIF2S2		1.24371e-11		120.99		46.001		NVLRRYIKEYVTCHTCRSPDTILQKDTRLYF		EYVT	C	HTCR		3		1.2425		0.924317		0.909795		0.0267156		-0.11354
Q15020	Squamous cell carcinoma antigen recognized by T-cells 3		SART3		4.10277e-06		84.753		61.423		PARIQLIFERALVENCLVPDLWIRYSQYLDR		ALVEN	C	LVPDLWIR		2		2.6659		0.98416		1.11282		0.182503		-0.0230348
Q14315	Filamin-C		FLNC		2.49769e-22		117.62		117.62		PDKVKAFGPGLEPTGCIVDKPAEFTIDARAA		AFGPGLEPTG	C	IVDKPAEFTIDAR		3		1.1884		0.970001		0.909704		0.110826		-0.0439422
P62633	Cellular nucleic acid-binding protein		CNBP		4.51832e-08		99.5		51.286		PGHLARDCDHADEQKCYSCGEFGHIQKDCTK			C	YSCGEFGHIQK		2		-0.13833		1.15986		1.08921		0.158477		0.213954
A0A087WV73	Probable 28S rRNA (cytosine(4447)-C(5))-methyltransferase		NOP2		5.97967e-06		78.69		78.326		PKVVGGFDRVLLDAPCSGTGVISKDPAVKTN		VLLDAP	C	SGTGVISK		2		1.0572		1.01906		1.0015		0.161059		0.0272378
H0YER7	Apoptosis inhibitor 5		API5		9.5229e-15		122.97		122.97		PLFSVLKLLAEMSSFCGDMEKLETNLRKLFD		LLAEMSSF	C	GDMEK		2		-1.3935		0.99854		0.999536		0.0599705		-0.00210756
K7ERT7	Synaptic vesicle membrane protein VAT-1 homolog		VAT1		2.20631e-13		137.4		137.4		PPAPGPGQLTLRLRACGLNFADLMARQGLYD		A	C	GLNFADLMAR		2		-0.41941		0.915031		0.816414		0.14667		-0.128107
Q5SZU1	D-3-phosphoglycerate dehydrogenase		PHGDH		3.18097e-42		165.49		164.5		PPRDRALVDHENVISCPHLGASTKEAQSRCG		ALVDHENVIS	C	PHLGASTK		3		0.58491		0.994309		1.04506		0.198752		-0.00823363
C9J3W3	Suppressor of SWI4 1 homolog		PPAN		1.11759e-09		97.235		55.755		PSINVHKVNLNTIKRCLLIDYNPDSQELDFR			C	LLIDYNPDSQELDFR		2		-0.48979		1.09259		1.06584		0.0643799		0.127758
P61978	Heterogeneous nuclear ribonucleoprotein K		HNRNPK		1.50726e-22		89.973		81.388		PTATSQLPLESDAVECLNYQHYKGSDFDCEL		IIPTLEEGLQLPSPTATSQLPLESDAVE	C	LNYQHYK		4		0.13047		1.11464		1.11272		0.0541044		0.156581
P23381	Tryptophan--tRNA ligase, cytoplasmic		WARS		8.81872e-06		88.155		72.34		QAYSYAVENAKDIIACGFDINKTFIFSDLDY		DIIA	C	GFDINK		2		-0.9693		0.927216		0.853614		0.165967		-0.109022
P20042	Eukaryotic translation initiation factor 2 subunit 2		EIF2S2		1.24371e-11		120.99		46.001		QIENVLRRYIKEYVTCHTCRSPDTILQKDTR		EYVT	C	HTCR		3		1.2425		0.924317		0.909795		0.0267156		-0.11354
P13489	Ribonuclease inhibitor		RNH1		2.20274e-16		127.36		127.36		QISNNRLEDAGVRELCQGLGQPGSVLRVLWL		EL	C	QGLGQPGSVLR		2		-0.014171		0.858811		0.873853		0.0514432		-0.219588
O15400	Syntaxin-7		STX7		2.52163e-09		129.82		112.83		QLAQRISSNIQKITQCSVEIQRTLNQLGTPQ		ITQ	C	SVEIQR		2		0.67268		0.982009		0.926699		0.165602		-0.0261914
A0A087WY71	AP-2 complex subunit mu		AP2M1		8.05905e-05		69.721		44.543		QNVNAAMVFEFLYKMCDVMAAYFGKISEENI		M	C	DVMAAYFGK		2		-0.62054		1.02706		1.11446		0.142766		0.0385153
Q9UHB9	Signal recognition particle subunit SRP68		SRP68		1.55565e-08		103.11		103.11		QVKDNKPLVERFETFCLDPSLVTKQANLVHF		FETF	C	LDPSLVTK		2		0.88462		0.941507		0.83882		0.184526		-0.0869561
Q9UQ80	Proliferation-associated protein 2G4		PA2G4		3.68922e-20		166.69		107.11		QVTGRKADVIKAAHLCAEAALRLVKPGNQNT		AAHL	C	AEAALR		2		0.66717		1.03791		1.08562		0.0725134		0.0536799
A0A087WYC1	Heat shock 70 kDa protein 4		HSPA4		1.39239e-05		94.767		56.936		RAGGIETIANEYSDRCTPACISFGPKNRSIG			C	TPACISFGPK		3		-0.43563		0.88876		0.869907		0.137369		-0.170135
E7ENZ3	T-complex protein 1 subunit epsilon		CCT5		4.7455e-31		175.21		175.21		RARQVKEMNPALGIDCLHKGTNDMKQQHVIE		EMNPALGID	C	LHK		2		-0.15651		0.931308		0.922906		0.0418277		-0.10267
P50991	T-complex protein 1 subunit delta		CCT4		5.81161e-14		159.83		144.77		RAYILNLVKQIKKTGCNVLLIQKSILRDALS		TG	C	NVLLIQK		2		0.044665		1.01116		0.995143		0.139587		0.0160183
Q08J23	tRNA (cytosine(34)-C(5))-methyltransferase		NSUN2		8.42632e-35		159.54		159.54		RCYLLVHQAKRLSSPCIMVVNHDASSIPRLQ		LSSP	C	IMVVNHDASSIPR		3		-0.50804		1.08945		0.942885		0.511444		0.123596
E9PKG1	Protein arginine N-methyltransferase 1		PRMT1		2.21632e-09		110.92		42.317		RDLDFTIDLDFKGQLCELSCSTDYRMR____		GQL	C	ELSCSTDYR		3		0.43191		1.09634		1.16469		0.114003		0.132689
P78527	DNA-dependent protein kinase catalytic subunit		PRKDC		1.63891e-08		123.86		123.86		REFPPGTPRFNNYVDCMKKFLDALELSQSPM		FNNYVD	C	MK		2		0.47043		0.973333		1.02907		0.201852		-0.0389946
Q9H0D6	5'-3' exoribonuclease 2		XRN2		2.26087e-12		98.573		70.334		REKKGKHDELADSLPCAEGEFIFLRLNVLRE		HDELADSLP	C	AEGEFIFLR		3		-1.0025		1.06519		1.10234		0.13972		0.0911122
Q9UBB4	Ataxin-10		ATXN10		4.95658e-12		122.39		119.21		RELRVEQESLLTAFRCGLQFLGNIASRNEDS			C	GLQFLGNIASR		2		0.72113		1.03061		1.04294		0.145668		0.0435038
J3KQ69	DNA replication licensing factor MCM3		MCM3		6.45428e-10		113.15		113.15		RLEAGAMVLADRGVVCIDEFDKMSDMDRTAI		GVV	C	IDEFDK		2		0.023696		1.05201		1.02527		0.13738		0.0731447
J3QSV6	Ribosomal L1 domain-containing protein 1		RSL1D1		4.9073e-15		150.09		105.94		RLTLPHSIRSDSEDICLFTKDEPNSTPEKTE		SDSEDI	C	LFTK		2		0.88606		0.972252		0.960423		0.0302246		-0.0405977
P36578	60S ribosomal protein L4		RPL4		2.24415e-12		99.092		84.581		RWHRRVNTTQKRYAICSALAASALPALVMSK		YAI	C	SALAASALPALVMSK		2		0.78749		0.844942		0.786875		0.121784		-0.243076
P30153	Serine/threonine-protein phosphatase 2A 65 kDa regulatory subunit A alpha		PPP2R1A		3.8577e-26		150.49		139.48		SADCRENVIMSQILPCIKELVSDANQHVKSA		ENVIMSQILP	C	IK		2		-0.044783		0.995439		0.961188		0.103063		-0.00659497
J3KNP2	Transducin beta-like protein 3		TBL3		9.9178e-05		67.385		45.433		SADGTIKLWALQDFSCLKTFEGHDASVLKVA		LWALQDFS	C	LK		2		0.75159		1.05569		1.12404		0.0976021		0.0781859
Q9UL25	Ras-related protein Rab-21		RAB21		1.19835e-05		78.342		78.342		SAKQNKGIEELFLDLCKRMIETAQVDERAKG		GIEELFLDL	C	K		2		0.65719		0.941074		0.918159		0.0492747		-0.0876194
F5GX11	Proteasome subunit alpha type-1		PSMA1		8.34903e-17		128.71		128.71		SARTYLERHMSEFMECNLNELVKHGLRALRE		HMSEFME	C	NLNELVK		2		-0.25028		1.02921		1.02052		0.0297921		0.0415345
X6RFL8	Ras-related protein Rab-14		RAB14		1.11607e-33		153.79		97.235		SCLLHQFTEKKFMADCPHTIGVEFGTRIIEV		FMAD	C	PHTIGVEFGTR		3		-0.19236		1.05894		1.04334		0.125919		0.082618
P34897	Serine hydroxymethyltransferase		SHMT2		3.31074e-17		138.51		125.46		SENFCSRAALEALGSCLNNKYSEGYPGKRYY		AALEALGS	C	LNNK		2		-0.22575		0.920005		0.912153		0.0423233		-0.120287
K7ENG2	Splicing factor U2AF 65 kDa subunit		U2AF2		1.23023e-10		97.083		82.244		SIEIPRPVDGVEVPGCGKIFVEFTSVFDCQK		SIEIPRPVDGVEVPG	C	GK		3		-0.29047		1.20007		1.1764		0.147179		0.263113
Q9NR30	Nucleolar RNA helicase 2		DDX21		2.90728e-12		108.18		98.062		SKVKGMVFLKGKLGVCFDVPTASVTEIQEKW		LGV	C	FDVPTASVTEIQEK		2		0.06872		1.06555		1.08055		0.0406172		0.0916047
Q9UMS4	Pre-mRNA-processing factor 19		PRPF19		2.99814e-13		113.76		83.204		SPDATIRIWSVPNASCVQVVRAHESAVTGLS		IWSVPNAS	C	VQVVR		3		0.091814		0.948753		0.964098		0.0833647		-0.075896
Q14315	Filamin-C		FLNC		4.95685e-34		156.17		40.857		SPFPVHVSEACNPNACRASGRGLQPKGVRVK		SPFPVHVSEA	C	NPNACR		3		-0.85101		0.910733		0.938074		0.0743078		-0.134899
U3KQ84	Dolichyl-diphosphooligosaccharide--protein glycosyltransferase 48 kDa subunit		DDOST		9.33466e-20		136.83		113.76		SPSVEGDPLRELGSECGIEFDEEKTAVIDHH		ELGSE	C	GIEFDEEK		2		-0.83436		1.01694		0.98733		0.052084		0.0242353
K7EN94	TAR DNA-binding protein 43		TARDBP		8.22729e-21		165.63		165.63		SQDEPLRSRKVFVGRCTEDMTEDELREFFSQ			C	TEDMTEDELR		2		-1.0648		0.979731		0.992645		0.154925		-0.0295428
A0A087WVQ6	Clathrin heavy chain 1		CLTC		6.94365e-78		242.48		92.112		SQPVKMFDRHSSLAGCQIINYRTDAKQKWLL		HSSLAG	C	QIINYR		3		0.39093		1.07061		1.08622		0.311059		0.0984329
H3BMT0	Hematological and neurological expressed 1-like protein		HN1L		1.51668e-36		189.24		164.48		SRLAHPNKPKDHVFLCEGEEPKSDLKAAR__		DHVFL	C	EGEEPK		2		-1.0091		1.40196		1.54969		0.268735		0.487449
Q15365	Poly(rC)-binding protein 1		PCBP1		2.87902e-16		124.07		96.135		SRPPVTLRLVVPATQCGSLIGKGGCKIKEIR		LVVPATQ	C	GSLIGK		2		-0.57809		0.88658		0.901219		0.100717		-0.173677
Q9Y6Y8	SEC23-interacting protein		SEC23IP		5.14963e-07		71.98		71.98		STFEKEKIDMESLLMCTVDDLKEMGIPLGPR		IDMESLLM	C	TVDDLK		2		0.562		0.912674		0.909693		0.123892		-0.131829
C9JBI3	Phosphoserine phosphatase		PSPH		1.2998e-12		127.71		88.092		STVIREEGIDELAKICGVEDAVSEMTRRAMG		I	C	GVEDAVSEMTR		2		-1.1987		1.11124		1.10771		0.297072		0.152173
A0A087WYC1	Heat shock 70 kDa protein 4		HSPA4		1.88807e-07		75.334		59.857		SVLKKPVVDCVVSVPCFYTDAERRSVMDATQ		KPVVD	C	VVSVPCFYTDAER		3		-0.0015241		1.04062		1.00063		0.148676		0.0574376
J3QSV6	Ribosomal L1 domain-containing protein 1		RSL1D1		5.88983e-10		105.53		97.065		SVNLLSKNLSREINDCIGGTVLNISKSGSCS		EIND	C	IGGTVLNISK		2		0.22792		1.02889		1.00453		0.0358628		0.0410866
Q13242	Serine/arginine-rich splicing factor 9		SRSF9		9.17504e-10		120.57		120.57		SWQDLKDHMREAGDVCYADVQKDGVGMVEYL		EAGDV	C	YADVQK		2		0.12429		1.09036		1.06571		0.061727		0.124811
Q14204	Cytoplasmic dynein 1 heavy chain 1		DYNC1H1		1.43106e-42		174.52		77.221		TAEVLANKIVPFFKLCDEQLSSQSHYDFGLR		L	C	DEQLSSQSHYDFGLR		3		-0.58732		1.02308		1.10055		0.268414		0.0329205
P52788	Spermine synthase		SMS		2.42773e-09		134.77		111.61		TEALSLYEEQLGRLYCPVEFSKEIVCVPSYL		LY	C	PVEFSK		2		-0.057846		1.01811		1.00256		0.181859		0.0258873
P09936	Ubiquitin carboxyl-terminal hydrolase isozyme L1		UCHL1		4.7422e-05		99.755		57.047		TEREQGEVRFSAVALCKAA____________		FSAVAL	C	K		2		0.45415		0.908949		0.847274		0.129941		-0.137728
P23381	Tryptophan--tRNA ligase, cytoplasmic		WARS		5.69559e-10		118.87		114.24		TFNQVKGIFGFTDSDCIGKISFPAIQAAPSF		GIFGFTDSD	C	IGK		2		-1.1225		0.903642		0.755467		0.216433		-0.146177
Q8NFJ5	Retinoic acid-induced protein 3		GPRC5A		7.5051e-08		87.429		77.221		TKQRNPMDYPVEDAFCKPQLVKKSYGVENRA		NPMDYPVEDAF	C	KPQLVK		3		-1.025		1.05721		1.03465		0.162786		0.0802601
P27797	Calreticulin		CALR		2.32186e-113		271.56		181.71		TLVVQFTVKHEQNIDCGGGYVKLFPNSLDQT		HEQNID	C	GGGYVK		2		0.44093		1.08347		1.05542		0.0494317		0.115658
J3KPG2	Translationally-controlled tumor protein		TPT1		3.81078e-05		101.72		81.296		TPYMIFFKDGLEMEKC_______________		DGLEMEK	C			2		0.073643		1.14608		1.24604		0.194173		0.196713
Q9UQ80	Proliferation-associated protein 2G4		PA2G4		3.11422e-12		94.845		64.249		TQVTEAWNKVAHSFNCTPIEGMLSHQLKQHV		VAHSFN	C	TPIEGMLSHQLK		3		-0.61099		0.966107		1.02107		0.0983417		-0.0497458
Q9UMS4	Pre-mRNA-processing factor 19		PRPF19		2.55051e-229		360.06		190.41		TRQELSHALYQHDAACRVIARLTKEVTAARE		QELSHALYQHDAA	C	R		3		-0.075762		1.07898		0.957921		0.179026		0.109673
O00151	PDZ and LIM domain protein 1		PDLIM1		4.70618e-33		157.47		113.24		TSNMTHLEAQNRIKGCTDNLTLTVARSEHKV		G	C	TDNLTLTVAR		2		0.11614		1.01069		1.045		0.0513155		0.0153424
Q08211	ATP-dependent RNA helicase A		DHX9		1.69401e-08		102.57		102.57		TTEGRNALIHKSSVNCPFSSQDMKYPSPFFV		SSVN	C	PFSSQDMK		2		-1.0912		1.03564		1.19358		0.235266		0.0505291
O94925	Glutaminase kidney		GLS		5.07136e-06		82.651		65.038		TTSDGVMLDKDLFKKCVQSNIVLLTQAFRRK			C	VQSNIVLLTQAFR		2		-0.039362		1.35035		1.37083		0.0698297		0.433331
P78527	DNA-dependent protein kinase catalytic subunit		PRKDC		7.0166e-21		113.33		100.95		TTYRIIANALSSEPACLAEIEEDKARRILEL		IIANALSSEPA	C	LAEIEEDKAR		3		0.24261		0.898043		0.920666		0.0417064		-0.155143
Q15637	Splicing factor 1		SF1		1.10733e-46		176.62		161.02		TVCTKCGGAGHIASDCKFQRPGDPQSAQDKA		SITNTTVCTKCGGAGHIASD	C	K		3		0.46094		1.06223		1.12303		0.0919959		0.0870981
Q99615	DnaJ homolog subfamily C member 7		DNAJC7		7.56344e-28		159.18		78.964		TVNSKLRKLDDAIEDCTNAVKLDDTYIKAYL		LDDAIED	C	TNAVK		2		0.96098		1.00687		0.993933		0.150269		0.00987812
O75643	U5 small nuclear ribonucleoprotein 200 kDa helicase		SNRNP200		1.81604e-41		155.2		126.63		TYGITVAELTGDHQLCKEEISATQIIVCTPE		LATYGITVAELTGDHQL	C	K		3		-0.1226		1.12631		1.33935		0.336245		0.171604
P49368	T-complex protein 1 subunit gamma		CCT3		4.8244e-17		144.92		118.87		VAQALEVIPRTLIQNCGASTIRLLTSLRAKH		TLIQN	C	GASTIR		2		0.35537		1.02209		1.00054		0.0750643		0.031521
E9PJ21	Hypoxia up-regulated protein 1		HYOU1		1.0538e-09		115.12		115.12		VDFKAKVTRVEFEELCADLFERVPGPVQQAL		VEFEEL	C	ADLFER		2		-0.95567		1.01433		1.00827		0.0757153		0.0205328
P10809	60 kDa heat shock protein		HSPD1		6.91919e-28		151.22		78.615		VEEGIVLGGGCALLRCIPALDSLTPANEDQK			C	IPALDSLTPANEDQK		3		-1.5196		1.02222		1.02397		0.0664983		0.0317001
P13639	Elongation factor 2		EEF2		4.51307e-09		50.865		45.983		VEGLKRLAKSDPMVQCIIEESGEHIIAGAGE		SDPMVQ	C	IIEESGEHIIAGAGELHLEICLK		4		-0.64819		1.07582		1.10876		0.075103		0.105443
P07900	Heat shock protein HSP 90-alpha		HSP90AA1		4.05388e-10		83.723		83.723		VEKVVVSNRLVTSPCCIVTSTYGWTANMERI		LVTSP	C	CIVTSTYGWTANMER		3		-0.21202		1.00285		0.983971		0.0934453		0.00410189
H0YKT8	Proteasome subunit beta type		PSMA4		2.59468e-22		117.4		47.714		VFFSEKIYKLNEDMACSVAGITSDANVLTNE		LNEDMA	C	SVAGITSDANVLTNELR		3		-0.58206		0.984017		1.02858		0.0823253		-0.0232454
Q9Y512	Sorting and assembly machinery component 50 homolog		SAMM50		4.40296e-05		79.317		79.317		VHFDGLGRTKDDIIICEIGDVFKAKNLIEVM		TKDDIII	C	EIGDVFK		2		0.5781		1.00997		0.98436		0.177123		0.0143128
O43660	Pleiotropic regulator 1		PLRG1		4.69373e-22		126.07		96.805		VHTLSGHTNAVATVRCQAAEPQIITGSHDTT			C	QAAEPQIITGSHDTTIR		3		-0.020994		1.17228		1.02657		0.316248		0.229317
Q01518	Adenylyl cyclase-associated protein 1		CAP1		9.15038e-23		190.88		121.73		VIEDTELKQVAYIYKCVNTTLQIKGKINSIT			C	VNTTLQIK		2		-0.54757		1.27803		1.22864		0.368877		0.353924
A0A087X2I1	26S protease regulatory subunit 10B		PSMC6		3.54567e-08		103.43		41.242		VKLSDGFNGADLRNVCTEAGMFAIRADHDFV		NV	C	TEAGMFAIR		2		-1.1526		0.938782		0.897149		0.12087		-0.0911376
P53396	ATP-citrate synthase		ACLY		3.28597e-05		87.568		87.568		VLDLAAKVDATADYICKVKWGDIEFPPPFGR		VDATADYI	C	K		2		1.118		0.867098		0.762352		0.177247		-0.205733
P62316	Small nuclear ribonucleoprotein Sm D2		SNRPD2		2.43914e-77		266.91		90.827		VLTQSVKNNTQVLINCRNNKKLLGRVKAFDR		NNTQVLIN	C	R		2		-0.072003		0.983874		0.957547		0.12144		-0.023454
P52292	Importin subunit alpha-1		KPNA2		2.37411e-17		92.886		41.047		VRLLHHDDPEVLADTCWAISYLTDGPNERIG		LLHHDDPEVLADT	C	WAISYLTDGPNER		3		-3.1196		1.08317		1.02636		0.085013		0.11526
Q5T852	Poly(A) RNA polymerase		MTPAP		0.000129147		69.331		46.892		VRPFGSSVNTFGKLGCDLDMFLDLDETRNLS		LG	C	DLDMFLDLDETR		2		0.31341		1.16413		1.14907		0.29857		0.219254
E7EVA0	Microtubule-associated protein		MAP4		6.96541e-08		65.184		47.155		VTPPPETEVVLIKNVCLPPEMEVALTEDQVP		NV	C	LPPEMEVALTEDQVPALK		3		0.40432		1.11431		0.948919		0.295887		0.156148
P54886	Delta-1-pyrroline-5-carboxylate synthase		ALDH18A1		2.12812e-21		124.78		106.38		VTRLVRDSKCEYPAACNALETLLIHRDLLRT			C	EYPAACNALETLLIHR		3		-0.045851		0.915228		0.899223		0.0595443		-0.127798
H3BND8	Ubiquitin carboxyl-terminal hydrolase		USP7		1.33495e-09		88.176		47.726		WETLDSFMQHDVQELCRVLLDNVENKMKGTC		SFGWETLDSFMQHDVQEL	C	R		3		-0.67305		1.06784		1.07766		0.0591416		0.0946983
Q9P0L0	Vesicle-associated membrane protein-associated protein A		VAPA		2.05893e-23		128.79		128.79		WKEAKPDELMDSKLRCVFEMPNENDKLNDME			C	VFEMPNENDKLNDMEPSK		3		-1.4885		0.963786		0.963642		0.0245612		-0.0532146
P36871	Phosphoglucomutase-1		PGM1		1.28046e-21		130.29		130.29		WKFFGNLMDASKLSLCGEESFGTGSDHIREK		LSL	C	GEESFGTGSDHIR		3		-0.62653		0.988014		0.922681		0.266789		-0.0173973
Q14152	Eukaryotic translation initiation factor 3 subunit A		EIF3A		3.62133e-06		99.815		88.495		WQKIHEPIMLKYLELCVDLRKSHLAKEGLYQ		YLEL	C	VDLR		2		1.3624		0.904129		0.786788		0.178955		-0.145399
Q9Y3I0	tRNA-splicing ligase RtcB homolog		RTCB		6.65291e-42		171.56		149.22		WSLREGYAWAEDKEHCEEYGRMLQADPNKVS		EGYAWAEDKEH	C	EEYGR		4		-0.16326		0.904637		0.924754		0.0541975		-0.144588
Q9NZI8	Insulin-like growth factor 2 mRNA-binding protein 1		IGF2BP1		0.000199462		89.296		79.469		YNPERTITVKGAIENCCRAEQEIMKKVREAY		GAIEN	C	CR		2		-0.88105		0.894505		0.884794		0.026359		-0.160839
H0YKT8	Proteasome subunit beta type		PSMA4		1.13156e-05		77.324		75.018		YQSDPSGNYGGWKATCIGNNSAAAVSMLKQD		AT	C	IGNNSAAAVSMLK		2		-0.66536		0.97691		0.971343		0.0130886		-0.0337024
