# Supplementary material for: Quantitative Persulfide Site Identification (qPerS-SID) Reveals Protein Targets of H2S Releasing Donors in Mammalian Cells
Source: Sci Rep. 2016 Jul 14;6:29808. doi: 10.1038/srep29808 (PMC4944133; doi:10.1038/srep29808)
Supplement: Supplementary Table 5 [file srep29808-s6.xls]

## Sheet: Legend
NaSH - Quantification by MaxQuant
Persulfdes found in HEK293 cells in response to NaSH tratment (200 µM, 30 min,Elution) in at least 3 of 4 Experiments.
Peptides were quantified using MaxQuant v1.5.2.8

## Sheet: Elution
NaSH Elution Fraction - Quantification by MaxQuant
Protein	Protein names		Gene names		PEP		Score		Score for localization		Sequence window			Carbamidomethyl C-Sites			Charge		Mass error [ppm]		Mean norm Ratio H/L		Median norm Ratio H/L		STDEV		log2 norm. Ratio H/L
Q08211	ATP-dependent RNA helicase A		DHX9		0.000644508		60.019		57.59		____MGDVKNFLYAWCGKRKMTPSYEIRAVG		NFLYAW	C	GK		2		0.2573		1.69613		0.694547		1.67619		0.762245
H0YL10	CD276 antigen		CD276		2.82783e-08		83.692		66.246		___URVRVADEGSFTCFVSIRDFGSAAVSLQ		VADEGSFT	C	FVSIR		2		1.7552		1.51019		1.36938		0.772592		0.594734
O00139	Kinesin-like protein KIF2A		KIF2A		1.88291e-13		97.095		42.633		RAQDVDATNPNYEIMCMIRDFRGSLDYRPLT		AQDVDATNPNYEIM	C	MIR		2		0.20331		1.42706		1.41398		0.157679		0.513046
P55884	Eukaryotic translation initiation factor 3 subunit B		EIF3B		2.12195e-17		128.36		91.087		FKDLGNLRYWLEEAECRDQYSVIFESGDRTS		YWLEEAE	C	R		2		-0.46866		1.39018		1.26672		0.664547		0.475271
G5EA30	CUGBP Elav-like family member 1		CELF1		2.57459e-09		91.62		49.298		NDIRVMFSSFGQIEECRILRGPDGLSRGCAF		VMFSSFGQIEE	C	R		2		-1.2684		1.36855		1.28882		0.328154		0.452651
H7C3A1	Serrate RNA effector molecule homolog		SRRT		4.99385e-16		115.71		45.598		RGWVTFDRSVNIKEICWNLQNIRLRECELSP		EI	C	WNLQNIR		2		-0.91419		1.3682		1.63677		0.632746		0.452284
Q13162	Peroxiredoxin-4		PRDX4		2.86979e-47		148.75		94.384		RLVQAFQYTDKHGEVCPAGWKPGSETIIPDP		HGEV	C	PAGWKPGSETIIPDPAGK		3		-0.37292		1.35395		1.23554		0.271764		0.437171
H0YM46	Isocitrate dehydrogenase [NAD] subunit alpha, mitochondrial		IDH3A		4.58599e-07		86.344		69.721		___ULFDHAARIEAACFATIKDGKSLTKDLG		IEAA	C	FATIK		2		0.37288		1.34819		1.47851		0.541173		0.431023
E9PDE4	Calpastatin		CAST		5.35441e-34		145.09		52.576		EESKAAAPAPVSEAVCRTSMCSIQSAPPEPA		AAAPAPVSEAV	C	R		2		0.49711		1.34206		1.3274		0.04132		0.424444
D6RF07	OCIA domain-containing protein 1		OCIAD1		6.19298e-10		98.902		67.997		PDYIPTEEERRVFAECNDESFWFR_______		VFAE	C	NDESFWFR		2		-0.42691		1.34135		1.37461		0.0996582		0.42369
J3KTL2	Serine/arginine-rich splicing factor 1		SRSF1		1.75329e-56		184.03		45.28		SWQDLKDHMREAGDVCYADVYRDGTGVVEFV		EAGDV	C	YADVYR		2		0.58727		1.2981		1.30778		0.486445		0.376397
P33993	DNA replication licensing factor MCM7		MCM7		1.38261e-07		72.898		51.771		DQSPRGMKIRGNINICLMGDPGVAKSQLLSY		GNINI	C	LMGDPGVAK		2		-0.62057		1.27898		1.09231		0.342086		0.354999
Q8WVC2	40S ribosomal protein S21		RPS21		1.18512e-10		106.91		48.794		KVTGRFNGQFKTYAICGAIRRMGESDDSILR		TYAI	C	GAIR		2		-0.85571		1.27103		1.28537		0.0411869		0.345993
P62258	14-3-3 protein epsilon		YWHAE		1.33774e-08		86.772		67.997		IREYRQMVETELKLICCDILDVLDKHLIPAA		LI	C	CDILDVLDK		2		0.88312		1.26475		1.34288		0.275768		0.338855
Q4VXV2	Monofunctional C1-tetrahydrofolate synthase, mitochondrial		MTHFD1L		0.000239069		56.087		50.354		LNVFKTDTRAEIDLVCELAKRAGAFDAVPCY		AEIDLV	C	ELAK		2		-3.0597		1.24863		1.25528		0.443975		0.320341
P22626	Heterogeneous nuclear ribonucleoproteins A2/B1		HNRNPA2B1		1.03058e-56		185.95		122.97		ESLRNYYEQWGKLTDCVVMRDPASKRSRGFG		LTD	C	VVMRDPASK		2		-0.034753		1.24256		1.24714		0.0487586		0.313312
Q15029	116 kDa U5 small nuclear ribonucleoprotein component		EFTUD2		5.79828e-30		132.64		48.288		EQTHPEIRKRYDQDLCYTDILFTEQERGVGI		YDQDL	C	YTDILFTEQER		2		-1.2079		1.23181		1.306		0.253306		0.300776
Q96PK6	RNA-binding protein 14		RBM14		1.28419e-29		132.84		85.493		PLNTWKIFVGNVSAACTSQELRSLFERRGRV		IFVGNVSAA	C	TSQELR		2		0.32433		1.22903		1.07629		0.485109		0.297523
A0A0A0MR02	Voltage-dependent anion-selective channel protein 2		VDAC2		1.0821e-94		208.13		43.696		GFGFGLVKLDVKTKSCSGVEFSTSGSSNTDT		S	C	SGVEFSTSGSSNTDTGK		2		0.42661		1.22593		1.27586		0.0960561		0.293877
O43390	Heterogeneous nuclear ribonucleoprotein R		HNRNPR		0.00032473		57.532		48.981		DPLSGQNRGYAFITFCGKEAAQEAVKLCDSY		GYAFITF	C	GK		2		0.49026		1.22555		1.26989		0.41075		0.293435
E9PJ21	Hypoxia up-regulated protein 1		HYOU1		3.76101e-09		88.075		63.185		VDFKAKVTRVEFEELCADLFERVPGPVQQAL		VEFEEL	C	ADLFER		2		-0.42181		1.21734		1.34931		0.232761		0.283737
G3V295	Proteasome subunit alpha type		PSMA6		5.14927e-39		144.3		42.068		SSTVTHLFKITENIGCVMTGMTADSRSQVQR		ITENIG	C	VMTGMTADSR		2		-0.60971		1.2126		1.18759		0.115123		0.2781
C9J8Q5	Succinate-semialdehyde dehydrogenase, mitochondrial		ALDH5A1		6.44596e-14		103.83		74.789		IPCSRKNAKEVGEAICTDPLVSKISFTGSTT		EVGEAI	C	TDPLVSK		2		0.038932		1.21114		1.16415		0.414145		0.276361
P25398	40S ribosomal protein S12		RPS12		1.56155e-42		152.94		83.37		ALDKRQAHLCVLASNCDEPMYVKLVEALCAE		QAHL	C	VLASNCDEPMYVK		3		0.27731		1.2103		1.1986		0.24554		0.275364
P62633	Cellular nucleic acid-binding protein		CNBP		8.60405e-232		315.59		119.25		DICYRCGESGHLAKDCDLQEDACYNCGRGGH		D	C	DLQEDACYNCGR		2		-0.51605		1.19831		1.18662		0.0935688		0.260997
Q01081	Splicing factor U2AF 35 kDa subunit		U2AF1		2.34525e-05		59.709		56.569		CCRQYEMGECTRGGFCNFMHLKPISRELRRE		GGF	C	NFMHLKPISR		3		0.47289		1.1945		1.27248		0.239911		0.256401
Q7RTV0	PHD finger-like domain-containing protein 5A		PHF5A		7.1442e-05		78.516		50.04		_____MAKHHPDLIFCRKQAGVAIGRLCEKC		HHPDLIF	C	R		3		-0.25904		1.19423		1.27028		0.206712		0.256085
P51991	Heterogeneous nuclear ribonucleoprotein A3		HNRNPA3		3.31316e-32		143.96		51.286		DSLREHFEKWGTLTDCVVMRDPQTKRSRGFG		WGTLTD	C	VVMR		2		0.5991		1.1939		1.26962		0.210309		0.25568
P62979	Ubiquitin-40S ribosomal protein S27a		RPS27A		1.22176e-42		151.31		61.942		NGKISRLRRECPSDECGAGVFMASHFDRHYC		RE	C	PSDECGAGVFMASHFDR		3		-0.14613		1.19082		1.25264		0.197625		0.251957
A0A087WUK2	Heterogeneous nuclear ribonucleoprotein D-like		HNRNPDL		3.64025e-10		88.075		40.187		IELPMDTKTNERRGFCFITYTDEEPVKKLLE		RGF	C	FITYTDEEPVKK		3		0.74478		1.19058		1.18192		0.18738		0.251669
P61158	Actin-related protein 3		ACTR3		3.17679e-24		141.1		53.448		VCHTKKDYEEIGPSICRHNPVFGVMS_____		KDYEEIGPSI	C	R		3		0.16629		1.18458		1.05771		0.337268		0.244375
H0YGJ7	Eukaryotic translation initiation factor 3 subunit J		EIF3J		7.01776e-25		133.32		59.227		EIDDLKKITNSLTVLCSEKQKQEKVRASCVG		ITNSLTVL	C	SEK		2		0.46356		1.18289		1.40157		0.342336		0.242315
Q5T6L6	Argininosuccinate synthase		ASS1		1.50669e-06		70.438		50.222		GATGKGNDQVRFELSCYSLAPQIKVIAPWRM		FELS	C	YSLAPQIK		2		-0.03254		1.17482		1.33448		0.335947		0.232442
Q15056	Eukaryotic translation initiation factor 4H		EIF4H		2.09025e-07		77.776		73.386		VRLVRDKDTDKFKGFCYVEFDEVDSLKEALT		GF	C	YVEFDEVDSLK		2		-0.85106		1.17478		1.23954		0.267496		0.232392
P19367	Hexokinase-1		HK1		5.85557e-08		79.652		42.947		VKTVCGVVSRRAAQLCGAGMAAVVDKIRENR		AAQL	C	GAGMAAVVDK		2		-0.18013		1.17302		1.15283		0.0613868		0.230227
Q8NC51	Plasminogen activator inhibitor 1 RNA-binding protein		SERBP1		8.2058e-74		200.77		95.57		_____MPGHLQEGFGCVVTNRFDQLFDDESD		PGHLQEGFG	C	VVTNR		2		-0.063806		1.17239		1.23472		0.201379		0.229452
Q15233	Non-POU domain-containing octamer-binding protein		NONO		2.26859e-11		108.35		44.612		DNMPLRGKQLRVRFACHSASLTVRNLPQYVS		FA	C	HSASLTVR		3		-0.37531		1.16996		1.25595		0.137175		0.226465
K7ENG2	Splicing factor U2AF 65 kDa subunit		U2AF2		4.28674e-19		126.34		83.204		PGCGKIFVEFTSVFDCQKAMQGLTGRKFANR		IFVEFTSVFD	C	QK		2		0.066992		1.16885		1.3018		0.266535		0.225091
P49327	Fatty acid synthase		FASN		5.0021e-116		230.67		69.765		AYGEDLGADYNLSQVCDGKVSVHVIEGDHRT		TGGAYGEDLGADYNLSQV	C	DGK		2		0.0095846		1.1685		1.07835		0.331013		0.224661
Q5VWC4	26S proteasome non-ATPase regulatory subunit 4		PSMD4		5.07472e-47		159.18		79.346		LPTRLQAQQDAVNIVCHSKTRSNPENNVGLI		LQAQQDAVNIV	C	HSK		3		-0.33159		1.16294		1.17397		0.259396		0.217777
H0YA96	Heterogeneous nuclear ribonucleoprotein D0		HNRNPD		2.21057e-24		142.83		59.418		KDLKDYFSKFGEVVDCTLKLDPITGRSRGFG		FGEVVD	C	TLK		2		1.466		1.16029		1.20896		0.259529		0.214486
P23381	Tryptophan--tRNA ligase, cytoplasmic		WARS		2.88454e-08		84.365		52.576		TFNQVKGIFGFTDSDCIGKISFPAIQAAPSF		GIFGFTDSD	C	IGK		2		-0.43419		1.1594		1.2141		0.349592		0.213378
F8VVL1	Density-regulated protein		DENR		0.00012732		54.343		40.516		IAKIPRAKKKYVTRVCGLATFEIDLKEAQRF		V	C	GLATFEIDLK		2		-0.098986		1.15683		1.01072		0.439822		0.210173
C9JNV2	Protein BUD31 homolog		BUD31		9.5525e-48		164.64		100.88		CLRCIQTRDTNFGTNCICRVPKSKLEVGRII		DTNFGTN	C	ICR		2		0.1968		1.15629		1.24173		0.177884		0.2095
P17568	NADH dehydrogenase [ubiquinone] 1 beta subcomplex subunit 7		NDUFB7		0.00019756		63.216		43.308		RLLKCKRDSFPNFLACKQERHDWDYCEHRDY		DSFPNFLA	C	K		2		0.25617		1.15392		1.21193		0.297142		0.206539
P84095	Rho-related GTP-binding protein RhoG		RHOG		1.00228e-25		138.24		66.989		GQALAKQIHAVRYLECSALQQDGVKEVFAEA		YLE	C	SALQQDGVK		2		-0.9402		1.15229		1.12021		0.219089		0.204505
Q99961	Endophilin-A2		SH3GL1		3.37429e-09		89.231		45.28		DIEVKQNFIDPLQNLCEKDLKEIQHHLKKLE		QNFIDPLQNL	C	EK		2		0.87208		1.15198		1.12358		0.133994		0.204112
E9PNW4	CD59 glycoprotein		CD59		2.57897e-25		139.74		45.28		KAGLQVYNKCWKFEHCNFNDVTTRLRENELT		FEH	C	NFNDVTTR		3		0.06736		1.15181		1.12262		0.137832		0.203897
Q9H488	GDP-fucose protein O-fucosyltransferase 1		POFUT1		2.08951e-06		58.98		53.565		VGYSRSTAAPLTMTMCLPDLKEIQRAVKLWV		STAAPLTMTM	C	LPDLK		2		-1.1224		1.15091		1.17878		0.0849879		0.202778
Q9Y2B0	Protein canopy homolog 2		CNPY2		1.62417e-10		91.812		91.812		YARSEAHLTELLEEICDRMKEYGEQIDPSTH		SEAHLTELLEEI	C	DR		3		-1.0039		1.15045		1.17206		0.176097		0.2022
Q15181	Inorganic pyrophosphatase		PPA1		1.35431e-19		112.74		57.366		DKHTGCCGDNDPIDVCEIGSKVCARGEIIGV		HTG	C	CGDNDPIDVCEIGSK		3		1.0976		1.15004		1.11569		0.229365		0.201684
P63104	14-3-3 protein zeta/delta		YWHAZ		4.46792e-26		142.83		85.087		AREYREKIETELRDICNDVLSLLEKFLIPNA		IETELRDI	C	NDVLSLLEK		3		0.29614		1.14877		1.21794		0.227182		0.200096
P08670	Vimentin		VIM		4.02791e-26		141.37		43.594		KQESTEYRRQVQSLTCEVDALKGTNESLERQ		QVQSLT	C	EVDALK		2		4.9018		1.14844		1.2122		0.211551		0.199677
P62979	Ubiquitin-40S ribosomal protein S27a		RPS27A		2.35305e-34		154.28		71.558		GVFMASHFDRHYCGKCCLTYCFNKPEDK___			C	CLTYCFNKPEDK		3		-0.65853		1.1484		1.20978		0.224637		0.199621
O00567	Nucleolar protein 56		NOP56		3.73598e-08		81.448		45.438		SRYLANKCSIASRIDCFSEVPTSVFGEKLRE		ID	C	FSEVPTSVFGEK		2		-0.7684		1.14659		1.21432		0.203658		0.197345
Q5JXI8	Four and a half LIM domains protein 1		FHL1		7.42847e-57		182.37		64.104		TGSFFPKGEDFYCVTCHETKFAKHCVKCNKA		GEDFY	C	VTCHETK		2		-0.42135		1.14652		0.973811		0.409297		0.197256
P21291	Cysteine and glycine-rich protein 1		CSRP1		3.61559e-39		148.44		47.64		NLDSTTVAVHGEEIYCKSCYGKKYGPKGYGY		NLDSTTVAVHGEEIY	C	K		3		-0.064793		1.14636		1.14997		0.19967		0.197055
P31150	Rab GDP dissociation inhibitor alpha		GDI1		1.1481e-87		208.15		107.35		HALALYRTDDYLDQPCLETVNRIKLYSESLA		TDDYLDQP	C	LETVNR		2		-0.34188		1.14319		1.04828		0.232376		0.193067
P11387	DNA topoisomerase 1		TOP1		3.69188e-11		103.08		45.433		EMTNEEKNIITNLSKCDFTQMSQYFKAQTEA			C	DFTQMSQYFK		2		0.51913		1.14228		1.25616		0.307109		0.191917
G3V0E4	Mitochondrial-processing peptidase subunit beta		PMPCB		1.09226e-53		167.92		80.236		LKTNMLLQLDGSTPICEDIGRQMLCYNRRIP		TNMLLQLDGSTPI	C	EDIGR		2		0.0091999		1.14209		1.2376		0.263029		0.191682
M0R248	Delta(3,5)-Delta(2,4)-dienoyl-CoA isomerase, mitochondrial		ECH1		1.0225e-05		76.927		61.815		IGGGVDLVTACDIRYCAQDAFFQVKEVDVGL		Y	C	AQDAFFQVK		2		0.69021		1.14197		1.0948		0.442759		0.191521
E5RI99	60S ribosomal protein L30		RPL30		1.14016e-56		185.29		70.942		MIRQGKAKLVILANNCPALRKSEIEYYAMLA		LVILANN	C	PALR		2		0.78947		1.14144		1.18281		0.151726		0.190854
P04406	Glyceraldehyde-3-phosphate dehydrogenase		GAPDH		3.70537e-39		148.7		87.429		DNSLKIISNASCTTNCLAPLAKVIHDNFGIV		IISNAS	C	TTNCLAPLAK		2		0.18557		1.14092		1.22213		0.177383		0.190202
E9PCY7	Heterogeneous nuclear ribonucleoprotein H		HNRNPH1		8.63284e-80		191.93		66.022		RYGDGGSTFQSTTGHCVHMRGLPYRATENDI		YGDGGSTFQSTTGH	C	VHMR		3		0.10586		1.1402		1.192		0.225724		0.189282
D6REP8	Histidine triad nucleotide-binding protein 1		HINT1		2.06268e-09		63.46		49.708		IRKEIPAKIIFEDDRCLAFHDISPQAPTHFL			C	LAFHDISPQAPTHFLVIPK		3		0.41825		1.1383		1.25099		0.215502		0.186879
P62906	60S ribosomal protein L10a		RPL10A		2.04523e-24		128.71		85.469		GTVRLKSTPRPKFSVCVLGDQQHCDEAKAVD		FSV	C	VLGDQQHCDEAK		3		0.18443		1.13829		1.17067		0.163959		0.186863
P49321	Nuclear autoantigenic sperm protein		NASP		4.91578e-12		91.657		46.892		AASLLGKKYGETANECGEAFFFYGKSLLELA		YGETANE	C	GEAFFFYGK		2		-0.10011		1.1379		1.20694		0.21359		0.186374
Q9NY12	H/ACA ribonucleoprotein complex subunit 1		GAR1		5.73347e-26		123		63.639		LGEFLHPCEDDIVCKCTTDENKVPYFNAPVY			C	TTDENKVPYFNAPVYLENK		3		-0.69938		1.1377		1.0815		0.158693		0.186115
P55263	Adenosine kinase		ADK		1.7186e-25		134.49		54.343		TGDNRSLIANLAAANCYKKEKHLDLEKNWML		SLIANLAAAN	C	YK		2		0.94345		1.13743		1.21013		0.145484		0.185778
P30084	Enoyl-CoA hydratase, mitochondrial		ECHS1		1.72563e-72		192.18		69.261		AGADIKEMQNLSFQDCYSSKFLKHWDHLTQV		EMQNLSFQD	C	YSSK		2		-0.86351		1.13367		1.19497		0.204042		0.181007
E9PG73	Peptidyl-prolyl cis-trans isomerase G		PPIG		1.08851e-06		80.69		47.712		NQPAGRVVFELFSDVCPKTCENFRCLCTGEK		VVFELFSDV	C	PK		2		-0.42687		1.13207		1.15866		0.12291		0.178965
P30086	Phosphatidylethanolamine-binding protein 1		PEBP1		8.45282e-54		170.61		72.433		SFRKKYELRAPVAGTCYQAEWDDYVPKLYEQ		APVAGT	C	YQAEWDDYVPK		2		-0.6599		1.13163		1.05919		0.226449		0.178403
Q9UQ80	Proliferation-associated protein 2G4		PA2G4		7.59305e-07		49.188		42.639		KGIAFPTSISVNNCVCHFSPLKSDQDYILKE		GIAFPTSISVNN	C	VCHFSPLK		3		-0.053006		1.13097		1.25193		0.251107		0.177559
P30520	Adenylosuccinate synthetase isozyme 2		ADSS		2.29839e-14		108.97		47.774		KGKVVDLLAQDADIVCRCQGGNNAGHTVVVD		VVDLLAQDADIV	C	R		2		-0.28333		1.13067		1.05764		0.518096		0.177182
Q13217	DnaJ homolog subfamily C member 3		DNAJC3		2.75001e-05		62.088		55.261		DYTAAIAFLDKILEVCVWDAELRELRAECFI		ILEV	C	VWDAELR		2		-0.091263		1.13055		1.0331		0.180217		0.177025
O75607	Nucleoplasmin-3		NPM3		3.34991e-10		63.302		49.768		LRVPAPVTMDSFFFGCELSGHTRSFTFKVEE		VPAPVTMDSFFFG	C	ELSGHTR		3		-0.23073		1.12994		1.27229		0.272982		0.17625
H3BMT0	Hematological and neurological expressed 1-like protein		HN1L		4.7658e-56		177.83		78.69		SRLAHPNKPKDHVFLCEGEEPKSDLKAAR__		DHVFL	C	EGEEPKSDLK		3		-0.27679		1.12968		1.0996		0.190917		0.175914
D3YTB1	60S ribosomal protein L32		RPL32		2.26954e-85		212.69		56.569		NVKELEVLLMCNKSYCAEIAHNVSSKNRKAI		SY	C	AEIAHNVSSK		2		1.1614		1.12903		1.18966		0.25274		0.175079
Q5T5C7	Serine--tRNA ligase, cytoplasmic		SARS		1.8183e-56		174.05		84.297		VHMLNATMCATTRTICAILENYQTEKGITVP		TI	C	AILENYQTEK		2		-0.3794		1.1287		1.2088		0.150771		0.174666
M0QXN5	Nuclear pore glycoprotein p62		NUP62		2.72695e-16		80.412		68.42		TSGAPADTSDPLQQICKILNAHMDSLQWIDQ		DIIEHLNTSGAPADTSDPLQQI	C	K		3		4.5752		1.12746		1.11333		0.0498805		0.173081
P60602	Reactive oxygen species modulator 1		ROMO1		6.5572e-50		159.34		67.646		_MPVAVGPYGQSQPSCFDRVKMGFVMGCAVG		PVAVGPYGQSQPS	C	FDR		2		0.054047		1.12746		1.0574		0.433776		0.173071
B3KVN2	Protein farnesyltransferase/geranylgeranyltransferase type-1 subunit alpha		FNTA		0.000349951		56.404		43.77		QCDNKEDILNKALELCEILAKEKDTIRKEYW		ALEL	C	EILAK		2		0.23976		1.12723		1.16268		0.232181		0.172783
C9J0F2	Protein-L-isoaspartate O-methyltransferase		PCMT1		2.37099e-39		151.8		79.837		AKALDVGSGSGILTACFARMVGCTGKVIGID		ALDVGSGSGILTA	C	FAR		2		1.6261		1.12701		1.09984		0.320889		0.172501
E9PMH2	AH receptor-interacting protein		AIP		9.97977e-05		74.464		63.816		GHVKEAAAKYYDAIACLKNLQMKEQPGSPEW		YYDAIA	C	LK		2		-0.74421		1.12685		1.28544		0.278507		0.172298
P18754	Regulator of chromosome condensation		RCC1		1.3865e-39		154.46		84.653		HTVCLSKSGQVYSFGCNDEGALGRDTSVEGS		SGQVYSFG	C	NDEGALGR		2		-0.2648		1.12675		1.19048		0.164974		0.172172
P00492	Hypoxanthine-guanine phosphoribosyltransferase		HPRT1		1.33254e-36		152.88		53.3		YALDYNEYFRDLNHVCVISETGKAKYKA___		DLNHV	C	VISETGK		2		1.1946		1.12602		1.25985		0.221808		0.171229
P12277	Creatine kinase B-type		CKB		1.77746e-18		118.76		43.03		SMQKGGNMKEVFTRFCTGLTQIETLFKSKDY		F	C	TGLTQIETLFK		2		0.46756		1.12522		1.20698		0.169576		0.17021
Q15459	Splicing factor 3A subunit 1		SF3A1		6.18319e-28		135.83		47.187		LKKEAENPREVLDQVCYRVEWAKFQERERKK		EVLDQV	C	YR		2		0.4827		1.12509		1.14392		0.283188		0.170039
Q9BV86	N-terminal Xaa-Pro-Lys N-methyltransferase 1		NTMT1		7.31164e-15		112.42		53.3		DSSVCRDLDVVRRIICSAGLSLLAEERQENL		II	C	SAGLSLLAEER		2		-0.036952		1.12506		1.1763		0.165602		0.169997
P61158	Actin-related protein 3		ACTR3		2.74581e-07		91.549		61.344		SLETAKAVKERYSYVCPDLVKEFNKYDTDGS		YSYV	C	PDLVK		2		0.58916		1.12496		1.19629		0.296202		0.16988
Q96AY3	Peptidyl-prolyl cis-trans isomerase FKBP10		FKBP10		3.91297e-39		147.64		84.375		ANKVIEGLDTGLQGMCVGERRQLIVPPHLAH		VIEGLDTGLQGM	C	VGER		2		0.2403		1.12466		1.02089		0.259385		0.169483
M0R0F0	40S ribosomal protein S5		RPS5		6.82929e-73		189.13		40.278		GAREAAFRNIKTIAECLADELINAAKGSSNS		TIAE	C	LADELINAAK		2		0.37869		1.12402		1.18311		0.202694		0.168668
Q5JXI8	Four and a half LIM domains protein 1		FHL1		2.92667e-32		152.97		55.314		CLKCFDKFCANTCVECRKPIGADSKEVHYKN		F	C	ANTCVECR		2		0.037812		1.12299		1.08949		0.305002		0.16735
Q96I24	Far upstream element-binding protein 3		FUBP3		6.13124e-49		134.03		56.688		KIQIASESSGIPERPCVLTGTPESIEQAKRL		IQIASESSGIPERP	C	VLTGTPESIEQAK		3		0.88977		1.12192		1.08609		0.246129		0.16597
Q14019	Coactosin-like protein		COTL1		3.97119e-23		85.185		40.208		VPGEQGAEYQHFIQQCTDDVRLFAFVRFTTG		YDGSTIVPGEQGAEYQHFIQQ	C	TDDVR		3		0.17361		1.12173		1.06436		0.144651		0.165729
P49321	Nuclear autoantigenic sperm protein		NASP		4.19342e-95		205.96		127.37		MIASRKPTDGASSSNCVTDISHLVRKKRKPE		KPTDGASSSN	C	VTDISHLVR		3		0.36787		1.1217		1.19037		0.193059		0.165688
E9PPH5	Acidic leucine-rich nuclear phosphoprotein 32 family member E		ANP32E		1.49134e-123		236.17		212.7		ALQNLKNLKSLDLFNCEITNLEDYRESIFEL		SLDLFN	C	EITNLEDYR		2		-0.047055		1.12149		1.25458		0.198282		0.165419
Q9UNN8	Endothelial protein C receptor		PROCR		2.5603e-45		171.49		46.88		YNRTRYELREFLEDTCVQYVQKHISAENTKG		EFLEDT	C	VQYVQK		2		0.51684		1.11989		1.17507		0.153415		0.163358
P12004	Proliferating cell nuclear antigen		PCNA		1.92515e-83		206.97		49.448		LAMGVNLTSMSKILKCAGNEDIITLRAEDNA			C	AGNEDIITLR		2		1.6949		1.11813		1.06471		0.16312		0.161084
P46777	60S ribosomal protein L5		RPL5		5.46333e-12		84.085		63.998		KYGVKVGLTNYAAAYCTGLLLARRLLNRFGM		VGLTNYAAAY	C	TGLLLAR		2		0.86489		1.11767		1.24402		0.239044		0.160494
P27695	DNA-(apurinic or apyrimidinic site) lyase		APEX1		9.74232e-19		123.28		77.08		KKGLDWVKEEAPDILCLQETKCSENKLPAEL		GLDWVKEEAPDIL	C	LQETK		3		-0.4242		1.11741		1.06867		0.206891		0.160153
P27348	14-3-3 protein theta		YWHAQ		1.99895e-18		125.54		77.644		IKDYREKVESELRSICTTVLELLDKYLIANA		SI	C	TTVLELLDK		2		0.31448		1.1168		1.26182		0.233346		0.159368
G3V213	Adenylate kinase 2, mitochondrial		AK2		9.5435e-12		88.565		52.862		GAGKGTQAPRLAENFCVCHLATGDMLRAMVA		LAENF	C	VCHLATGDMLR		3		-0.27184		1.11638		1.26041		0.235138		0.158822
F6WQW2	Ran-specific GTPase-activating protein		RANBP1		1.34172e-17		85.737		46.356		GAIRLLMRRDKTLKICANHYITPMMELKPNA		I	C	ANHYITPMMELKPNAGSDR		4		-0.7514		1.11574		1.20948		0.230298		0.158004
Q96AY3	Peptidyl-prolyl cis-trans isomerase FKBP10		FKBP10		1.23677e-29		133.23		48.899		PKDAVQLETLELPPGCVRRAGAGDFMRYHYN		DAVQLETLELPPG	C	VR		2		0.35892		1.11553		1.09441		0.226785		0.157727
P08133	Annexin A6		ANXA6		2.36576e-10		99.815		44.318		KEIKDAISGIGTDEKCLIEILASRTNEQMHQ			C	LIEILASR		2		-0.28547		1.11495		1.02522		0.183357		0.156977
Q16831	Uridine phosphorylase 1		UPP1		4.24772e-05		67.385		43.68		AELGLDCPGRDYPNICAGTDRYAMYKVGPVL		DYPNI	C	AGTDR		2		0.3749		1.11422		1.16469		0.107935		0.156035
C9JL85	Myotrophin		MTPN		7.12235e-07		85.813		43.77		______________MCDKEFMWALKNGDLDE			C	DKEFMWALK		2		0.50287		1.11396		1.19598		0.251527		0.155701
P08238	Heat shock protein HSP 90-beta		HSP90AB1		9.18225e-18		88.872		49.188		KVEKVTISNRLVSSPCCIVTSTYGWTANMER		LVSSP	C	CIVTSTYGWTANMER		3		-0.076611		1.11356		1.14465		0.185658		0.15518
H7C579	Omega-amidase NIT2		NIT2		1.15939e-07		74.789		40.941		REAATQGAKIVSLPECFNSPYGAKYFPEYAE		IVSLPE	C	FNSPYGAK		2		0.88301		1.11327		1.1296		0.171428		0.154802
P21964	Catechol O-methyltransferase		COMT		1.27212e-07		73.834		50.305		HWKDRYLPDTLLLEECGLLRKGTVLLADNVI		YLPDTLLLEE	C	GLLR		2		-0.13329		1.11294		1.12187		0.124407		0.154376
X6RAC9	Eukaryotic translation initiation factor 1A, X-chromosomal		EIF1AX		3.65002e-16		119.22		63.624		AQVIKMLGNGRLEAMCFDGVKRLCHIRGKLR		LEAM	C	FDGVK		2		-0.14154		1.11278		1.14376		0.266363		0.154167
A0A087WYT3	Prostaglandin E synthase 3		PTGES3		4.96289e-85		207.47		49.298		KDVNVNFEKSKLTFSCLGGSDNFKHLNEIDL		LTFS	C	LGGSDNFK		2		-1.041		1.11069		1.15967		0.23192		0.151452
Q9P0U4	CXXC-type zinc finger protein 1		CXXC1		3.18159e-05		68.536		42.843		GCPLVRDVFELTGDFCRLPKRQCNRHYCWEK		DVFELTGDF	C	R		2		-0.0064306		1.11041		1.09144		0.170831		0.151096
H0Y8E6	DNA replication licensing factor MCM2		MCM2		3.50854e-14		91.589		48.907		LHLNQLIRTSGVVTSCTGVLPQLSMVKYNCN		TSGVVTS	C	TGVLPQLSMVK		2		1.3346		1.10971		1.05028		0.0950176		0.150183
D3YTB1	60S ribosomal protein L32		RPL32		1.43597e-42		166.07		44.318		KFLVHNVKELEVLLMCNKSYCAEIAHNVSSK		ELEVLLM	C	NK		2		-2.2347		1.10904		1.15551		0.311113		0.149317
P62873	Guanine nucleotide-binding protein G(I)/G(S)/G(T) subunit beta-1		GNB1		9.62209e-12		80.733		67.396		EAEQLKNQIRDARKACADATLSQITNNIDPV		KA	C	ADATLSQITNNIDPVGR		3		-0.055443		1.10885		1.23573		0.248486		0.149059
Q08211	ATP-dependent RNA helicase A		DHX9		1.91394e-33		145.31		79.492		QFILDDFIQNDRAAECNIVVTQPRRISAVSV		AAE	C	NIVVTQPR		2		0.21415		1.10875		1.11899		0.0655845		0.148937
Q01518	Adenylyl cyclase-associated protein 1		CAP1		2.72894e-91		212.03		125.36		TGLKLERALLVTASQCQQPAENKLSDLLAPI		ALLVTASQ	C	QQPAENK		2		0.23428		1.10867		1.18834		0.165368		0.148826
E7ENZ3	T-complex protein 1 subunit epsilon		CCT5		3.34579e-26		141.73		40.278		RARQVKEMNPALGIDCLHKGTNDMKQQHVIE		EMNPALGID	C	LHK		3		-1.1538		1.10742		1.16931		0.129512		0.147198
E5RI99	60S ribosomal protein L30		RPL30		2.84765e-62		177.88		157.68		NNIELGTACGKYYRVCTLAIIDPGDSDIIRS		V	C	TLAIIDPGDSDIIR		2		0.42427		1.10621		1.16152		0.17543		0.145627
P17987	T-complex protein 1 subunit alpha		TCP1		2.90621e-06		83.862		73.499		GSQGMPKRIVNAKIACLDFSLQKTKMKLGVQ		IA	C	LDFSLQK		2		0.30372		1.10579		1.16603		0.220908		0.145078
O00299	Chloride intracellular channel protein 1		CLIC1		2.70224e-23		135.83		69.825		ADCNLLPKLHIVQVVCKKYRGFTIPEAFRGV		LHIVQVV	C	K		2		-0.41425		1.10514		1.12284		0.282845		0.144229
P53618	Coatomer subunit beta		COPB1		0.000223315		49.448		41.684		VTLSSAPTAIKAAAQCYIDLIIKESDNNVKL		AAAQ	C	YIDLIIK		2		1.2222		1.10494		1.13911		0.107454		0.143969
C9JXB8	60S ribosomal protein L24		RPL24		4.35629e-32		150.61		91.549		__________MKVELCSFSGYKIYPGHGRRY		VEL	C	SFSGYK		2		0.12781		1.10472		1.13397		0.329661		0.143676
E9PMH2	AH receptor-interacting protein		AIP		1.01419e-08		89.301		54.343		TIVCTMREGEIAQFLCDIKVESPGTYQQDPW		EGEIAQFL	C	DIK		2		0.11888		1.10461		1.12754		0.151482		0.143541
Q9H3K6	BolA-like protein 2		BOLA2		9.4014e-19		102.89		100.02		FEGKPLLQRHRLVNACLAEELPHIHAFEQKT		LVNA	C	LAEELPHIHAFEQK		3		0.85922		1.10425		1.23789		0.193473		0.143067
P52597	Heterogeneous nuclear ribonucleoprotein F		HNRNPF		3.41966e-53		159.69		49.537		RYGDSEFTVQSTTGHCVHMRGLPYKATENDI		YGDSEFTVQSTTGH	C	VHMR		3		-1.2041		1.10381		1.1388		0.235786		0.142497
P17987	T-complex protein 1 subunit alpha		TCP1		1.21956e-42		167.1		66.056		AAMLGQAEEVVQERICDDELILIKNTKARTS		I	C	DDELILIK		2		0.66312		1.10373		1.13547		0.125833		0.142387
P00505	Aspartate aminotransferase, mitochondrial		GOT2		5.96134e-15		109.79		71.781		AGMQLQGYRYYDPKTCGFDFTGAVEDISKIP		T	C	GFDFTGAVEDISK		2		-0.45859		1.10352		1.12722		0.290505		0.142113
J3KPG2	Translationally-controlled tumor protein		TPT1		2.04879e-44		161.48		43.761		MFSDIYKIREIADGLCLEVEGKMVSRTEGNI		EIADGL	C	LEVEGK		2		1.6128		1.10331		1.13534		0.120865		0.141837
P30084	Enoyl-CoA hydratase, mitochondrial		ECHS1		7.25872e-66		182.15		79.393		VGLIQLNRPKALNALCDGLIDELNQALKTFE		ALNAL	C	DGLIDELNQALK		2		-0.6744		1.10135		1.16586		0.197905		0.139279
O00299	Chloride intracellular channel protein 1		CLIC1		5.16702e-71		182.22		76.492		RYLSNAYAREEFASTCPDDEEIELAYEQVAK		EEFAST	C	PDDEEIELAYEQVAK		2		0.39936		1.10097		1.0132		0.217149		0.138782
D6RBW1	Eukaryotic translation initiation factor 4E		EIF4E		1.07974e-17		128.01		51.286		NVRAKGDKIAIWTTECENREAVTHIGRVYKE		IAIWTTE	C	ENR		2		-0.68085		1.1009		1.04968		0.119528		0.138678
P39748	Flap endonuclease 1		FEN1		4.76897e-23		111.57		50.358		VKAGKVYAAATEDMDCLTFGSPVLMRHLTAS		VYAAATEDMD	C	LTFGSPVLMR		2		0.42989		1.10083		1.06711		0.109794		0.138597
F8VUA6	60S ribosomal protein L18		RPL18		2.89711e-32		145.75		77.062		KILTFDQLALDSPKGCGTVLLSGPRKGREVY		G	C	GTVLLSGPR		2		0.37789		1.10073		1.10192		0.204028		0.138461
P30041	Peroxiredoxin-6		PRDX6		1.52365e-56		176.25		50.088		VEDHLAWSKDINAYNCEEPTEKLPFPIIDDR		DINAYN	C	EEPTEK		2		0.23635		1.0994		1.06143		0.138433		0.136713
K7ENG2	Splicing factor U2AF 65 kDa subunit		U2AF2		2.41187e-15		99.044		63.691		SIEIPRPVDGVEVPGCGKIFVEFTSVFDCQK		SIEIPRPVDGVEVPG	C	GK		3		1.6824		1.09922		1.00046		0.220061		0.136486
P10599	Thioredoxin		TXN		1.19395e-06		85.161		66.692		DVDDCQDVASECEVKCMPTFQFFKKGQKVGE			C	MPTFQFFK		2		-0.19415		1.09897		1.14541		0.183537		0.136148
P78527	DNA-dependent protein kinase catalytic subunit		PRKDC		1.54368e-06		70.089		52.576		KVFLALAAKGPVLRNCISTVVHQGLIRICSK		N	C	ISTVVHQGLIR		2		0.0062348		1.09865		1.0926		0.118125		0.135731
O15371	Eukaryotic translation initiation factor 3 subunit D		EIF3D		2.93719e-33		132.64		87.676		LAMEATYINHNFSQQCLRMGKERYNFPNPNP		NLAMEATYINHNFSQQ	C	LR		3		-0.67824		1.09845		1.13077		0.244858		0.135472
O15031	Plexin-B2		PLXNB2		6.38642e-05		57.164		50.149		YGKNIDSKLHVTLYNCSFGRSDCSLCRAANP		LHVTLYN	C	SFGR		3		-0.34793		1.09818		1.12836		0.10578		0.135116
Q14498	RNA-binding protein 39		RBM39		1.65743e-05		61.409		49.298		GRSKGYGFITFSDSECAKKALEQLNGFELAG		GYGFITFSDSE	C	AK		2		1.1155		1.09783		1.26114		0.237724		0.13465
I3L4R8	Replication protein A 70 kDa DNA-binding subunit		RPA1		1.64133e-05		72.2		60.641		LENKSKDSLVDIIGICKSYEDATKITVRSNN		DSLVDIIGI	C	K		2		0.0083997		1.09743		1.11652		0.172104		0.134134
P61081	NEDD8-conjugating enzyme Ubc12		UBE2M		1.8758e-11		108.47		77.744		SFSDPDDLLNFKLVICPDEGFYKSGKFVFSF		LVI	C	PDEGFYK		2		0.48199		1.09701		1.10318		0.235575		0.133579
P08559	Pyruvate dehydrogenase E1 component subunit alpha, somatic form, mitochondrial		PDHA1		2.90621e-06		83.862		48.284		GDFIPGLRVDGMDILCVREATRFAAAYCRSG		VDGMDIL	C	VR		2		1.5021		1.09584		1.09331		0.0996297		0.132041
P50395	Rab GDP dissociation inhibitor beta		GDI2		0.000298624		58.699		48.284		VKDRVEKVGQVIRVICILSHPIKNTNDANSC		VI	C	ILSHPIK		2		0.50033		1.09579		1.13089		0.184824		0.131968
P62424	60S ribosomal protein L7a		RPL7A		0.000449463		63.419		50.04		VVFLPALCRKMGVPYCIIKGKARLGRLVHRK		MGVPY	C	IIK		2		-0.18361		1.09523		1.23156		0.250143		0.131236
P62937	Peptidyl-prolyl cis-trans isomerase A		PPIA		1.24478e-17		127.83		42.843		GSRNGKTSKKITIADCGQLE___________		KITIAD	C	GQLE		2		0.51878		1.09483		1.15755		0.154422		0.130706
Q9BY32	Inosine triphosphate pyrophosphatase		ITPA		4.96593e-35		142.88		84.249		HQLLAGFEDKSAYALCTFALSTGDPSQPVRL		SAYAL	C	TFALSTGDPSQPVR		2		0.77198		1.09476		1.14763		0.139403		0.130617
Q9Y696	Chloride intracellular channel protein 4		CLIC4		1.61932e-10		65.184		51.31		RYLTNAYSRDEFTNTCPSDKEVEIAYSDVAK		DEFTNT	C	PSDKEVEIAYSDVAK		3		0.27555		1.0942		1.02282		0.183417		0.129876
F5H5D3	Tubulin alpha-1C chain		TUBA1C		5.69472e-30		134.25		54.768		TVVPGGDLAKVQRAVCMLSNTTAVAEAWARL		AV	C	MLSNTTAVAEAWAR		2		0.82575		1.0942		1.13701		0.13134		0.129872
Q9BT09	Protein canopy homolog 3		CNPY3		6.28868e-25		114.63		114.63		DWYRNHQEEDLTEFLCANHVLKGKDTSCLAE		NHQEEDLTEFL	C	ANHVLK		3		-0.80372		1.09312		1.1678		0.172093		0.128458
Q9P258	Protein RCC2		RCC2		2.00801e-27		137.46		40.496		SDGKFIARAQRIEYDCELVPRRVAIFIEKTK		IEYD	C	ELVPR		2		1.8834		1.09312		1.00601		0.23979		0.128452
P31689	DnaJ homolog subfamily A member 1		DNAJA1		2.81358e-32		146.11		56.043		ITSHPGQIVKHGDIKCVLNEGMPIYRRPYEK			C	VLNEGMPIYR		2		-0.42099		1.09285		1.03822		0.141879		0.128089
P62318	Small nuclear ribonucleoprotein Sm D3		SNRPD3		1.22184e-99		214.9		93.753		VPIKVLHEAEGHIVTCETNTGEVYRGKLIEA		VLHEAEGHIVT	C	ETNTGEVYR		4		0.31031		1.09262		1.11401		0.106807		0.127795
P14625	Endoplasmin		HSP90B1		1.14247e-22		108.14		67.668		KIEKAVVSQRLTESPCALVASQYGWSGNMER		LTESP	C	ALVASQYGWSGNMER		2		0.22318		1.09255		1.07799		0.123336		0.127703
P21796	Voltage-dependent anion-selective channel protein 1		VDAC1		9.19426e-10		98.406		69.352		TRFGIAAKYQIDPDACFSAKVNNSSLIGLGY		YQIDPDA	C	FSAK		2		0.83846		1.09214		1.20797		0.194711		0.127157
E5RI99	60S ribosomal protein L30		RPL30		1.88535e-43		156.73		82.877		GVHHYSGNNIELGTACGKYYRVCTLAIIDPG		TGVHHYSGNNIELGTA	C	GK		3		0.44745		1.09184		1.13843		0.213619		0.126757
Q9UQ80	Proliferation-associated protein 2G4		PA2G4		2.36639e-42		147.17		53.453		SLVEASSSGVSVLSLCEKGDAMIMEETGKIF		SLVEASSSGVSVLSL	C	EK		2		-0.90214		1.09173		1.15065		0.177126		0.126618
J3QSB5	60S ribosomal protein L36		RPL36		1.99811e-42		163.38		48.998		LTKHTKFVRDMIREVCGFAPYERRAMELLKV		EV	C	GFAPYER		2		0.43989		1.09152		1.15693		0.19439		0.126339
P31948	Stress-induced-phosphoprotein 1		STIP1		2.05138e-81		202.07		52.814		GNKALSVGNIDDALQCYSEAIKLDPHNHVLY		ALSVGNIDDALQ	C	YSEAIK		2		1.0142		1.09126		1.23343		0.232711		0.126001
P10809	60 kDa heat shock protein, mitochondrial		HSPD1		1.80218e-70		193.11		48.899		GYISPYFINTSKGQKCEFQDAYVLLSEKKIS		GQK	C	EFQDAYVLLSEK		2		0.71578		1.09089		1.13995		0.221695		0.125503
A0A087WW66	26S proteasome non-ATPase regulatory subunit 1		PSMD1		1.23762e-46		147.49		120.9		AVESLGFILFRTPEQCPSVVSLLSESYNPHV		TPEQ	C	PSVVSLLSESYNPHVR		3		0.9571		1.09088		1.15591		0.164396		0.125497
Q92896	Golgi apparatus protein 1		GLG1		4.50227e-47		159.22		143.93		DPGADYRIDRALNEACESVIQTACKHIRSGD		ALNEA	C	ESVIQTACK		2		-1.3022		1.09075		1.0947		0.112128		0.125318
Q14108	Lysosome membrane protein 2		SCARB2		4.11148e-34		148.13		94.122		LITKDEVLYVFPSDFCRSVYITFSDYESVQG		DEVLYVFPSDF	C	R		2		-0.14179		1.09067		1.08411		0.120273		0.125215
H0Y5R6	Uroporphyrinogen decarboxylase		UROD		4.6462e-32		150.1		63.694		PEFRETRAAQDFFSTCRSPEACCELTLQPLR		AAQDFFST	C	R		2		-0.26637		1.09059		1.11002		0.103679		0.125115
P78371	T-complex protein 1 subunit beta		CCT2		1.21576e-36		153.09		111.83		QQILDEAERSLHDALCVLAQTVKDSRTVYGG		SLHDAL	C	VLAQTVK		2		0.018965		1.09041		1.18455		0.182293		0.124873
P10809	60 kDa heat shock protein, mitochondrial		HSPD1		2.19804e-62		180.11		55.011		VEEGIVLGGGCALLRCIPALDSLTPANEDQK			C	IPALDSLTPANEDQK		2		0.24623		1.09003		1.13721		0.143228		0.124361
D6RG13	40S ribosomal protein S3a		RPS3A		1.74903e-07		95.815		60.019		HVDVKTTDGYLLRLFCVGFTKKRNNQIRKTS		LF	C	VGFTK		2		0.23308		1.08948		1.12376		0.265563		0.12364
D6RDA2	Protein DEK		DEK		2.21057e-24		142.83		54.259		EEMLKKFRNAMLKSICEVLDLERSGVNSELV		SI	C	EVLDLER		2		1.278		1.08919		1.10125		0.0952814		0.123251
Q04760	Lactoylglutathione lyase		GLO1		7.4182e-17		107.5		96.773		GFGHIGIAVPDVYSACKRFEELGVKFVKKPD		GFGHIGIAVPDVYSA	C	K		2		-0.028088		1.08894		1.12569		0.194081		0.122923
P23528	Cofilin-1		CFL1		6.89933e-159		270.21		66.059		IKKKLTGIKHELQANCYEEVKDRCTLAEKLG		HELQAN	C	YEEVKDR		3		0.77312		1.08891		1.05938		0.0784864		0.122886
P26641	Elongation factor 1-gamma		EEF1G		8.02496e-38		140.47		95.209		EKKAAAPAPEEEMDECEQALAAEPKAKDPFA		KAAAPAPEEEMDE	C	EQALAAEPK		3		0.053566		1.08851		0.995322		0.290348		0.122354
O95630	STAM-binding protein		STAMBP		6.18039e-19		125.82		59.227		GFFKLTDHGLEEISSCRQKGFHPHSKDPPLF		LTDHGLEEISS	C	R		3		0.34652		1.08824		1.10643		0.148379		0.122
P60174	Triosephosphate isomerase		TPI1		4.49185e-26		141.13		41.621		QSTRIIYGGSVTGATCKELASQPDVDGFLVG		IIYGGSVTGAT	C	K		2		0.47185		1.08821		1.12158		0.274167		0.121963
Q5SQP8	C-terminal-binding protein 2		CTBP2		7.04349e-14		86.213		51.566		TVEMPILKDLATVAFCDAQSTQEIHEKVLNE		DLATVAF	C	DAQSTQEIHEK		3		1.0586		1.08772		1.10623		0.153652		0.121302
P07814	Bifunctional glutamate/proline--tRNA ligase		EPRS		3.05534e-23		108.96		78.976		SAPFKERPTPSLNNNCTTSEDSLVLYNRVAV		ERPTPSLNNN	C	TTSEDSLVLYNR		3		-0.16376		1.0875		1.1269		0.162266		0.121012
Q5T621	Alcohol dehydrogenase [NADP(+)]		AKR1A1		5.61227e-44		162.68		80.318		___________MAASCVLLHTGQKMPLIGLG		AAS	C	VLLHTGQK		2		-0.32505		1.08749		1.2553		0.242297		0.121004
A0A087WYT3	Prostaglandin E synthase 3		PTGES3		1.37593e-143		259.97		178.52		GSDNFKHLNEIDLFHCIDPNDSKHKRTDRSI		HLNEIDLFH	C	IDPNDSK		2		0.011439		1.08711		1.08247		0.104561		0.120497
P17987	T-complex protein 1 subunit alpha		TCP1		3.28868e-23		133.81		61.78		DFMCDEMERSLHDALCVVKRVLESKSVVPGG		SLHDAL	C	VVK		3		-0.024519		1.08676		1.127		0.195698		0.120038
P25398	40S ribosomal protein S12		RPS12		1.80417e-87		203.04		174.62		SNCDEPMYVKLVEALCAEHQINLIKVDDNKK		LVEAL	C	AEHQINLIK		2		-0.050828		1.08666		1.13953		0.168331		0.119905
Q9UL25	Ras-related protein Rab-21		RAB21		3.37747e-07		84.479		45.433		SAKQNKGIEELFLDLCKRMIETAQVDERAKG		GIEELFLDL	C	K		2		-0.075858		1.08643		1.16387		0.151997		0.119598
P40926	Malate dehydrogenase, mitochondrial		MDH2		9.76751e-13		113.93		66.056		FSLVDAMNGKEGVVECSFVKSQETECTYFST		EGVVE	C	SFVK		2		-0.084414		1.08606		1.1076		0.237857		0.119106
P31949	Protein S100-A11		S100A11		7.24754e-06		79.201		72.2		___MAKISSPTETERCIESLIAVFQKYAGKD			C	IESLIAVFQK		2		-0.10742		1.08595		1.03873		0.332181		0.118961
H0YKF0	Electron transfer flavoprotein subunit alpha, mitochondrial		ETFA		2.54172e-25		130.19		77.776		LNTITAATRLGGEVSCLVAGTKCDKVAQDLC		LGGEVS	C	LVAGTK		2		-0.58846		1.08571		1.1515		0.161585		0.118643
O43175	D-3-phosphoglycerate dehydrogenase		PHGDH		1.35598e-08		84.173		77.776		SCPHLGASTKEAQSRCGEEIAVQFVDMVKGK			C	GEEIAVQFVDMVK		2		0.019834		1.08488		1.08987		0.0925272		0.117529
P04083	Annexin A1		ANXA1		2.65446e-20		117.2		101.92		NDIKAFYQKMYGISLCQAILDETKGDYEKIL		MYGISL	C	QAILDETKGDYEK		3		-0.37518		1.08479		1.21414		0.212747		0.11742
P09874	Poly [ADP-ribose] polymerase 1		PARP1		1.5035e-15		112.96		77.746		EECSGQLVFKSDAYYCTGDVTAWTKCMVKTQ		SDAYY	C	TGDVTAWTK		2		-1.0856		1.0844		1.12249		0.191832		0.116901
A0A087X059	Probable ATP-dependent RNA helicase DDX27		DDX27		0.000622936		49.06		49.06		ITAMGFKQPTPIQKACIPVGLLGKDICACAA		A	C	IPVGLLGK		2		-0.30957		1.08436		1.12841		0.227671		0.116846
P62829	60S ribosomal protein L23		RPL23		4.59954e-43		148.26		56.017		KFRISLGLPVGAVINCADNTGAKNLYIISVK		ISLGLPVGAVIN	C	ADNTGAK		2		0.28133		1.08376		1.16438		0.153931		0.116044
P23528	Cofilin-1		CFL1		2.61398e-43		169.65		69.03		STPEEVKKRKKAVLFCLSEDKKNIILEEGKE		KAVLF	C	LSEDKK		3		0.22975		1.08358		1.14559		0.137074		0.115808
J3KNJ2	Eukaryotic translation initiation factor 3 subunit M		EIF3M		0.000954728		52.725		48.602		FHGMDKNTPVRYTVYCSLIKVAASCGAIQYI		YTVY	C	SLIK		2		0.31241		1.0831		1.20443		0.246862		0.115161
K7EQH0	Tubulin-folding cofactor B		TBCB		3.71246e-53		162.77		88.565		DQEDALLGSYPVDDGCRIHKLAGRGGRCL__		LDQEDALLGSYPVDDG	C	R		2		0.014884		1.08304		1.00714		0.174338		0.115087
P09936	Ubiquitin carboxyl-terminal hydrolase isozyme L1		UCHL1		1.68198e-213		295.17		51.876		EAIQAAHDAVAQEGQCRVDDKVNFHFILFNN		NEAIQAAHDAVAQEGQ	C	RVDDK		3		0.15621		1.08286		1.11445		0.16028		0.114848
P41091	Eukaryotic translation initiation factor 2 subunit 3		EIF2S3		4.20581e-33		132.51		60.764		KLDDPSCPRPECYRSCGSSTPDEFPTDIPGT		S	C	GSSTPDEFPTDIPGTK		2		-0.90667		1.0823		1.10546		0.0454934		0.114105
I3L286	Ubiquitin-conjugating enzyme E2 Z		UBE2Z		4.10905e-05		72.2		49.3		______RHETIRVAVCDMMEGKCPCPEPLRG		VAV	C	DMMEGK		2		-0.34496		1.08182		1.13825		0.115155		0.113467
Q99714	3-hydroxyacyl-CoA dehydrogenase type-2		HSD17B10		7.42038e-08		78.326		61.265		ALAKGKFGRVDVAVNCAGIAVASKTYNLKKG		VDVAVN	C	AGIAVASK		2		0.17182		1.08158		1.24816		0.249225		0.113135
P05455	Lupus La protein		SSB		1.79511e-11		88.768		86.497		ENGDNEKMAALEAKICHQIEYYFGDFNLPRD		I	C	HQIEYYFGDFNLPR		3		-0.53489		1.08141		1.14923		0.147852		0.112908
K7ELW0	Protein DJ-1		PARK7		4.55753e-38		146.2		61.265		IKVTVAGLAGKDPVQCSRDVVICPDASLEDA		VTVAGLAGKDPVQ	C	SR		2		0.64628		1.08123		1.21509		0.206899		0.112673
B1AK85	F-actin-capping protein subunit beta		CAPZB		4.96726e-23		129.42		74.173		LKIARDKVVGKDYLLCDYNRDGDSYRSPWSN		DYLL	C	DYNR		2		0.41191		1.08121		1.11854		0.0923478		0.11265
P00558	Phosphoglycerate kinase 1		PGK1		1.60212e-62		175.26		77.506		VLFLKDCVGPEVEKACANPAAGSVILLENLR		A	C	ANPAAGSVILLENLR		2		-0.22677		1.08063		1.10975		0.134967		0.111871
P35579	Myosin-9		MYH9		3.12474e-27		131.03		60.657		LRARLTAKKQELEEICHDLEARVEEEEERCQ		KQELEEI	C	HDLEAR		3		0.2629		1.08004		1.08759		0.156787		0.111091
P60174	Triosephosphate isomerase		TPI1		8.24308e-148		249.41		113.81		GTLNAAKVPADTEVVCAPPTAYIDFARQKLD		VPADTEVV	C	APPTAYIDFAR		3		0.42162		1.07999		1.07097		0.131205		0.111022
O15144	Actin-related protein 2/3 complex subunit 2		ARPC2		0.000865151		60.102		46.406		SKDSIVHQAGMLKRNCFASVFEKYFQFQEEG		N	C	FASVFEK		2		0.33634		1.07987		1.09717		0.207433		0.11086
Q14974	Importin subunit beta-1		KPNB1		3.28913e-58		162.39		84.166		TEHMKESTLEAIGYICQDIDPEQLQDKSNEI		ESTLEAIGYI	C	QDIDPEQLQDK		2		-1.3316		1.07983		1.01372		0.224712		0.110798
Q5HY54	Filamin-A		FLNA		1.89619e-62		175.26		107.13		KTHEAEIVEGENHTYCIRFVPAEMGTHTVSV		THEAEIVEGENHTY	C	IR		3		-0.14676		1.07978		1.04984		0.205466		0.110744
P46777	60S ribosomal protein L5		RPL5		2.97413e-16		120.99		42.336		PKYRMIVRVTNRDIICQIAYARIEGDMIVCA		DII	C	QIAYAR		2		1.3788		1.07926		1.11388		0.224132		0.110039
H7BYH4	Superoxide dismutase [Cu-Zn]		SOD1		2.02129e-136		222.68		98.75		DVSIEDSVISLSGDHCIIGRTLVVHEKADDL		HVGDLGNVTADKDGVADVSIEDSVISLSGDH	C	IIGR		4		-0.29264		1.07911		1.05852		0.065593		0.109848
Q9BSH4	Translational activator of cytochrome c oxidase 1		TACO1		1.31714e-12		103.91		49.081		KETEDEEERNVFKFICDASSLHQVRKKLDSL		FI	C	DASSLHQVR		3		0.39432		1.0791		1.14502		0.13387		0.10983
A0A087WUD3	Oligosaccharyltransferase complex subunit OSTC		OSTC		4.60491e-09		94.767		83.182		__METLYRVPFLVLECPNLKLKKPPWLHMPS		VPFLVLE	C	PNLK		2		0.14069		1.07902		1.13009		0.186447		0.109725
J3QSV6	Ribosomal L1 domain-containing protein 1		RSL1D1		9.30561e-24		136.5		46.88		RLTLPHSIRSDSEDICLFTKDEPNSTPEKTE		SDSEDI	C	LFTK		2		-1.06		1.0788		1.14205		0.142227		0.109421
P40926	Malate dehydrogenase, mitochondrial		MDH2		3.13703e-39		149.73		84.375		EGVVECSFVKSQETECTYFSTPLLLGKKGIE		SQETE	C	TYFSTPLLLGK		2		0.29305		1.07822		1.13933		0.142026		0.108651
E7EPB3	60S ribosomal protein L14		RPL14		1.09279e-11		112.83		82.417		DGPCTQVRRQAMPFKCMQLTDFILKFPHSAH			C	MQLTDFILK		2		-0.2132		1.07796		1.11443		0.205672		0.108301
P52597	Heterogeneous nuclear ribonucleoprotein F		HNRNPF		2.04879e-44		161.48		49.333		GYGFTTDLFGRDLSYCLSGMYDHRYGDSEFT		DLSY	C	LSGMYDHR		2		0.13226		1.07795		1.12258		0.181297		0.108289
E9PJK1	CD81 antigen		CD81		4.57429e-17		112.24		60.246		STLTALTTSVLKNNLCPSGSNIISNLFKEDC		NNL	C	PSGSNIISNLFK		2		-0.46808		1.07611		1.06658		0.126558		0.105822
E9PM69	26S protease regulatory subunit 6A		PSMC3		7.22809e-18		117.14		49.448		ARCTDDFNGAQCKAVCVEAGMIALRRGATEL		AV	C	VEAGMIALR		2		1.6525		1.07597		1.13773		0.165281		0.105641
Q04760	Lactoylglutathione lyase		GLO1		0.00022652		67.032		56.122		LDFYTRVLGMTLIQKCDFPIMKFSLYFLAYE			C	DFPIMK		2		-0.41551		1.07574		1.1189		0.172259		0.105331
P17987	T-complex protein 1 subunit alpha		TCP1		3.9581e-18		122.39		44.511		RTSASIILRGANDFMCDEMERSLHDALCVVK		GANDFM	C	DEMER		2		-0.70296		1.0754		1.05641		0.108233		0.104872
P42704	Leucine-rich PPR motif-containing protein, mitochondrial		LRPPRC		1.91865e-12		99.344		75.376		IQPNRVTYQRLIASYCNVGDIEGASKILGFM		LIASY	C	NVGDIEGASK		2		-0.85886		1.0753		1.05612		0.175501		0.104733
P55884	Eukaryotic translation initiation factor 3 subunit B		EIF3B		0.000787012		61.161		41.399		TRQEIRVRNLFNVVDCKLHWQKNGDYLCVKV		NLFNVVD	C	K		2		0.76917		1.07527		1.05423		0.180691		0.104699
A0A087WV73	Probable 28S rRNA (cytosine(4447)-C(5))-methyltransferase		NOP2		1.24576e-09		84.508		55.755		PKVVGGFDRVLLDAPCSGTGVISKDPAVKTN		VLLDAP	C	SGTGVISK		2		0.051586		1.07489		1.09077		0.171476		0.104187
O00151	PDZ and LIM domain protein 1		PDLIM1		5.1436e-34		145.6		80.69		NLKQKGHFFVEDQIYCEKHARERVTPPEGYE		GHFFVEDQIY	C	EK		3		-0.022651		1.07484		1.10707		0.139422		0.104119
P62633	Cellular nucleic acid-binding protein		CNBP		2.13456e-73		198.23		51.03		SDRGFQFVSSSLPDICYRCGESGHLAKDCDL		GFQFVSSSLPDI	C	YR		2		-3.5437		1.07472		1.05558		0.0715455		0.103967
P50991	T-complex protein 1 subunit delta		CCT4		6.19622e-43		153.36		109.72		RDIKIVKKLGGTIDDCELVEGLVLTQKVSNS		LGGTIDD	C	ELVEGLVLTQK		2		0.1367		1.07465		1.03402		0.134405		0.10387
P00558	Phosphoglycerate kinase 1		PGK1		4.56626e-27		129.38		71.98		ELKSLLGKDVLFLKDCVGPEVEKACANPAAG		DVLFLKD	C	VGPEVEK		2		0.46383		1.07457		1.03179		0.169719		0.103755
Q14315	Filamin-C		FLNC		9.3653e-20		116.19		55.724		AGKGDLKLYAQDADGCPIDIKVIPNGDGTFR		LYAQDADG	C	PIDIK		2		0.17694		1.07414		1.02713		0.218221		0.103177
P62241	40S ribosomal protein S8		RPS8		5.54643e-101		230.41		48.568		ASNNELVRTKTLVKNCIVLIDSTPYRQWYES		N	C	IVLIDSTPYR		2		0.53075		1.07413		1.12214		0.183665		0.103163
O60216	Double-strand-break repair protein rad21 homolog		RAD21		5.56602e-13		100.22		56.569		ALAKTGAESISLLELCRNTNRKQAAAKFYSF		TGAESISLLEL	C	R		2		-1.5258		1.07388		1.08478		0.103631		0.10283
D6RG13	40S ribosomal protein S3a		RPS3A		2.72116e-27		131.66		50.088		NKLIPDSIGKDIEKACQSIYPLHDVFVRKVK		A	C	QSIYPLHDVFVR		3		0.02787		1.07387		1.05539		0.312596		0.102815
Q12906	Interleukin enhancer-binding factor 3		ILF3		3.92197e-05		80.688		71.614		TLSVNDPPDVLDRQKCLAALASLRHAKWFQA			C	LAALASLR		2		-0.47121		1.07387		1.13848		0.167536		0.102813
P14854	Cytochrome c oxidase subunit 6B1		COX6B1		6.48734e-45		171.92		77.674		RCQKAMTAKGGDISVCEWYQRVYQSLCPTSW		GGDISV	C	EWYQR		2		-0.16695		1.07379		1.07084		0.243136		0.102706
Q969N2	GPI transamidase component PIG-T		PIGT		7.11608e-13		108.56		54.343		DHYFLRYAVLPREVVCTENLTPWKKLLPCSS		EVV	C	TENLTPWK		2		-0.22821		1.07367		1.01457		0.119182		0.102552
F5H0C8	Enolase		ENO2		2.634e-59		178.67		86.497		LKVNQIGSVTEAIQACKLAQENGWGVMVSHR		VNQIGSVTEAIQA	C	K		2		-0.71037		1.0734		1.09935		0.0888081		0.102192
D6RAP4	Exosome complex component RRP45		EXOSC9		3.00412e-06		69.345		65.043		CIVELGKTRVLGQVSCELVSPKLNRATEGLA		VLGQVS	C	ELVSPK		2		-0.05439		1.07334		1.11906		0.157291		0.10211
P20073	Annexin A7		ANXA7		1.07735e-10		93.424		50.305		RLYQAGEGRLGTDESCFNMILATRSFPQLRA		LGTDES	C	FNMILATR		2		-0.78381		1.0731		1.05357		0.225635		0.10178
P34897	Serine hydroxymethyltransferase, mitochondrial		SHMT2		1.03091e-56		179.94		151.26		SENFCSRAALEALGSCLNNKYSEGYPGKRYY		AALEALGS	C	LNNK		2		0.11011		1.07303		1.14853		0.173169		0.101689
Q16555	Dihydropyrimidinase-related protein 2		DPYSL2		2.80457e-16		103.01		42.314		AEAVNRAITIANQTNCPLYITKVMSKSSAEV		AITIANQTN	C	PLYITK		2		0.16254		1.07303		1.07619		0.194707		0.101688
P09525	Annexin A4		ANXA4		3.46162e-16		100.43		51.495		QELRRAMKGAGTDEGCLIEILASRTPEEIRR		GAGTDEG	C	LIEILASR		2		0.034897		1.07275		1.05516		0.180071		0.101318
P10809	60 kDa heat shock protein, mitochondrial		HSPD1		2.46127e-39		151.56		133.48		ATRAAVEEGIVLGGGCALLRCIPALDSLTPA		AAVEEGIVLGGG	C	ALLR		2		-0.22488		1.07268		1.13538		0.152355		0.101225
P55072	Transitional endoplasmic reticulum ATPase		VCP		3.77195e-06		70.942		53.237		GMTPSKGVLFYGPPGCGKTLLAKAIANECQA		GVLFYGPPG	C	GK		2		-0.74885		1.07259		1.14963		0.15298		0.101093
P35268	60S ribosomal protein L22		RPL22		9.50996e-92		198.56		48.773		KGGKKKKQVLKFTLDCTHPVEDGIMDAANFE		FTLD	C	THPVEDGIMDAANFEQFLQER		3		-0.28598		1.07241		1.10418		0.0745063		0.100851
K7ELW0	Protein DJ-1		PARK7		2.41508e-15		112.17		84.508		LAGKDPVQCSRDVVICPDASLEDAKKESAAV		DVVI	C	PDASLEDAKK		2		3.3478		1.07228		1.08606		0.113489		0.100687
A0A087WTS8	Heat shock 70 kDa protein 4		HSPA4		3.13703e-39		149.73		52.862		ISLRWNSPAEEGSSDCEVFSKNHAAPFSKVL		WNSPAEEGSSD	C	EVFSK		2		-0.37376		1.07217		0.980101		0.165756		0.100537
K7EN45	Peptidyl-prolyl cis-trans isomerase NIMA-interacting 1		PIN1		4.21486e-95		207.43		81.016		SGEEDFESLASQFSDCSSAKARGDLGAFSRG		SGEEDFESLASQFSD	C	SSAK		2		0.62478		1.07154		1.11167		0.142634		0.0996868
P30050	60S ribosomal protein L12		RPL12		2.06917e-106		218.28		48.216		SGTIKEILGTAQSVGCNVDGRHPHDIIDDIN		EILGTAQSVG	C	NVDGR		2		0.57338		1.07128		1.12586		0.123805		0.0993395
P17812	CTP synthase 1		CTPS1		2.08321e-33		144.17		52.247		VRELRGLGLSPDLVVCRCSNPLDTSVKEKIS		GLGLSPDLVV	C	R		2		-0.01051		1.07118		1.07015		0.0938164		0.0992024
Q9P2R7	Succinyl-CoA ligase [ADP-forming] subunit beta, mitochondrial		SUCLA2		5.82812e-18		119.39		54.343		DAKALIADSGLKILACDDLDEAARMVVKLSE		ILA	C	DDLDEAAR		2		-0.0018195		1.07111		1.08682		0.119402		0.0991006
P62280	40S ribosomal protein S11		RPS11		1.20091e-07		91.549		74.611		RFEKRHKNMSVHLSPCFRDVQIGDIVTVGEC		NMSVHLSP	C	FR		2		0.25259		1.07108		1.09895		0.127061		0.0990645
Q9H974	Queuine tRNA-ribosyltransferase subunit QTRTD1		QTRTD1		0.00032473		57.532		48.284		RVRKSVDRSLLFLDNCLRLQEESEVLQKSVI		SLLFLDN	C	LR		2		0.52695		1.07095		1.05823		0.0853834		0.0988924
P09622	Dihydrolipoyl dehydrogenase, mitochondrial		DLD		3.02799e-25		130.1		49.333		LALEYGASCEDIARVCHAHPTLSEAFREANL		V	C	HAHPTLSEAFR		3		0.2457		1.0709		1.14793		0.160361		0.0988207
J3KPE3	Guanine nucleotide-binding protein subunit beta-2-like 1		GNB2L1		6.81727e-63		185.67		97.45		CKYTVQDESHSEWVSCVRFSPNSSNPIIVSC		YTVQDESHSEWVS	C	VR		3		-0.62422		1.07039		0.991147		0.199918		0.0981389
E7EPB3	60S ribosomal protein L14		RPL14		2.06319e-32		149.33		94.465		IVDVIDQNRALVDGPCTQVRRQAMPFKCMQL		ALVDGP	C	TQVR		2		0.31533		1.07029		1.11905		0.174129		0.0980054
P52272	Heterogeneous nuclear ribonucleoprotein M		HNRNPM		1.65629e-36		153.22		54.898		PFDFTWKMLKDKFNECGHVLYADIKMENGKS		FNE	C	GHVLYADIK		2		0.15598		1.07016		1.1216		0.0932405		0.0978202
P62280	40S ribosomal protein S11		RPS11		1.07316e-79		193.19		154.55		CFRDVQIGDIVTVGECRPLSKTVRFNVLKVT		DVQIGDIVTVGE	C	RPLSK		2		0.45039		1.06987		1.11292		0.10158		0.0974289
Q9Y3I0	tRNA-splicing ligase RtcB homolog		RTCB		3.91693e-17		111.22		74.296		WSLREGYAWAEDKEHCEEYGRMLQADPNKVS		EGYAWAEDKEH	C	EEYGR		3		0.44034		1.0696		1.04397		0.109444		0.0970706
P20042	Eukaryotic translation initiation factor 2 subunit 2		EIF2S2		6.31988e-17		124.42		59.198		RVGTKKTSFVNFTDICKLLHRQPKHLLAFLL		TSFVNFTDI	C	K		2		0.25876		1.06938		1.07567		0.207599		0.0967757
B4DEP1	Adenylosuccinate lyase		ADSL		4.13944e-09		86.944		51.726		SYRSPLASRYASPEMCFVFSDRYKFRTWRQL		YASPEM	C	FVFSDR		2		-0.073683		1.06937		1.08834		0.142408		0.0967564
P60953	Cell division control protein 42 homolog		CDC42		5.76529e-06		81.017		81.017		FENVKEKWVPEITHHCPKTPFLLVGTQIDLR		WVPEITHH	C	PK		3		0.55824		1.06923		1.10833		0.123493		0.0965713
F5GX11	Proteasome subunit alpha type-1		PSMA1		0.000373103		64.776		41.502		IGISIAGLTADARLLCNFMRQECLDSRFVFD		LL	C	NFMR		2		0.18841		1.06916		1.10888		0.145459		0.0964733
R4GMY8	Transcription elongation factor B polypeptide 1		TCEB1		2.25741e-10		95.264		71.279		_____MDGEEKTYGGCEGPDAMYVKLISSDG		TYGG	C	EGPDAMYVK		2		-0.24969		1.06896		1.10416		0.186758		0.0962101
P35606	Coatomer subunit beta'		COPB2		0.000214337		62.466		62.466		NVAFMSYFLQGKVDACLELLIRTGRLPEAAF		VDA	C	LELLIR		2		-1.2808		1.06806		1.04217		0.190027		0.0949927
Q9Y3I0	tRNA-splicing ligase RtcB homolog		RTCB		7.63444e-63		185.02		47.904		EAPESYKNVTDVVNTCHDAGISKKAIKLRPI		NVTDVVNT	C	HDAGISK		3		0.40651		1.06762		1.08891		0.106111		0.0944021
P14174	Macrophage migration inhibitory factor		MIF		3.25727e-23		134.26		46.001		GKIGGAQNRSYSKLLCGLLAERLRISPDRVY		LL	C	GLLAER		2		0.19017		1.06757		1.12955		0.145121		0.0943312
E7ENZ3	T-complex protein 1 subunit epsilon		CCT5		3.4751e-16		119.68		43.308		KMIIEEAKRSLHDALCVIRNLIRDNRVVYGG		SLHDAL	C	VIR		3		0.33057		1.06666		1.10599		0.103256		0.0931007
Q15393	Splicing factor 3B subunit 3		SF3B3		5.18704e-25		114.96		80.316		RSYYFPVKNVIDGDLCEQFNSMEPNKQKNVS		NVIDGDL	C	EQFNSMEPNK		2		-0.61505		1.0664		1.08652		0.158594		0.0927473
Q5STU3	Spliceosome RNA helicase DDX39B		DDX39B		2.11285e-18		125.36		63.091		GGLSIKKDEEVLKKNCPHIVVGTPGRILALA		N	C	PHIVVGTPGR		2		0.057058		1.06639		1.08592		0.170571		0.0927334
D6RFM5	Succinate dehydrogenase [ubiquinone] flavoprotein subunit, mitochondrial		SDHA		4.26086e-10		92.856		73.927		DLLMENGECRGVIALCIEDGSIHRIRAKNTV		GVIAL	C	IEDGSIHR		3		-0.28846		1.06634		1.00355		0.132842		0.0926621
Q02790	Peptidyl-prolyl cis-trans isomerase FKBP4		FKBP4		8.10123e-14		112.02		48.527		MCHLKLQAFSAAIESCNKALELDSNNEKGLF		LQAFSAAIES	C	NK		2		-0.094233		1.06622		1.09021		0.144486		0.0925096
H0Y8C6	Importin-5		IPO5		2.89417e-14		96.096		60.093		VQAHAAAALINFTEDCPKSLLIPYLDNLVKH		VQAHAAAALINFTED	C	PK		3		-0.67684		1.06616		1.02694		0.0935538		0.0924227
Q15024	Exosome complex component RRP42		EXOSC7		7.5129e-23		108.96		57.484		EEGSKDIELSDDPYDCIRLSVENVPCIVTLC		VLEDEEGSKDIELSDDPYD	C	IR		3		-0.26965		1.06608		1.00514		0.137066		0.0923205
P52788	Spermine synthase		SMS		3.12258e-14		95.205		95.205		GKDVLILGGGDGGILCEIVKLKPKMVTMVEI		DVLILGGGDGGIL	C	EIVK		2		0.47891		1.06602		1.09732		0.157403		0.0922347
Q13263	Transcription intermediary factor 1-beta		TRIM28		6.30868e-30		135.47		45.423		CNVHKHEPLVLFCESCDTLTCRDCQLNAHKD		HEPLVLF	C	ESCDTLTCRDCQLNAHK		4		0.057304		1.06589		1.09956		0.133159		0.0920581
P30050	60S ribosomal protein L12		RPL12		4.46759e-28		137.21		88.768		PPKFDPNEIKVVYLRCTGGEVGATSALAPKI			C	TGGEVGATSALAPK		2		0.51876		1.06578		1.1296		0.185156		0.09191
Q9NR30	Nucleolar RNA helicase 2		DDX21		4.96594e-19		109.87		95.409		VSKDFSDITKKLSVACFYGGTPYGGQFERMR		LSVA	C	FYGGTPYGGQFER		2		0.49558		1.06562		0.973591		0.226769		0.0916888
H0YDU8	Serine/threonine-protein phosphatase		PPP5C		3.62909e-13		105.03		48.527		AIYYGNRSLAYLRTECYGYALGDATRAIELD		TE	C	YGYALGDATR		2		-1.5206		1.06552		1.09038		0.110598		0.0915549
P62424	60S ribosomal protein L7a		RPL7A		6.73286e-74		201.06		56.036		IKGKARLGRLVHRKTCTTVAFTQVNSEDKGA		T	C	TTVAFTQVNSEDKGALAK		3		0.95527		1.06543		1.09779		0.20107		0.0914391
P32969	60S ribosomal protein L9		RPL9		4.59208e-69		189.66		110.08		KWWGNRKELATVRTICSHVQNMIKGVTLGFR		TI	C	SHVQNMIK		2		0.57782		1.06519		1.0809		0.277719		0.0911122
P60174	Triosephosphate isomerase		TPI1		3.84917e-42		148.44		63.691		QKVAHALAEGLGVIACIGEKLDEREAGITEK		VAHALAEGLGVIA	C	IGEK		3		-0.88534		1.06515		1.12233		0.148812		0.0910506
H7C068	ATP synthase subunit O, mitochondrial		ATP5O		7.05385e-47		146.6		48.5		SAFSTMMSVHRGEVPCTVTSASPLEEATLSE		GEVP	C	TVTSASPLEEATLSELK		2		0.1949		1.0651		1.1132		0.0995933		0.0909892
P33176	Kinesin-1 heavy chain		KIF5B		3.60629e-50		165.45		59.728		RVFQSSTSQEQVYNDCAKKIVKDVLEGYNGT		VFQSSTSQEQVYND	C	AK		2		0.73947		1.06494		1.07128		0.151294		0.0907659
P63261	Actin, cytoplasmic 2		ACTG1		2.61062e-143		258.36		218.12		EEEIAALVIDNGSGMCKAGFAGDDAPRAVFP		EEEIAALVIDNGSGM	C	K		2		-0.388		1.0649		1.04419		0.113324		0.0907183
P11142	Heat shock cognate 71 kDa protein		HSPA8		1.86513e-22		100.97		59.342		SKGPAVGIDLGTTYSCVGVFQHGKVEIIAND		GPAVGIDLGTTYS	C	VGVFQHGK		3		-0.020414		1.06422		1.08371		0.171752		0.0897938
P20073	Annexin A7		ANXA7		9.97977e-05		74.464		70.028		MQGAGTQERVLIEILCTRTNQEIREIVRCYQ		VLIEIL	C	TR		2		-0.29403		1.06414		1.06435		0.204105		0.0896837
A0A075B730	Epiplakin		EPPK1		9.37776e-17		110.35		52.862		ALRLLDAQLATGGLVCPARRLRLPLEAALRC		LLDAQLATGGLV	C	PAR		2		-0.23113		1.06379		1.04807		0.0422771		0.089215
Q15365	Poly(rC)-binding protein 1		PCBP1		2.27405e-14		109.02		90.759		SRPPVTLRLVVPATQCGSLIGKGGCKIKEIR		LVVPATQ	C	GSLIGK		2		-0.16531		1.06347		1.12085		0.144002		0.0887817
P40939	Trifunctional enzyme subunit alpha, mitochondrial		HADHA		1.69398e-76		188.47		77.221		VVKTGIEQGSDAGYLCESQKFGELVMTKESK		TGIEQGSDAGYL	C	ESQK		2		0.55511		1.06327		1.12753		0.199775		0.088504
H0YJH7	Lamina-associated polypeptide 2, isoforms beta/gamma		TMPO		1.19503e-42		152.32		52.814		MFPYEASTPTGISASCRRPIKGAAGRPLELS		EMFPYEASTPTGISAS	C	R		2		-0.28122		1.06297		1.10406		0.114087		0.0880967
E9PKC6	CD44 antigen		CD44		4.63422e-23		129.85		74.841		TMAQMEKALSIGFETCR______________		ALSIGFET	C	R		2		-0.36966		1.06271		1.11104		0.0703777		0.0877482
Q00839	Heterogeneous nuclear ribonucleoprotein U		HNRNPU		0.000126782		71.692		68.224		LDQTNVSAAAQRRKMCLFAGFQRKAVVVCPK		M	C	LFAGFQR		2		-1.6918		1.06268		1.13002		0.226625		0.0877105
P08238	Heat shock protein HSP 90-beta		HSP90AB1		1.00757e-62		182.35		76.82		QSKILKVIRKNIVKKCLELFSELAEDKENYK			C	LELFSELAEDKENYKK		4		-0.14138		1.0626		1.00427		0.11211		0.0875979
H0Y8E6	DNA replication licensing factor MCM2		MCM2		0.000605968		61.962		51.346		NVDLTEPIISRFDILCVVRDTVDPVQDEMLA		FDIL	C	VVR		2		0.0074181		1.06257		1.05502		0.124103		0.087558
Q13217	DnaJ homolog subfamily C member 3		DNAJC3		4.66802e-30		134.76		47.68		HCFSKDEKPVEAIRVCSEVLQMEPDNVNALK		V	C	SEVLQMEPDNVNALKDR		3		1.6776		1.06245		0.996211		0.157331		0.0873882
Q07021	Complement component 1 Q subcomponent-binding protein, mitochondrial		C1QBP		1.20356e-91		195.03		41.047		EVIKNDDGKKALVLDCHYPEDEVGQEDEAES		ALVLD	C	HYPEDEVGQEDEAESDIFSIR		3		4.8857		1.0624		1.10128		0.0891105		0.0873246
P50395	Rab GDP dissociation inhibitor beta		GDI2		3.80797e-62		174.59		87.519		FISRTYDATTHFETTCDDIKNIYKRMTGSEF		TYDATTHFETT	C	DDIK		2		-0.4985		1.06223		1.07009		0.127562		0.0870936
Q9NUJ1	Mycophenolic acid acyl-glucuronide esterase, mitochondrial		ABHD10		5.56904e-07		85.676		74.464		LSYMNGTKALAIEEFCKSLGHACIRFDYSGV		ALAIEEF	C	K		2		0.21352		1.06193		1.23173		0.242728		0.0866885
J3KPE3	Guanine nucleotide-binding protein subunit beta-2-like 1		GNB2L1		1.91618e-64		168.92		103.12		TGYLNTVTVSPDGSLCASGGKDGQAMLWDLN		TNHIGHTGYLNTVTVSPDGSL	C	ASGGK		3		0.66757		1.06171		1.07508		0.0855373		0.0863837
P60842	Eukaryotic initiation factor 4A-I		EIF4A1		0.00124761		52.683		42.474		GFEKPSAIQQRAILPCIKGYDVIAQAQSGTG		AILP	C	IK		2		0.25533		1.06132		1.08429		0.183004		0.0858574
H0Y815	THO complex subunit 2		THOC2		9.17287e-11		70.094		47.082		CYDRVFSDIIYTVASCTENEASRYGRFLCCM		VFSDIIYTVAS	C	TENEASR		2		0.76531		1.06108		1.10449		0.184551		0.0855292
F8W950	Aminoacyl tRNA synthase complex-interacting multifunctional protein 2		AIMP2		1.14926e-39		155.1		48.216		KNVPKTQMKFSIQTMCPIEGEGNIARFLFSL		FSIQTM	C	PIEGEGNIAR		2		-0.69409		1.06082		1.12273		0.128018		0.0851733
E9PJD9	60S ribosomal protein L27a		RPL27A		6.66737e-44		162.68		40.941		___MKHYHLKRNQSFCPTVNLDKLWTLVSEQ		RNQSF	C	PTVNLDK		2		0.16682		1.06065		1.14758		0.171056		0.0849542
M0R2M1	Alpha-soluble NSF attachment protein		NAPA		3.00411e-20		115.68		49.216		AQLHLQLQSKHDAATCFVDAGNAFKKADPQE		HDAAT	C	FVDAGNAFK		3		-1.0891		1.06058		1.0623		0.123467		0.0848549
H0YA96	Heterogeneous nuclear ribonucleoprotein D0		HNRNPD		3.9196e-10		84.759		59.709		IELPMDNKTNKRRGFCFITFKEEEPVKKIME		GF	C	FITFKEEEPVKK		3		0.53897		1.06056		1.06932		0.136118		0.0848211
Q9BWD1	Acetyl-CoA acetyltransferase, cytosolic		ACAT2		1.12841e-14		93.5		49.188		EGGAIALGHPLGASGCRILVTLLHTLERMGR		VNIEGGAIALGHPLGASG	C	R		3		0.64369		1.06048		1.01085		0.216536		0.0847113
P46777	60S ribosomal protein L5		RPL5		1.06314e-08		77.221		54.004		ICQIAYARIEGDMIVCAAYAHELPKYGVKVG		IEGDMIV	C	AAYAHELPK		2		-0.17816		1.0602		1.08066		0.169806		0.0843396
O43175	D-3-phosphoglycerate dehydrogenase		PHGDH		1.01241e-66		186.56		40.384		PPRDRALVDHENVISCPHLGASTKEAQSRCG		ALVDHENVIS	C	PHLGASTK		4		1.2977		1.06012		1.06782		0.135224		0.0842267
Q06830	Peroxiredoxin-1		PRDX1		9.00337e-38		141.78		65.887		RLVQAFQFTDKHGEVCPAGWKPGSDTIKPDV		HGEV	C	PAGWKPGSDTIKPDVQK		3		0.051725		1.06005		0.934908		0.376827		0.084126
Q3ZCM7	Tubulin beta-8 chain		TUBB8		1.12663e-35		101.85		76.423		ESVMDVVRKEAESCDCLQGFQLTHSLGGGTG		EAES	C	DCLQGFQLTHSLGGGTGSGMGTLLLSK		3		-0.13824		1.05954		1.11603		0.106844		0.0834442
P56277	Cx9C motif-containing protein 4		CMC4		9.47518e-30		129.05		62.94		LRKCCAQYPKGRSVVCSGFEKEEEENLTRKS		SVV	C	SGFEKEEEENLTR		3		2.061		1.0592		1.04073		0.094481		0.0829758
A2A2V1	Major prion protein		PRNP		9.50645e-70		188.91		53.034		TETDVKMMERVVEQMCITQYERESQAYYQRG		VVEQM	C	ITQYER		2		0.24083		1.05918		1.0929		0.158032		0.0829418
M0QYH3	Far upstream element-binding protein 2		KHSRP		1.66575e-18		119.39		46.797		KPLRIIGDPYKVQQACEMVMDILRERDQGGF		VQQA	C	EMVMDILR		2		-0.27352		1.05864		1.07708		0.0757173		0.0822094
Q16658	Fascin		FSCN1		4.41746e-11		100.93		93.345		ATGGVQSTASSKNASCYFDIEWRDRRITLRA		NAS	C	YFDIEWR		2		-0.98571		1.05852		1.12221		0.119457		0.0820526
Q9UHD1	Cysteine and histidine-rich domain-containing protein 1		CHORDC1		5.18212e-15		110.35		49.595		KRRTTDFSDFLSIVGCTKGRHNSEKPPEPVK		TTDFSDFLSIVG	C	TK		2		-2.5784		1.05847		1.13647		0.177947		0.0819742
P09211	Glutathione S-transferase P		GSTP1		1.25567e-10		100.25		70.056		VVTVETWQEGSLKASCLYGQLPKFQDGDLTL		AS	C	LYGQLPK		2		0.51599		1.05832		1.10487		0.142674		0.08177
O43175	D-3-phosphoglycerate dehydrogenase		PHGDH		2.94164e-08		73.834		63.682		IQVITQGTSLKNAGNCLSPAVIVGLLKEASK		NAGN	C	LSPAVIVGLLK		2		-0.034538		1.05793		1.1083		0.175773		0.0812498
P42166	Lamina-associated polypeptide 2, isoform alpha		TMPO		5.73205e-12		90.385		55.437		ALGILSKTYDAASYICEAAFDEVKMAAHTMG		TYDAASYI	C	EAAFDEVK		2		-0.84229		1.05782		1.15072		0.154374		0.0810892
Q9HB71	Calcyclin-binding protein		CACYBP		5.12667e-32		144.09		47.187		EGSSKKVKTDTVLILCRKKVENTRWDYLTQV		TDTVLIL	C	R		2		-0.048508		1.05775		1.09708		0.129805		0.0810013
Q9H0D6	5'-3' exoribonuclease 2		XRN2		1.46006e-10		70.802		42.633		GFLPPEEIKERFDSNCITPGTEFMDNLAKCL		FDSN	C	ITPGTEFMDNLAK		2		-0.14225		1.05775		1.03441		0.120762		0.0809946
P00505	Aspartate aminotransferase, mitochondrial		GOT2		5.17676e-07		93.178		47.603		NMGLYGERVGAFTMVCKDADEAKRVESQLKI		VGAFTMV	C	K		2		-0.53197		1.05765		1.07223		0.259445		0.0808632
P40926	Malate dehydrogenase, mitochondrial		MDH2		4.84963e-13		110.31		78.964		IGGHAGKTIIPLISQCTPKVDFPQDQLTALT		TIIPLISQ	C	TPK		2		0.29386		1.05742		1.10823		0.165997		0.0805504
P18669	Phosphoglycerate mutase 1		PGAM1		9.11548e-124		240.2		113.51		KDRRYADLTEDQLPSCESLKDTIARALPFWN		YADLTEDQLPS	C	ESLKDTIAR		3		0.93665		1.05742		1.03069		0.151261		0.080542
P60709	Actin, cytoplasmic 1		ACTB		9.88692e-143		250.31		44.998		DDDIAALVVDNGSGMCKAGFAGDDAPRAVFP		DDDIAALVVDNGSGM	C	K		2		-3.7712		1.05731		1.05117		0.108782		0.0803939
A0A0A0MR02	Voltage-dependent anion-selective channel protein 2		VDAC2		6.6615e-47		147.25		41.615		TDNTLGTEIAIEDQICQGLKLTFDTTFSPNT		WNTDNTLGTEIAIEDQI	C	QGLK		3		1.0061		1.05718		1.04282		0.0936392		0.0802262
A0A0A6YYA0	Transmembrane emp24 domain-containing protein 7		TMED7		7.45491e-25		132.69		85.672		GASEITFELPDNAKQCFYEDIAQGTKCTLEF		Q	C	FYEDIAQGTK		2		-0.055928		1.05675		1.09723		0.163229		0.0796379
P55884	Eukaryotic translation initiation factor 3 subunit B		EIF3B		2.69167e-16		105.09		78.95		QRFSHQGVQLIDFSPCERYLVTFSPLMDTQD		FSHQGVQLIDFSP	C	ER		3		0.12323		1.05669		1.05582		0.135949		0.0795479
P07900	Heat shock protein HSP 90-alpha		HSP90AA1		8.48646e-18		89.663		60.621		KVEKVVVSNRLVTSPCCIVTSTYGWTANMER		LVTSP	C	CIVTSTYGWTANMER		2		3.3196		1.05663		1.1394		0.178328		0.0794701
P41250	Glycine--tRNA ligase		GARS		2.25181e-14		109.07		73.834		DAESKTSYGWIEIVGCADRSCYDLSCHARAT		TSYGWIEIVG	C	ADR		2		-0.83238		1.05654		1.10832		0.122968		0.0793478
H3BNF0	Cytosolic Fe-S cluster assembly factor NUBP2		NUBP2		1.36681e-06		68.283		57.288		LRHAGKKVGILDVDLCGPSIPRMLGAQGRAV		VGILDVDL	C	GPSIPR		2		-1.7736		1.05638		0.99361		0.173111		0.0791355
E9PKG1	Protein arginine N-methyltransferase 1		PRMT1		2.83696e-06		83.883		45.565		PLVDVVDPKQLVTNACLIKEVDIYTVKVEDL		QLVTNA	C	LIK		2		0.27653		1.05602		1.19237		0.200739		0.0786352
P12004	Proliferating cell nuclear antigen		PCNA		5.7422e-48		171.08		45.614		ICRDLSHIGDAVVISCAKDGVKFSASGELGN		DLSHIGDAVVIS	C	AK		2		-3.9465		1.05602		1.12353		0.151291		0.0786312
Q9Y2B0	Protein canopy homolog 2		CNPY2		2.16142e-49		174.39		47.774		ADNVKDKLCSKRTDLCDHALHISHDEL____		TDL	C	DHALHISHDEL		3		0.63742		1.05568		1.17655		0.174418		0.0781663
P40926	Malate dehydrogenase, mitochondrial		MDH2		1.11232e-22		127.56		90.475		KAAVKGYLGPEQLPDCLKGCDVVVIPAGVPR		GYLGPEQLPD	C	LKGCDVVVIPAGVPR		3		1.8765		1.05561		1.01115		0.149707		0.0780764
P31930	Cytochrome b-c1 complex subunit 1, mitochondrial		UQCRC1		1.73611e-22		105.06		65.855		DLPKAVELLGDIVQNCSLEDSQIEKERDVIL		AVELLGDIVQN	C	SLEDSQIEK		2		0.6025		1.0554		1.04365		0.0703988		0.0777906
P00491	Purine nucleoside phosphorylase		PNP		6.14907e-19		106.75		69.747		WLLSHTKHRPQVAIICGSGLGGLTDKLTQAQ		HRPQVAII	C	GSGLGGLTDK		3		-0.61508		1.05537		1.04555		0.0683929		0.0777433
P50995	Annexin A11		ANXA11		7.28757e-63		185.14		117		KAMKGFGTDEQAIIDCLGSRSNKQRQQILLS		GFGTDEQAIID	C	LGSR		2		1.0543		1.05486		1.0918		0.101758		0.0770542
P04075	Fructose-bisphosphate aldolase A		ALDOA		8.03848e-14		90.379		47.68		FYRQLLLTADDRVNPCIGGVILFHETLYQKA		VNP	C	IGGVILFHETLYQK		2		0.705		1.05479		1.00426		0.133838		0.0769546
P14868	Aspartate--tRNA ligase, cytoplasmic		DARS		1.13036e-10		103.55		71.451		RTSTSQAVFRLQSGICHLFRETLINKGFVEI		LQSGI	C	HLFR		2		1.3373		1.05463		1.08836		0.151392		0.0767307
P09960	Leukotriene A-4 hydrolase		LTA4H		4.50564e-25		136.96		59.975		LFSQCQAIHCRAILPCQDTPSVKLTYTAEVS		AILP	C	QDTPSVK		2		-0.28619		1.05458		1.06319		0.0949655		0.0766672
A0A087WTS8	Heat shock 70 kDa protein 4		HSPA4		1.08684e-103		228.8		61.409		ERRSVMDATQIAGLNCLRLMNETTAVALAYG		SVMDATQIAGLN	C	LR		2		-0.13744		1.05433		1.10145		0.153407		0.0763219
P21964	Catechol O-methyltransferase		COMT		1.83507e-16		106.82		84.508		LSPGARLITIEINPDCAAITQRMVDFAGVKD		LITIEINPD	C	AAITQR		2		0.46927		1.05412		1.08206		0.0763656		0.0760357
M0R3D6	60S ribosomal protein L18a		RPL18A		6.22281e-85		205.02		126.83		YREYRDLTTAGAVTQCYRDMGARHRARAHSI		DLTTAGAVTQ	C	YR		2		0.40708		1.054		1.08507		0.165198		0.0758754
P55072	Transitional endoplasmic reticulum ATPase		VCP		1.40342e-167		265.27		157.11		EEESLNEVGYDDIGGCRKQLAQIKEMVELPL		EDEEESLNEVGYDDIGG	C	R		2		-0.41303		1.05398		0.919931		0.261191		0.0758533
H7C422	60S ribosomal protein L3		RPL3		1.2052e-117		237.08		57.434		LRTFKTVFAEHISDECKRRFYKNWHKSKKKA		TVFAEHISDE	C	KR		3		0.11375		1.05361		1.10358		0.126907		0.0753403
Q99832	T-complex protein 1 subunit eta		CCT7		1.16527e-70		196.38		120.53		IQTSVNALSADVLGRCQVFEETQIGGERYNF			C	QVFEETQIGGER		2		1.1369		1.05346		1.08767		0.162252		0.0751359
A0A0C4DGL3	Deoxyuridine 5'-triphosphate nucleotidohydrolase, mitochondrial		DUT		7.83638e-20		118.24		68.972		KAVVKTDIQIALPSGCYGRVAPRSGLAAKHF		TDIQIALPSG	C	YGR		2		-0.95798		1.05308		1.08463		0.0785801		0.0746157
Q5JXI8	Four and a half LIM domains protein 1		FHL1		2.49986e-59		179.56		75.316		GQRFTAVEDQYYCVDCYKNFVAKKCAGCKNP		FTAVEDQYY	C	VDCYK		2		0.2826		1.05306		0.943234		0.358595		0.0745845
P50990	T-complex protein 1 subunit theta		CCT8		1.39253e-79		190.46		109.87		TEIELAKQITSYGETCPGLEQYAIKKFAEAF		QITSYGET	C	PGLEQYAIK		2		0.83143		1.0529		1.08473		0.115464		0.0743704
P52788	Spermine synthase		SMS		1.3735e-16		108.63		65.231		KMVTMVEIDQMVIDGCKKYMRKTCGDVLDNL		MVTMVEIDQMVIDG	C	KK		3		-1.6145		1.05224		1.16594		0.173204		0.0734653
P09936	Ubiquitin carboxyl-terminal hydrolase isozyme L1		UCHL1		2.28588e-71		185.61		105.68		VSPKVYFMKQTIGNSCGTIGLIHAVANNQDK		QTIGNS	C	GTIGLIHAVANNQDK		3		0.33233		1.05222		1.08021		0.143444		0.0734326
O75131	Copine-3		CPNE3		9.92642e-23		95.153		76.889		NSLCYGDMDKTIKVECYDYDNDGSHDLIGTF		VE	C	YDYDNDGSHDLIGTFQTTMTK		3		-0.20149		1.05094		0.991184		0.170909		0.0716796
Q9NVP1	ATP-dependent RNA helicase DDX18		DDX18		9.14203e-19		117.79		94.122		DHMQNTPGFMYKNLQCLVIDEADRILDVGFE		NLQ	C	LVIDEADR		2		-1.0285		1.05089		1.08826		0.224683		0.0716097
P31939	Bifunctional purine biosynthesis protein PURH		ATIC		2.24297e-19		104.84		104.84		DRMSSFGDFVALSDVCDVPTAKIISREVSDG		MSSFGDFVALSDV	C	DVPTAK		2		-0.65736		1.05088		1.07917		0.111692		0.0716026
Q5JXI8	Four and a half LIM domains protein 1		FHL1		1.77225e-56		174.39		90.793		YKNRFWHDTCFRCAKCLHPLANETFVAKDNK			C	LHPLANETFVAK		2		-0.39208		1.05076		0.970997		0.289253		0.0714286
Q99832	T-complex protein 1 subunit eta		CCT7		4.36699e-05		80.231		44.318		EETQIGGERYNFFTGCPKAKTCTFILRGGAE		YNFFTG	C	PK		2		-1.0104		1.05035		1.11637		0.166445		0.0708704
P31150	Rab GDP dissociation inhibitor alpha		GDI1		0.000290374		59.067		58.699		IPDRVRKAGQVIRIICILSHPIKNTNDANSC		II	C	ILSHPIK		2		0.019598		1.04974		1.12689		0.190899		0.0700286
P50991	T-complex protein 1 subunit delta		CCT4		5.83934e-44		170.95		51.736		IMVIKDIEREDIEFICKTIGTKPVAHIDQFT		EDIEFI	C	K		2		2.8348		1.04953		0.971969		0.146762		0.0697455
P38117	Electron transfer flavoprotein subunit beta		ETFB		7.02954e-17		111.7		45.618		TGVVTDGVKHSMNPFCEIAVEEAVRLKEKKL		HSMNPF	C	EIAVEEAVR		3		-0.6594		1.0493		1.05108		0.0975091		0.0694213
D6RFM5	Succinate dehydrogenase [ubiquinone] flavoprotein subunit, mitochondrial		SDHA		1.76912e-47		156.67		67.76		NTVVATGGYGRTYFSCTSAHTSTGDGTAMIT		TYFS	C	TSAHTSTGDGTAMITR		3		-0.46096		1.0489		1.08529		0.125495		0.0688836
O00232	26S proteasome non-ATPase regulatory subunit 12		PSMD12		3.38471e-36		143.98		69.92		YLSICKHYRAIYDTPCIQAESEKWQQALKSV		AIYDTP	C	IQAESEK		2		0.25137		1.04866		1.06244		0.0602887		0.0685477
P61970	Nuclear transport factor 2		NUTF2		1.07354e-46		162.41		104.95		FHQMFLLKNINDAWVCTNDMFRLALHNFG__		NINDAWV	C	TNDMFR		2		-0.81695		1.04864		1.0558		0.096631		0.0685172
G3V295	Proteasome subunit alpha type		PSMA6		2.60225e-09		96.745		42.629		NWKYKYGYEIPVDMLCKRIADISQVYTQNAE		YGYEIPVDML	C	K		2		1.0258		1.04847		1.06412		0.187412		0.0682904
A0A0A6YYA0	Transmembrane emp24 domain-containing protein 7		TMED7		3.78021e-13		106.11		52.576		DSFTFTASKNGTYKFCFSNEFSTFTHKTVYF		F	C	FSNEFSTFTHK		3		-0.3988		1.04843		0.997782		0.162622		0.0682337
M0R3D6	60S ribosomal protein L18a		RPL18A		3.16149e-28		142.1		99.834		SQLKKMKKSSGEIVYCGQVFEKSPLRVKNFG		SSGEIVY	C	GQVFEK		2		0.054419		1.04835		1.1165		0.133489		0.0681174
O75131	Copine-3		CPNE3		8.56904e-19		108.18		41.513		_MAAQCVTKVALNVSCANLLDKDIGSKSDPL		VALNVS	C	ANLLDKDIGSK		3		-0.17932		1.04812		1.06419		0.131924		0.0678082
Q12906	Interleukin enhancer-binding factor 3		ILF3		3.40063e-06		72.29		48.568		GLLLKGDLDLELVLLCKEKPTTALLDKVADN		GDLDLELVLL	C	K		2		0.36503		1.04781		1.07281		0.154929		0.0673776
P06733	Alpha-enolase		ENO1		5.2457e-104		230.36		64.52		LKVNQIGSVTESLQACKLAQANGWGVMVSHR		VNQIGSVTESLQA	C	K		2		-1.7502		1.04763		1.05637		0.200071		0.0671334
P63000	Ras-related C3 botulinum toxin substrate 1		RAC1		5.39929e-05		54.09		46.318		FENVRAKWYPEVRHHCPNTPIILVGTKLDLR		HH	C	PNTPIILVGTK		3		-0.84198		1.04761		1.1574		0.15875		0.0671074
H7C341	Splicing factor 3B subunit 1		SF3B1		1.13375e-23		134.98		61.344		LTPILKNRHEKVQENCIDLVGRIADRGAEYV		VQEN	C	IDLVGR		2		2.6874		1.04729		1.0108		0.132422		0.0666644
Q9Y265	RuvB-like 1		RUVBL1		1.62305e-05		72.34		48.044		QAASGLVGQENAREACGVIVELIKSKKMAGR		EA	C	GVIVELIK		2		1.0043		1.04652		1.09345		0.149644		0.0656
P30153	Serine/threonine-protein phosphatase 2A 65 kDa regulatory subunit A alpha isoform		PPP2R1A		2.16091e-09		92.856		43.03		SADCRENVIMSQILPCIKELVSDANQHVKSA		ENVIMSQILP	C	IK		2		0.66118		1.04628		1.05605		0.102426		0.0652632
P35606	Coatomer subunit beta'		COPB2		7.59789e-23		101.41		40.668		SSPNFTLEGHEKGVNCIDYYSGGDKPYLISG		GVN	C	IDYYSGGDKPYLISGADDR		3		-0.4144		1.04613		0.970935		0.19834		0.0650653
P49458	Signal recognition particle 9 kDa protein		SRP9		1.27983e-05		74.962		44.847		HSDGNLCVKVTDDLVCLVYKTDQAQDVKKIE		VTDDLV	C	LVYK		2		0.50196		1.04603		0.914241		0.365707		0.0649224
P49189	4-trimethylaminobutyraldehyde dehydrogenase		ALDH9A1		4.20583e-16		103.79		71.08		TLELGGKSPLIIFSDCDMNNAVKGALMANFL		SPLIIFSD	C	DMNNAVK		2		-2.676		1.04566		0.986387		0.206028		0.0644157
A0A0C4DGY8	Enolase-phosphatase E1		ENOPH1		2.74724e-11		72.568		50.358		KVESESYRKIADSIGCSTNNILFLTDVTREA		IADSIG	C	STNNILFLTDVTR		2		0.36098		1.04508		1.08481		0.0809176		0.0636122
P23526	Adenosylhomocysteinase		AHCY		6.77463e-11		75.548		55.437		LTKLTEKQAQYLGMSCDGPFKPDHYRY____		QAQYLGMS	C	DGPFKPDHYR		3		-0.11651		1.04492		1.00084		0.136702		0.0633877
F1T0B3	ATP-dependent RNA helicase DDX1		DDX1		1.28743e-33		129.2		49.662		HKMDQAIIFCRTKIDCDNLEQYFIQQGGGPD		TKID	C	DNLEQYFIQQGGGPDKK		3		0.22375		1.0446		1.02426		0.086519		0.0629441
M0QXS5	Heterogeneous nuclear ribonucleoprotein L		HNRNPL		2.8629e-09		90.759		43.761		LDQSKMNCDRVFNVFCLYGNVEKVKFMKSKP		VFNVF	C	LYGNVEK		2		-0.38436		1.04445		1.07937		0.172547		0.0627367
M0R3F1	Heterogeneous nuclear ribonucleoprotein U-like protein 1		HNRNPUL1		3.05859e-27		130.2		81.904		NYAGRWDVLIQQATQCLNRLIQIAARKKRNY		WDVLIQQATQ	C	LNR		2		2.1285		1.04417		1.07672		0.123062		0.0623531
P49643	DNA primase large subunit		PRIM2		7.62571e-19		108.63		60.489		KIILSNPPSQGDYHGCPFRHSDPELLKQKLQ		IILSNPPSQGDYHG	C	PFR		3		1.6743		1.04395		1.02846		0.0254332		0.0620529
B1AHB1	DNA replication licensing factor MCM5		MCM5		2.57459e-09		91.62		51.726		ISIAKAGITTTLNSRCSVLAAANSVFGRWDE			C	SVLAAANSVFGR		2		1.5447		1.04371		1.0238		0.0933819		0.0617198
P04406	Glyceraldehyde-3-phosphate dehydrogenase		GAPDH		3.56468e-182		284.91		40.983		AFRVPTANVSVVDLTCRLEKPAKYDDIKKVV		VPTANVSVVDLT	C	R		2		2.2326		1.04365		1.08227		0.239302		0.0616442
Q14566	DNA replication licensing factor MCM6		MCM6		2.53197e-10		85.473		53.565		KTTGEGTSLRGDINVCIVGDPSTAKSQFLKH		GDINV	C	IVGDPSTAK		2		0.29939		1.0431		1.05405		0.0970531		0.0608815
Q8TAT6	Nuclear protein localization protein 4 homolog		NPLOC4		3.24748e-12		58.712		49.094		PDNQVHFEGYQVSNQCMALVRDECLLPCKDA		FVTAVATGGPDNQVHFEGYQVSNQ	C	MALVR		3		-0.40099		1.04266		1.05405		0.0660326		0.0602621
F2Z393	Transaldolase		TALDO1		5.56602e-13		100.22		66.004		GASFRNTGEIKALAGCDFLTISPKLLGELLQ		ALAG	C	DFLTISPK		2		0.10023		1.04255		1.0665		0.134369		0.0601157
Q9P258	Protein RCC2		RCC2		7.59346e-37		134.29		81.807		FSMIMDCKGNLYSFGCPEYGQLGHNSDGKFI		GNLYSFG	C	PEYGQLGHNSDGK		3		-0.1186		1.04251		1.08656		0.128507		0.0600598
P60891	Ribose-phosphate pyrophosphokinase 1		PRPS1		2.22898e-19		105.38		63.302		HGIFSGPAISRINNACFEAVVVTNTIPQEDK		INNA	C	FEAVVVTNTIPQEDK		2		0.057461		1.04224		1.05485		0.170115		0.0596895
H0Y621	Endoplasmic reticulum-Golgi intermediate compartment protein 3		ERGIC3		6.40388e-14		99.927		61.409		REGFSQKMQEQKNEGCQVYGFLEVNKVAGNF		NEG	C	QVYGFLEVNK		2		-0.92469		1.04209		1.06663		0.0901035		0.0594793
Q08J23	tRNA (cytosine(34)-C(5))-methyltransferase		NSUN2		1.53983e-18		103.13		63.46		RCYLLVHQAKRLSSPCIMVVNHDASSIPRLQ		LSSP	C	IMVVNHDASSIPR		3		0.39854		1.04207		1.07069		0.160193		0.0594551
F1T0B3	ATP-dependent RNA helicase DDX1		DDX1		4.93592e-07		85.355		41.704		QNLERFKKGDVRFLICTDVAARGIDIHGVPY		FLI	C	TDVAAR		2		-3.125		1.04181		1.07674		0.149762		0.0590947
Q9UHD1	Cysteine and histidine-rich domain-containing protein 1		CHORDC1		5.93813e-05		69.432		52.683		___________MALLCYNRGCGQRFDPETNS		ALL	C	YNR		2		-1.3273		1.04173		1.08949		0.0954045		0.0589845
F8VQQ8	Ubiquitin-conjugating enzyme E2 N		UBE2N		2.16442e-05		77.058		67.032		MTKIYHPNVDKLGRICLDILKDKWSPALQIR		I	C	LDILK		2		0.39238		1.04122		1.03615		0.176394		0.058276
A0A087WUS4	Aminopeptidase B		RNPEP		4.39505e-25		117.07		69.979		LQVLLTYRVGEGPGVCWLAPEQTAGKKKPFV		VGEGPGV	C	WLAPEQTAGK		2		0.37254		1.04057		0.986638		0.122762		0.057377
A0A087WZ13	Ribonucleoprotein PTB-binding 1		RAVER1		2.02973e-13		109		43.761		CVDRLPPGFNDVDALCRALSAVHSPTFCQLA		LPPGFNDVDAL	C	R		2		-0.32555		1.04012		1.0267		0.0758546		0.0567482
Q16658	Fascin		FSCN1		7.31022e-85		202.92		89.46		EAHRRYFGGTEDRLSCFAQTVSPAEKWSVHI		LS	C	FAQTVSPAEK		2		1.6881		1.03991		1.09064		0.123851		0.0564649
P19367	Hexokinase-1		HK1		5.04452e-20		121.99		84.753		AGILITWTKGFKATDCVGHDVVTLLRDAIKR		ATD	C	VGHDVVTLLR		2		0.97444		1.03985		1.15007		0.210904		0.0563777
O94760	N(G),N(G)-dimethylarginine dimethylaminohydrolase 1		DDAH1		6.84474e-09		59.502		58.246		HRYDKLTVPDDIAANCIYLNIPNKGHVLLHR		LTVPDDIAAN	C	IYLNIPNK		2		0.47155		1.03929		1.06471		0.110558		0.0555969
H3BTN5	Pyruvate kinase		PKM		0.00170253		48.561		40.268		TARQAHLYRGIFPVLCKDPVQEAWAED____		GIFPVL	C	K		2		-0.11697		1.03913		1.07329		0.130926		0.0553722
Q16186	Proteasomal ubiquitin receptor ADRM1		ADRM1		9.31879e-19		100.97		67.928		TSGNVEDDLIIFPDDCEFKRVPQCPSGRVYV		TSGNVEDDLIIFPDD	C	EFKR		3		-0.71994		1.03901		0.987106		0.0786456		0.0552081
P62701	40S ribosomal protein S4, X isoform		RPS4X		0.000214405		62.463		43.77		VFAPRPSTGPHKLRECLPLIIFLRNRLKYAL		E	C	LPLIIFLR		2		0.25639		1.03852		1.05053		0.0991682		0.0545315
P29373	Cellular retinoic acid-binding protein 2		CRABP2		1.56506e-49		160.78		41.695		KVGEEFEEQTVDGRPCKSLVKWESENKMVCE		VGEEFEEQTVDGRP	C	K		3		0.33686		1.03849		0.932437		0.181593		0.0544839
P50991	T-complex protein 1 subunit delta		CCT4		1.81398e-23		129.88		87.184		RLTEYSRTLSGMESYCVRAFADAMEVIPSTL		TLSGMESY	C	VR		2		-0.80867		1.03844		1.07961		0.220726		0.054411
E9PMH2	AH receptor-interacting protein		AIP		1.91127e-19		111.77		97.502		QCKLVVEEYYEVLDHCSSILNKYDDNVKAYF		LVVEEYYEVLDH	C	SSILNK		3		-0.30472		1.03842		1.05099		0.0516656		0.0543858
P13797	Plastin-3		PLS3		6.87059e-122		229.1		226.75		IAKTFRKAINRKEGICALGGTSELSSEGTQH		EGI	C	ALGGTSELSSEGTQHSYSEEEK		3		0.14984		1.03827		0.986675		0.216974		0.0541879
P40925	Malate dehydrogenase, cytoplasmic		MDH1		4.89365e-50		162.79		45.618		KSVKVIVVGNPANTNCLTASKSAPSIPKENF		VIVVGNPANTN	C	LTASK		2		0.30679		1.03814		1.05104		0.0961437		0.054
Q9UHD1	Cysteine and histidine-rich domain-containing protein 1		CHORDC1		2.6819e-73		197.17		96.247		RRKTSDFNTFLAQEGCTKGKHMWTKKDAGKK		TSDFNTFLAQEG	C	TK		2		-1.4561		1.03811		1.06834		0.139636		0.0539537
P54577	Tyrosine--tRNA ligase, cytoplasmic		YARS		1.05857e-19		125.97		86.898		KVFEKLQADFKISEECIAQWKQTNFMTKLGS		ISEE	C	IAQWK		2		0.36562		1.03769		1.14559		0.218146		0.0533758
P08107	Heat shock 70 kDa protein 1A/1B		HSPA1A		2.2619e-83		177.82		94.802		EKDEFEHKRKELEQVCNPIISGLYQGAGGPG		KELEQV	C	NPIISGLYQGAGGPGPGGFGAQGPK		3		0.27152		1.03751		1.01466		0.170038		0.0531227
Q10713	Mitochondrial-processing peptidase subunit alpha		PMPCA		7.64301e-07		66.022		59.728		DNGLRVASQNKFGQFCTVGILINSGSRYEAK		FGQF	C	TVGILINSGSR		2		2.1041		1.03698		1.0574		0.328301		0.052394
P07858	Cathepsin B		CTSB		4.03214e-08		96.229		78.342		PPCTGEGDTPKCSKICEPGYSPTYKQDKHYG		I	C	EPGYSPTYK		2		0.33546		1.03698		1.04197		0.125765		0.052386
Q9UL25	Ras-related protein Rab-21		RAB21		9.84463e-05		61.344		46.352		AGRAYSFKVVLLGEGCVGKTSLVLRYCENKF		VVLLGEG	C	VGK		2		-0.40292		1.03648		1.10019		0.172581		0.0516893
B1AK85	F-actin-capping protein subunit beta		CAPZB		2.7929e-27		131.35		77.776		ILIKKAGDGSKKIKGCWDSIHVVEVQEKSSG		G	C	WDSIHVVEVQEK		2		-0.69585		1.03633		1.06524		0.179149		0.0514818
Q96BR5	Cytochrome c oxidase assembly factor 7		COA7		7.96004e-29		103.12		48.634		FLMACEKPGKKSIAACHNVGLLAHDGQVNED		SIAA	C	HNVGLLAHDGQVNEDGQPDLGK		4		1.0063		1.03631		1.05467		0.063317		0.0514595
P13010	X-ray repair cross-complementing protein 5		XRCC5		4.88052e-07		89.55		46.426		PTTKIPNPRFQRLFQCLLHRALHPREPLPPI		LFQ	C	LLHR		3		-0.010725		1.0362		1.06746		0.210434		0.0512996
A2A274	Aconitate hydratase, mitochondrial		ACO2		7.63064e-12		87.429		44.391		KEGWPLDIRVGLIGSCTNSSYEDMGRSAAVA		VGLIGS	C	TNSSYEDMGR		2		0.33409		1.03575		1.07037		0.139352		0.0506689
I3L192	Basigin		BSG		3.56951e-50		169.64		75.018		KSSEHINEGETAMLVCKSESVPPVTDWAWYK		SSEHINEGETAMLV	C	K		2		-0.384		1.03522		1.03897		0.0916283		0.0499307
X6RFL8	Ras-related protein Rab-14		RAB14		7.1579e-13		101.42		101.42		SCLLHQFTEKKFMADCPHTIGVEFGTRIIEV		FMAD	C	PHTIGVEFGTR		3		0.17175		1.03437		1.06262		0.10872		0.0487588
E9PKF3	Acetyl-CoA acetyltransferase, mitochondrial		ACAT1		1.61486e-19		111.77		49.537		TRQAVLGAGLPISTPCTTINKVCASGMKAIM		QAVLGAGLPISTP	C	TTINK		2		0.029148		1.03419		1.02325		0.0964795		0.048497
F5H5D3	Tubulin alpha-1C chain		TUBA1C		5.1436e-34		145.6		70.889		IATIKTKRTIQFVDWCPTGFKVGINYQPPTV		TIQFVDW	C	PTGFK		2		-0.30746		1.03404		1.06449		0.133802		0.0482888
Q14204	Cytoplasmic dynein 1 heavy chain 1		DYNC1H1		1.43984e-14		103.79		66.387		WSKKYEFGESDLRSACDTVDTWLDDTAKGRQ		SA	C	DTVDTWLDDTAK		2		-1.3993		1.03368		1.08169		0.247342		0.0477927
P11717	Cation-independent mannose-6-phosphate receptor		IGF2R		2.27184e-19		126.39		70.942		PCVFPFIFNGKSYEECIIESRAKLWCSTTAD		SYEE	C	IIESR		2		0.48298		1.03365		1.13149		0.189546		0.0477428
P24666	Low molecular weight phosphotyrosine protein phosphatase		ACP1		2.27657e-11		82.449		67.645		RQITKEDFATFDYILCMDESNLRDLNRKSNQ		EDFATFDYIL	C	MDESNLR		2		-0.51236		1.03339		1.02721		0.0527174		0.0473842
J3KPE3	Guanine nucleotide-binding protein subunit beta-2-like 1		GNB2L1		9.30738e-12		81.157		40.952		KHLYTLDGGDIINALCFSPNRYWLCAATGPS		HLYTLDGGDIINAL	C	FSPNR		3		0.47381		1.03339		0.957514		0.115842		0.0473789
P24534	Elongation factor 1-beta		EEF1B2		3.63553e-36		109.44		43.903		VAVFEAVSSPPPADLCHALRWYNHIKSYEKE		SYIEGYVPSQADVAVFEAVSSPPPADL	C	HALR		3		3.3517		1.03311		1.03273		0.0261759		0.0469895
Q9P258	Protein RCC2		RCC2		1.57837e-12		97.235		61.265		RLIEGLSHEVIVSAACGRNHTLALTETGSVF		LIEGLSHEVIVSAA	C	GR		3		-0.50743		1.03287		1.09302		0.222432		0.0466544
P62937	Peptidyl-prolyl cis-trans isomerase A		PPIA		3.539e-139		238.7		46.862		MANAGPNTNGSQFFICTAKTEWLDGKHVVFG		HTGPGILSMANAGPNTNGSQFFI	C	TAK		3		1.981		1.0328		1.06551		0.0841428		0.0465662
Q9Y265	RuvB-like 1		RUVBL1		3.91297e-39		147.64		83.37		LALAIAQELGSKVPFCPMVGSEVYSTEIKKT		VPF	C	PMVGSEVYSTEIK		2		0.16992		1.03276		1.05271		0.119876		0.0464989
P26639	Threonine--tRNA ligase, cytoplasmic		TARS		6.27371e-13		98.281		80.738		WLSPRQVMVVPVGPTCDEYAQKVRQQFHDAK		QVMVVPVGPT	C	DEYAQK		2		0.2734		1.03241		1.06567		0.123907		0.0460229
A0A087WUS4	Aminopeptidase B		RNPEP		2.7619e-06		74.611		41.242		VYTQGQAVLNRAFFPCFDTPAVKYKYSALIE		AFFP	C	FDTPAVK		2		-0.50216		1.03237		1.02747		0.102094		0.0459657
P31150	Rab GDP dissociation inhibitor alpha		GDI1		7.78665e-18		116.24		88.021		GVKSEGEVARCKQLICDPSYIPDRVRKAGQV		QLI	C	DPSYIPDR		2		-0.67075		1.0318		1.02205		0.095748		0.0451596
O15067	Phosphoribosylformylglycinamidine synthase		PFAS		1.08164e-08		90.614		73.435		TITGDRRIVLVDDRECPVRRNGQGDAPPTPL		IVLVDDRE	C	PVR		3		0.3038		1.03147		1.09918		0.137969		0.0447054
A0A0A0MSJ0	ATP-dependent RNA helicase DDX42		DDX42		8.82849e-12		85.563		63.691		QKELEPGDGPIAVIVCPTRELCQQIHAECKR		ELEPGDGPIAVIV	C	PTR		2		0.45979		1.03018		0.989407		0.187177		0.0428972
Q15181	Inorganic pyrophosphatase		PPA1		3.15524e-59		176.89		82.651		WKALVTKKTNGKGISCMNTTLSESPFKCDPD		GIS	C	MNTTLSESPFK		2		-0.24795		1.03011		1.09749		0.131564		0.0428051
F8W642	Citrate synthase		CS		1.07471e-10		107.57		54.982		DPDEGIRFRGFSIPECQKLLPKAKGGEEPLP		GFSIPE	C	QK		2		-0.1756		1.03006		1.0675		0.189969		0.0427221
B4DUR8	T-complex protein 1 subunit gamma		CCT3		1.36617e-34		154.85		48.467		YARVEKIPGGIIEDSCVLRGVMINKDVTHPR		IPGGIIEDS	C	VLR		2		-2.2876		1.02964		1.06572		0.0995189		0.0421422
Q12906	Interleukin enhancer-binding factor 3		ILF3		0.000105438		67.334		54.784		VPTWGPLRGWPLELLCEKSIGTANRPMGAGE		GWPLELL	C	EK		2		0.36167		1.0296		1.11175		0.123706		0.0420781
P78527	DNA-dependent protein kinase catalytic subunit		PRKDC		5.50775e-34		141.07		95.205		CITEGNELTKTLIKLCYDAFTENMAGENQLL		L	C	YDAFTENMAGENQLLER		2		-0.29604		1.0293		0.997599		0.0890818		0.041663
H0YL10	CD276 antigen		CD276		2.63651e-16		105.28		60.307		EPNKDLRPGDTVTITCSSYRGYPEAEVFWQD		DLRPGDTVTIT	C	SSYR		3		-0.031878		1.02867		1.00803		0.0812546		0.0407757
E9PL88	Protein TSSC4		TSSC4		0.000290206		51.286		42.976		GMSSTFSQRSRDIFDCLEGAARRAPSS____		DIFD	C	LEGAAR		2		0.22654		1.02856		1.12248		0.163464		0.0406329
A0A087X2I1	26S protease regulatory subunit 10B		PSMC6		5.17587e-25		135.99		80.014		TGKTLLARAVASQLDCNFLKVVSSSIVDKYI		AVASQLD	C	NFLK		2		-0.016363		1.02843		1.08413		0.140059		0.04045
Q15365	Poly(rC)-binding protein 1		PCBP1		4.0108e-22		115.8		65.467		ERAITIAGVPQSVTECVKQICLVMLETLSQS		AITIAGVPQSVTE	C	VK		2		-0.74999		1.02818		1.07489		0.111092		0.0400883
Q15365	Poly(rC)-binding protein 1		PCBP1		3.13841e-30		137.61		59.502		IAGVPQSVTECVKQICLVMLETLSQSPQGRV		QI	C	LVMLETLSQSPQGR		2		1.5121		1.02814		1.05901		0.0713904		0.0400419
D6RG13	40S ribosomal protein S3a		RPS3A		1.12894e-34		155.43		128.35		FRKFKLITEDVQGKNCLTNFHGMDLTRDKMC		N	C	LTNFHGMDLTR		2		0.18008		1.0281		1.05648		0.132499		0.0399848
H7C469	Cathepsin D		CTSD		3.38892e-09		66.809		59.502		AIGAVPLIQGEYMIPCEKVSTLPAITLKLGG		AIGAVPLIQGEYMIP	C	EK		2		0.038788		1.02792		1.02697		0.152472		0.0397291
P13639	Elongation factor 2		EEF2		5.68797e-11		107.79		76.228		AHVDHGKSTLTDSLVCKAGIIASARAGETRF		STLTDSLV	C	K		2		0.2404		1.0279		1.06841		0.150575		0.0397045
Q13200	26S proteasome non-ATPase regulatory subunit 2		PSMD2		5.60906e-11		96.247		64.04		LYSSEDYIKSGALLACGIVNSGVRNECDPAL		SGALLA	C	GIVNSGVR		2		0.51794		1.02783		1.06358		0.159763		0.0396054
B1AK85	F-actin-capping protein subunit beta		CAPZB		4.96387e-34		143.76		64.798		RRCDPEPRKSDQQLDCALDLMRRLPPQQIEK		SDQQLD	C	ALDLMR		2		0.15886		1.02727		1.10912		0.14857		0.0388143
P61221	ATP-binding cassette sub-family E member 1		ABCE1		1.7231e-10		91.355		41.482		SILDRKDETKTQAIVCQQLDLTHLKERNVED		TQAIV	C	QQLDLTHLK		3		-0.14227		1.02695		1.0221		0.0983672		0.0383725
H3BND4	Pyridoxal-dependent decarboxylase domain-containing protein 1		PDXDC1		1.53205e-27		136.83		53.3		AVLGTRGEDVDQLVACIESKLPVLCCTLQLR		GEDVDQLVA	C	IESK		2		-1.6737		1.02684		1.01821		0.147654		0.0382102
P05141	ADP/ATP translocase 2		SLC25A5		3.71538e-87		208.28		109.07		SGRKGTDIMYTGTLDCWRKIARDEGGKAFFK		KGTDIMYTGTLD	C	WR		3		-0.12452		1.02683		1.08008		0.197154		0.0381945
O76003	Glutaredoxin-3		GLRX3		1.4541e-59		186.13		66.215		DIIKELEASEELDTICPKAPKLEERLKVLTN		ELEASEELDTI	C	PK		2		-2.9471		1.02675		1.02252		0.0473858		0.0380896
D6RIU4	Vesicular integral-membrane protein VIP36		LMAN2		7.4423e-19		127.56		45.115		SYDHSKDGRWTELAGCTADFRNRDHDTFLAV		WTELAG	C	TADFR		2		0.32135		1.02667		1.03266		0.0714943		0.0379762
P67775	Serine/threonine-protein phosphatase 2A catalytic subunit alpha isoform		PPP2CA		1.86268e-56		173.72		147.26		VFTKELDQWIEQLNECKQLSESQVKSLCEKA		ELDQWIEQLNE	C	K		2		-1.1324		1.02643		0.989695		0.0944875		0.0376387
A0A0B4J1Y4	Gamma-glutamylcyclotransferase		GGCT		7.73186e-05		63.624		52.391		LTERIHLRNPSAAFFCVARLQARRG______		NPSAAFF	C	VAR		2		-0.13492		1.02642		0.965862		0.131938		0.0376169
Q99714	3-hydroxyacyl-CoA dehydrogenase type-2		HSD17B10		7.77201e-12		93.909		56.746		PNSGGEAQAKKLGNNCVFAPADVTSEKDVQT		LGNN	C	VFAPADVTSEK		2		0.048387		1.02588		1.11249		0.184994		0.0368686
P33991	DNA replication licensing factor MCM4		MCM4		4.96299e-10		90.412		65.043		GQKLVIWGTDVNVAACKENFQRFLQRFIDPL		LVIWGTDVNVAA	C	K		2		1.2828		1.02561		1.09391		0.165653		0.036488
P23396	40S ribosomal protein S3		RPS3		5.92288e-44		163.83		64.121		GSVELYAEKVATRGLCAIAQAESLRYKLLGG		GL	C	AIAQAESLR		2		-2.2684		1.02525		1.04962		0.149072		0.035972
P07900	Heat shock protein HSP 90-alpha		HSP90AA1		5.05587e-63		184.99		74.732		QSKILKVIRKNLVKKCLELFTELAEDKENYK		K	C	LELFTELAEDKENYK		3		0.84599		1.02514		1.06668		0.0804698		0.0358219
Q9NR30	Nucleolar RNA helicase 2		DDX21		6.27058e-14		91.065		51.495		SKVKGMVFLKGKLGVCFDVPTASVTEIQEKW		LGV	C	FDVPTASVTEIQEK		2		0.66713		1.02489		1.04769		0.158539		0.0354644
P42704	Leucine-rich PPR motif-containing protein, mitochondrial		LRPPRC		2.58385e-08		75.143		46.249		LEKGDLSTALEVAIDCYEKYKVLPRIHDVLC		GDLSTALEVAID	C	YEK		2		-1.894		1.02406		1.01362		0.1961		0.0343049
P61586	Transforming protein RhoA		RHOA		4.93839e-07		82.85		67.997		GRDMANRIGAFGYMECSAKTKDGVREVFEMA		IGAFGYME	C	SAK		2		0.36578		1.02387		1.08496		0.13816		0.0340269
P78371	T-complex protein 1 subunit beta		CCT2		6.42913e-18		88.872		69.088		LAQTVKDSRTVYGGGCSEMLMAHAVTQLANR		TVYGGG	C	SEMLMAHAVTQLANR		3		-0.11435		1.0238		1.07279		0.145323		0.0339355
Q9BS26	Endoplasmic reticulum resident protein 44		ERP44		1.30847e-27		137.8		52.527		KFRHPLLHIQKTPADCPVIAIDSFRHMYVFG		TPAD	C	PVIAIDSFR		2		0.12696		1.02336		1.00356		0.0596877		0.033309
P00505	Aspartate aminotransferase, mitochondrial		GOT2		2.5721e-09		88.101		69.979		NLDKEYLPIGGLAEFCKASAELALGENSEVL		NLDKEYLPIGGLAEF	C	K		3		-0.50438		1.02285		1.02983		0.155792		0.0325891
Q5TEJ0	Replication protein A 32 kDa subunit		RPA2		2.88649e-14		108.66		55.724		GLTVAQNQVLNLIKACPRPEGLNFQDLKNQL		A	C	PRPEGLNFQDLK		3		-0.46095		1.02273		1.02514		0.0507997		0.0324262
H3BQZ9	Adenine phosphoribosyltransferase		APRT		2.48284e-47		148.52		72.99		VVDDLLATGGTMNAACELLGRLQAEVLECVS		VVVVDDLLATGGTMNAA	C	ELLGR		2		-0.14887		1.02257		1.01836		0.0343222		0.0321985
Q00839	Heterogeneous nuclear ribonucleoprotein U		HNRNPU		3.12954e-76		174.01		46.065		TEDYGEKFDENDVITCFANFESDEVELSYAK		FDENDVIT	C	FANFESDEVELSYAK		3		-0.25438		1.02227		1.03431		0.0948445		0.0317745
P13639	Elongation factor 2		EEF2		1.68097e-25		124.29		53.033		ITIHLPSPVTAQKYRCELLYEGPPDDEAAMG		YR	C	ELLYEGPPDDEAAMGIK		3		0.81943		1.02208		0.98978		0.0951861		0.0315072
Q12904	Aminoacyl tRNA synthase complex-interacting multifunctional protein 1		AIMP1		3.08813e-19		103.9		56.719		KIWEQIQPDLHTNDECVATYKGVPFEVKGKG		IWEQIQPDLHTNDE	C	VATYK		3		0.15346		1.02164		1.06025		0.181942		0.0308889
P12004	Proliferating cell nuclear antigen		PCNA		7.26371e-58		158.44		43.164		DLDVEQLGIPEQEYSCVVKMPSGEFARICRD		LMDLDVEQLGIPEQEYS	C	VVK		3		-0.55221		1.02142		1.02235		0.0257825		0.0305715
P31930	Cytochrome b-c1 complex subunit 1, mitochondrial		UQCRC1		9.14231e-28		128.72		59.339		LRNALVSHLDGTTPVCEDIGRSLLTYGRRIP		NALVSHLDGTTPV	C	EDIGR		3		-0.59524		1.02117		1.01514		0.0982618		0.030229
P08107	Heat shock 70 kDa protein 1A/1B		HSPA1A		2.2975e-152		258.87		56.688		KGKISEADKKKVLDKCQEVISWLDANTLAEK		VLDK	C	QEVISWLDANTLAEKDEFEHK		4		-0.73438		1.02102		1.08443		0.159957		0.0300148
Q5HY54	Filamin-A		FLNA		1.69219e-39		156.17		91.355		GGKAPLRVQVQDNEGCPVEALVKDNGNGTYS		VQVQDNEG	C	PVEALVK		2		-1.0776		1.02087		0.979494		0.125109		0.0297925
H0Y5J4	Drebrin-like protein		DBNL		1.35507e-09		95.264		75.589		HVTINARAEEDVEPECIMEKVAKASGANYSF		AEEDVEPE	C	IMEK		2		-0.5289		1.02078		1.02154		0.0215886		0.0296656
E9PKH6	NADH dehydrogenase [ubiquinone] iron-sulfur protein 8, mitochondrial		NDUFS8		1.15876e-18		105.9		90.385		RRYPSGEERCIACKLCEAICPAQAITIEAEP		L	C	EAICPAQAITIEAEPR		2		-0.30052		1.02072		1.03421		0.023775		0.0295905
P14618	Pyruvate kinase PKM		PKM		7.76332e-29		117.35		75.773		TARQAHLYRGIFPVLCKDPVQEAWAEDVDLR		GIFPVL	C	KDPVQEAWAEDVDLR		3		-0.85226		1.02061		1.00035		0.114661		0.0294356
E9PCX2	Aldose reductase		AKR1B1		1.99338e-33		139.08		69.935		NKPGLKYKPAVNQIECHPYLTQEKLIQYCQS		YKPAVNQIE	C	HPYLTQEK		3		0.078423		1.02042		0.993802		0.13315		0.0291638
P50991	T-complex protein 1 subunit delta		CCT4		2.21694e-23		136.96		57.174		RAYILNLVKQIKKTGCNVLLIQKSILRDALS		TG	C	NVLLIQK		2		0.082334		1.0202		1.03749		0.218655		0.0288573
A0A087WVQ6	Clathrin heavy chain 1		CLTC		4.82733e-57		184.03		94.122		LSVYLRANVPNKVIQCFAETGQVQKIVLYAK		VIQ	C	FAETGQVQK		2		-0.16391		1.02018		1.07529		0.123841		0.028828
F1T0B3	ATP-dependent RNA helicase DDX1		DDX1		7.02374e-16		115.71		70.908		VRAIKEHKMDQAIIFCRTKIDCDNLEQYFIQ		MDQAIIF	C	R		2		-0.56374		1.01997		1.05594		0.140585		0.028525
P13489	Ribonuclease inhibitor		RNH1		5.68797e-11		107.79		64.82		EAGVRVLCQGLKDSPCQLEALKLESCGVTSD		DSP	C	QLEALK		2		-0.3282		1.01987		1.04069		0.0672681		0.0283909
G8JLD5	Dynamin-1-like protein		DNM1L		1.48607e-20		123.29		61.657		CVELVHEEMQRIIQHCSNYSTQELLRFPKLH		IIQH	C	SNYSTQELLR		3		0.19426		1.01975		1.02837		0.106192		0.0282202
P13797	Plastin-3		PLS3		1.6444e-11		82.877		61.477		KEAFAKVDLNSNGFICDYELHELFKEANMPL		VDLNSNGFI	C	DYELHELFK		3		-0.46539		1.01974		1.00651		0.0555981		0.0282005
O00299	Chloride intracellular channel protein 1		CLIC1		3.58257e-09		81.656		46.121		SQRKFLDGNELTLADCNLLPKLHIVQVVCKK		FLDGNELTLAD	C	NLLPK		2		0.15681		1.0196		1.07752		0.106304		0.0280065
Q9Y5X3	Sorting nexin-5		SNX5		1.04707e-19		114.7		89.507		LEIKHARNNVSLLQSCIDLFKNN________		NNVSLLQS	C	IDLFK		2		0.98447		1.01911		1.11884		0.1639		0.0273103
P07900	Heat shock protein HSP 90-alpha		HSP90AA1		3.61751e-58		165.3		64.249		HGLEVIYMIEPIDEYCVQQLKEFEGKTLVSV		HGLEVIYMIEPIDEY	C	VQQLK		3		0.31686		1.01821		1.05238		0.0506342		0.0260392
I3L0K7	Heat shock protein 75 kDa, mitochondrial		TRAP1		2.58056e-19		128.36		61.78		YASRMRAGTRNIYYLCAPNRHLAEHSPYYEA		NIYYL	C	APNR		2		-0.1589		1.01814		1.02079		0.0966949		0.0259357
X6RFL8	Ras-related protein Rab-14		RAB14		4.6734e-32		150.06		92.611		IFKYIIIGDMGVGKSCLLHQFTEKKFMADCP		S	C	LLHQFTEK		2		-0.06835		1.01802		1.01851		0.168867		0.0257625
P49327	Fatty acid synthase		FASN		2.81376e-32		146.11		100.88		LVGLKKSFYGSTLFLCRRPTPQDSPIFLPVD		SFYGSTLFL	C	R		2		-0.32305		1.0175		0.975428		0.103011		0.0250274
P13639	Elongation factor 2		EEF2		1.14055e-70		196.02		54.343		LHLEICLKDLEEDHACIPIKKSDPVVSYRET		DLEEDHA	C	IPIKK		2		0.53684		1.01737		0.958104		0.127386		0.0248456
O43776	Asparagine--tRNA ligase, cytoplasmic		NARS		1.45387e-11		109.72		79.492		FLTFDDLLNRLEDLVCDVVDRILKSPAGSIV		LEDLV	C	DVVDR		2		-0.42902		1.01718		1.03457		0.0781988		0.0245771
M0R0F0	40S ribosomal protein S5		RPS5		1.99035e-70		192.15		89.46		DVSPLRRVNQAIWLLCTGAREAAFRNIKTIA		VNQAIWLL	C	TGAR		2		-0.71922		1.01706		1.04456		0.157482		0.0244109
O43776	Asparagine--tRNA ligase, cytoplasmic		NARS		5.36602e-59		182.07		110.92		PERLMTDTINEPILLCRFPVEIKSFYMQRCP		LMTDTINEPILL	C	R		2		0.052994		1.01669		1.02945		0.108664		0.0238795
P55072	Transitional endoplasmic reticulum ATPase		VCP		1.74623e-16		109.79		76.341		AKMTNGFSGADLTEICQRACKLAIRESIESE		MTNGFSGADLTEI	C	QR		2		1.1256		1.01571		1.00522		0.118252		0.0224932
J3KQ69	DNA replication licensing factor MCM3		MCM3		2.90621e-06		83.862		54.259		RLEAGAMVLADRGVVCIDEFDKMSDMDRTAI		GVV	C	IDEFDK		2		-0.51576		1.01568		1.04907		0.0780328		0.0224484
Q9NVV4	Poly(A) RNA polymerase, mitochondrial		MTPAP		8.52754e-30		130.02		52.52		RCPLVRFSHQASGFQCDLTTNNRIALTSSEL		FSHQASGFQ	C	DLTTNNR		3		0.13919		1.01567		1.02354		0.0301149		0.0224369
B0QY90	Eukaryotic translation initiation factor 3 subunit L		EIF3L		1.26315e-22		124.68		66.809		QKGDPQVYEELFSYSCPKFLSPVVPNYDNVH		GDPQVYEELFSYS	C	PK		2		0.17879		1.01538		1.00473		0.119485		0.0220155
P13639	Elongation factor 2		EEF2		1.63226e-59		185.95		40.278		VVSYRETVSEESNVLCLSKSPNKHNRLYMKA		ETVSEESNVL	C	LSK		2		0.0034151		1.01501		1.00438		0.118579		0.021487
Q92900	Regulator of nonsense transcripts 1		UPF1		1.06695e-16		125.97		125.97		LGFIPAKADSVVVLLCRQPCASQSSLKDINW		ADSVVVLL	C	R		2		0.89023		1.01484		1.03888		0.0688828		0.02125
P78527	DNA-dependent protein kinase catalytic subunit		PRKDC		3.19936e-33		136.43		88.565		VHAKESKINQVFHGSCITEGNELTKTLIKLC		INQVFHGS	C	ITEGNELTK		3		-0.37004		1.0144		1.02566		0.0760817		0.0206216
E9PKG1	Protein arginine N-methyltransferase 1		PRMT1		1.13602e-25		137.84		49.298		FTIDLDFKGQLCELSCSTDYRMR________		GQL	C	ELSCSTDYR		2		-0.14119		1.01437		1.05069		0.0930843		0.0205897
P29317	Ephrin type-A receptor 2		EPHA2		1.37798e-27		137.8		47.774		GQCLCQAGYEKVEDACQACSPGFFKFEASES		VEDA	C	QACSPGFFK		2		-0.0013185		1.01401		0.976968		0.0980685		0.0200785
Q86VP6	Cullin-associated NEDD8-dissociated protein 1		CAND1		8.48531e-23		109.65		70.837		ELPPASSGSALAANVCKKITGRLTSAIAKQE		TVIGELPPASSGSALAANV	C	K		2		0.12124		1.01365		0.971225		0.153662		0.0195547
K7EP46	Thimet oligopeptidase		THOP1		1.8791e-16		100.04		78.95		QEGVLNSKVGMDYRSCILRPGGSEDASAMLR		S	C	ILRPGGSEDASAMLR		3		0.47583		1.01346		1.00495		0.0191064		0.0192959
E9PBS1	Multifunctional protein ADE2		PAICS		8.04201e-30		136.81		58.814		CRVVVLMGSTSDLGHCEKIKKACGNFGIPCE		VVVLMGSTSDLGH	C	EK		3		-0.32046		1.0134		1.0521		0.141587		0.0192072
Q9H7E9	UPF0488 protein C8orf33		C8orf33		2.2062e-23		110.6		47.499		HLAGEAAAAPGPGTPCASRGARLPGPVSSAR		AALGHLAGEAAAAPGPGTP	C	ASR		3		0.64913		1.01138		1.02228		0.051861		0.0163303
P53634	Dipeptidyl peptidase 1		CTSC		2.90697e-07		51.31		41.798		YYSSEYHYVGGFYGGCNEALMKLELVHHGPM		YYSSEYHYVGGFYGG	C	NEALMK		3		-0.70864		1.01133		1.05215		0.0962621		0.0162559
Q9Y490	Talin-1		TLN1		4.00654e-06		70.089		46.88		MVDDSKTVTDMLMTICARIGITNHDEYSLVR		TVTDMLMTI	C	AR		2		1.1193		1.01106		1.03417		0.0723191		0.0158619
P14618	Pyruvate kinase		PKM		6.81182e-85		203.88		40.941		DIDSPPITARNTGIICTIGPASRSVETLKEM		NTGII	C	TIGPASR		2		4.1337		1.01081		1.05438		0.096816		0.0155158
P04181	Ornithine aminotransferase, mitochondrial		OAT		2.85188e-22		119.54		40.493		KVLPMNTGVEAGETACKLARKWGYTVKGIQK		VLPMNTGVEAGETA	C	K		2		0.099861		1.01073		1.04279		0.0901122		0.0153971
Q9UQ80	Proliferation-associated protein 2G4		PA2G4		6.25698e-14		87.676		51.566		TQVTEAWNKVAHSFNCTPIEGMLSHQLKQHV		VAHSFN	C	TPIEGMLSHQLK		3		-0.085496		1.01071		1.10497		0.154255		0.0153669
F5H018	GTP-binding nuclear protein Ran		RAN		1.3732e-09		95.417		59.116		HRDLVRVCENIPIVLCGNKVDIKDRKVKAKS		V	C	ENIPIVLCGNK		2		-0.6523		1.01069		1.04723		0.106567		0.015346
P50395	Rab GDP dissociation inhibitor beta		GDI2		1.64516e-87		204.28		101.75		HALALYRTDDYLDQPCYETINRIKLYSESLA		TDDYLDQP	C	YETINR		2		-0.15484		1.01061		1.02247		0.0679078		0.0152199
Q15691	Microtubule-associated protein RP/EB family member 1		MAPRE1		5.8572e-267		331.82		58.848		ERDFYFGKLRNIELICQENEGENDPVLQRIV		NIELI	C	QENEGENDPVLQR		2		-1.0513		1.0106		1.03806		0.0813906		0.0152167
P55060	Exportin-2		CSE1L		2.49511e-18		114.72		84.365		DEEEAGLLELLKSQICDNAALYAQKYDEEFQ		SQI	C	DNAALYAQK		2		-0.30208		1.01032		1.0619		0.122681		0.0148172
F5GX11	Proteasome subunit alpha type-1		PSMA1		1.15583e-27		129.77		66.215		SARTYLERHMSEFMECNLNELVKHGLRALRE		HMSEFME	C	NLNELVK		3		-0.87996		1.01022		0.999683		0.140677		0.0146662
Q00839	Heterogeneous nuclear ribonucleoprotein U		HNRNPU		8.41883e-16		103.13		67.902		EDRVRGPKGPEEKKDCEVVMMIGLPGAGKTT		KD	C	EVVMMIGLPGAGK		2		-0.46804		1.01002		1.05742		0.153054		0.0143816
P51970	NADH dehydrogenase [ubiquinone] 1 alpha subcomplex subunit 8		NDUFA8		0.00158325		49.358		44.692		KDPRRCLEEGKLVNKCALDFFRQIKRHCAEP			C	ALDFFR		2		0.022095		1.00996		1.03491		0.175736		0.0142954
P50990	T-complex protein 1 subunit theta		CCT8		1.55274e-14		71.148		71.148		QYGNEVFLAKLIAQACVSIFPDSGHFNVDNI		LIAQA	C	VSIFPDSGHFNVDNIR		3		0.65611		1.00991		1.05298		0.0618054		0.0142229
Q9HD45	Transmembrane 9 superfamily member 3		TM9SF3		1.32575e-05		74.611		68.536		YHNRQETYKYFSLPFCVGSKKSISHYHETLG		YFSLPF	C	VGSK		2		-0.22512		1.00973		0.99239		0.158595		0.013966
P49411	Elongation factor Tu, mitochondrial		TUFM		3.47812e-53		163.41		103.88		GYKGEETPVIVGSALCALEGRDPELGLKSVQ		GEETPVIVGSAL	C	ALEGR		2		0.069333		1.00957		1.02254		0.120425		0.0137451
P07814	Bifunctional glutamate/proline--tRNA ligase		EPRS		9.01607e-09		90.412		43.03		KAEKSPKAKINEAVECLLSLKAQYKEKTGKE		INEAVE	C	LLSLK		2		0.62874		1.00905		1.00996		0.0988559		0.0129929
E9PPZ7	FACT complex subunit SSRP1		SSRP1		6.12239e-28		134.88		92.939		VLSKADVIQATGDAICIFRELQCLTPRGRYD		ADVIQATGDAI	C	IFR		2		0.20327		1.00904		1.04403		0.120378		0.0129816
A0A087WVQ6	Clathrin heavy chain 1		CLTC		9.21759e-29		142.38		49.298		LLDQGQLNKYESLELCRPVLQQGRKQLLEKW		YESLEL	C	RPVLQQGR		3		0.61771		1.00885		0.968676		0.114271		0.0127119
A0A0C4DFM1	Transmembrane 9 superfamily member 4		TM9SF4		5.20131e-07		63.894		47.082		SSRTQLPYEYYSLPFCQPSKITYKAENLGEV		TQLPYEYYSLPF	C	QPSK		2		0.13344		1.00873		0.980301		0.161162		0.0125426
P50990	T-complex protein 1 subunit theta		CCT8		1.94208e-22		120.77		50.178		IGLSVSEVIEGYEIACRKAHEILPNLVCCSA		IGLSVSEVIEGYEIA	C	R		2		-2.7279		1.0084		0.982459		0.0434828		0.012064
A6NDG6	Phosphoglycolate phosphatase		PGP		0.000346746		56.548		44.318		NRLPLENGRFIAGTGCLVRAVEMAAQRQADI		FIAGTG	C	LVR		2		-0.1969		1.00836		1.00025		0.119129		0.0120126
P40939	Trifunctional enzyme subunit alpha, mitochondrial		HADHA		1.14183e-18		79.67		69.016		KHRVLKEVEAVIPDHCIFASNTSALPISEIA		EVEAVIPDH	C	IFASNTSALPISEIAAVSK		3		1.1985		1.00829		0.986844		0.142234		0.0119124
D3DT44	Glutamate--cysteine ligase regulatory subunit		GCLM		1.88579e-05		54.281		46.892		QINPDLVREFPDVLECTVSHAVEKINPDERE		EFPDVLE	C	TVSHAVEK		3		0.30397		1.00781		0.987262		0.0343689		0.0112265
P30153	Serine/threonine-protein phosphatase 2A 65 kDa regulatory subunit A alpha isoform		PPP2R1A		2.98706e-17		126.71		67.08		SSAVKAELRQYFRNLCSDDTPMVRRAAASKL		NL	C	SDDTPMVR		2		-1.1501		1.00724		0.95284		0.127961		0.0104084
Q99832	T-complex protein 1 subunit eta		CCT7		4.17334e-25		128.74		66.387		IGAYAKALEIIPRQLCDNAGFDATNILNKLR		QL	C	DNAGFDATNILNK		2		-0.43207		1.00717		0.990907		0.0901463		0.0103105
P30520	Adenylosuccinate synthetase isozyme 2		ADSS		3.55385e-10		92.939		68.044		GPVYSSKAARSGLRMCDLVSDFDGFSERFKV		M	C	DLVSDFDGFSER		2		-0.26771		1.00708		0.946425		0.160249		0.01018
H3BRU6	Poly(rC)-binding protein 2		PCBP2		2.8961e-16		102.65		58.98		ERAITIAGIPQSIIECVKQICVVMLETLSQS		AITIAGIPQSIIE	C	VK		2		2.9646		1.00705		0.995116		0.185586		0.01014
O43175	D-3-phosphoglycerate dehydrogenase		PHGDH		6.80882e-39		150.05		62.861		KQNLSKEELIAELQDCEGLIVRSATKVTADV		EELIAELQD	C	EGLIVR		2		0.0063424		1.007		1.02897		0.0422757		0.010061
P52788	Spermine synthase		SMS		1.04312e-43		171.62		56.043		DQMVIDGCKKYMRKTCGDVLDNLKGDCYQVL		T	C	GDVLDNLK		2		0.42586		1.00668		1.05281		0.122922		0.00960236
P14618	Pyruvate kinase		PKM		4.22453e-43		168.05		47.499		GATLKITLDNAYMEKCDENILWLDYKNICKV		ITLDNAYMEK	C	DENILWLDYK		3		-0.011526		1.00663		0.997174		0.104035		0.00953966
E9PDU6	Calponin-3		CNN3		8.3732e-06		78.342		68.536		IGPNFQLGLKDGIILCELINKLQPGSVKKVN		DGIIL	C	ELINK		2		-0.92633		1.00638		1.01862		0.0933745		0.00917665
K7ESL0	Spermidine synthase		SRM		4.80603e-18		94.45		43.696		LREVVKHPSVESVVQCEIDEDVIQVSKKFLP		HPSVESVVQ	C	EIDEDVIQVSK		3		-0.54474		1.00637		0.980696		0.0529476		0.00916663
P17987	T-complex protein 1 subunit alpha		TCP1		1.82178e-23		129.82		53.679		ILKLLEVEHPAAKVLCELADLQDKEVGDGTT		VL	C	ELADLQDKEVGDGTTSVVIIAAELLK		3		3.8948		1.00621		0.980013		0.0439518		0.00893213
A6NDG6	Phosphoglycolate phosphatase		PGP		4.01828e-11		98.592		98.592		MVGDRLDTDILLGATCGLKTILTLTGVSTLG		LDTDILLGAT	C	GLK		2		1.5796		1.00607		1.04533		0.0988384		0.0087288
P11142	Heat shock cognate 71 kDa protein		HSPA8		1.10266e-19		125.5		59.709		QGKINDEDKQKILDKCNEIINWLDKNQTAEK		ILDK	C	NEIINWLDK		2		0.086559		1.0058		1.04172		0.0822717		0.0083431
K7ELL7	Glucosidase 2 subunit beta		PRKCSH		2.06891e-86		216.68		78.324		DHDKFSAMKYEQGTGCWQGPNRSTTVRLLCG		YEQGTG	C	WQGPNR		2		-2.4528		1.00544		1.00416		0.0954125		0.00782986
K7EQ48	Glucose-6-phosphate isomerase		GPI		1.59322e-07		68.481		48.216		HAFYQLIHQGTKMIPCDFLIPVQTQHPIRKG		MIP	C	DFLIPVQTQHPIR		3		0.58013		1.00507		1.06727		0.139253		0.00729591
P22314	Ubiquitin-like modifier-activating enzyme 1		UBA1		5.85557e-08		79.652		49.595		LGKQKYFLVGAGAIGCELLKNFAMIGLGCGE		YFLVGAGAIG	C	ELLK		2		1.0957		1.00487		1.01657		0.137625		0.00700949
O95373	Importin-7		IPO7		3.27086e-22		118.19		48.899		MCKKVLTGVAGEDAECHAAKLLEVIILQCKG		VLTGVAGEDAE	C	HAAK		3		-0.71248		1.00476		0.99039		0.0372425		0.00684914
P22314	Ubiquitin-like modifier-activating enzyme 1		UBA1		9.69911e-71		197.38		54.09		AMVSMVTKDNPGVVTCLDEARHGFESGDFVS		DNPGVVT	C	LDEAR		2		-0.7023		1.00454		1.02551		0.0998322		0.00653655
F8VPD4	CAD protein		CAD		0.000635405		63.216		52.579		RVFNTGGAPRILALDCGLKYNQIRCLCQRGA		ILALD	C	GLK		2		-0.15318		1.00422		1.02365		0.11148		0.00607296
P14618	Pyruvate kinase		PKM		9.06229e-12		87.388		52.862		KMMIGRCNRAGKPVICATQMLESMIKKPRPT		AGKPVI	C	ATQMLESMIK		3		0.14019		1.00362		1.04222		0.0779244		0.00521952
E9PQH6	Rho-related GTP-binding protein RhoC		RHOC		1.27027e-08		86.772		66.989		GRDMANRISAFGYLECSAKTKEGVRE_____		ISAFGYLE	C	SAK		2		-0.74608		1.00337		0.993005		0.164196		0.0048605
G8JLD5	Dynamin-1-like protein		DNM1L		9.8451e-59		177.42		69.92		SATLLQLITKFATEYCNTIEGTAKYIETSEL		FATEY	C	NTIEGTAK		2		-0.12772		1.0033		1.01322		0.094858		0.00474867
Q9C0B1	Alpha-ketoglutarate-dependent dioxygenase FTO		FTO		1.37229e-10		91.812		82.651		AGSQPRFSSTHRVAECSTGTLDYILQRCQLA		VAE	C	STGTLDYILQR		2		0.37717		1.00238		0.984249		0.0519325		0.00342972
A6NDG6	Phosphoglycolate phosphatase		PGP		3.26498e-22		118.21		41.695		RQADIIGKPSRFIFDCVSQEYGINPERTVMV		FIFD	C	VSQEYGINPER		2		0.078398		1.00202		0.95386		0.0786154		0.00291739
A2A274	Aconitate hydratase, mitochondrial		ACO2		3.55475e-15		82.635		59.975		ISSGLSKVAVPSTIHCDHLIEAQVGGEKDLR		VAVPSTIH	C	DHLIEAQVGGEK		3		-0.21645		1.00197		1.11629		0.172059		0.00283987
P54136	Arginine--tRNA ligase, cytoplasmic		RARS		2.29094e-05		62.088		54.343		QTGKILKVNMWRMLLCEAVAAVMAKGFDILG		MLL	C	EAVAAVMAK		2		-0.51153		1.00111		1.12654		0.179031		0.00159544
F5GY55	DNA damage-binding protein 1		DDB1		3.69573e-14		95.205		74.618		GRPSETGIIGIIDPECRMIGLRLYDGLFKVI		IGRPSETGIIGIIDPE	C	R		3		-0.15249		1.0011		0.956863		0.131438		0.00159317
P34897	Serine hydroxymethyltransferase, mitochondrial		SHMT2		5.14294e-30		133.87		43.592		RYYGGAEVVDEIELLCQRRALEAFDLDPAQW		YYGGAEVVDEIELL	C	QR		3		-0.29016		1.00059		1.07774		0.110226		0.000850731
H0YEF3	Ribonuclease H2 subunit C		RNASEH2C		1.78122e-11		68.569		41.166		ATLRDAVPATLHLLPCEVAVDGPAPVGRFFT		DAVPATLHLLP	C	EVAVDGPAPVGR		3		0.048002		1.0005		1.03967		0.0731664		0.000718358
P07900	Heat shock protein HSP 90-alpha		HSP90AA1		1.00963e-10		71.592		67.645		YTSASGDEMVSLKDYCTRMKENQKHIYYITG		YYTSASGDEMVSLKDY	C	TR		3		-0.68612		1.00039		0.951618		0.165832		0.000567187
E9PC15	Acylglycerol kinase, mitochondrial		AGK		2.59773e-37		154.65		76.21		NNQLDPTSKEDFLNICIEPDTISKGDFITIG		NNQLDPTSKEDFLNI	C	IEPDTISK		3		-2.265		1.00009		1.00298		0.06869		0.000126171
Q9C0C9	E2/E3 hybrid ubiquitin-protein ligase UBE2O		UBE2O		8.60874e-20		117.2		40.941		IDVNIDCAVKLIGTNCIIYPVNSKDLQHIWP		LIGTN	C	IIYPVNSK		2		0.36519		0.999965		0.977499		0.108		-5.04982e-05
P62280	40S ribosomal protein S11		RPS11		4.44338e-23		130.41		45.829		KTPKEAIEGTYIDKKCPFTGNVSIRGRILSG		K	C	PFTGNVSIR		3		0.67126		0.999286		1.00139		0.162087		-0.00103075
Q9H488	GDP-fucose protein O-fucosyltransferase 1		POFUT1		1.9843e-12		113.44		53.567		KLAPTHWPPEKRVAYCFEVAAQRSPDKKTCP		VAY	C	FEVAAQR		2		1.1744		0.999103		0.988019		0.0936835		-0.00129487
E9PCX2	Aldose reductase		AKR1B1		5.17014e-38		142.85		63.998		EAVKVAIDVGYRHIDCAHVYQNENEVGVAIQ		HID	C	AHVYQNENEVGVAIQEK		3		0.62869		0.999009		0.992576		0.0100191		-0.00143095
P11717	Cation-independent mannose-6-phosphate receptor		IGF2R		1.99895e-18		125.54		41.242		WRDGIIVLKYVDGDLCPDGIRKKSTTIRFTC		YVDGDL	C	PDGIR		2		0.10699		0.998589		0.963788		0.087709		-0.0020377
Q96CS3	FAS-associated factor 2		FAF2		1.38261e-07		72.898		55.011		GDDHQDSDEFCRNTLCAPEVISLINTRMLFW		NTL	C	APEVISLINTR		2		0.87123		0.997882		1.02984		0.0551687		-0.00305948
H3BM89	60S ribosomal protein L4		RPL4		5.89998e-20		120.84		42.958		KGKMRNRRRIQRRGPCIIYNEDNGIIKAFRN		RGP	C	IIYNEDNGIIK		3		0.035269		0.996784		0.949856		0.117271		-0.00464726
Q53GQ0	Estradiol 17-beta-dehydrogenase 12		HSD17B12		2.64814e-10		87.083		56.514		TIYSATKTFVDFFSQCLHEEYRSKGVFVQSV		TFVDFFSQ	C	LHEEYR		2		-0.36726		0.996688		1.06584		0.10644		-0.00478672
P52788	Spermine synthase		SMS		2.38695e-10		99.688		72.607		TEALSLYEEQLGRLYCPVEFSKEIVCVPSYL		LY	C	PVEFSK		2		-0.64176		0.996172		0.988738		0.272252		-0.00553351
P12955	Xaa-Pro dipeptidase		PEPD		3.00603e-29		143.05		123.76		VGMKEYELESLFEHYCYSRGGMRHSSYTCIC		EYELESLFEHY	C	YSR		2		-0.28159		0.996125		1.02052		0.0876404		-0.00560108
J3KQ69	DNA replication licensing factor MCM3		MCM3		2.12699e-19		127.56		91.961		VTIAKAGIHARLNARCSVLAAANPVYGRYDQ			C	SVLAAANPVYGR		2		1.1017		0.996025		1.02305		0.307736		-0.00574684
C9JF13	Eukaryotic translation initiation factor 4 gamma 1		EIF4G1		2.72838e-53		160.43		47.68		TPLRPLDPTRLQGINCGPDFTPSFANLGRTT		LQGIN	C	GPDFTPSFANLGR		2		0.87321		0.995559		0.976201		0.142972		-0.00642072
E7ENZ3	T-complex protein 1 subunit epsilon		CCT5		7.40483e-10		88.092		72.891		QMPKKVEDAKIAILTCPFEPPKPKTKHKLDV		IAILT	C	PFEPPKPK		3		0.024553		0.995498		0.987956		0.0536884		-0.00650993
K7EP46	Thimet oligopeptidase		THOP1		0.000625427		48.998		41.704		TQENIKRIKKKLSLLCIDFNKNLNEDTTFLP		LSLL	C	IDFNK		2		0.066044		0.995395		0.979603		0.21902		-0.00665851
F8W9N7	F-actin-capping protein subunit alpha-2		CAPZA2		2.51582e-07		54.103		43.946		TVYGKKIDGQQTIIACIESHQFQAKNFCCCF		IDGQQTIIA	C	IESHQFQAK		3		0.67783		0.995378		1.02251		0.129537		-0.00668395
D6R967	Inorganic pyrophosphatase 2, mitochondrial		PPA2		6.24258e-05		65.842		43.897		NDPIDVCEIGSKILSCGEVIHVKILGILALI		ILS	C	GEVIHVK		2		0.2431		0.995282		1.01719		0.0973329		-0.00682218
P60891	Ribose-phosphate pyrophosphokinase 1		PRPS1		4.89445e-103		218.28		157.68		ELGKVVTKKFSNQETCVEIGESVRGEDVYIV		FSNQET	C	VEIGESVR		2		0.1748		0.995065		0.97613		0.0668064		-0.0071378
H3BM89	60S ribosomal protein L4		RPL4		4.93592e-07		85.355		67.334		LNILKLAPGGHVGRFCIWTESAFRKLDELYG		F	C	IWTESAFR		2		-0.33269		0.994209		1.00527		0.114338		-0.00837862
P27797	Calreticulin		CALR		2.24549e-37		133.27		107.75		FNYKGKNVLINKDIRCKDDEFTHLYTLIVRP			C	KDDEFTHLYTLIVRPDNTYEVK		4		-0.02395		0.994068		0.953314		0.0934249		-0.00858381
P22102	Trifunctional purine biosynthetic protein adenosine-3		GART		1.18265e-07		80.746		60.157		GPKVLEFNCRFGDPECQVILPLLKSDLYEVI		FGDPE	C	QVILPLLK		2		0.36606		0.993673		1.04228		0.107071		-0.00915753
Q9NYU2	UDP-glucose:glycoprotein glucosyltransferase 1		UGGT1		1.54062e-08		55.437		42.633		RDFNLDGAPYGYTPFCDSRREMDGYRFWKSG		DFNLDGAPYGYTPF	C	DSR		2		0.1552		0.993541		1.02345		0.043061		-0.00934893
P35606	Coatomer subunit beta'		COPB2		4.23424e-16		117.7		76.228		VWNHETQTLVKTFEVCDLPVRAAKFVARKNW		TFEV	C	DLPVR		2		0.46108		0.993456		1.01671		0.0842034		-0.00947265
P17812	CTP synthase 1		CTPS1		4.02522e-07		83.182		61.48		KWKEMADRYDRLLETCSIALVGKYTKFSDSY		LLET	C	SIALVGK		2		-0.31985		0.99315		1.06342		0.120713		-0.00991637
Q8NF37	Lysophosphatidylcholine acyltransferase 1		LPCAT1		8.63046e-09		90.793		52.071		QLALAEGQLRLPADTCLLEFARLVRGLGLKP		LPADT	C	LLEFAR		2		0.73993		0.993107		0.917284		0.161825		-0.00997928
Q92598	Heat shock protein 105 kDa		HSPH1		1.5778e-18		119.88		67.234		KDVSGKMNRSQFEELCAELLQKIEVPLYSLL		SQFEEL	C	AELLQK		2		0.41835		0.992763		1.03187		0.147092		-0.0104783
P61978	Heterogeneous nuclear ribonucleoprotein K		HNRNPK		9.54285e-58		131.4		46.033		PTATSQLPLESDAVECLNYQHYKGSDFDCEL		IIPTLEEGLQLPSPTATSQLPLESDAVE	C	LNYQHYK		4		0.35435		0.992192		0.893451		0.189905		-0.0113087
P78527	DNA-dependent protein kinase catalytic subunit		PRKDC		1.04702e-23		111.97		61.612		THLREKITAQSIEELCAVNLYGPDAQVDRSR		ITAQSIEEL	C	AVNLYGPDAQVDR		2		-0.38244		0.991948		1.03664		0.0802986		-0.0116638
Q06323	Proteasome activator complex subunit 1		PSME1		8.29955e-16		116.24		42.031		QPEAQAKVDVFREDLCTKTENLLGSYFPKKI		VDVFREDL	C	TK		2		0.79858		0.991419		0.867992		0.216939		-0.0124328
E9PKG1	Protein arginine N-methyltransferase 1		PRMT1		8.85372e-15		107.74		77.42		MFAAKAGARKVIGIECSSISDYAVKIVKANK		VIGIE	C	SSISDYAVK		2		0.98844		0.990799		1.02744		0.110791		-0.013336
A0A0B4J2G9	Ubiquitin-conjugating enzyme E2 L3		UBE2L3		1.30457e-08		59.585		58.848		KTKIYHPNIDEKGQVCLPVISAENWKPATKT		GQV	C	LPVISAENWKPATK		3		-0.35764		0.99078		1.03063		0.0781133		-0.0133634
Q92973	Transportin-1		TNPO1		2.31828e-47		165.49		48.899		FQNFPNGVTDFIKSECLNNIGDSSPLIRATV		SE	C	LNNIGDSSPLIR		2		-1.1396		0.990757		0.965674		0.0950062		-0.0133963
Q01813	ATP-dependent 6-phosphofructokinase, platelet type		PFKP		3.29449e-07		73.834		55.66		EARGRGKKFTTDDSICVLGISKRNVIFQPVA		FTTDDSI	C	VLGISK		2		-0.077527		0.990503		1.05669		0.133173		-0.0137673
K7EKD8	Calpain small subunit 1		CAPNS1		1.77262e-26		127.97		110.74		YSDESGNMDFDNFISCLVRLDAMFRAFKSLD		YSDESGNMDFDNFIS	C	LVR		2		-0.65046		0.990342		0.959231		0.0569465		-0.0140015
F8VS02	Alpha-aminoadipic semialdehyde dehydrogenase		ALDH7A1		5.85102e-50		160.81		78.95		YNGSWGGRGEVITTYCPANNEPIARVRQASV		GEVITTY	C	PANNEPIAR		2		-0.06611		0.989916		0.966883		0.116121		-0.0146214
P13489	Ribonuclease inhibitor		RNH1		7.61597e-10		69.024		54.103		ALGSNKLGDVGMAELCPGLLHPSSRLRTLWI		LGDVGMAEL	C	PGLLHPSSR		3		-0.73269		0.989767		0.951242		0.0779385		-0.0148391
P78527	DNA-dependent protein kinase catalytic subunit		PRKDC		4.64014e-13		102.52		78.814		QSYCRLSHCRSRSQGCSEQVLTVLKTVSLLD		SQG	C	SEQVLTVLK		2		0.56844		0.989119		0.974985		0.180063		-0.0157835
J3KTA4	Probable ATP-dependent RNA helicase DDX5		DDX5		7.09353e-07		90.906		70.028		EICIATPGRLIDFLECGKTNLRRTTYLVLDE		LIDFLE	C	GK		2		-0.58634		0.988916		0.929157		0.126203		-0.0160802
P30101	Protein disulfide-isomerase A3		PDIA3		1.2006e-08		54.559		43.841		SGKIKKFIQENIFGICPHMTEDNKDLIQGKD		FIQENIFGI	C	PHMTEDNKDLIQGK		3		0.015036		0.988385		0.987956		0.0188066		-0.0168557
H0Y8C6	Importin-5		IPO5		1.77304e-07		78.814		48.527		AVQKELRLLRGKTIECISLIGLAVGKEKFMQ		TIE	C	ISLIGLAVGK		2		0.22494		0.988239		1.03002		0.233249		-0.017068
P07858	Cathepsin B		CTSB		1.52488e-09		83.54		46.249		WGDNGFFKILRGQDHCGIESEVVAGIPRTDQ		GQDH	C	GIESEVVAGIPR		3		-0.94377		0.987882		1.01071		0.0460943		-0.0175892
E9PGB1	C-terminal-binding protein 1		CTBP1		3.89527e-33		129.11		44.788		TVEMPILKDVATVAFCDAQSTQEIHEKVLNE		DVATVAF	C	DAQSTQEIHEK		3		-0.1512		0.987674		1.02775		0.0898053		-0.0178935
G3V5B3	ERO1-like protein alpha		ERO1L		8.29172e-107		219.58		140.22		ASYKYSEEANNLIEECEQAERLGAVDESLSE		YSEEANNLIEE	C	EQAER		2		-0.40285		0.98758		0.984159		0.206095		-0.0180306
Q9UMS4	Pre-mRNA-processing factor 19		PRPF19		9.12489e-20		116.51		79.875		SPDATIRIWSVPNASCVQVVRAHESAVTGLS		IWSVPNAS	C	VQVVR		2		0.042966		0.987547		1.02239		0.0840233		-0.0180784
Q7L8L6	FAST kinase domain-containing protein 5		FASTKD5		5.44645e-06		62.861		55.011		MELENKAAVPLGGFLCNVADKSGAMEMAGLC		AAVPLGGFL	C	NVADK		2		-0.27167		0.987341		0.908036		0.12672		-0.0183803
H0YKT8	Proteasome subunit beta type		PSMA4		8.92677e-91		194.97		89.272		VFFSEKIYKLNEDMACSVAGITSDANVLTNE		LNEDMA	C	SVAGITSDANVLTNELR		2		-1.0356		0.987225		1.00715		0.0355688		-0.0185492
Q14315	Filamin-C		FLNC		3.53778e-16		100.13		40.857		INCEDMEDGTCKVTYCPTEPGTYIINIKFAD		VTY	C	PTEPGTYIINIK		2		0.97151		0.98717		0.90045		0.134961		-0.0186295
B4E1C5	Histidine--tRNA ligase, cytoplasmic		HARS		1.45134e-07		72.315		56.339		VKVNDRRILDGMFAICGVSDSKFRTICSSVD		ILDGMFAI	C	GVSDSK		2		-0.25306		0.987033		0.973814		0.0717254		-0.0188301
E9PJK1	CD81 antigen		CD81		3.6492e-24		113.51		102.45		NAKAVVKTFHETLDCCGSSTLTALTTSVLKN		TFHETLD	C	CGSSTLTALTTSVLK		3		0.54109		0.986957		1.03475		0.143434		-0.0189408
P50991	T-complex protein 1 subunit delta		CCT4		1.08851e-06		80.69		80.69		GITRVEKAKIGLIQFCLSAPKTDMDNQIVVS		IGLIQF	C	LSAPK		2		-0.17161		0.986633		1.04177		0.145155		-0.0194147
E5RI97	Dynactin subunit 4		DCTN4		8.48705e-55		177.06		80.688		QGEKKVRAPLSQLYFCRYCSELRSLECVSHE		APLSQLYF	C	R		2		-2.517		0.986265		1.01484		0.121083		-0.019953
A0A087X0T8	Cell adhesion molecule 1		CADM1		6.31976e-34		114.63		96.708		PLQGLTREGDALELTCEAIGKPQPVMVTWVR		EGDALELT	C	EAIGKPQPVMVTWVR		3		0.14829		0.986043		0.974673		0.0178886		-0.0202775
Q08211	ATP-dependent RNA helicase A		DHX9		6.08992e-19		127.78		105.65		FAREHGSNKKLAAQSCALSLVRQLYHLGVVE		LAAQS	C	ALSLVR		2		0.32575		0.9856		1.03776		0.126629		-0.0209266
E9PFP8	Poly(rC)-binding protein 3		PCBP3		6.24428e-06		70.089		40.475		ISGTPDAIIQCVKQICVVMLESPPKGATIPY		QI	C	VVMLESPPK		2		0.35195		0.985098		0.983643		0.117984		-0.0216611
P13639	Elongation factor 2		EEF2		1.27358e-12		104.24		92.295		KSATSPEGKKLPRTFCQLILDPIFKVFDAIM		TF	C	QLILDPIFK		2		0.3366		0.984738		1.05003		0.117255		-0.0221882
K7EPL2	SUMO-activating enzyme subunit 2		UBA2		1.09718e-07		75.316		48.216		VAGGRVLVVGAGGIGCELLKNLVLTGFSHID		VLVVGAGGIG	C	ELLK		2		-0.10684		0.984686		1.00332		0.176159		-0.0222638
A0A0A0MRN4	DBIRD complex subunit ZNF326		ZNF326		1.42195e-18		119.25		110.92		____MDFEDDYTHSACRNTYQGFNGMDRDYG		MDFEDDYTHSA	C	R		2		-0.20995		0.984595		0.969222		0.0512453		-0.0223982
H7C579	Omega-amidase NIT2		NIT2		1.25097e-16		103.01		71.601		TLSPGDSFSTFDTPYCRVGLGICYDMRFAEL		TLSPGDSFSTFDTPY	C	R		2		-0.30887		0.983767		1.0026		0.0530912		-0.0236111
P00387	NADH-cytochrome b5 reductase 3		CYB5R3		1.07796e-33		141.1		141.1		QVIRAIMKDPDDHTVCHLLFANQTEKDILLR		DPDDHTV	C	HLLFANQTEK		3		-0.27672		0.983428		0.981594		0.0865047		-0.0241085
P46060	Ran GTPase-activating protein 1		RANGAP1		2.55839e-25		130.1		88.101		TLKTLRQVEVINFGDCLVRSKGAVAIADAIR		QVEVINFGD	C	LVR		2		-0.31742		0.983378		0.975271		0.0858041		-0.0241819
C9JP35	Protein FAM3C		FAM3C		1.02393e-06		74.987		47.621		FKMASGAANVVGPKICLEDNVLMSGVKNNVG		I	C	LEDNVLMSGVK		2		-0.41653		0.983367		0.958149		0.0923457		-0.0241981
P78527	DNA-dependent protein kinase catalytic subunit		PRKDC		2.72501e-07		82.069		72.891		LRYVMERKNILEESLCELVAKQLKQHQNTME		NILEESL	C	ELVAK		2		-0.51201		0.982975		0.98069		0.0157415		-0.024774
A0A087WTS8	Heat shock 70 kDa protein 4		HSPA4		2.96682e-22		119.96		61.265		TLGGRKFDEVLVNHFCEEFGKKYKLDIKSKI		KFDEVLVNHF	C	EEFGK		2		-0.52364		0.982672		0.976701		0.0674025		-0.0252182
P42704	Leucine-rich PPR motif-containing protein, mitochondrial		LRPPRC		1.98893e-20		126.09		77.894		NQPIRDVLKQLILVLCSEENMQKALELKAKY		QLILVL	C	SEENMQK		2		0.01529		0.982603		0.926627		0.128889		-0.0253192
Q14974	Importin subunit beta-1		KPNB1		1.89035e-28		140.82		111.12		SDYDMVDYLNELRESCLEAYTGIVQGLKGDQ		ES	C	LEAYTGIVQGLK		2		0.32056		0.982303		0.930118		0.0832182		-0.0257599
E5RHW4	Erlin-2		ERLIN2		1.78174e-08		78.078		66.826		SVQTTLQTDEVKNVPCGTSGGVMIYFDRIEV		NVP	C	GTSGGVMIYFDR		2		0.24894		0.98098		0.999694		0.22574		-0.0277041
P55060	Exportin-2		CSE1L		2.77327e-11		97.797		80.746		EKKICAVGITKLLTECPPMMDTEYTKLWTPL		LLTE	C	PPMMDTEYTK		2		-0.030362		0.98065		0.982239		0.0663145		-0.0281893
Q5HY54	Filamin-A		FLNA		3.36253e-32		148.94		59.067		GNNMLLVGVHGPRTPCEEILVKHVGSRLYSV		TP	C	EEILVK		2		-0.036198		0.980268		0.96644		0.170345		-0.0287515
F6RFD5	Destrin		DSTN		8.00207e-70		188.91		89.301		____MASGVQVADEVCRIFYDMKVRKCSTPE		ASGVQVADEV	C	R		2		-0.22961		0.97995		0.968976		0.176853		-0.0292198
P63167	Dynein light chain 1, cytoplasmic		DYNLL1		2.02431e-58		167.45		43.841		KNADMSEEMQQDSVECATQALEKYNIEKDIA		NADMSEEMQQDSVE	C	ATQALEK		2		-0.31665		0.979212		0.943194		0.0584768		-0.0303071
P78527	DNA-dependent protein kinase catalytic subunit		PRKDC		9.02294e-09		61.477		55.437		LLNPVVEFVSHPSTTCREQMYNILMWIHDNY		ELLNPVVEFVSHPSTT	C	R		3		0.48141		0.979109		0.948978		0.084445		-0.0304585
H0YJS4	Eukaryotic translation initiation factor 2 subunit 1		EIF2S1		1.58768e-16		100.04		100.04		LTPQAVKIRADIEVACYGYEGIDAVKEALRA		ADIEVA	C	YGYEGIDAVK		2		1.0048		0.978529		0.978058		0.0132802		-0.0313137
A0A075B730	Epiplakin		EPPK1		1.2378e-11		90.707		53.3		LMEDDRVKRYLEGTSCIAGVLVPAKDQPGRQ		YLEGTS	C	IAGVLVPAK		2		0.42961		0.977661		1.00161		0.123822		-0.0325941
Q9UKD2	mRNA turnover protein 4 homolog		MRTO4		4.49811e-13		102.87		59.227		ALKRGVVTLLSDYEVCKEGDVLTPEQARVLK		GVVTLLSDYEV	C	K		2		-0.60434		0.9771		0.85051		0.199334		-0.0334216
Q9NQT5	Exosome complex component RRP40		EXOSC3		1.77304e-07		78.814		78.814		FKVTLGLIRKLLAPDCEIIQEVGKLYPLEIV		LLAPD	C	EIIQEVGK		2		-0.68248		0.975476		1.02944		0.0831662		-0.0358213
K7ES31	Eukaryotic translation initiation factor 3 subunit K		EIF3K		1.69111e-08		86.944		54.898		LLKALTNLPHTDFTLCKCMIDQAHQEERPIR		ALTNLPHTDFTL	C	K		2		0.14222		0.975246		1.00806		0.218494		-0.0361621
E9PBS1	Multifunctional protein ADE2		PAICS		4.48444e-15		110.84		44.925		NHLEGKAAISNKITSCIFQLLQEAGIKTAFT		ITS	C	IFQLLQEAGIK		2		0.17467		0.973973		1.00917		0.130059		-0.038046
P48147	Prolyl endopeptidase		PREP		4.22967e-05		57.175		42.843		FVEAQNKITVPFLEQCPIRGLYKERMTELYD		ITVPFLEQ	C	PIR		2		0.31199		0.973914		0.993009		0.0623206		-0.0381337
J3KNJ2	Eukaryotic translation initiation factor 3 subunit M		EIF3M		3.98069e-07		88.056		46.352		KKHTLLRLLYEALVDCKKSDAASKVMVELLG		LLYEALVD	C	K		2		0.31215		0.973325		0.971128		0.0779132		-0.0390065
P00367	Glutamate dehydrogenase 1, mitochondrial		GLUD1		1.99945e-10		57.694		50.271		FPKAKPYEGSILEADCDILIPAASEKQLTKS		AKPYEGSILEAD	C	DILIPAASEK		3		0.45036		0.972841		0.982962		0.0844374		-0.0397238
P13639	Elongation factor 2		EEF2		7.7249e-35		157.68		49.483		AIHRGGGQIIPTARRCLYASVLTAQPRLMEP		R	C	LYASVLTAQPR		3		1.2502		0.97183		0.950165		0.0817948		-0.0412239
Q8WUM4	Programmed cell death 6-interacting protein		PDCD6IP		2.20271e-22		90.084		67.11		VKECYQSHRDTIVLLCKPEPELNAAIPSANP		DTIVLL	C	KPEPELNAAIPSANPAK		3		-0.25995		0.971203		0.874736		0.291016		-0.0421553
Q9NSD9	Phenylalanine--tRNA ligase beta subunit		FARSB		5.28379e-05		66.267		44.543		VLYKIDVPANRYDLLCLEGLVRGLQVFKERI		YDLL	C	LEGLVR		2		0.13898		0.971114		1.06089		0.131725		-0.0422878
P22830	Ferrochelatase, mitochondrial		FECH		1.05542e-11		83.758		83.758		ALADLVHSHIQSNELCSKQLTLSCPLCVNPV		ALADLVHSHIQSNEL	C	SK		3		-0.012237		0.969563		0.923771		0.14862		-0.0445939
P55060	Exportin-2		CSE1L		4.44821e-103		219.52		95.236		HYKNLFEDQNTLTSICEKVIVPNMEFRAADE		NLFEDQNTLTSI	C	EK		2		0.32394		0.969178		0.926458		0.205872		-0.0451667
C9JZR2	Catenin delta-1		CTNND1		7.8472e-39		150.26		102.5		PRHIEWESVLTNTAGCLRNVSSERSEARRKL		HIEWESVLTNTAG	C	LR		3		-0.45879		0.968996		0.944803		0.124376		-0.0454379
Q92598	Heat shock protein 105 kDa		HSPH1		1.05798e-09		68.639		56.719		LKETAENSLKKPVTDCVISVPSFFTDAERRS		KPVTD	C	VISVPSFFTDAER		3		0.61418		0.968213		0.970278		0.0990369		-0.0466039
Q99805	Transmembrane 9 superfamily member 2		TM9SF2		5.56706e-56		176.18		77.185		PIGCYITDKGHAKDACVISSDFHERDTFYIF		DA	C	VISSDFHER		2		-0.42075		0.96727		0.949542		0.140035		-0.0480088
Q9NZL4	Hsp70-binding protein 1		HSPBP1		2.00473e-50		171.08		62.055		EYQEELEFCEKLLQTCFSSPADDSMDR____		LLQT	C	FSSPADDSMDR		2		0.4437		0.966572		0.963677		0.0840341		-0.0490511
H3BRU6	Poly(rC)-binding protein 2		PCBP2		1.4254e-17		113.47		113.47		IAGIPQSIIECVKQICVVMLETLSQSPPKGV		QI	C	VVMLETLSQSPPK		2		-0.53713		0.966345		0.96473		0.0919803		-0.0493893
B1AHD1	NHP2-like protein 1		NHP2L1		5.22301e-44		164.9		132.32		DAHLTKKLLDLVQQSCNYKQLRKGANEATKT		LLDLVQQS	C	NYK		2		0.94141		0.966216		0.869881		0.339055		-0.0495819
P27695	DNA-(apurinic or apyrimidinic site) lyase		APEX1		1.51559e-33		137.89		128.05		RKFLKGLASRKPLVLCGDLNVAHEEIDLRNP		KPLVL	C	GDLNVAHEEIDLR		3		0.022522		0.965333		0.959664		0.0404615		-0.050902
P15880	40S ribosomal protein S2		RPS2		7.30891e-38		157.2		89.624		APVPKKLLMMAGIDDCYTSARGCTATLGNFA		LLMMAGIDD	C	YTSAR		2		-0.37037		0.9647		0.973096		0.130538		-0.051848
H3BLZ8	Probable ATP-dependent RNA helicase DDX17		DDX17		1.12818e-16		121.02		88.338		RLIDFLESGKTNLRRCTYLVLDEADRMLDMG			C	TYLVLDEADR		2		0.50018		0.964585		0.983634		0.0501204		-0.0520199
P26358	DNA (cytosine-5)-methyltransferase 1		DNMT1		8.51402e-28		139.78		43.594		HKLTCFSVYCKHGHLCPIDTGLIEKNIELFF		HGHL	C	PIDTGLIEK		2		-0.56218		0.963317		0.926299		0.14184		-0.0539169
Q14258	E3 ubiquitin/ISG15 ligase TRIM25		TRIM25		1.05841e-19		112.55		70.837		HSECICHICLVEHKTCSPASLSQASADLEAT		T	C	SPASLSQASADLEATLR		2		-0.32109		0.963232		0.903371		0.1153		-0.0540448
P53634	Dipeptidyl peptidase 1		CTSC		6.73551e-30		126.02		95.122		IAGKYAQDFGLVEEACFPYTGTDSPCKMKED		YAQDFGLVEEA	C	FPYTGTDSPCK		2		0.13592		0.962224		0.939854		0.0416302		-0.0555552
Q9H845	Acyl-CoA dehydrogenase family member 9, mitochondrial		ACAD9		1.39198e-22		90.912		47.058		KYLPKLASGEHIAAFCLTEPASGSDAASIRS		LASGEHIAAF	C	LTEPASGSDAASIR		3		-0.2245		0.96102		1.00676		0.108674		-0.0573614
P30041	Peroxiredoxin-6		PRDX6		1.56976e-33		147.63		53.448		SWGILFSHPRDFTPVCTTELGRAAKLAPEFA		DFTPV	C	TTELGR		2		1.1425		0.960448		0.965183		0.082218		-0.0582201
Q8TC07	TBC1 domain family member 15		TBC1D15		0.000233939		68.657		59.067		HINELSMKIDVEDILCKAEAISLQMVKCKEL		IDVEDIL	C	K		2		-0.39009		0.959433		0.935202		0.122262		-0.0597465
F5H5D3	Tubulin alpha-1C chain		TUBA1C		3.64018e-63		164.18		115.96		KAYHEQLTVAEITNACFEPANQMVKCDPRHG		AYHEQLTVAEITNA	C	FEPANQMVK		3		0.3162		0.959169		0.916868		0.128431		-0.0601429
P14618	Pyruvate kinase		PKM		2.4299e-138		235.99		40.098		AEGSDVANAVLDGADCIMLSGETAKGDYPLE		AEGSDVANAVLDGAD	C	IMLSGETAK		3		0.1474		0.958691		0.971968		0.0431128		-0.0608617
P11717	Cation-independent mannose-6-phosphate receptor		IGF2R		4.493e-16		117.02		81.017		NNERHTPRATLITFLCDRDAGVGFPEYQEED		ATLITFL	C	DR		2		0.10958		0.956484		0.940093		0.134715		-0.0641871
O60264	SWI/SNF-related matrix-associated actin-dependent regulator of chromatin subfamily A member 5		SMARCA5		1.81903e-05		65.179		42.031		IFSQMTRVLDILEDYCMWRNYEYCRLDGQTP		VLDILEDY	C	MWR		2		0.52055		0.95632		0.946885		0.180492		-0.0644339
O43143	Putative pre-mRNA-splicing factor ATP-dependent RNA helicase DHX15		DHX15		5.05297e-07		79.875		62.287		VGETGSGKTTQIPQWCVEYMRSLPGPKRGVA		TTQIPQW	C	VEYMR		2		-0.18872		0.956128		0.974863		0.08626		-0.0647239
Q13162	Peroxiredoxin-4		PRDX4		1.08958e-70		181.83		42.863		QGWETEERPRTREEECHFYAGGQVYPGEASR		TREEE	C	HFYAGGQVYPGEASR		3		0.0079895		0.955874		0.924877		0.115252		-0.0651084
O75063	Glycosaminoglycan xylosylkinase		FAM20B		4.41041e-07		80.69		64.121		NPSLDERSILAPLYQCCIIRVSTWNRLNYLK		SILAPLYQ	C	CIIR		2		1.0902		0.955569		1.03211		0.133396		-0.0655678
P49588	Alanine--tRNA ligase, cytoplasmic		AARS		2.799e-13		107.09		63.091		ANEMIEAAKAVYTQDCPLAAAKAIQGLRAVF		AVYTQD	C	PLAAAK		2		0.38591		0.954946		0.966816		0.183158		-0.0665091
H7BYH4	Superoxide dismutase [Cu-Zn]		SOD1		7.25288e-57		131.03		72.728		LHGFHVHEFGDNTAGCTSAGPHFNPLSRKHG		GLTEGLHGFHVHEFGDNTAG	C	TSAGPHFNPLSR		4		0.21077		0.954542		0.976437		0.101551		-0.0671193
A0A087WVQ6	Clathrin heavy chain 1		CLTC		1.56133e-33		136.66		89.468		PSRLPVVIGGLLDVDCSEDVIKNLILVVRGQ		LPVVIGGLLDVD	C	SEDVIK		2		0.084609		0.953962		0.962545		0.0176694		-0.0679957
Q16658	Fascin		FSCN1		1.27101e-23		104.53		104.53		ATKVGKDELFALEQSCAQVVLQAANERNVST		VGKDELFALEQS	C	AQVVLQAANER		3		0.23691		0.952134		0.940827		0.054992		-0.0707629
Q9BSD7	Cancer-related nucleoside-triphosphatase		NTPCR		4.20801e-06		65.374		49.595		VTKENRNHLLPDIVTCVQSSRK_________		NHLLPDIVT	C	VQSSR		3		-0.0051502		0.951322		0.953902		0.0560647		-0.0719947
Q9P258	Protein RCC2		RCC2		2.70521e-14		94.281		49.768		GCLAGVRVRTVVSGSCAAHSLLITTEGKLWS		TVVSGS	C	AAHSLLITTEGK		3		-0.22136		0.950984		0.966789		0.153706		-0.0725067
Q8N1G4	Leucine-rich repeat-containing protein 47		LRRC47		7.91383e-37		132.14		59.339		LSNNQLSEIPAELADCPKLKEINFRGNKLRD		TLDLSNNQLSEIPAELAD	C	PK		2		-0.37484		0.950508		0.85155		0.143652		-0.0732293
P53634	Dipeptidyl peptidase 1		CTSC		1.61486e-19		111.77		66.893		WGENGYFRIRRGTDECAIESIAVAATPIPKL		GTDE	C	AIESIAVAATPIPK		2		-0.94375		0.950445		0.957148		0.0108471		-0.0733251
P49915	GMP synthase [glutamine-hydrolyzing]		GMPS		1.50499e-16		100.77		64.454		SVREDGVFNISVDNTCSLFRGLQKEEVVLLT		EDGVFNISVDNT	C	SLFR		2		-1.2323		0.950055		0.958798		0.0377327		-0.0739175
P63279	SUMO-conjugating enzyme UBC9		UBE2I		1.12281e-12		67.641		45.558		PNIQDPAQAEAYTIYCQNRVEYEKRVRAQAK		QILLGIQELLNEPNIQDPAQAEAYTIY	C	QNR		3		-0.031125		0.949481		0.957243		0.0120224		-0.074789
P19367	Hexokinase-1		HK1		7.74052e-11		72.359		62.589		LQVRAILQQLGLNSTCDDSILVKTVCGVVSR		AILQQLGLNST	C	DDSILVK		2		0.13401		0.949442		1.0535		0.22122		-0.0748483
P62701	40S ribosomal protein S4, X isoform		RPS4X		1.323e-76		191.51		143.28		TGKITDFIKFDTGNLCMVTGGANLGRIGVIT		FDTGNL	C	MVTGGANLGR		2		-0.89304		0.948677		0.940676		0.147344		-0.076011
E9PKG1	Protein arginine N-methyltransferase 1		PRMT1		1.30433e-28		141.65		72.321		IYTVKVEDLTFTSPFCLQVKRNDYVHALVAY		VEDLTFTSPF	C	LQVK		2		0.92156		0.946625		0.965021		0.0466153		-0.0791346
Q9UNX4	WD repeat-containing protein 3		WDR3		1.04876e-06		65.374		59.673		VTLRGEKGRYVAVPACEHVFIWDLRKGEKIL		YVAVPA	C	EHVFIWDLR		3		0.3046		0.946048		0.988418		0.157573		-0.0800144
Q86VP6	Cullin-associated NEDD8-dissociated protein 1		CAND1		3.57398e-11		103.43		61.48		LSKNDSMSTTRTYIQCIAAISRQAGHRIGEY		TYIQ	C	IAAISR		2		1.1614		0.944049		0.987724		0.149229		-0.0830658
O00483	Cytochrome c oxidase subunit NDUFA4		NDUFA4		7.11608e-13		108.56		46.88		ATLYLLRLALFNPDVCWDRNNPEPWNKLGPN		LALFNPDV	C	WDR		2		-1.1994		0.943591		1.00208		0.0957165		-0.0837666
P49327	Fatty acid synthase		FASN		4.02098e-14		106.55		76.759		LVQAGIRDGVVRPLKCTVFHGAQVEDAFRYM			C	TVFHGAQVEDAFR		3		-0.33167		0.942258		0.888615		0.20134		-0.0858062
P12955	Xaa-Pro dipeptidase		PEPD		3.25788e-19		101.38		101.38		EEDVVVTDSGIELLTCVPRTVEEIEACMAGC		IEEDVVVTDSGIELLT	C	VPR		2		0.52983		0.94075		0.939817		0.0259735		-0.088117
P78527	DNA-dependent protein kinase catalytic subunit		PRKDC		0.00080554		60.91		40.352		MTSAVREPKLPVLAGCLKGLSSLLCNFTKSM		LPVLAG	C	LK		2		-0.32174		0.940427		0.939199		0.0921811		-0.0886128
E9PL69	Ribonucleoside-diphosphate reductase large subunit		RRM1		1.23831e-08		74.428		40.186		LNKIIDINYYPVPEACLSNKRHRPIGIGVQG		IIDINYYPVPEA	C	LSNKR		3		1.0753		0.938046		0.804105		0.269223		-0.0922694
Q92614	Unconventional myosin-XVIIIa		MYO18A		1.3538e-06		71.879		58.32		YIVVDERRAVEELLECLDLEKSSCCMGLSRV		AVEELLE	C	LDLEK		2		0.0080357		0.936728		0.911433		0.0442723		-0.0942986
P11717	Cation-independent mannose-6-phosphate receptor		IGF2R		9.99347e-28		143.42		42.317		LSAKGTADAFIVRFVCNDDVYSGPLKFLHQD		FV	C	NDDVYSGPLK		2		0.56642		0.93588		0.907626		0.106244		-0.095604
Q01813	ATP-dependent 6-phosphofructokinase, platelet type		PFKP		1.21047e-22		107.78		65.184		LKAACNLLQRGITNLCVIGGDGSLTGANLFR		GITNL	C	VIGGDGSLTGANLFR		2		-0.90676		0.935054		0.942031		0.0523404		-0.0968784
Q99805	Transmembrane 9 superfamily member 2		TM9SF2		8.53484e-08		77.746		68.481		MPVTWCYDVEDGQRFCNPGFPIGCYITDKGH		F	C	NPGFPIGCYITDK		2		-1.3267		0.932428		0.907495		0.0873843		-0.100935
Q5HY54	Filamin-A		FLNA		5.5752e-37		135.49		112.55		PSKAEISFEDRKDGSCGVAYVVQEPGDYEVS		DGS	C	GVAYVVQEPGDYEVSVK		2		0.20152		0.932293		0.900362		0.208749		-0.101145
Q8TEM1	Nuclear pore membrane glycoprotein 210		NUP210		4.02148e-16		78.428		72.399		PEVASIEPLGLDEQQCSQKAVVQARLTQPAR		WLSTRPEVASIEPLGLDEQQ	C	SQK		3		1.3149		0.930744		0.861696		0.173266		-0.103544
J3QSB7	Purine nucleoside phosphorylase		MTAP		1.98885e-76		188.58		69.188		RTTMRPQSFYDGSHSCARGVCHIPMAEPFCP		TTMRPQSFYDGSHS	C	AR		3		-0.42924		0.925992		0.860296		0.284767		-0.110928
A0A087WWF6	DNA polymerase delta subunit 2		POLD2		1.15139e-12		97.797		48.405		LRVRHISPTAPDTLGCYPFYKTDPFIFPECP		HISPTAPDTLG	C	YPFYK		3		-0.40068		0.924569		0.915123		0.0836486		-0.113146
Q08211	ATP-dependent RNA helicase A		DHX9		1.64015e-10		90.348		42.314		VDDWIKLQISHEAAACITGLRAAMEALVVEV		LQISHEAAA	C	ITGLR		3		0.16559		0.924187		0.900628		0.136254		-0.113743
X1WI28	60S ribosomal protein L10		RPL10		2.56423e-43		139.47		41.908		FDLGRKKAKVDEFPLCGHMVSDEYEQLSSEA		VDEFPL	C	GHMVSDEYEQLSSEALEAAR		3		-0.20779		0.922262		0.93166		0.113964		-0.116751
A0A087WVQ6	Clathrin heavy chain 1		CLTC		5.22974e-19		109.87		43.208		KRDPHLACVAYERGQCDLELINVCNENSLFK		GQ	C	DLELINVCNENSLFK		2		0.73758		0.921612		0.913986		0.0967957		-0.117769
P35579	Myosin-9		MYH9		1.66951e-37		157.5		57.434		LKKLEEEQIILEDQNCKLAKEKKLLEDRIAE		LEEEQIILEDQN	C	K		2		0.345		0.921518		0.891815		0.097454		-0.117916
P22102	Trifunctional purine biosynthetic protein adenosine-3		GART		3.37681e-25		116.06		47.68		NTAISISDHTALAQFCKEKKIEFVVVGPEAP		ISNTAISISDHTALAQF	C	K		3		1.1314		0.919697		0.870484		0.346619		-0.120769
O14672	Disintegrin and metalloproteinase domain-containing protein 10		ADAM10		4.93956e-05		77.282		42.599		ITLQPGSPCNDFRGYCDVFMRCRLVDADGPL		GY	C	DVFMR		2		0.06317		0.919311		0.938907		0.0291273		-0.121376
P49327	Fatty acid synthase		FASN		7.7219e-45		168.61		50.897		LQELSSKADEASELACPTPKEDGLAQQQTQL		ADEASELA	C	PTPK		2		0.51464		0.919298		0.815342		0.149		-0.121395
Q92598	Heat shock protein 105 kDa		HSPH1		3.21628e-21		127.36		47.774		ERRSVLDAAQIVGLNCLRLMNDMTAVALNYG		SVLDAAQIVGLN	C	LR		2		-0.13759		0.913603		0.990787		0.155932		-0.130361
Q96A33	Coiled-coil domain-containing protein 47		CCDC47		3.23687e-22		119.92		61.186		TGKLNQENEHIYNLWCSGRVCCEGMLIQLRF		LNQENEHIYNLW	C	SGR		3		-0.23144		0.913107		0.953881		0.0881538		-0.131145
Q5HY54	Filamin-A		FLNA		2.63219e-08		74.966		56.793		INTEDLEDGTCRVTYCPTEPGNYIINIKFAD		VTY	C	PTEPGNYIINIK		2		0.64374		0.912569		0.89162		0.0585159		-0.131994
P45974	Ubiquitin carboxyl-terminal hydrolase 5		USP5		3.46162e-16		100.43		92.38		MRENLWLNLTDGSILCGRRYFDGSGGNNHAV		ENLWLNLTDGSIL	C	GR		2		1.3051		0.912127		0.934262		0.0327741		-0.132693
P05023	Sodium/potassium-transporting ATPase subunit alpha-1		ATP1A1		1.2763e-14		104.95		46.156		ENPLETRNIAFFSTNCVEGTARGIVVYTGDR		NIAFFSTN	C	VEGTAR		2		-0.81994		0.911409		0.891998		0.0318667		-0.13383
Q9UHD1	Cysteine and histidine-rich domain-containing protein 1		CHORDC1		3.33138e-16		77.241		45.205		GCGQRFDPETNSDDACTYHPGVPVFHDALKG		FDPETNSDDA	C	TYHPGVPVFHDALK		3		0.12969		0.911303		0.874596		0.0703322		-0.133997
P43686	26S protease regulatory subunit 6B		PSMC4		1.77262e-26		127.97		53.453		VARPDKISGADINSICQESGMLAVRENRYIV		ISGADINSI	C	QESGMLAVR		2		-0.21315		0.906983		0.919829		0.16393		-0.140852
P78527	DNA-dependent protein kinase catalytic subunit		PRKDC		1.32762e-14		92.474		44.238		YAKRKLAGANPAVITCDELLLGHEKAPAFRD		LAGANPAVIT	C	DELLLGHEK		3		-0.12163		0.905668		0.905978		0.0122863		-0.142946
Q52LJ0	Protein FAM98B		FAM98B		2.17603e-47		170.79		65.374		FSELCIWLGSQIKSLCNLEESITSAGRDDLE		SL	C	NLEESITSAGR		2		0.35917		0.904677		0.787264		0.225328		-0.144526
P13639	Elongation factor 2		EEF2		1.28778e-42		148.15		67.928		AEKYEWDVAEARKIWCFGPDGTGPNILTDIT		KIW	C	FGPDGTGPNILTDITK		3		0.67051		0.900631		0.893643		0.030999		-0.150991
Q9P2J5	Leucine--tRNA ligase, cytoplasmic		LARS		4.2838e-08		71.354		41.088		RRNFEATLGWLQEHACSRTYGLGTHLPWDEQ		NFEATLGWLQEHA	C	SR		3		-0.078939		0.899155		0.950922		0.0844098		-0.153359
O75643	U5 small nuclear ribonucleoprotein 200 kDa helicase		SNRNP200		2.09492e-33		134.33		81.807		KLYRAALETDENLLLCAPTGAGKTNVALMCM		AALETDENLLL	C	APTGAGK		2		-0.16861		0.897933		0.85372		0.216111		-0.155321
P49327	Fatty acid synthase		FASN		8.57862e-11		73.138		68.243		DGLLENQTPEFFQDVCKPKYSGTLNLDRVTR		DGLLENQTPEFFQDV	C	KPK		3		-0.18181		0.889752		0.760192		0.223752		-0.168525
Q9UMS4	Pre-mRNA-processing factor 19		PRPF19		6.66047e-73		191.46		61.409		TRQELSHALYQHDAACRVIARLTKEVTAARE		QELSHALYQHDAA	C	R		3		-1.306		0.882759		0.946187		0.280397		-0.179909
P49327	Fatty acid synthase		FASN		4.47129e-28		141.54		60.55		DPLLSGLLDSPALKACLDTAVENMPSLKMKV		A	C	LDTAVENMPSLK		2		1.4821		0.882592		0.871583		0.153079		-0.180181
V9GY61	Ras-related protein Rab-34		RAB34		0.0003587		56.013		44.863		LAPVRRDRVLAELPQCLRKEAALHGHKDFHP		VLAELPQ	C	LR		2		0.26999		0.881622		0.973697		0.205321		-0.181767
P11717	Cation-independent mannose-6-phosphate receptor		IGF2R		0.00012913		71.451		55.064		DEDIGRPQVFSEVRGCDVTFEWKTKVVCPPK		G	C	DVTFEWK		2		-0.77727		0.874525		0.875259		0.0978854		-0.193429
Q14204	Cytoplasmic dynein 1 heavy chain 1		DYNC1H1		3.71921e-13		104.81		72.891		LLQDVRQDLADVVQVCEGKKKQTNYLRTLIN		QDLADVVQV	C	EGK		2		1.557		0.863247		0.830559		0.163462		-0.212155
Q5HY54	Filamin-A		FLNA		1.19733e-33		131.25		55.128		AIDAKVHSPSGALEECYVTEIDQDKYAVRFI		VHSPSGALEE	C	YVTEIDQDKYAVR		4		-0.12388		0.862801		0.802115		0.118398		-0.212901
Q5T8U5	Surfeit locus protein 4		SURF4		1.02393e-06		74.987		74.987		FLRVTKQYLPHVARLCLISTFLEDGIRMWFQ		L	C	LISTFLEDGIR		2		0.48858		0.861389		0.81833		0.124345		-0.215262
Q07954	Prolow-density lipoprotein receptor-related protein 1		LRP1		9.98651e-07		87.476		87.476		GGCHTDEFQCRLDGLCIPLRWRCDGDTDCMD		LDGL	C	IPLR		2		0.13549		0.858173		0.662908		0.293731		-0.220659
P53396	ATP-citrate synthase		ACLY		1.86726e-07		78.505		45.873		MQTRAVQGMLDFDYVCSRDEPSVAAMVYPFT		AVQGMLDFDYV	C	SR		2		0.91673		0.856261		0.843996		0.0744191		-0.223878
P49327	Fatty acid synthase		FASN		1.18724e-22		92.147		69.27		LVNCLRREPGGNRLRCVLLSNLSSTSHVPEV			C	VLLSNLSSTSHVPEVDPGSAELQK		3		0.41625		0.850344		0.70035		0.228932		-0.233882
Q5HY54	Filamin-A		FLNA		1.48977e-08		84.605		40.516		FKVPVHDVTDASKVKCSGPGLSPGMVRANLP			C	SGPGLSPGMVR		2		-0.072318		0.850223		0.713223		0.340012		-0.234088
H0Y8C6	Importin-5		IPO5		0.000188428		63.624		53.237		MIIQMETQSSMRKKVCDIAAELARNLIDEDG		V	C	DIAAELAR		2		-0.10098		0.840477		0.870224		0.0484273		-0.250719
O95782	AP-2 complex subunit alpha-1		AP2A1		3.0093e-07		84.507		59.198		YPPPEDAAVKGRLVECLETVLNKAQEPPKSK		LVE	C	LETVLNK		2		-3.6468		0.814482		0.813649		0.0488614		-0.296045

## Sheet: Beads
NaSH Beads Fraction - Quantification by MaxQuant
Protein	Protein names		Gene names		PEP		Score		Score for localization		Sequence window			Iodoacetyl-PEG2-Biotin C-Sites			Charge		Mass error [ppm]		Mean Norm Ratio H/L		Median Norm Ratio H/L		STDEV		Log2 norm. Ratio H/L
E9PG73	Peptidyl-prolyl cis-trans isomerase G		PPIG		3.56772e-05		76.943		76.943		TDAASKPFAEVRILSCGELIPKSKVKKEEKK		ILS	C	GELIPK		2		-1.2145		2.77644		0.252775		3.64357		1.47324
Q15459	Splicing factor 3A subunit 1		SF3A1		6.49097e-13		155.07		87.639		LKKEAENPREVLDQVCYRVEWAKFQERERKK		EVLDQV	C	YR		2		-0.67981		1.48142		1.39521		0.650156		0.566983
P08574	Cytochrome c1, heme protein		CYC1		0.0026178		76.035		51.787		DDGTPATMSQIAKDVCTFLRWASEPEHDHRK		DV	C	TFLR		2		-1.5041		1.36729		1.6744		0.561202		0.451319
Q9Y490	Talin-1		TLN1		6.22991e-22		101.41		101.41		LISAARMVAAATNNLCEAANAAVQGHASQEK		MVAAATNNL	C	EAANAAVQGHASQEK		3		-0.68518		1.34835		1.16938		0.327173		0.431199
P60763	Ras-related C3 botulinum toxin substrate 3		RAC3		4.81789e-06		80.96		49.149		FENVRAKWYPEVRHHCPHTPILLVGTKLDLR		HH	C	PHTPILLVGTK		3		0.24195		1.3083		1.06915		0.367703		0.387699
K7EJE8	Lon protease homolog		LONP1		1.02518e-06		68.41		68.41		HYLDVPVDLSKVLFICTANVTDTIPEPLRDR		VLFI	C	TANVTDTIPEPLRDR		3		1.266		1.25505		1.08659		0.395657		0.327741
P49756	RNA-binding protein 25		RBM25		0.000304943		79.474		69.598		SEKASDMLIRQLLAKCGLVLSWKRVQGASGK			C	GLVLSWK		2		0.013742		1.24448		1.23153		0.183019		0.315546
Q13162	Peroxiredoxin-4		PRDX4		2.69336e-28		128.88		74.364		RLVQAFQYTDKHGEVCPAGWKPGSETIIPDP		HGEV	C	PAGWKPGSETIIPDPAGK		4		0.59915		1.23939		1.12535		0.319083		0.309625
A0A087X2I1	26S protease regulatory subunit 10B		PSMC6		2.70131e-09		115.33		85.522		NPELFQRVGIIPPKGCLLYGPPGTGKTLLAR		G	C	LLYGPPGTGK		2		1.2819		1.2343		1.48189		0.363267		0.303697
P08574	Cytochrome c1, heme protein		CYC1		1.10946e-44		204.85		74.698		CHSMDFVAYRHLVGVCYTEDEAKELAAEVEV		HLVGV	C	YTEDEAK		3		-0.90844		1.22923		1.44321		0.36503		0.297756
V9GZ37	Heat shock 70 kDa protein 1A/1B		HSPA1A		9.15323e-37		148.26		131.67		AKAAAIGIDLGTTYSCVGVFQHGKGERNVLI		AAAIGIDLGTTYS	C	VGVFQHGK		3		-0.42666		1.20971		1.28014		0.169265		0.274661
C9JFK9	BAG family molecular chaperone regulator 3		BAG3		3.90308e-33		139.02		125.79		SPLRGMPETTQPDKQCGQVAAAAAAQPPASH		Q	C	GQVAAAAAAQPPASHGPER		3		0.8102		1.20238		1.10277		0.178053		0.265892
Q16658	Fascin		FSCN1		5.51114e-24		125.73		72.359		WTLEQPPDEAGSAAVCLRSHLGRYLAADKDG		QIWTLEQPPDEAGSAAV	C	LR		2		-0.018769		1.20167		1.04989		0.227523		0.265037
P55795	Heterogeneous nuclear ribonucleoprotein H2		HNRNPH2		4.71971e-72		200.69		49.036		RYGDGGSSFQSTTGHCVHMRGLPYRATENDI		YGDGGSSFQSTTGH	C	VHMR		3		-0.78387		1.20106		1.27989		0.257391		0.264314
Q9Y5M8	Signal recognition particle receptor subunit beta		SRPRB		7.66965e-05		98.044		98.044		EFEFSQLPLKVEFLECSAKGGRGDVGSADIQ		VEFLE	C	SAK		2		-0.74531		1.19236		1.31331		0.250261		0.253821
P50990	T-complex protein 1 subunit theta		CCT8		3.49928e-06		83.692		76.795		EIACRKAHEILPNLVCCSAKNLRDIDEVSSL		KAHEILPNLV	C	CSAK		3		2.0874		1.19181		1.23012		0.157755		0.253154
O60493	Sorting nexin-3		SNX3		8.90438e-07		90.793		46.88		FINKVAGHPLAQNERCLHMFLQDEIIDKSYT			C	LHMFLQDEIIDK		3		-0.78876		1.18906		1.16637		0.137031		0.249827
P62979	Ubiquitin-40S ribosomal protein S27a		RPS27A		6.58463e-25		166.62		166.62		GVFMASHFDRHYCGKCCLTYCFNKPEDK___			C	CLTYCFNKPEDK		3		-0.98874		1.18805		1.1892		0.147275		0.248594
P53004	Biliverdin reductase A		BLVRA		1.15014e-10		138.08		86.344		TLEERKEDQYMKMTVCLETEKKSPLSWIEEK		MTV	C	LETEKK		3		0.34735		1.18643		1.34367		0.294135		0.246627
H0YN26	Acidic leucine-rich nuclear phosphoprotein 32 family member A		ANP32A		1.80438e-54		223.55		85.45		SDNRVSGGLEVLAEKCPNLTHLNLSGNKIKD			C	PNLTHLNLSGNK		3		1.6522		1.18542		1.13419		0.22634		0.245394
Q9HD45	Transmembrane 9 superfamily member 3		TM9SF3		1.50343e-19		163.66		76.302		GTILGRNLSGQPNFPCRVNAVPRPIPEKKWF		NLSGQPNFP	C	R		2		0.03608		1.17837		1.21575		0.25452		0.236787
F8WJN3	Cleavage and polyadenylation specificity factor subunit 6		CPSF6		2.98141e-21		128.06		110.57		SADDRCKVLISSLQDCLHGIESKSYGSGSRR		VLISSLQD	C	LHGIESK		2		0.095946		1.17735		1.29855		0.189427		0.235549
Q13451	Peptidyl-prolyl cis-trans isomerase FKBP5		FKBP5		0.00358693		77.058		77.058		AMCYLKLREYTKAVECCDKALGLDSANEKGL		AVE	C	CDK		2		-1.549		1.16967		1.39493		0.347063		0.226102
P23381	Tryptophan--tRNA ligase, cytoplasmic		WARS		8.81872e-06		88.155		72.34		QAYSYAVENAKDIIACGFDINKTFIFSDLDY		DIIA	C	GFDINK		2		-0.9693		1.16417		1.27624		0.169332		0.219298
H0YE58	Elongation factor 1-delta		EEF1D		5.27885e-36		132.72		132.72		KLVPVGYGIRKLQIQCVVEDDKVGTDLLEEE		LQIQ	C	VVEDDKVGTDLLEEEITK		3		0.18621		1.16236		1.04523		0.270295		0.217058
H0Y4R1	Inosine-5'-monophosphate dehydrogenase 2		IMPDH2		9.8279e-42		163.95		125.79		ISSRDIDFLKEEEHDCFLEEIMTKREDLVVA		DIDFLKEEEHD	C	FLEEIMTK		3		-0.91369		1.15943		1.29091		0.30859		0.213413
G3V154	Rab-like protein 6		RABL6		1.3483e-28		164.3		40.278		EVAAPTKGPAPAPQQCSEPETKWSGEAQQHQ		GPAPAPQQ	C	SEPETK		2		0.75119		1.15782		0.959812		0.298742		0.211411
P52948	Nuclear pore complex protein Nup98-Nup96		NUP98		7.25299e-05		70.563		58.098		PSMDDLAKITNEKGECIVSDFTIGRKGYGSI		GE	C	IVSDFTIGR		2		-3.814		1.1569		1.20052		0.209307		0.210262
Q14204	Cytoplasmic dynein 1 heavy chain 1		DYNC1H1		3.02518e-23		153.54		83.455		EHSNPNYDKTSAPITCELLNKQVKVSPDMAI		TSAPIT	C	ELLNK		2		-0.81256		1.15674		1.10835		0.294358		0.210064
P30405	Peptidyl-prolyl cis-trans isomerase F		PPIF		1.54483e-24		123.42		114.06		GYKGSTFHRVIPSFMCQAGDFTNHNGTGGKS		VIPSFM	C	QAGDFTNHNGTGGK		3		-0.66629		1.15584		1.24008		0.13449		0.20894
P78371	T-complex protein 1 subunit beta		CCT2		6.78896e-13		154.49		44.349		KMKEKVERILKHGINCFINRQLIYNYPEQLF		HGIN	C	FINR		3		1.5028		1.15462		1.2675		0.205026		0.207424
H0YGJ7	Eukaryotic translation initiation factor 3 subunit J		EIF3J		1.4981e-09		118.87		118.87		EIDDLKKITNSLTVLCSEKQKQEKVRASCVG		ITNSLTVL	C	SEK		2		0.043709		1.15461		1.25641		0.1954		0.207402
M0R050	Exosome complex component RRP46		EXOSC5		1.6337e-06		89.136		64.798		QGVAEKSRERLIRNTCEAVVLGTLHPRTSIT		NT	C	EAVVLGTLHPR		3		0.71437		1.15412		1.14515		0.0620702		0.206797
P49458	Signal recognition particle 9 kDa protein		SRP9		9.66024e-07		108.4		107.11		HSDGNLCVKVTDDLVCLVYKTDQAQDVKKIE		VTDDLV	C	LVYK		2		-0.94048		1.15203		1.13179		0.165423		0.204182
Q9NPE3	H/ACA ribonucleoprotein complex subunit 3		NOP10		8.70911e-34		155.2		66.826		RVYTLKKFDPMGQQTCSAHPARFSPDDKYSR		KFDPMGQQT	C	SAHPAR		4		-1.2086		1.14615		1.25764		0.265691		0.196802
Q13541	Eukaryotic translation initiation factor 4E-binding protein 1		EIF4EBP1		6.01434e-17		145.23		132.03		_________MSGGSSCSQTPSRAIPATRRVV		SGGSS	C	SQTPSR		2		0.22128		1.14467		1.27958		0.250692		0.194933
Q6P158	Putative ATP-dependent RNA helicase DHX57		DHX57		0.00037085		75.739		43.77		VAASHQVAELVKELRCELDQLLQDKIKNPSI			C	ELDQLLQDK		2		0.1805		1.14272		0.986032		0.226222		0.192467
P23381	Tryptophan--tRNA ligase, cytoplasmic		WARS		5.69559e-10		118.87		114.24		TFNQVKGIFGFTDSDCIGKISFPAIQAAPSF		GIFGFTDSD	C	IGK		2		-1.1225		1.14212		1.20815		0.203053		0.191711
P20073	Annexin A7		ANXA7		2.28327e-12		135.71		49.559		RSDTSGHFERLLVSMCQGNRDENQSINHQMA		LLVSM	C	QGNRDENQSINHQMAQEDAQR		4		-0.33467		1.14173		1.23927		0.153705		0.191221
M0QZR9	ELAV-like protein 1		ELAVL1		4.01579e-48		177.91		41.621		___MSNGYEDHMAEDCRGDIGRTNLIVNYLP		SNGYEDHMAED	C	R		2		0.3111		1.14067		1.14692		0.133893		0.189883
Q13541	Eukaryotic translation initiation factor 4E-binding protein 1		EIF4EBP1		0.000503704		85.306		72.021		PGGTRIIYDRKFLMECRNSPVTKTPPRDLPT		FLME	C	R		2		-0.69687		1.13989		1.27294		0.229228		0.188891
A8MXP9	Matrin-3		MATR3		1.47305e-15		120.54		74.89		FHGLLPKGYPHLCSICDLPVHSNKEWSQHIN		GYPHL	C	SICDLPVHSNK		3		-1.8216		1.13978		1.0944		0.105925		0.188757
Q9P287	BRCA2 and CDKN1A-interacting protein		BCCIP		9.20874e-09		93.424		49.595		GFISLLNLTERKGTQCVEQIQELVLRFCEKN		KGTQ	C	VEQIQELVLR		2		0.56185		1.13889		1.16904		0.100248		0.187622
E9PDW2	Succinyl-CoA:3-ketoacid coenzyme A transferase 1		OXCT1		1.38904e-06		124.08		124.08		MEHSAKGNAHKIMEKCTLPLTGKQCVNRIIT			C	TLPLTGK		2		0.9826		1.13823		1.25298		0.256177		0.186788
Q13151	Heterogeneous nuclear ribonucleoprotein A0		HNRNPA0		0.00020607		88.37		72.607		_________MENSQLCKLFIGGLNVQTSESG		MENSQL	C	K		2		-1.5111		1.13671		1.18809		0.203295		0.184858
P00505	Aspartate aminotransferase		GOT2		3.8942e-09		134.77		97.431		NMGLYGERVGAFTMVCKDADEAKRVESQLKI		VGAFTMV	C	K		2		-0.38083		1.13594		1.31064		0.281801		0.183891
E7ESE0	60S ribosomal protein L9		RPL9		1.16328e-20		149.49		71.159		KWWGNRKELATVRTICSHVQNMIKGVTLGFR		TI	C	SHVQNMIK		3		0.021262		1.135		1.20314		0.24023		0.182699
H0YLP6	60S ribosomal protein L28		RPL28		9.73893e-06		113.62		113.62		___MSAHLQWMVVRNCSSFLIKRNKQTYSTE		N	C	SSFLIK		2		-0.14925		1.13491		1.28851		0.237761		0.182576
Q9Y5M8	Signal recognition particle receptor subunit beta		SRPRB		7.08744e-05		70.942		60.598		IDSMGLKNTPSFLIACNKQDIAMAKSAKLIQ		NTPSFLIA	C	NK		2		0.39543		1.13257		1.2613		0.23067		0.179599
P13984	General transcription factor IIF subunit 2		GTF2F2		1.38366e-24		165.51		61.167		SDKLSLEGIVVQRAECRPAASENYMRLKRLQ		AE	C	RPAASENYMR		3		0.048659		1.13238		1.06837		0.142999		0.179357
E9PDW2	Succinyl-CoA:3-ketoacid coenzyme A transferase 1		OXCT1		5.05006e-05		98.997		98.997		NVIFRKSARNFNLPMCKAAETTVVEVEEIVD		NFNLPM	C	K		2		-0.1947		1.13173		1.18835		0.282533		0.17853
Q14566	DNA replication licensing factor MCM6		MCM6		3.53402e-07		132.08		95.741		ESAPKASLRLGFSEYCRISNLIVLHLRKVEE		LGFSEY	C	R		2		0.65258		1.13056		1.27006		0.242012		0.177035
P61160	Actin-related protein 2		ACTR2		2.97856e-45		222.25		138.89		HSADFETVRMIKEKLCYVGYNIEQEQKLALE		L	C	YVGYNIEQEQK		3		-1.3035		1.12856		1.03141		0.221513		0.174488
P62306	Small nuclear ribonucleoprotein F		SNRPF		2.33093e-18		192.31		153.73		IDGALSGHLGEVLIRCNNVLYIRGVEEEEED			C	NNVLYIR		2		0.28604		1.12617		1.22308		0.196383		0.171424
K7EIT4	14-3-3 protein epsilon		YWHAE		2.02564e-23		160.86		40.377		IREYRQMVETELKLICCDILDVLDKHLIPAA		LI	C	CDILDVLDK		3		-0.4101		1.12518		1.13887		0.21625		0.170156
P62195	26S protease regulatory subunit 8		PSMC5		5.75353e-12		105.46		96.229		AELMPGASGAEVKGVCTEAGMYALRERRVHV		GV	C	TEAGMYALR		2		-0.24618		1.12458		1.19602		0.150253		0.169392
B1AHD1	NHP2-like protein 1		NHP2L1		1.7069e-17		150.06		150.06		DAHLTKKLLDLVQQSCNYKQLRKGANEATKT		LLDLVQQS	C	NYK		2		0.46169		1.12289		1.14791		0.241573		0.167214
O00151	PDZ and LIM domain protein 1		PDLIM1		1.08868e-14		146.71		146.71		AASIGNAQKLPMCDKCGTGIVGVFVKLRDRH			C	GTGIVGVFVK		2		0.76578		1.12247		1.09621		0.377308		0.166678
E9PDU6	Calponin-3		CNN3		3.72682e-26		161.21		68.972		KAGQSVIGLQMGTNKCASQAGMTAYGTRRHL			C	ASQAGMTAYGTR		2		-0.088202		1.12181		1.03144		0.240186		0.165835
F8VUA6	60S ribosomal protein L18		RPL18		7.10558e-24		180.19		80.014		KILTFDQLALDSPKGCGTVLLSGPRKGREVY		G	C	GTVLLSGPR		2		2.4411		1.12165		1.15053		0.15171		0.165628
P00966	Argininosuccinate synthase		ASS1		3.15443e-06		85.536		66.708		GATGKGNDQVRFELSCYSLAPQIKVIAPWRM		FELS	C	YSLAPQIK		2		1.0883		1.12078		1.21349		0.174655		0.164497
A0A087WU68	Polypyrimidine tract-binding protein 1		PTBP1		4.99642e-10		100.43		69.331		HAKLSLDGQNIYNACCTLRIDFSKLTSLNVK		LSLDGQNIYNA	C	CTLR		2		-0.073579		1.12066		1.10561		0.189163		0.164343
Q9Y265	RuvB-like 1		RUVBL1		7.22001e-21		121.82		109.36		LALAIAQELGSKVPFCPMVGSEVYSTEIKKT		VPF	C	PMVGSEVYSTEIKK		3		-0.41223		1.1194		1.03464		0.152434		0.16273
A0A087X2I1	26S protease regulatory subunit 10B		PSMC6		5.64677e-31		179.19		147.58		TGKTLLARAVASQLDCNFLKVVSSSIVDKYI		AVASQLD	C	NFLK		2		0.19798		1.11817		1.16379		0.294812		0.161138
Q9UHG3	Prenylcysteine oxidase 1		PCYOX1		1.07959e-20		160.88		148.28		SDSGLWAVEGGNKLVCSGLLQASKSNLISGS		LV	C	SGLLQASK		2		-0.19493		1.1179		1.27252		0.224588		0.160788
Q99832	T-complex protein 1 subunit eta		CCT7		1.20607e-14		161.27		86.882		VKKADKVEQRKLLEKCAMTALSSKLISQQKA			C	AMTALSSK		2		-0.64367		1.11682		1.15508		0.0756869		0.159403
P49756	RNA-binding protein 25		RBM25		2.27593e-14		111.22		109.04		KRVQGASGKLQAFGFCEYKEPESTLRALRLL		LQAFGF	C	EYKEPESTLR		3		-1.0334		1.11538		1.15854		0.161687		0.157538
O75940	Survival of motor neuron-related-splicing factor 30		SMNDC1		1.09093e-51		179.58		179.58		FASPESVTGKVGVGTCGIADKPMTQYQDTSK		VGVGT	C	GIADKPMTQYQDTSK		3		-0.28635		1.11414		1.09329		0.0645903		0.155934
Q96QK1	Vacuolar protein sorting-associated protein 35		VPS35		2.33891e-15		151.55		139.31		LAAITLIIGTFERMKCFSEENHEPLRTQCAL			C	FSEENHEPLR		3		-0.10817		1.11408		1.02239		0.217665		0.155856
J3KQ32	Obg-like ATPase 1		OLA1		1.1712e-09		111.72		111.72		NESRVPVPDERFDFLCQYHKPASKIPAFLNV		FDFL	C	QYHKPASK		3		0.55049		1.11344		1.21291		0.149067		0.155025
A8MU21	Transmembrane protein 147		TMEM147		4.38322e-09		110.38		110.38		NCFALAYFPYFITYKCSGLSEYNAFWKCVQA			C	SGLSEYNAFWK		2		-1.1632		1.11315		1.14325		0.0957403		0.154653
P12235	ADP/ATP translocase 1		SLC25A4		2.80662e-19		160.18		122.69		VGKGAAQREFHGLGDCIIKIFKSDGLRGLYQ		EFHGLGD	C	IIK		2		1.6419		1.11253		1.21971		0.232253		0.153849
P48444	Coatomer subunit delta		ARCN1		1.6881e-24		196.44		144.65		DFFPVQVSFVSKKNYCNIQVTKVTQVDGNSP		NY	C	NIQVTK		2		-0.11419		1.11161		1.02035		0.220515		0.152654
C9J634	Pyruvate dehydrogenase E1 component subunit beta		PDHB		9.2216e-07		108.47		108.47		HCLEAAAVLSKEGVECEVINMRTIRPMDMET		EGVE	C	EVINMR		2		-1.9532		1.11122		1.11		0.0133751		0.152149
K7EKD8	Calpain small subunit 1		CAPNS1		2.32874e-13		107.65		78.674		YSDESGNMDFDNFISCLVRLDAMFRAFKSLD		YSDESGNMDFDNFIS	C	LVR		2		-0.98384		1.11046		1.05458		0.231932		0.151154
P43490	Nicotinamide phosphoribosyltransferase		NAMPT		4.16093e-06		127.56		114.5		KQYPPNTSKVYSYFECREKKTENSKLRKVKY		VYSYFE	C	R		2		-1.094		1.10914		1.28074		0.2442		0.14944
P04080	Cystatin-B		CSTB		1.53587e-28		132.83		46.065		_____________MMCGAPSATQPATAETQH		MM	C	GAPSATQPATAETQHIADQVR		3		-0.38838		1.10909		1.1397		0.0887922		0.149372
P29373	Cellular retinoic acid-binding protein 2		CRABP2		8.03544e-34		157.68		117.31		KVGEEFEEQTVDGRPCKSLVKWESENKMVCE		VGEEFEEQTVDGRP	C	K		2		0.42485		1.10781		1.13531		0.19148		0.147712
P52907	F-actin-capping protein subunit alpha-1		CAPZA1		3.1851e-08		107.65		40.767		SALRAYVKDHYSNGFCTVYAKTIDGQQTIIA		DHYSNGF	C	TVYAK		2		-1.1452		1.10672		1.21761		0.203347		0.146288
P52597	Heterogeneous nuclear ribonucleoprotein F		HNRNPF		7.90878e-05		73.208		42.075		SANDGFVRLRGLPFGCTKEEIVQFFSGLEIV		GLPFG	C	TK		2		0.50596		1.10671		1.27082		0.235858		0.146283
O15144	Actin-related protein 2/3 complex subunit 2		ARPC2		8.37913e-06		110.47		67.704		SKDSIVHQAGMLKRNCFASVFEKYFQFQEEG		N	C	FASVFEK		2		0.30447		1.10611		1.11126		0.22179		0.145489
J3QS13	26S proteasome non-ATPase regulatory subunit 11		PSMD11		0.00651496		70.49		57.074		IDSPKAITSLKYMLLCKIMLNT_________		YMLL	C	K		2		0.098609		1.10607		1.27544		0.261198		0.145443
Q8IY81	pre-rRNA processing protein FTSJ3		FTSJ3		6.06652e-05		96.492		81.296		AYSQAHLTLMALRLACDFLARGGSFITKVFR		LA	C	DFLAR		2		0.51547		1.10557		1.19164		0.199404		0.144784
Q02790	Peptidyl-prolyl cis-trans isomerase FKBP4		FKBP4		1.20609e-12		125.82		44.511		KAQALRLASHLNLAMCHLKLQAFSAAIESCN		LASHLNLAM	C	HLK		2		0.1781		1.1055		1.17833		0.323399		0.144702
P00492	Hypoxanthine-guanine phosphoribosyltransferase		HPRT1		4.36985e-37		191.19		40.278		YALDYNEYFRDLNHVCVISETGKAKYKA___		DLNHV	C	VISETGK		2		-0.34992		1.10513		1.07486		0.342541		0.144214
P53004	Biliverdin reductase A		BLVRA		5.98582e-19		130.1		130.1		FSEKELAAEKKRILHCLGLAEEIQKYCCSRK		ILH	C	LGLAEEIQK		2		0.41963		1.10477		1.14212		0.182082		0.14374
P06733	Alpha-enolase		ENO1		2.33108e-06		137.13		44.349		NPKRIAKAVNEKSCNCLLLKVNQIGSVTESL		S	C	NCLLLK		2		2.708		1.10332		1.11675		0.218195		0.141848
A0A0A0MT56	Cleavage stimulation factor subunit 2		CSTF2		3.59409e-19		158.08		90.913		LPPEQMFELMKQMKLCVQNSPQEARNMLLQN		L	C	VQNSPQEAR		2		-0.30391		1.10217		1.10258		0.0521887		0.140345
G3V2H3	Purine nucleoside phosphorylase		PNP		2.50031e-17		114.55		114.55		WLLSHTKHRPQVAIICGSGLGGLTDKLTQAQ		HRPQVAII	C	GSGLGGLTDK		3		0.2044		1.10185		1.12113		0.04478		0.13993
Q9ULV4	Coronin-1C		CORO1C		0.000214237		88.155		67.385		DMIYNVSWNRNGSLICTASKDKKVRVIDPRK		NGSLI	C	TASK		2		-0.52706		1.10064		1.16915		0.225538		0.138337
C9JBI3	Phosphoserine phosphatase		PSPH		1.2998e-12		127.71		88.092		STVIREEGIDELAKICGVEDAVSEMTRRAMG		I	C	GVEDAVSEMTR		2		-1.1987		1.10002		1.17801		0.14716		0.137528
Q9UKD2	mRNA turnover protein 4 homolog		MRTO4		6.86029e-26		147.24		133.32		ALKRGVVTLLSDYEVCKEGDVLTPEQARVLK		GVVTLLSDYEV	C	K		2		0.067101		1.09834		1.22222		0.180231		0.135325
P51858	Hepatoma-derived growth factor		HDGF		8.23445e-42		155.49		117.84		PTVKASGYQSSQKKSCVEEPEPEPEAAEGDG		S	C	VEEPEPEPEAAEGDGDKK		3		-0.4848		1.09646		1.05133		0.251715		0.132857
G3V213	Adenylate kinase 2		AK2		3.69641e-07		127.02		127.02		EMVVELIEKNLETPLCKNGFLLDGFPRTVRQ		NLETPL	C	K		2		0.21553		1.09621		1.20204		0.173769		0.132529
H7C331	Serologically defined colon cancer antigen 3		SDCCAG3		4.54138e-08		122.55		71.085		QAQVSNFQRENEALRCGQGASLTVVKQNADV			C	GQGASLTVVK		2		-0.81538		1.09544		1.22416		0.207566		0.131509
P26196	Probable ATP-dependent RNA helicase DDX6		DDX6		2.60858e-05		81.017		81.017		RVFHDFRNGLCRNLVCTDLFTRGIDIQAVNV		NLV	C	TDLFTR		2		0.5321		1.09538		1.09484		0.0847546		0.131427
P55072	Transitional endoplasmic reticulum ATPase		VCP		4.10121e-21		139.66		43.03		PGCGKTLLAKAIANECQANFISIKGPELLTM		AIANE	C	QANFISIK		3		-1.0351		1.09469		1.1373		0.149914		0.130517
Q9H2G2	STE20-like serine/threonine-protein kinase		SLK		2.02854e-19		162.26		162.26		QHQKHENQMRDLQLQCEANVRELHQLQNEKC		DLQLQ	C	EANVR		2		-0.18706		1.09346		1.18448		0.136718		0.128901
P07900	Heat shock protein HSP 90-alpha		HSP90AA1		1.98375e-61		190.55		52.72		HGLEVIYMIEPIDEYCVQQLKEFEGKTLVSV		KHGLEVIYMIEPIDEY	C	VQQLK		3		-0.29777		1.09166		1.00933		0.168972		0.12652
Q8WXX5	DnaJ homolog subfamily C member 9		DNAJC9		7.77223e-15		112.34		65.231		_________MGLLDLCEEVFGTADLYRVLGV		GLLDL	C	EEVFGTADLYR		2		-0.26927		1.09146		1.08387		0.0682772		0.126266
E5RJX2	40S ribosomal protein S20		RPS20		0.00132335		107.32		58.782		RITLTSRNVKSLEKVCADLIRGAKEKNLKVK		V	C	ADLIR		2		-0.68149		1.09144		1.19384		0.160622		0.126231
A0A087WY61	Nuclear mitotic apparatus protein 1		NUMA1		2.06026e-78		252.2		44.132		REKAELSRKVEELQACVETARQEQHEAQAQV		KVEELQA	C	VETAR		3		1.1543		1.091		1.03038		0.162923		0.125646
G3V4C6	UPF0568 protein C14orf166		C14orf166		1.27464e-10		107.65		55.575		RKLTALDYHNPAGFNCKDETEFRNFIVWLED		LTALDYHNPAGFN	C	KDETEFR		4		-0.33821		1.09057		1.11827		0.276645		0.125077
R4GMT0	Alpha-centractin		ACTR1A		1.53206e-42		171.71		60.253		SSSEFEIVKAIKERACYLSINPQKDETLETE		A	C	YLSINPQKDETLETEK		3		0.52293		1.0905		1.05244		0.0540622		0.124993
P60981	Destrin		DSTN		9.43378e-06		114.28		114.28		KRKKAVIFCLSADKKCIIVEEGKEILVGDVG			C	IIVEEGK		2		0.93971		1.09045		1.2255		0.222511		0.124926
E9PPH5	Acidic leucine-rich nuclear phosphoprotein 32 family member E		ANP32E		9.17626e-43		180.27		58.814		ALQNLKNLKSLDLFNCEITNLEDYRESIFEL		SLDLFN	C	EITNLEDYR		3		1.0925		1.09039		1.08958		0.0730494		0.124844
Q9ULX6	A-kinase anchor protein 8-like		AKAP8L		7.77887e-12		145.99		115.57		GVYGSGGERYDSYESCDSRAVLSERDLYRSG		YDSYES	C	DSR		2		0.089819		1.09019		1.14316		0.199551		0.124582
P00492	Hypoxanthine-guanine phosphoribosyltransferase		HPRT1		3.11107e-09		52.721		47.286		VVISDDEPGYDLDLFCIPNHYAEDLERVFIP		SPGVVISDDEPGYDLDLF	C	IPNHYAEDLER		3		-0.30658		1.08996		1.15261		0.160943		0.124273
I6L9B1	Band 4.1-like protein 2		EPB41L2		1.08206e-05		104.05		48.998		FKLPNHRAAKRLWKVCVEHHTFYRLVSPEQP		V	C	VEHHTFYR		3		-0.37489		1.08963		1.12327		0.175016		0.12384
D6RB09	40S ribosomal protein S3a		RPS3A		4.30195e-06		127.02		72.23		HVDVKTTDGYLLRLFCVGFTKKRNNQIRKTS		LF	C	VGFTK		2		-0.21098		1.08872		1.19163		0.206254		0.122637
J3KR97	Tubulin-specific chaperone D		TBCD		0.000176559		70.889		49.298		DVKQSKMAEFLDWSLCNLARSSFQTMQGVIT		MAEFLDWSL	C	NLAR		2		0.92528		1.08871		1.10143		0.201684		0.122616
F8VQQ8	Ubiquitin-conjugating enzyme E2 N		UBE2N		0.00151823		89.55		67.032		MTKIYHPNVDKLGRICLDILKDKWSPALQIR		I	C	LDILK		2		0.4932		1.08836		1.11896		0.185276		0.12216
E9PJ21	Hypoxia up-regulated protein 1		HYOU1		1.0538e-09		115.12		115.12		VDFKAKVTRVEFEELCADLFERVPGPVQQAL		VEFEEL	C	ADLFER		2		-0.95567		1.08678		1.03443		0.129297		0.120057
P04083	Annexin A1		ANXA1		7.93276e-50		171.79		171.79		NDIKAFYQKMYGISLCQAILDETKGDYEKIL		MYGISL	C	QAILDETKGDYEK		3		-0.44662		1.08668		1.06604		0.187477		0.119922
J3QSB5	60S ribosomal protein L36		RPL36		3.37637e-27		175.41		70.942		LTKHTKFVRDMIREVCGFAPYERRAMELLKV		EV	C	GFAPYER		2		2.1147		1.08667		1.15506		0.156686		0.119919
J3KPG2	Translationally-controlled tumor protein		TPT1		3.81078e-05		101.72		81.296		TPYMIFFKDGLEMEKC_______________		DGLEMEK	C			2		0.073643		1.0861		1.10273		0.0529761		0.119157
H0YA96	Heterogeneous nuclear ribonucleoprotein D0		HNRNPD		4.42351e-17		133.16		81.632		IELPMDNKTNKRRGFCFITFKEEEPVKKIME		GF	C	FITFKEEEPVKK		2		1.5107		1.08603		1.12992		0.102904		0.119062
P05141	ADP/ATP translocase 2		SLC25A5		3.68481e-94		235.73		213.49		SGRKGTDIMYTGTLDCWRKIARDEGGKAFFK		KGTDIMYTGTLD	C	WR		2		-0.62683		1.08544		1.09863		0.20398		0.118277
A0A087WUK2	Heterogeneous nuclear ribonucleoprotein D-like		HNRNPDL		3.88577e-28		153.39		113.01		IELPMDTKTNERRGFCFITYTDEEPVKKLLE		RGF	C	FITYTDEEPVKK		3		0.85442		1.0853		1.13922		0.129579		0.118088
H0YA96	Heterogeneous nuclear ribonucleoprotein D0		HNRNPD		2.10871e-17		157.78		134.57		KDLKDYFSKFGEVVDCTLKLDPITGRSRGFG		FGEVVD	C	TLK		2		-0.13213		1.08502		1.13029		0.190033		0.117719
Q15785	Mitochondrial import receptor subunit TOM34		TOMM34		0.000310822		79.116		79.116		LCSNLESATYSNRALCYLVLKQYTEAVKDCT		AL	C	YLVLK		2		0.52513		1.08471		1.18328		0.17352		0.117315
P00441	Superoxide dismutase [Cu-Zn]		SOD1		1.02184e-162		247.94		217.93		DVSIEDSVISLSGDHCIIGRTLVVHEKADDL		HVGDLGNVTADKDGVADVSIEDSVISLSGDH	C	IIGR		4		-0.09549		1.08445		1.03921		0.250217		0.116958
Q9UBI6	Guanine nucleotide-binding protein G(I)/G(S)/G(O) subunit gamma-12		GNG12		3.21774e-13		110.25		110.25		ERIKVSKASADLMSYCEEHARSDPLLIGIPT		ASADLMSY	C	EEHAR		3		0.017958		1.08443		1.17349		0.146546		0.11693
F5H1S8	Malectin		MLEC		2.65288e-08		93.424		66.022		LYIEFVKGYYDNPKVCALYIMAGTVDDVPKL		V	C	ALYIMAGTVDDVPK		2		1.0856		1.08433		1.12262		0.181932		0.116807
P62280	40S ribosomal protein S11		RPS11		5.63513e-20		150.81		79.201		KTPKEAIEGTYIDKKCPFTGNVSIRGRILSG			C	PFTGNVSIR		2		0.50234		1.08417		1.16669		0.169754		0.116593
K7EMD0	Proteasome activator complex subunit 3		PSME3		4.30529e-65		230.54		191.01		DGLDGPTYKKRRLDECEEAFQGTKVFVMPNG		RLDE	C	EEAFQGTK		2		-0.91308		1.08353		1.14478		0.136143		0.115736
Q15637	Splicing factor 1		SF1		1.39928e-30		176.62		81.676		SSETRSITNTTVCTKCGGAGHIASDCKFQRP			C	GGAGHIASDCK		3		-0.92384		1.08348		1.05414		0.278544		0.115673
P09622	Dihydrolipoyl dehydrogenase		DLD		1.09213e-12		129.37		84.365		LALEYGASCEDIARVCHAHPTLSEAFREANL		V	C	HAHPTLSEAFR		3		0.62444		1.08341		1.13207		0.111365		0.115579
B7Z7P8	Eukaryotic peptide chain release factor subunit 1		ETF1		5.09636e-10		119.53		119.53		IGRYFDEISQDTGKYCFGVEDTLKALEMGAV		Y	C	FGVEDTLK		2		0.35085		1.08317		1.18811		0.189801		0.115257
C9JXB8	60S ribosomal protein L24		RPL24		6.29242e-15		164.71		125.47		YARTDGKVFQFLNAKCESAFLSKRNPRQINW			C	ESAFLSK		2		-0.42532		1.08289		1.2076		0.205908		0.114891
Q6NUK1	Calcium-binding mitochondrial carrier protein SCaMC-1		SLC25A24		7.91119e-08		96.23		75.89		RLAVGKTGQYSGIYDCAKKILKHEGLGAFYK		TGQYSGIYD	C	AK		2		1.0328		1.0818		1.11863		0.224296		0.113432
A6NGJ0	Dynein light chain Tctex-type 3		DYNLT3		0.000139341		70.552		60.102		THLVKLGKAYKYIVTCAVVQKSAYGFHTASS		YIVT	C	AVVQK		2		-2.7263		1.08176		1.10605		0.163001		0.113382
A0A087WXZ3	YTH domain-containing family protein 2		YTHDF2		1.07848e-06		86.911		86.911		YSEDDIHRSIKYNIWCSTEHGNKRLDAAYRS		YNIW	C	STEHGNK		2		-0.81148		1.08134		1.19524		0.206998		0.112821
K7EJE8	Lon protease homolog		LONP1		1.07634e-06		121.64		121.64		LAIAERYLVPQARALCGLDESKAKLSSDVLT		AL	C	GLDESK		2		0.20371		1.08129		1.19763		0.19198		0.112748
P24534	Elongation factor 1-beta		EEF1B2		6.26046e-07		113.22		113.22		KLVPVGYGIKKLQIQCVVEDDKVGTDMLEEQ		LQIQ	C	VVEDDK		2		0.40453		1.0809		1.04523		0.159537		0.112239
P06748	Nucleophosmin		NPM1		3.27105e-37		143.47		53.998		DMDMSPLRPQNYLFGCELKADKDYHFKVDND		MEDSMDMDMSPLRPQNYLFG	C	ELK		3		3.5915		1.07905		1.05945		0.0981677		0.109758
F5GX11	Proteasome subunit alpha type-1		PSMA1		0.000833738		121.68		121.68		IGISIAGLTADARLLCNFMRQECLDSRFVFD		LL	C	NFMR		2		-0.68341		1.07891		1.20798		0.19431		0.109576
I6L8B7	Fatty acid-binding protein, epidermal		FABP5		5.04209e-17		136.3		103.11		KDGKLVVECVMNNVTCTRIYEKVE_______		LVVE	C	VMNNVTCTR		3		-0.49415		1.07874		1.04668		0.163757		0.109349
F6UJC5	Spliceosome RNA helicase DDX39B		DDX39B		8.90491e-20		158.57		118.67		KSLNLKHIKHFILDECDKMLEQLDMRRDVQE		HFILDE	C	DK		2		-0.26363		1.07872		1.16717		0.195617		0.109321
Q6PI48	Aspartate--tRNA ligase		DARS2		0.000120234		64.945		64.945		APPHGGIALGLDRLICLVTGSPSIRDVIAFP		LI	C	LVTGSPSIR		2		1.1718		1.07864		1.09578		0.346978		0.109207
P22626	Heterogeneous nuclear ribonucleoproteins A2/B1		HNRNPA2B1		1.78374e-12		142.19		63.79		ESLRNYYEQWGKLTDCVVMRDPASKRSRGFG		LTD	C	VVMRDPASK		3		-0.093385		1.07858		1.11403		0.181435		0.109132
E9PEB5	Far upstream element-binding protein 1		FUBP1		2.37263e-36		171.76		64.565		KIQIAPDSGGLPERSCMLTGTPESVQSAKRL		S	C	MLTGTPESVQSAK		2		-0.197		1.07837		1.0564		0.238278		0.10885
E9PDW2	Succinyl-CoA:3-ketoacid coenzyme A transferase 1		OXCT1		3.26945e-05		75.739		71.085		LWEGLTVDDVQKSTGCDFAVSPKLMPMQQIA		STG	C	DFAVSPK		2		0.60173		1.078		1.17953		0.184874		0.108357
H0YKT8	Proteasome subunit beta type		PSMA4		2.59468e-22		117.4		47.714		VFFSEKIYKLNEDMACSVAGITSDANVLTNE		LNEDMA	C	SVAGITSDANVLTNELR		3		-0.58206		1.07712		1.10895		0.126753		0.107177
Q12765	Secernin-1		SCRN1		1.41604e-23		179.19		179.19		IGKYWAAEKVTEGVRCICSQLSLTTKMDAEH			C	ICSQLSLTTK		2		-0.39338		1.07679		1.10739		0.111494		0.106734
E7EPB3	60S ribosomal protein L14		RPL14		1.52366e-39		195.51		55.353		DGPCTQVRRQAMPFKCMQLTDFILKFPHSAH			C	MQLTDFILK		2		0.82294		1.07646		1.0847		0.25715		0.106289
H0YE58	Elongation factor 1-delta		EEF1D		5.65432e-37		139.46		78.378		VKPWDDETDMAQLEACVRSIQLDGLVWGASK		SSILLDVKPWDDETDMAQLEA	C	VR		3		0.3423		1.07629		0.982546		0.167649		0.106069
E7EX29	14-3-3 protein zeta/delta		YWHAZ		1.80191e-30		171.99		92.039		AREYREKIETELRDICNDVLSLLEKFLIPNA		DI	C	NDVLSLLEK		2		-0.2781		1.07606		1.10457		0.106672		0.105759
P04083	Annexin A1		ANXA1		0.000988065		131.04		64.803		MNKVLDLELKGDIEKCLTAIVKCATSKPAFF			C	LTAIVK		2		0.028578		1.0759		1.12353		0.206097		0.105544
E9PBF6	Lamin-B1		LMNB1		1.29819e-27		162.37		46.159		DTARERAKLQIELGKCKAEHDQLLLNYAKKE			C	KAEHDQLLLNYAK		4		-0.71004		1.07559		1.13066		0.17025		0.105124
F8VVM2	Phosphate carrier protein		SLC25A3		0.00347393		91.584		46.663		PLWMRQIPYTMMKFACFERTVEALYKFVVPK		FA	C	FER		2		0.84394		1.07514		1.19172		0.194905		0.104525
P00558	Phosphoglycerate kinase 1		PGK1		1.71487e-07		121.09		71.379		TNNQRIKAAVPSIKFCLDNGAKSVVLMSHLG		F	C	LDNGAK		2		-0.86938		1.07479		1.1671		0.167007		0.104048
P42166	Lamina-associated polypeptide 2, alpha		TMPO		0.00185106		69.998		45.081		GQLQKLASERNLFISCKSSHDRCLEKSSSSS		NLFIS	C	K		2		0.082945		1.07467		1.15204		0.203097		0.103899
Q9Y305	Acyl-coenzyme A thioesterase 9		ACOT9		1.32428e-11		141.08		68.536		NAVWMENSKLKSLEICHPQERNIFNRIFGGF		SLEI	C	HPQER		3		-0.60807		1.07444		1.11549		0.124212		0.103583
Q9NUJ1	Mycophenolic acid acyl-glucuronide esterase		ABHD10		1.57563e-08		85.676		74.464		LSYMNGTKALAIEEFCKSLGHACIRFDYSGV		ALAIEEF	C	K		2		0.68032		1.07434		1.1428		0.0991328		0.103454
P61981	14-3-3 protein gamma		YWHAG		6.64157e-40		217.14		80.706		CQDVLSLLDNYLIKNCSETQYESKVFYLKMK		N	C	SETQYESK		2		0.11666		1.074		1.06921		0.153852		0.102989
F5GYN4	Ubiquitin thioesterase OTUB1		OTUB1		9.80225e-12		144.17		69.672		HKKYSYIRKTRPDGNCFYRAFGFSHLEALLD		TRPDGN	C	FYR		3		-0.92204		1.07385		1.07236		0.083173		0.102788
G3V295	Proteasome subunit alpha type		PSMA6		8.70063e-07		88.338		65.179		NWKYKYGYEIPVDMLCKRIADISQVYTQNAE		YGYEIPVDML	C	K		2		0.64495		1.07339		1.1665		0.143719		0.102177
Q12904	Aminoacyl tRNA synthase complex-interacting multifunctional protein 1		AIMP1		2.63026e-24		130.56		112.55		KIWEQIQPDLHTNDECVATYKGVPFEVKGKG		IWEQIQPDLHTNDE	C	VATYK		3		0.50691		1.07324		1.07819		0.0817179		0.101967
E9PNE6	Heat shock cognate 71 kDa protein		HSPA8		2.48586e-36		140.35		118.19		SKGPAVGIDLGTTYSCVGVFQHGKVEIIAND		GPAVGIDLGTTYS	C	VGVFQHGK		3		-0.20685		1.07298		1.15352		0.126071		0.101619
P13010	X-ray repair cross-complementing protein 5		XRCC5		2.93504e-05		104.21		67.032		PTTKIPNPRFQRLFQCLLHRALHPREPLPPI		LFQ	C	LLHR		2		0.43708		1.07296		0.989115		0.122959		0.101598
P48637	Glutathione synthetase		GSS		9.75479e-45		209.67		209.67		NWEARLLLERSHAAKCPDIATQLAGTKKVQQ			C	PDIATQLAGTK		2		-0.62137		1.07291		1.11673		0.102122		0.101529
P22102	Trifunctional purine biosynthetic protein adenosine-3		GART		4.86238e-50		170.61		170.61		NTAISISDHTALAQFCKEKKIEFVVVGPEAP		ISNTAISISDHTALAQF	C	K		3		0.59995		1.07281		1.02128		0.21896		0.101397
P49773	Histidine triad nucleotide-binding protein 1		HINT1		4.36083e-15		146.23		54.198		DDESLLGHLMIVGKKCAADLGLNKGYRMVVN		K	C	AADLGLNK		3		-0.97437		1.07209		1.08442		0.205339		0.100429
Q92688	Acidic leucine-rich nuclear phosphoprotein 32 family member B		ANP32B		6.16534e-64		202.01		46.892		PLKKLECLKSLDLFNCEVTNLNDYRESVFKL		SLDLFN	C	EVTNLNDYR		2		-0.64113		1.07181		1.05166		0.0460179		0.10005
P00492	Hypoxanthine-guanine phosphoribosyltransferase		HPRT1		1.69458e-16		127.56		58.098		RDVMKEMGGHHIVALCVLKGGYKFFADLLDY		EMGGHHIVAL	C	VLK		3		-0.021864		1.07139		1.08097		0.104775		0.0994795
P62316	Small nuclear ribonucleoprotein Sm D2		SNRPD2		2.43914e-77		266.91		90.827		VLTQSVKNNTQVLINCRNNKKLLGRVKAFDR		NNTQVLIN	C	R		2		-0.072003		1.07119		1.11966		0.168114		0.099212
Q53GQ0	Estradiol 17-beta-dehydrogenase 12		HSD17B12		9.11285e-10		126.19		115		DNVIKKMININILSVCKMTQLVLPGMVERSK		MININILSV	C	K		2		-1.0479		1.07113		1.02515		0.140979		0.0991342
P08574	Cytochrome c1, heme protein		CYC1		2.55598e-60		181.85		136.64		RHGGEDYVFSLLTGYCEPPTGVSLREGLYFN		HGGEDYVFSLLTGY	C	EPPTGVSLR		3		-1.5075		1.07086		1.15405		0.161659		0.0987663
P27797	Calreticulin		CALR		2.32186e-113		271.56		181.71		TLVVQFTVKHEQNIDCGGGYVKLFPNSLDQT		HEQNID	C	GGGYVK		2		0.44093		1.07067		1.11084		0.11687		0.0985119
P49327	Fatty acid synthase		FASN		1.19562e-92		202.97		105.22		LVNCLRREPGGNRLRCVLLSNLSSTSHVPEV			C	VLLSNLSSTSHVPEVDPGSAELQK		4		0.047763		1.07009		1.22132		0.243421		0.0977278
P61586	Transforming protein RhoA		RHOA		4.48183e-08		101.89		98.407		GRDMANRIGAFGYMECSAKTKDGVREVFEMA		IGAFGYME	C	SAK		2		-0.7746		1.07008		1.04421		0.0822672		0.09772
P10809	60 kDa heat shock protein		HSPD1		8.4447e-55		225.33		209.11		GYISPYFINTSKGQKCEFQDAYVLLSEKKIS			C	EFQDAYVLLSEK		2		-0.17228		1.06893		1.0991		0.187766		0.0961683
E7EQ12	Calpastatin		CAST		7.80988e-19		135.08		135.08		EESKAAAPAPVSEAVCRTSMCSIQSAPPEPA		AAAPAPVSEAV	C	R		2		1.09		1.06866		1.11117		0.0748742		0.0957994
Q99615	DnaJ homolog subfamily C member 7		DNAJC7		7.56344e-28		159.18		78.964		TVNSKLRKLDDAIEDCTNAVKLDDTYIKAYL		LDDAIED	C	TNAVK		2		0.96098		1.06855		1.06472		0.146753		0.0956582
P62906	60S ribosomal protein L10a		RPL10A		8.19552e-65		210.34		101.42		GTVRLKSTPRPKFSVCVLGDQQHCDEAKAVD		FSV	C	VLGDQQHCDEAK		2		0.83347		1.06827		1.102		0.126843		0.0952725
Q08211	ATP-dependent RNA helicase A		DHX9		8.69505e-05		85.676		69.812		____MGDVKNFLYAWCGKRKMTPSYEIRAVG		NFLYAW	C	GK		2		0.48569		1.06825		1.02531		0.354806		0.0952494
B4DJC3	Histone H2A		H2AFY		5.2614e-15		135.8		69.672		GADKCEELLEKTVKNCLALADDKKLKSIAFP		N	C	LALADDKK		3		0.73142		1.0678		1.11771		0.1298		0.0946416
P25398	40S ribosomal protein S12		RPS12		7.08547e-15		146.36		97.472		KIDREGKPRKVVGCSCVVVKDYGKESQAKDV		VVG	C	SCVVVK		2		0.95052		1.06757		1.1091		0.260285		0.0943289
D6RD77	OCIA domain-containing protein 2		OCIAD2		0.00290348		55.37		52.482		KDAHFPPPSKQSLLFCPKSKLHIHRAEISKI		QSLLF	C	PK		2		0.61885		1.0674		1.07678		0.0556485		0.0941045
F8VZ49	Heterogeneous nuclear ribonucleoprotein A1		HNRNPA1		4.03847e-93		270.2		66.708		DKIVIQKYHTVNGHNCEVRKALSKQEMASAS		YHTVNGHN	C	EVR		4		0.7358		1.06708		1.09245		0.162279		0.0936627
P49721	Proteasome subunit beta type-2		PSMB2		0.000143382		96.51		89.123		SPTAAANFTRRNLADCLRSRTPYHVNLLLAG		NLAD	C	LR		2		0.30795		1.06703		1.14446		0.120774		0.0936006
H7C118	Protein phosphatase 1 regulatory subunit 7		PPP1R7		8.91928e-24		163.51		163.51		LKKVKTLCLRQNLIKCIENLEELQSLRELDL			C	IENLEELQSLR		2		-0.51983		1.06702		1.0825		0.0367636		0.0935914
P20073	Annexin A7		ANXA7		3.27499e-21		169.57		164.72		ILCTRTNQEIREIVRCYQSEFGRDLEKDIRS			C	YQSEFGR		2		-0.82208		1.06701		1.17915		0.173912		0.0935787
D6RD63	COP9 signalosome complex subunit 4		COPS4		9.25468e-23		151.99		78.401		VHESERLEALKHALHCTILASAGQQRSRMLA		HALH	C	TILASAGQQR		3		1.313		1.06675		1.13878		0.133015		0.0932179
P55060	Exportin-2		CSE1L		5.77404e-06		122.19		122.19		LLTLLEKSQDNVIKVCASVTFKNYIKRNWRI		V	C	ASVTFK		2		-0.28042		1.06661		1.2444		0.295448		0.0930295
Q5T8U2	60S ribosomal protein L7a		RPL7A		7.95243e-05		81.296		81.296		VVFLPALCRKMGVPYCIIKGKARLGRLVHRK		MGVPY	C	IIK		2		-0.24711		1.06631		1.09013		0.21685		0.0926257
M0QYS1	60S ribosomal protein L13a		RPL13A		1.46529e-108		278.37		215.71		VAKQVLLGRKVVVVRCEGINISGNFYRNKLK			C	EGINISGNFYR		2		-0.51496		1.06615		1.07249		0.102135		0.0924097
E7EPB3	60S ribosomal protein L14		RPL14		5.14204e-19		153.95		127.51		IVDVIDQNRALVDGPCTQVRRQAMPFKCMQL		ALVDGP	C	TQVR		2		0.88754		1.06612		1.09765		0.111746		0.0923642
G3V295	Proteasome subunit alpha type		PSMA6		3.95962e-22		171.26		73.082		INQGGLTSVAVRGKDCAVIVTQKKVPDKLLD		GKD	C	AVIVTQK		3		0.26304		1.06605		1.09583		0.187713		0.0922814
Q9BUH6	Uncharacterized protein C9orf142		C9orf142		2.27672e-12		131.17		116.24		PDPQRGGPGPGVRRRCPGESLINPGFKSKKP			C	PGESLINPGFK		2		1.2864		1.0656		1.05221		0.0498548		0.0916641
P31949	Protein S100-A11		S100A11		1.61367e-29		193.83		193.83		___MAKISSPTETERCIESLIAVFQKYAGKD			C	IESLIAVFQK		2		-0.83079		1.0655		1.05649		0.2097		0.0915294
E9PPZ7	FACT complex subunit SSRP1		SSRP1		3.06153e-63		214.18		214.18		VLSKADVIQATGDAICIFRELQCLTPRGRYD		ADVIQATGDAI	C	IFR		2		0.16337		1.06548		1.06824		0.177206		0.0914978
Q96CX2	BTB/POZ domain-containing protein KCTD12		KCTD12		2.69279e-32		182.07		182.07		IVELNVGGQVYVTRRCTVVSVPDSLLWRMFT			C	TVVSVPDSLLWR		2		1.0506		1.06511		1.07349		0.358926		0.0910033
H7C106	Reticulon		RTN4		8.03009e-37		178.22		87.083		ELVQKYSNSALGHVNCTIKELRRLFLVDDLV		YSNSALGHVN	C	TIK		3		0.1318		1.06506		1.07131		0.118572		0.0909319
H7C3A1	Serrate RNA effector molecule homolog		SRRT		0.00156232		60.91		60.91		RNIAPNISRAEIISLCKRYPGFMRVALSEPQ		AEIISL	C	K		2		0.42705		1.06502		1.16081		0.197678		0.0908797
Q9Y2Q5	Ragulator complex protein LAMTOR2		LAMTOR2		1.55057e-06		115.78		115.78		NQAFNEDNLKFILMDCMEGRVAITRVANLLL		FILMD	C	MEGR		2		-0.71831		1.06487		1.05917		0.100283		0.0906783
J3QRS9	BUB3-interacting and GLEBS motif-containing protein ZNF207		ZNF207		0.00534801		61.325		47.403		DEKILIQHQKAKHFKCHICHKKLYTGPGLAI			C	HICHK		3		0.52888		1.06461		0.937321		0.270369		0.0903298
Q01518	Adenylyl cyclase-associated protein 1		CAP1		9.15038e-23		190.88		121.73		VIEDTELKQVAYIYKCVNTTLQIKGKINSIT			C	VNTTLQIK		2		-0.54757		1.06453		1.1957		0.192565		0.0902112
K7EJR3	26S proteasome non-ATPase regulatory subunit 8		PSMD8		0.00131239		102.71		73.324		RKDIPSFERYMAQLKCYYFDYKEQLPESAYM			C	YYFDYK		2		0.3132		1.06402		1.07777		0.229457		0.089525
P05455	Lupus La protein		SSB		1.11199e-42		179.81		129.05		ENGDNEKMAALEAKICHQIEYYFGDFNLPRD		I	C	HQIEYYFGDFNLPR		2		-0.17165		1.06398		1.09533		0.0725554		0.0894743
J3KTL2	Serine/arginine-rich splicing factor 1		SRSF1		3.82703e-12		126.48		84.169		SWQDLKDHMREAGDVCYADVYRDGTGVVEFV		EAGDV	C	YADVYR		2		0.17557		1.06376		1.05747		0.101205		0.0891724
E5RI46	Ras GTPase-activating protein-binding protein 1		G3BP1		8.17505e-70		229.95		71.085		QKEIHRKVMSQNFTNCHTKIRHVDAHATLND		VMSQNFTN	C	HTK		3		-0.06519		1.06372		1.02988		0.181766		0.0891244
Q53GQ0	Estradiol 17-beta-dehydrogenase 12		HSD17B12		1.002e-53		200.55		200.55		TIYSATKTFVDFFSQCLHEEYRSKGVFVQSV		TFVDFFSQ	C	LHEEYR		2		-0.97879		1.06371		1.08942		0.0708773		0.0890984
E7ESE0	60S ribosomal protein L9		RPL9		4.78431e-58		190.24		63.727		GEKYIRRVRMRPGVACSVSQAQKDELILEGN		MRPGVA	C	SVSQAQK		2		0.81305		1.06321		1.09997		0.121848		0.088429
P62316	Small nuclear ribonucleoprotein Sm D2		SNRPD2		3.41709e-15		134.3		74.841		NNKKLLGRVKAFDRHCNMVLENVKEMWTEVP		H	C	NMVLENVK		3		-0.55615		1.0631		1.05957		0.201578		0.0882767
M0R117	60S ribosomal protein L18a		RPL18A		2.1956e-22		152.16		128.35		SQLKKMKKSSGEIVYCGQVFEKSPLRVKNFG		SSGEIVY	C	GQVFEK		2		-0.047187		1.06294		1.08221		0.0692422		0.0880579
J3KQ69	DNA replication licensing factor MCM3		MCM3		7.66833e-05		93.374		93.374		GDPSVAKSQLLRYVLCTAPRAIPTTGRGSSG		YVL	C	TAPR		2		-0.29938		1.06294		1.12657		0.109799		0.0880538
Q15050	Ribosome biogenesis regulatory protein homolog		RRS1		1.23733e-27		137.8		125.22		GNLLASDRNPPTGLRCAGPTPEAELQALARD			C	AGPTPEAELQALAR		2		2.0818		1.06285		1.04606		0.139788		0.0879331
Q15056	Eukaryotic translation initiation factor 4H		EIF4H		1.00906e-16		133.16		52.527		VRLVRDKDTDKFKGFCYVEFDEVDSLKEALT		GF	C	YVEFDEVDSLK		2		-0.82944		1.06285		1.07477		0.200911		0.0879324
Q9UNE7	E3 ubiquitin-protein ligase CHIP		STUB1		0.00172427		48.091		40.352		QVDEKRKKRDIPDYLCGKISFELMREPCITP		DIPDYL	C	GK		2		0.98034		1.06282		1.04702		0.0849209		0.0878953
C9IZL7	Non-POU domain-containing octamer-binding protein		NONO		3.29284e-50		196.88		78.903		DNMPLRGKQLRVRFACHSASLTVRNLPQYVS		FA	C	HSASLTVR		2		1.5199		1.06277		1.05268		0.228917		0.0878282
B4DWR3	Prefoldin subunit 3		VBP1		2.99233e-09		128.27		85.533		TNSMETRFLLADNLYCKASVPPTDKVCLWLG		FLLADNLY	C	K		2		-0.020935		1.06214		1.07177		0.169745		0.0869697
Q99714	3-hydroxyacyl-CoA dehydrogenase type-2		HSD17B10		8.36526e-14		117.48		81.148		ALAKGKFGRVDVAVNCAGIAVASKTYNLKKG		VDVAVN	C	AGIAVASK		2		0.39102		1.06174		1.11082		0.157134		0.0864359
Q9UQ80	Proliferation-associated protein 2G4		PA2G4		1.10682e-06		93.374		51.066		RAFEDEKKARMGVVECAKHELLQPFNVLYEK		MGVVE	C	AK		2		2.6566		1.06166		0.978521		0.271259		0.086322
Q15637	Splicing factor 1		SF1		1.10733e-46		176.62		161.02		TVCTKCGGAGHIASDCKFQRPGDPQSAQDKA		SITNTTVCTKCGGAGHIASD	C	K		3		0.46094		1.06155		1.11167		0.188214		0.0861773
P62191	26S protease regulatory subunit 4		PSMC1		1.31028e-14		145.46		105.46		PDAASKLPLVTPHTQCRLKLLKLERIKDYLL		LPLVTPHTQ	C	R		2		0.64772		1.06114		1.12054		0.100747		0.085619
C9J384	Protein CMSS1		CMSS1		0.000184738		86.794		66.073		_____MQLVYKNPKECFLIQPKERKENTTKT		E	C	FLIQPK		2		1.8306		1.06068		1.14176		0.185166		0.084984
P36542	ATP synthase subunit gamma		ATP5C1		1.21675e-23		161.99		63.473		KKKHLLIGVSSDRGLCGAIHSSIAKQMKSEV		GL	C	GAIHSSIAK		3		-0.50922		1.0606		1.03483		0.298521		0.0848833
Q9BQ69	O-acetyl-ADP-ribose deacetylase MACROD1		MACROD1		6.90522e-06		101.3		45.653		DGCIHRAAGPLLTDECRTLQSCKTGKAKITG		AAGPLLTDE	C	R		2		-0.82812		1.05959		1.06675		0.169879		0.0835114
P00966	Argininosuccinate synthase		ASS1		2.31913e-09		88.565		59.372		KFAELVYTGFWHSPECEFVRHCIAKSQERVE		FAELVYTGFWHSPE	C	EFVR		3		-0.67076		1.05937		1.10826		0.186514		0.0832099
B1AHD1	NHP2-like protein 1		NHP2L1		3.72506e-15		119.46		70.783		QALGRACGVSRPVIACSVTIKEGSQLKQQIQ		A	C	GVSRPVIACSVTIK		3		0.2083		1.05927		1.05158		0.22591		0.0830734
E5RJR5	S-phase kinase-associated protein 1		SKP1		7.03112e-05		94.114		62.546		QAANYLDIKGLLDVTCKTVANMIKGKTPEEI		GLLDVT	C	K		2		-1.0188		1.05921		1.07126		0.0914756		0.0829933
Q9NZI8	Insulin-like growth factor 2 mRNA-binding protein 1		IGF2BP1		1.39688e-33		156.96		138.19		GAAEKAISVHSTPEGCSSACKMILEIMHKEA		AISVHSTPEG	C	SSACK		3		0.038852		1.05912		1.15924		0.183466		0.0828594
Q9BRX2	Protein pelota homolog		PELO		8.04952e-05		72.2		69.721		VVQAIQRHIHFDVVKCILVASPGFVREQFCD			C	ILVASPGFVR		2		0.10694		1.05888		1.02737		0.0987889		0.0825327
O14617	AP-3 complex subunit delta-1		AP3D1		1.69498e-27		134.25		48.405		LLVKKGENSVSVDGKCSDSTLLSNLLEEMKA			C	SDSTLLSNLLEEMK		2		-1.5352		1.05887		1.07986		0.0365984		0.0825233
A0A0A6YYC3	Putative RNA-binding protein Luc7-like 2		LUC7L2		3.43124e-22		172.76		85.742		RRSSKERFRDQDLASCDRDRSSRDRSPRDRD		FRDQDLAS	C	DRDR		3		-1.412		1.05872		1.07323		0.119223		0.0823178
H0YN26	Acidic leucine-rich nuclear phosphoprotein 32 family member A		ANP32A		6.16534e-64		202.01		42.705		PLKKLENLKSLDLFNCEVTNLNDYRENVFKL		SLDLFN	C	EVTNLNDYRENVFK		3		-0.84037		1.0587		1.04496		0.0307876		0.0822964
J3KPG2	Translationally-controlled tumor protein		TPT1		7.17246e-24		158.86		61.265		MFSDIYKIREIADGLCLEVEGKMVSRTEGNI		IREIADGL	C	LEVEGK		3		0.18155		1.05849		0.99958		0.0969407		0.0820058
P07900	Heat shock protein HSP 90-alpha		HSP90AA1		4.05388e-10		83.723		83.723		KVEKVVVSNRLVTSPCCIVTSTYGWTANMER		LVTSP	C	CIVTSTYGWTANMER		3		-0.21202		1.05848		1.03657		0.0983932		0.0819962
P50395	Rab GDP dissociation inhibitor beta		GDI2		5.20402e-28		154.65		154.65		HALALYRTDDYLDQPCYETINRIKLYSESLA		TDDYLDQP	C	YETINR		2		-1.3101		1.05836		1.02638		0.108703		0.0818256
O75348	V-type proton ATPase subunit G 1		ATP6V1G1		2.68218e-48		186.69		63.29		EFKAKEAAALGSRGSCSTEVEKETQEKMTIL		GS	C	STEVEKETQEK		3		-0.12163		1.05814		1.05359		0.0740815		0.0815307
K7EQ55	DAZ-associated protein 1		DAZAP1		6.73338e-10		97.904		49.595		NSKSNKIFVGGIPHNCGETELREYFKKFGVV		IFVGGIPHN	C	GETELR		2		0.06809		1.05796		1.08961		0.0688665		0.0812825
G3V295	Proteasome subunit alpha type		PSMA6		1.19236e-05		99.283		61.815		EQGPQVYKCDPAGYYCGFKATAAGVKQTEST			C	DPAGYYCGFK		3		-0.10494		1.05788		1.00289		0.187292		0.0811776
Q9Y277	Voltage-dependent anion-selective channel protein 3		VDAC3		3.19819e-23		172.17		140.48		DTGKASGNLETKYKVCNYGLTFTQKWNTDNT		V	C	NYGLTFTQK		2		0.39604		1.05699		1.13607		0.182255		0.0799642
P62829	60S ribosomal protein L23		RPL23		2.13803e-32		139.81		135.81		KFRISLGLPVGAVINCADNTGAKNLYIISVK		ISLGLPVGAVIN	C	ADNTGAK		2		-0.20081		1.05657		1.08932		0.129413		0.0793855
P31948	Stress-induced-phosphoprotein 1		STIP1		6.05437e-50		170.89		160.55		GNKALSVGNIDDALQCYSEAIKLDPHNHVLY		ALSVGNIDDALQ	C	YSEAIK		2		-0.30667		1.05599		1.07273		0.0500293		0.0785917
K7EMD6	Small glutamine-rich tetratricopeptide repeat-containing protein alpha		SGTA		7.96898e-37		186.17		121.56		AAYSKLGNYAGAVQDCERAICIDPAYSKAY_		LGNYAGAVQD	C	ER		2		-0.033219		1.05558		1.04561		0.0914435		0.078033
C9JXG8	Ran-specific GTPase-activating protein		RANBP1		7.84892e-37		146.25		102.16		DRAWVWNTHADFADECPKPELLAIRFLNAEN		AWVWNTHADFADE	C	PKPELLAIR		3		0.062717		1.05515		1.02608		0.212185		0.0774441
E5RI99	60S ribosomal protein L30		RPL30		1.45761e-52		192.54		159.18		NNIELGTACGKYYRVCTLAIIDPGDSDIIRS		V	C	TLAIIDPGDSDIIR		2		0.63171		1.05507		1.08015		0.0851711		0.0773415
P23396	40S ribosomal protein S3		RPS3		1.28194e-09		137.05		117.31		CYGVLRFIMESGAKGCEVVVSGKLRGQRAKS		G	C	EVVVSGK		2		0.017603		1.05504		1.0825		0.171348		0.0772948
X6RFL8	Ras-related protein Rab-14		RAB14		1.11607e-33		153.79		97.235		SCLLHQFTEKKFMADCPHTIGVEFGTRIIEV		FMAD	C	PHTIGVEFGTR		3		-0.19236		1.05446		1.03782		0.0257787		0.0765002
P49321	Nuclear autoantigenic sperm protein		NASP		3.18562e-92		262.54		47.712		AEEEKSVSGTDVQEECREKGGQEKQGEVIVS		SVSGTDVQEE	C	R		3		-0.23156		1.0542		1.06964		0.0631449		0.0761543
Q6YN16	Hydroxysteroid dehydrogenase-like protein 2		HSDL2		5.67811e-06		78.964		73.386		_____MLPNTGRLAGCTVFITGASRGIGKAI		LAG	C	TVFITGASR		2		0.94014		1.05414		1.14428		0.135613		0.0760636
P14625	Endoplasmin		HSP90B1		8.4394e-23		106.88		87.792		KGYEVIYLTEPVDEYCIQALPEFDGKRFQNV		KGYEVIYLTEPVDEY	C	IQALPEFDGK		3		0.39306		1.05392		0.986889		0.263741		0.0757687
P09936	Ubiquitin carboxyl-terminal hydrolase isozyme L1		UCHL1		4.7422e-05		99.755		57.047		TEREQGEVRFSAVALCKAA____________		FSAVAL	C	K		2		0.45415		1.05351		1.0654		0.240958		0.0752045
I3L3Q7	Complement component 1 Q subcomponent-binding protein		C1QBP		3.97227e-22		97.395		56.688		EVIKNDDGKKALVLDCHYPEDEVGQEDEAES		ALVLD	C	HYPEDEVGQEDEAESDIFSIR		3		3.6451		1.05296		1.04483		0.107364		0.0744485
P62633	Cellular nucleic acid-binding protein		CNBP		5.29407e-102		261.38		261.38		DICYRCGESGHLAKDCDLQEDACYNCGRGGH		D	C	DLQEDACYNCGR		2		-0.48224		1.05273		1.03531		0.0512315		0.0741414
P60953	Cell division control protein 42 homolog		CDC42		5.12988e-36		184.24		147.19		TIKCVVVGDGAVGKTCLLISYTTNKFPSEYV		T	C	LLISYTTNK		2		0.65013		1.05252		1.12923		0.161995		0.0738474
P33176	Kinesin-1 heavy chain		KIF5B		2.3569e-75		226.06		148.41		RVFQSSTSQEQVYNDCAKKIVKDVLEGYNGT		VFQSSTSQEQVYND	C	AK		2		0.42791		1.0524		1.01886		0.126101		0.0736783
E7EQ12	Calpastatin		CAST		2.55185e-65		235.31		235.31		KEVDEAKAKEEKLEKCGEDDETIPSEYRLKP			C	GEDDETIPSEYR		2		-0.28715		1.05231		1.04218		0.0614474		0.0735642
X6RJP6	Transgelin-2		TAGLN2		2.86453e-98		219.87		120.56		GRENFQNWLKDGTVLCELINALYPEGQAPVK		DGTVL	C	ELINALYPEGQAPVKK		3		1.0342		1.0523		1.01146		0.108629		0.0735444
Q9P258	Protein RCC2		RCC2		8.34517e-34		159.54		135.23		GQILPVPNVVVRDVACGANHTLVLDSQKRVF		DVA	C	GANHTLVLDSQK		2		0.2559		1.05224		1.0532		0.0638213		0.0734643
O00299	Chloride intracellular channel protein 1		CLIC1		1.49759e-14		135.83		122.52		ADCNLLPKLHIVQVVCKKYRGFTIPEAFRGV		LHIVQVV	C	K		2		-0.025568		1.05199		1.17162		0.202756		0.0731272
C9JXB8	60S ribosomal protein L24		RPL24		1.38071e-12		126.39		108.43		__________MKVELCSFSGYKIYPGHGRRY		VEL	C	SFSGYK		2		0.39664		1.05152		1.08988		0.171702		0.0724796
P62701	40S ribosomal protein S4, X		RPS4X		2.4484e-130		277.94		85.28		TGKITDFIKFDTGNLCMVTGGANLGRIGVIT		FDTGNL	C	MVTGGANLGR		3		-0.44393		1.05146		1.05089		0.0851729		0.0723926
A0A0C4DG89	Probable ATP-dependent RNA helicase DDX46		DDX46		9.9178e-05		67.385		67.385		SEQIAELKRGAEIIVCTPGRMIDMLAANSGR		GAEIIV	C	TPGR		2		0.73897		1.05144		1.02291		0.0673132		0.072365
Q9UBB4	Ataxin-10		ATXN10		4.95658e-12		122.39		119.21		RELRVEQESLLTAFRCGLQFLGNIASRNEDS			C	GLQFLGNIASR		2		0.72113		1.05119		1.09768		0.0974121		0.0720192
P49368	T-complex protein 1 subunit gamma		CCT3		2.01212e-14		122.63		82.663		SSITTKAISRWSSLACNIALDAVKMVQFEEN		WSSLA	C	NIALDAVK		2		1.3329		1.05114		0.948132		0.248184		0.0719615
F2Z393	Transaldolase		TALDO1		1.63664e-12		125.03		84.297		GASFRNTGEIKALAGCDFLTISPKLLGELLQ		ALAG	C	DFLTISPK		2		-0.32878		1.05089		1.08502		0.100965		0.0716143
F5GYN4	Ubiquitin thioesterase OTUB1		OTUB1		1.20811e-08		106.67		94.767		FFEHFIEGGRTVKEFCQQEVEPMCKESDHIH		EF	C	QQEVEPMCK		2		-0.40958		1.05057		1.02262		0.123171		0.0711758
Q5VVC8	60S ribosomal protein L11		RPL11		1.55177e-06		137.62		87.476		VRSFGIRRNEKIAVHCTVRGAKAEEILEKGL		IAVH	C	TVR		2		0.10869		1.05056		1.06901		0.176572		0.0711565
J3KNJ2	Eukaryotic translation initiation factor 3 subunit M		EIF3M		6.31997e-06		113.62		90.15		FHGMDKNTPVRYTVYCSLIKVAASCGAIQYI		YTVY	C	SLIK		2		0.36947		1.0501		1.1722		0.187016		0.0705239
Q8NAV1	Pre-mRNA-splicing factor 38A		PRPF38A		0.000275018		81.296		81.296		HVDEFIDELLHSERVCDIILPRLQKRYVLEE		V	C	DIILPR		2		-0.095846		1.04979		1.0213		0.120358		0.0700998
P52597	Heterogeneous nuclear ribonucleoprotein F		HNRNPF		9.01907e-18		148.96		148.96		GYGFTTDLFGRDLSYCLSGMYDHRYGDSEFT		DLSY	C	LSGMYDHR		2		-0.10187		1.04977		1.05181		0.110585		0.0700771
E9PG15	14-3-3 protein theta		YWHAQ		1.42749e-53		216.84		84.365		IKDYREKVESELRSICTTVLELLDKYLIANA		SI	C	TTVLELLDK		2		-0.16949		1.0497		1.07706		0.114738		0.0699747
Q99832	T-complex protein 1 subunit eta		CCT7		0.000250543		85.265		84.244		GERYNFFTGCPKAKTCTFILRGGAEQFMEET		T	C	TFILR		2		0.45495		1.04962		1.09534		0.146925		0.0698659
Q5T7N0	60S ribosomal protein L5		RPL5		1.62661e-07		90.379		63.691		ICQIAYARIEGDMIVCAAYAHELPKYGVKVG		IEGDMIV	C	AAYAHELPK		3		0.4586		1.04925		1.10244		0.144504		0.0693519
A0A087WUD3	Oligosaccharyltransferase complex subunit OSTC		OSTC		2.65567e-23		155.26		155.26		__METLYRVPFLVLECPNLKLKKPPWLHMPS		VPFLVLE	C	PNLK		2		0.73004		1.04912		1.03167		0.0684249		0.069178
E7EX29	14-3-3 protein zeta/delta		YWHAZ		1.74363e-05		85.716		44.863		AKLAEQAERYDDMAACMKSVTEQGAELSNEE		YDDMAA	C	MK		2		-0.087839		1.04907		1.07303		0.206526		0.0691141
P09936	Ubiquitin carboxyl-terminal hydrolase isozyme L1		UCHL1		1.32552e-69		183.09		64.761		VSPKVYFMKQTIGNSCGTIGLIHAVANNQDK		QTIGNS	C	GTIGLIHAVANNQDK		3		-0.058555		1.04882		1.04717		0.0995719		0.0687669
E7EUT5	Glyceraldehyde-3-phosphate dehydrogenase		GAPDH		1.6525e-282		379.44		324.81		AFRVPTANVSVVDLTCRLEKPAKYDDIKKVV		VPTANVSVVDLT	C	R		2		-0.058867		1.04864		1.06847		0.107363		0.068521
P49411	Elongation factor Tu		TUFM		6.39795e-108		261.35		48.527		HVEYSTAARHYAHTDCPGHADYVKNMITGTA		HYAHTD	C	PGHADYVK		3		0.36244		1.04804		1.02427		0.235079		0.0676981
P28331	NADH-ubiquinone oxidoreductase 75 kDa subunit		NDUFS1		0.000189985		70.26		43.761		KNPPKVLFLLGADGGCITRQDLPKDCFIIYQ		VLFLLGADGG	C	ITR		2		1.9119		1.0479		1.17044		0.207564		0.0675049
K7EL20	Eukaryotic translation initiation factor 3 subunit G		EIF3G		9.75343e-28		157.09		73.219		DDVSMTFITSKEDLNCQEEEDPMNKLKGQKI		EDLN	C	QEEEDPMNK		3		-0.15249		1.04771		1.08482		0.169076		0.0672461
M0R0Y3	RuvB-like 2		RUVBL2		4.15069e-18		132.25		110.84		ARDYDAMGSQTKFVQCPDGELQKRKEVVHTV		FVQ	C	PDGELQK		2		1.2709		1.04714		1.08756		0.122747		0.0664587
P52272	Heterogeneous nuclear ribonucleoprotein M		HNRNPM		7.11484e-06		119.29		81.296		TYVELLMDAEGKSRGCAVVEFKMEESMKKAA		G	C	AVVEFK		2		1.548		1.04714		1.05506		0.202183		0.0664523
P18669	Phosphoglycerate mutase 1		PGAM1		4.40072e-74		218.28		163.85		KDRRYADLTEDQLPSCESLKDTIARALPFWN		YADLTEDQLPS	C	ESLKDTIAR		3		-0.054997		1.04713		1.03876		0.0791259		0.0664466
O75083	WD repeat-containing protein 1		WDR1		4.00273e-07		121.5		46.819		SKPLHVIKGHSKSIQCLTVHKNGGKSYIYSG		SIQ	C	LTVHK		3		-0.27505		1.04707		1.12027		0.16084		0.0663536
E7EUT5	Glyceraldehyde-3-phosphate dehydrogenase		GAPDH		4.12704e-21		123.92		80.719		DNSLKIISNASCTTNCLAPLAKVIHDNFGIV		IISNAS	C	TTNCLAPLAK		3		0.015515		1.04701		1.06189		0.0798998		0.0662712
P14868	Aspartate--tRNA ligase, cytoplasmic		DARS		3.8667e-28		155.34		87.138		DVEGVVRKVNQKIGSCTQQDVELHVQKIYVI		IGS	C	TQQDVELHVQK		2		1.5051		1.04689		1.05071		0.105428		0.0661088
P28066	Proteasome subunit alpha type-5		PSMA5		2.93034e-50		175.33		78.674		GPQLFHMDPSGTFVQCDARAIGSASEGAQSS		GPQLFHMDPSGTFVQ	C	DAR		2		0.39915		1.04679		1.06404		0.073069		0.0659724
Q9UBE0	SUMO-activating enzyme subunit 1		SAE1		0.00246572		79.454		79.454		LDSSETTMVKKKVVFCPVKEALEVDWSSEKA		VVF	C	PVK		2		-0.71972		1.04659		1.1701		0.21328		0.065697
M0R0F0	40S ribosomal protein S5		RPS5		2.18339e-37		194.24		194.24		DVSPLRRVNQAIWLLCTGAREAAFRNIKTIA		VNQAIWLL	C	TGAR		2		-0.16946		1.04659		1.08226		0.133436		0.0656942
P31948	Stress-induced-phosphoprotein 1		STIP1		1.10389e-09		114.89		103.55		KAMDVYQKALDLDSSCKEAADGYQRCMMAQY		ALDLDSS	C	K		2		-0.92626		1.04647		1.07161		0.0959899		0.0655376
Q13242	Serine/arginine-rich splicing factor 9		SRSF9		9.17504e-10		120.57		120.57		SWQDLKDHMREAGDVCYADVQKDGVGMVEYL		EAGDV	C	YADVQK		2		0.12429		1.04633		1.0372		0.112702		0.0653404
P14174	Macrophage migration inhibitory factor		MIF		9.8515e-21		172.94		159.58		GKIGGAQNRSYSKLLCGLLAERLRISPDRVY		LL	C	GLLAER		2		-0.22322		1.04623		1.04981		0.100338		0.0652038
V9GZ37	Heat shock 70 kDa protein 1A/1B		HSPA1A		2.87325e-140		268.09		144.5		KGKISEADKKKVLDKCQEVISWLDANTLAEK			C	QEVISWLDANTLAEKDEFEHKR		4		0.24069		1.04621		1.0707		0.108639		0.065178
B4DV51	GTP-binding nuclear protein Ran		RAN		1.25792e-30		168.61		164.68		HRDLVRVCENIPIVLCGNKVDIKDRKVKAKS		V	C	ENIPIVLCGNK		2		0.090587		1.04572		1.05526		0.0712384		0.0644949
P43897	Elongation factor Ts		TSFM		2.99233e-09		128.27		104.05		KTGYSFVNCKKALETCGGDLKQAEIWLHKEA		ALET	C	GGDLK		2		0.14226		1.04571		1.15477		0.169993		0.0644888
D6RBT3	NADH dehydrogenase [ubiquinone] iron-sulfur protein 6		NDUFS6		4.39968e-06		79.875		59.248		IAEQPVSEVETRVIACDGGGGALGHPKVYIN		VIA	C	DGGGGALGHPK		3		1.0792		1.04559		0.838409		0.313705		0.0643151
B7Z4L4	Dolichyl-diphosphooligosaccharide--protein glycosyltransferase subunit 1		RPN1		6.645e-36		208.27		87.806		IALLQSRLKTEGSDLCDRVSEMQKLDAQVKE		TEGSDL	C	DR		2		0.032735		1.04522		1.0674		0.0940206		0.0638045
Q14696	LDLR chaperone MESD		MESDC2		7.02571e-63		214.23		167.32		SYAWEIKDFLVGQDRCADVTLEGQVYPGKGG			C	ADVTLEGQVYPGK		2		0.22834		1.04519		1.05113		0.0479171		0.0637598
Q5JRC6	PHD finger protein 6		PHF6		3.21181e-21		139.3		139.3		DRSPHRSSPSDTRPKCGFCHVGEEENEARGK			C	GFCHVGEEENEAR		3		0.031344		1.04517		1.09904		0.143106		0.0637308
D3YTB1	60S ribosomal protein L32		RPL32		2.09837e-55		226.51		138.21		NVKELEVLLMCNKSYCAEIAHNVSSKNRKAI		SY	C	AEIAHNVSSK		2		1.3125		1.04512		1.04669		0.180413		0.0636661
E7ERF2	T-complex protein 1 subunit alpha		TCP1		1.39101e-11		140.49		125.74		AAMLGQAEEVVQERICDDELILIKNTKARTS		I	C	DDELILIK		2		0.2143		1.0451		1.06871		0.0731115		0.0636349
P42704	Leucine-rich PPR motif-containing protein		LRPPRC		1.13077e-36		191.29		118.76		GIRARSARLQWFCDRCVANNQVETLEKLVEL			C	VANNQVETLEK		2		-0.59693		1.04502		1.01795		0.116847		0.0635266
Q96QK1	Vacuolar protein sorting-associated protein 35		VPS35		9.43378e-06		114.28		100.02		QHPLRGLFLRNYLLQCTRNILPDEGEPTDEE		NYLLQ	C	TR		2		-0.66731		1.04486		1.0265		0.127097		0.0633033
O00273	DNA fragmentation factor subunit alpha		DFFA		3.20764e-06		96.342		85.355		HGVAASCLEDLRSKACDILAIDKSLTPVTLV		A	C	DILAIDK		2		-0.14124		1.04481		1.10674		0.0992922		0.0632366
D3YTB1	60S ribosomal protein L32		RPL32		2.40232e-23		185.6		67.704		KFLVHNVKELEVLLMCNKSYCAEIAHNVSSK		ELEVLLM	C	NK		2		0.70899		1.04479		1.0634		0.0759988		0.0632096
E5RIW3	Tubulin-specific chaperone A		TBCA		1.35027e-07		120.46		47.574		KQAEILQESRMMIPDCQRRLEAAYLDLQRIL		MMIPD	C	QR		2		-2.0112		1.04468		1.08576		0.0963688		0.063061
A0A0A0MRC4	G-protein-signaling modulator 1		GPSM1		1.01164e-06		89.911		89.911		VPRTSIPRAPSSDEECFFDLLTKFQSSRMDD		APSSDEE	C	FFDLLTK		2		-1.3615		1.04454		1.00042		0.0949361		0.0628664
E9PKG1	Protein arginine N-methyltransferase 1		PRMT1		2.21632e-09		110.92		42.317		FTIDLDFKGQLCELSCSTDYRMR________		GQL	C	ELSCSTDYR		3		0.43191		1.04451		1.03793		0.058472		0.0628319
P30041	Peroxiredoxin-6		PRDX6		5.93646e-26		142.08		138.45		SWGILFSHPRDFTPVCTTELGRAAKLAPEFA		DFTPV	C	TTELGR		2		0.1023		1.04448		1.06427		0.0826526		0.0627797
E9PNE6	Heat shock cognate 71 kDa protein		HSPA8		3.61425e-40		221.59		81.185		QGKINDEDKQKILDKCNEIINWLDKNQTAEK		ILDK	C	NEIINWLDK		3		-0.67766		1.04437		1.02996		0.0426631		0.0626393
B9A041	Malate dehydrogenase, cytoplasmic		MDH1		1.09506e-07		134.85		43.124		KARKLSSAMSAAKAICDHVRDIWFGTPEGEF		AI	C	DHVR		3		0.15585		1.04419		0.999206		0.126957		0.062391
O43390	Heterogeneous nuclear ribonucleoprotein R		HNRNPR		3.34989e-09		113.42		40.767		LCDSYEIRPGKHLGVCISVANNRLFVGSIPK		HLGV	C	ISVANNR		2		0.015139		1.04413		1.00781		0.195732		0.0623024
O75947	ATP synthase subunit d		ATP5H		9.94873e-14		154.24		154.24		YTAQVDAEEKEDVKSCAEWVSLSKARIVEYE		S	C	AEWVSLSK		2		0.5756		1.04389		1.14462		0.155905		0.0619633
O95816	BAG family molecular chaperone regulator 2		BAG2		0.000206928		66.387		62.055		PHGPVDQKFQSIVIGCALEDQKKIKRRLETL		FQSIVIG	C	ALEDQKK		3		0.91671		1.04384		1.05902		0.0292232		0.0618986
M0R3F1	Heterogeneous nuclear ribonucleoprotein U-like protein 1		HNRNPUL1		1.74123e-21		147.26		147.26		NYAGRWDVLIQQATQCLNRLIQIAARKKRNY		WDVLIQQATQ	C	LNR		2		-0.57946		1.04376		1.05506		0.252776		0.0617862
Q8NC51	Plasminogen activator inhibitor 1 RNA-binding protein		SERBP1		1.04116e-63		222.57		188.47		_____MPGHLQEGFGCVVTNRFDQLFDDESD		PGHLQEGFG	C	VVTNR		2		-0.39787		1.04356		1.07226		0.09054		0.061515
P61081	NEDD8-conjugating enzyme Ubc12		UBE2M		1.77365e-42		178.22		178.22		LRIQKDINELNLPKTCDISFSDPDDLLNFKL		T	C	DISFSDPDDLLNFK		2		0.083166		1.04335		1.03582		0.0556146		0.0612221
P50990	T-complex protein 1 subunit theta		CCT8		6.82205e-28		140.26		140.26		TEIELAKQITSYGETCPGLEQYAIKKFAEAF		QITSYGET	C	PGLEQYAIK		2		-0.086906		1.04319		1.06356		0.0508654		0.0610019
G3V1A4	Cofilin-1		CFL1		4.97143e-15		149.96		102.28		STPEEVKKRKKAVLFCLSEDKKNIILEEGKE		KAVLF	C	LSEDKK		3		1.298		1.04267		1.0537		0.093205		0.0602894
Q06136	3-ketodihydrosphingosine reductase		KDSR		1.59105e-05		75.911		72.315		TKPLETRLISETTSVCKPEQVAKQIVKDAIQ		LISETTSV	C	KPEQVAK		3		0.67813		1.04261		1.07424		0.0509947		0.0602026
K7EQM4	Eukaryotic translation initiation factor 3 subunit K		EIF3K		8.24076e-28		156.81		143.98		KALTNLPHTDFTLCKCMIDQAHQEERPIRQI			C	MIDQAHQEERPIR		4		0.090997		1.04232		1.01681		0.106447		0.0597981
E5RI99	60S ribosomal protein L30		RPL30		7.06552e-162		297.67		70.555		GVHHYSGNNIELGTACGKYYRVCTLAIIDPG		TGVHHYSGNNIELGTA	C	GK		2		-0.093944		1.04226		1.06301		0.133504		0.0597087
Q02952	A-kinase anchor protein 12		AKAP12		6.31935e-63		215.51		205.87		TSLKWKSDEVDEQVACQEVKVSVAIEDLEPE		SDEVDEQVA	C	QEVK		2		-0.076161		1.04213		0.98413		0.128308		0.0595284
P10155	60 kDa SS-A/Ro ribonucleoprotein		TROVE2		3.31592e-09		98.942		68.262		YVWQVTDMNRLHRFLCFGSEGGTYYIKEQKL		FL	C	FGSEGGTYYIK		2		-0.27215		1.0421		1.15334		0.175525		0.0594993
J3KQ48	Peptidyl-tRNA hydrolase 2		PTRH2		1.95522e-67		194.77		71.879		VRNDLKMGKGKVAAQCSHAAVSAYKQIQRRN		VAAQ	C	SHAAVSAYK		3		0.46853		1.04206		0.976435		0.356369		0.0594374
P10809	60 kDa heat shock protein		HSPD1		6.91919e-28		151.22		78.615		VEEGIVLGGGCALLRCIPALDSLTPANEDQK			C	IPALDSLTPANEDQK		3		-1.5196		1.04176		1.02193		0.0547904		0.0590259
A0A087WXM6	60S ribosomal protein L17		RPL17		3.72042e-10		91.414		54.834		TYRAHGRINPYMSSPCHIEMILTEKEQIVPK		INPYMSSP	C	HIEMILTEK		3		-0.18704		1.0417		1.04404		0.0871582		0.0589371
Q9NR30	Nucleolar RNA helicase 2		DDX21		9.69986e-06		113.71		101.43		VIRVYSGHQGRTIIFCETKKEAQELSQNSAI		TIIF	C	ETK		2		-0.29236		1.04117		1.07759		0.140275		0.058206
Q96AG4	Leucine-rich repeat-containing protein 59		LRRC59		2.30098e-26		177.06		170.47		KELAALPKATILDLSCNKLTTLPSDFCGLTH		ATILDLS	C	NK		2		-0.2466		1.04109		1.10758		0.166015		0.0580881
P36578	60S ribosomal protein L4		RPL4		1.09675e-09		134.51		123.86		LNILKLAPGGHVGRFCIWTESAFRKLDELYG		F	C	IWTESAFR		2		-0.8972		1.04107		0.977837		0.0971188		0.0580696
P62906	60S ribosomal protein L10a		RPL10A		8.19552e-65		210.34		119.02		PRPKFSVCVLGDQQHCDEAKAVDIPHMDIEA		FSVCVLGDQQH	C	DEAK		3		-0.58927		1.0409		1.05506		0.202257		0.0578375
P40926	Malate dehydrogenase		MDH2		7.59551e-10		119.22		112.11		FSLVDAMNGKEGVVECSFVKSQETECTYFST		EGVVE	C	SFVK		2		-0.16745		1.04087		1.13257		0.1489		0.0577858
Q9Y5B9	FACT complex subunit SPT16		SUPT16H		1.34491e-12		127.36		127.36		LQEELLKELRHGVKICDVYNAVMDVVKKQKP		I	C	DVYNAVMDVVK		2		-0.70295		1.04053		1.05453		0.0664846		0.0573129
Q9Y570	Protein phosphatase methylesterase 1		PPME1		2.76431e-10		122.46		99.498		NLESARVSMVGQVKQCEGITSPEGSKSIVEG		Q	C	EGITSPEGSK		2		0.9479		1.0405		1.01287		0.0647955		0.0572705
P60981	Destrin		DSTN		4.94487e-19		154.49		45.158		ADEVCRIFYDMKVRKCSTPEEIKKRKKAVIF		K	C	STPEEIKK		4		0.13774		1.03997		1.01692		0.0563657		0.0565453
P23284	Peptidyl-prolyl cis-trans isomerase B		PPIB		2.26115e-06		93.598		93.598		TDSRDKPLKDVIIADCGKIEVEKPFAIAKE_		DVIIAD	C	GK		2		-0.77987		1.03988		1.05455		0.0584574		0.0564141
P52597	Heterogeneous nuclear ribonucleoprotein F		HNRNPF		8.28001e-73		210.09		70.117		RYGDSEFTVQSTTGHCVHMRGLPYKATENDI		YGDSEFTVQSTTGH	C	VHMR		4		-0.82488		1.03964		1.06862		0.198406		0.0560832
Q5JXI8	Four and a half LIM domains protein 1		FHL1		6.71996e-12		144.77		41.704		QKDGHHCCLKCFDKFCANTCVECRKPIGADS		F	C	ANTCVECR		3		0.10612		1.03949		0.966042		0.266594		0.0558819
P60174	Triosephosphate isomerase		TPI1		4.2175e-23		168.27		104.01		ARQKLDPKIAVAAQNCYKVTNGAFTGEISPG		IAVAAQN	C	YK		2		0.69772		1.03916		1.05225		0.267701		0.0554181
Q86UY0	Thioredoxin domain-containing protein 5		TXNDC5		1.02605e-85		235.71		235.71		KVYVAKVDCTAHSDVCSAQGVRGYPTLKLFK		VD	C	TAHSDVCSAQGVR		3		0.93814		1.03906		0.923633		0.248579		0.05528
P35268	60S ribosomal protein L22		RPL22		4.2543e-107		220.66		46.862		KGGKKKKQVLKFTLDCTHPVEDGIMDAANFE		FTLD	C	THPVEDGIMDAANFEQFLQER		3		-0.9602		1.03867		1.01127		0.0922479		0.0547412
H3BMT0	Hematological and neurological expressed 1-like protein		HN1L		1.51668e-36		189.24		164.48		SRLAHPNKPKDHVFLCEGEEPKSDLKAAR__		DHVFL	C	EGEEPK		2		-1.0091		1.03809		1.07937		0.0591066		0.0539253
P30050	60S ribosomal protein L12		RPL12		2.53243e-64		225.85		74.853		PPKFDPNEIKVVYLRCTGGEVGATSALAPKI			C	TGGEVGATSALAPK		3		-0.95101		1.038		1.06181		0.156823		0.0538051
F8WJN3	Cleavage and polyadenylation specificity factor subunit 6		CPSF6		1.12152e-53		206.49		52.862		LPKRELHGQNPVVTPCNKQFLSQFEMQSRKT		RELHGQNPVVTP	C	NK		3		1.2859		1.03792		1.01523		0.10234		0.0537003
B7Z7P8	Eukaryotic peptide chain release factor subunit 1		ETF1		5.20852e-92		256.96		109.15		LIVYENLDIMRYVLHCQGTEEEKILYLTPEQ		YVLH	C	QGTEEEK		2		0.11896		1.03786		1.01615		0.198563		0.0536177
P30084	Enoyl-CoA hydratase		ECHS1		2.52779e-28		164.93		45.614		AGADIKEMQNLSFQDCYSSKFLKHWDHLTQV		EMQNLSFQD	C	YSSK		3		-0.50278		1.03779		1.05539		0.119443		0.0535117
O75643	U5 small nuclear ribonucleoprotein 200 kDa helicase		SNRNP200		1.81604e-41		155.2		126.63		TYGITVAELTGDHQLCKEEISATQIIVCTPE		LATYGITVAELTGDHQL	C	K		3		-0.1226		1.03758		0.817457		0.401669		0.0532225
P23396	40S ribosomal protein S3		RPS3		7.67591e-37		193.22		193.22		GSVELYAEKVATRGLCAIAQAESLRYKLLGG		GL	C	AIAQAESLR		2		-0.17432		1.03754		1.04891		0.100768		0.0531639
P62937	Peptidyl-prolyl cis-trans isomerase A		PPIA		8.35626e-07		109.39		108.77		GSRNGKTSKKITIADCGQLE___________		KITIAD	C	GQLE		2		-0.14796		1.03753		1.03117		0.131599		0.0531524
P30050	60S ribosomal protein L12		RPL12		1.7808e-113		263.75		96.673		SGTIKEILGTAQSVGCNVDGRHPHDIIDDIN		EILGTAQSVG	C	NVDGR		3		-0.60437		1.03727		1.03801		0.104516		0.052788
A2IDB2	14-3-3 protein eta		YWHAH		9.84591e-24		192.5		115.91		CNDVLSLLDKFLIKNCNDFQYESKVFYLKMK		N	C	NDFQYESK		2		0.0059204		1.03714		1.03624		0.108218		0.0526043
B4DE93	NADH dehydrogenase [ubiquinone] flavoprotein 1		NDUFV1		2.39375e-05		97.565		97.565		DREILRHDPHKLLEGCLVGGRAMGARAAYIY		LLEG	C	LVGGR		2		-0.62604		1.03694		1.00788		0.101784		0.0523371
P12235	ADP/ATP translocase 1		SLC25A4		1.88856e-21		146.79		70.451		SGRKGADIMYTGTVDCWRKIAKDEGAKAFFK		KGADIMYTGTVD	C	WR		3		0.37482		1.03665		1.02756		0.175958		0.0519306
O00232	26S proteasome non-ATPase regulatory subunit 12		PSMD12		2.58597e-13		115.06		41.621		YLSICKHYRAIYDTPCIQAESEKWQQALKSV		AIYDTP	C	IQAESEK		3		-2.1068		1.03656		1.01886		0.130351		0.0518044
M0R117	60S ribosomal protein L18a		RPL18A		0.000538831		95.957		91.584		MKASGTLREYKVVGRCLPTPKCHTPPLYRMR			C	LPTPK		2		0.12755		1.03642		1.07755		0.127839		0.0516042
O95336	6-phosphogluconolactonase		PGLS		7.21823e-06		100.92		87.184		NPLPAALVQPHTGKLCWFLDEAAARLLTVPF		L	C	WFLDEAAAR		2		0.085451		1.03638		1.03531		0.110738		0.0515549
P21912	Succinate dehydrogenase [ubiquinone] iron-sulfur subunit		SDHB		4.36237e-15		116.55		54.259		GDKPHMQTYEVDLNKCGPMVLDALIKIKNEV			C	GPMVLDALIK		2		-0.41396		1.03633		1.08217		0.0836957		0.051483
P08133	Annexin A6		ANXA6		7.63811e-06		111.61		87.806		KEIKDAISGIGTDEKCLIEILASRTNEQMHQ			C	LIEILASR		2		-0.68768		1.03612		1.03208		0.091085		0.0511844
P00492	Hypoxanthine-guanine phosphoribosyltransferase		HPRT1		1.91458e-32		144.92		86.772		RSIPMTVDFIRLKSYCNDQSTGDIKVIGGDD		SY	C	NDQSTGDIK		2		-0.3837		1.03575		1.06258		0.126345		0.0506699
P62280	40S ribosomal protein S11		RPS11		3.2813e-75		221.91		126.84		CFRDVQIGDIVTVGECRPLSKTVRFNVLKVT		DVQIGDIVTVGE	C	RPLSK		3		0.17192		1.03556		1.03412		0.0620068		0.050412
P61970	Nuclear transport factor 2		NUTF2		1.83645e-45		186.56		186.56		FHQMFLLKNINDAWVCTNDMFRLALHNFG__		NINDAWV	C	TNDMFR		2		-0.83909		1.03542		1.01776		0.0737568		0.0502117
Q7L1Q6	Basic leucine zipper and W2 domain-containing protein 1		BZW1		0.000426802		60.157		45.28		QGQSELTLLLKIQEYCYDNIHFMKAFQKIVV		IQEY	C	YDNIHFMK		3		-0.34473		1.03523		1.03574		0.144423		0.0499546
K7ELW0	Protein DJ-1		PARK7		8.03554e-16		123.02		86.488		IKVTVAGLAGKDPVQCSRDVVICPDASLEDA		VTVAGLAGKDPVQ	C	SR		3		1.694		1.03509		1.05966		0.0450256		0.0497498
P52907	F-actin-capping protein subunit alpha-1		CAPZA1		1.40546e-33		152.01		142.58		TVYAKTIDGQQTIIACIESHQFQPKNFWNGR		TIDGQQTIIA	C	IESHQFQPK		3		0.14715		1.03502		1.05433		0.063978		0.0496525
Q16555	Dihydropyrimidinase-related protein 2		DPYSL2		6.38018e-05		74.296		74.296		AELRGVPRGLYDGPVCEVSVTPKTVTPASSA		GLYDGPV	C	EVSVTPK		2		1.0377		1.03472		1.03441		0.076855		0.0492396
Q00839	Heterogeneous nuclear ribonucleoprotein U		HNRNPU		3.18796e-24		166.6		166.6		EEEFSYGYSLKGIKTCNCETEDYGEKFDEND		T	C	NCETEDYGEK		2		-0.024674		1.03467		1.01833		0.0543803		0.049175
Q15365	Poly(rC)-binding protein 1		PCBP1		8.65198e-21		119.68		119.68		IAGVPQSVTECVKQICLVMLETLSQSPQGRV		QI	C	LVMLETLSQSPQGR		2		0.091946		1.03459		1.01565		0.0593266		0.0490616
P30041	Peroxiredoxin-6		PRDX6		6.15312e-31		173.06		167.89		VEDHLAWSKDINAYNCEEPTEKLPFPIIDDR		DINAYN	C	EEPTEK		2		-1.0671		1.03458		1.03589		0.10815		0.0490492
C9JH92	Quinone oxidoreductase		CRYZ		1.05543e-09		104.59		57.434		VPIPKDHQVLIKVHACGVNPVETYIRSGTYS		VHA	C	GVNPVETYIR		3		3.2243		1.03429		1.05034		0.0841903		0.0486342
Q5T7N0	60S ribosomal protein L5		RPL5		1.48618e-09		133.23		82.287		____MIVRVTNRDIICQIAYARIEGDMIVCA		DII	C	QIAYAR		2		0.33329		1.03427		1.05839		0.146498		0.0486181
H0Y8E6	DNA replication licensing factor MCM2		MCM2		1.3419e-20		146.68		124.78		WTLEAGALVLADRGVCLIDEFDKMNDQDRTS		GV	C	LIDEFDKMNDQDR		3		0.080092		1.03412		1.07215		0.0857412		0.0484028
Q9HB71	Calcyclin-binding protein		CACYBP		2.10755e-22		182.53		99.442		EGSSKKVKTDTVLILCRKKVENTRWDYLTQV		TDTVLIL	C	R		2		0.3746		1.03409		1.07154		0.114154		0.0483551
A0A0B4J2G9	Ubiquitin-conjugating enzyme E2 L3		UBE2L3		8.8576e-16		116.61		116.61		KTKIYHPNIDEKGQVCLPVISAENWKPATKT		GQV	C	LPVISAENWKPATK		3		0.61621		1.03407		1.03489		0.055872		0.0483344
P40939	Trifunctional enzyme subunit alpha		HADHA		6.45917e-14		75.661		75.661		KHRVLKEVEAVIPDHCIFASNTSALPISEIA		EVEAVIPDH	C	IFASNTSALPISEIAAVSK		3		0.11136		1.03402		0.945657		0.139742		0.0482643
P31939	Bifunctional purine biosynthesis protein PURH		ATIC		2.7786e-06		103.55		101.65		GAAVGIPLSEDEAKVCMVYDLYKTLTPISAA		V	C	MVYDLYK		2		-0.37405		1.03386		1.03943		0.162694		0.0480468
P26641	Elongation factor 1-gamma		EEF1G		8.46982e-47		156.41		87.511		EKKAAAPAPEEEMDECEQALAAEPKAKDPFA		KAAAPAPEEEMDE	C	EQALAAEPK		3		-0.30693		1.03358		0.978287		0.277637		0.0476511
Q02790	Peptidyl-prolyl cis-trans isomerase FKBP4		FKBP4		1.06866e-58		174.99		86.761		IAIATMKVGEVCHITCKPEYAYGSAGSPPKI		VGEV	C	HITCKPEYAYGSAGSPPK		4		0.26811		1.03343		0.891553		0.229912		0.0474391
K7EMD6	Small glutamine-rich tetratricopeptide repeat-containing protein alpha		SGTA		4.3772e-17		133.16		133.16		YGKAIELNPANAVYFCNRAAAYSKLGNYAGA		AIELNPANAVYF	C	NR		2		0.82173		1.03333		1.02995		0.113779		0.047304
P08238	Heat shock protein HSP 90-beta		HSP90AB1		5.21038e-14		105.91		73.091		KVEKVTISNRLVSSPCCIVTSTYGWTANMER		LVSSP	C	CIVTSTYGWTANMER		3		-0.0015914		1.03315		1.04331		0.0297594		0.0470464
K7ERT7	Synaptic vesicle membrane protein VAT-1 homolog		VAT1		2.20631e-13		137.4		137.4		PPAPGPGQLTLRLRACGLNFADLMARQGLYD		A	C	GLNFADLMAR		2		-0.41941		1.03251		1.04876		0.131143		0.0461571
B4DDF4	Calponin-2		CNN2		1.38733e-12		127.02		127.02		PMDHSTISLQMGTNKCASQVGMTAPGTRRHI			C	ASQVGMTAPGTR		2		-0.79273		1.0325		1.11513		0.239645		0.0461358
J3KNN5	Probable ATP-dependent RNA helicase DDX41		DDX41		2.11513e-06		107.03		107.03		RSGNTGIATTFINKACDESVLMDLKALLLEA		A	C	DESVLMDLK		2		-0.043187		1.03211		1.02787		0.0330942		0.0455956
H3BT13	Small nuclear ribonucleoprotein Sm D3		SNRPD3		4.58028e-163		298		141.83		VPIKVLHEAEGHIVTCETNTGEVYRGKLIEA		VLHEAEGHIVT	C	ETNTGEVYR		3		0.62496		1.03208		1.03226		0.0612181		0.0455491
G3XAC6	RNA-binding protein 39		RBM39		1.49534e-06		90.412		55.724		GRSKGYGFITFSDSECAKKALEQLNGFELAG		GYGFITFSDSE	C	AK		2		-1.1018		1.03207		1.0824		0.127171		0.0455419
P62937	Peptidyl-prolyl cis-trans isomerase		PPIA		3.934e-210		304.42		105.24		MANAGPNTNGSQFFICTAKTEWLDGKHVVFG		HTGPGILSMANAGPNTNGSQFFI	C	TAK		3		0.25873		1.03205		1.03569		0.0748819		0.0455134
J3KQ69	DNA replication licensing factor MCM3		MCM3		1.99585e-09		115.49		90.709		KGGYTSGTFRTVLIACNVKQMSKDAQPSFSA		TVLIA	C	NVK		2		0.23182		1.03201		1.11866		0.155127		0.0454613
P21796	Voltage-dependent anion-selective channel protein 1		VDAC1		4.20964e-60		184.15		148.06		AKIKTGYKREHINLGCDMDFDIAGPSIRGAL		EHINLG	C	DMDFDIAGPSIR		3		-0.99795		1.0316		1.02985		0.0309689		0.0448791
Q32MZ4	Leucine-rich repeat flightless-interacting protein 1		LRRFIP1		4.77541e-17		142.83		53.448		SQDISDACEAESTERCEMSEHPSQTVRKALD			C	EMSEHPSQTVR		3		0.19711		1.03124		0.996002		0.0762534		0.0443784
Q10713	Mitochondrial-processing peptidase subunit alpha		PMPCA		1.63194e-09		125.82		100.57		HEAAYRENTVGLHRFCPTENVAKINREVLHS		F	C	PTENVAK		2		0.04696		1.03103		1.09644		0.0935408		0.0440896
P24534	Elongation factor 1-beta		EEF1B2		0.000766395		130.01		69.432		VKPWDDETDMAKLEECVRSIQADGLVWGSSK		LEE	C	VR		2		-0.40249		1.03094		1.06805		0.102745		0.0439596
D6RB09	40S ribosomal protein S3a		RPS3A		2.006e-74		235.93		97.797		NKLIPDSIGKDIEKACQSIYPLHDVFVRKVK		A	C	QSIYPLHDVFVR		3		-0.20408		1.03088		1.05881		0.109887		0.0438756
P49588	Alanine--tRNA ligase, cytoplasmic		AARS		6.79505e-09		160.88		143.28		AEAQKALRKAESLKKCLSVMEAKVKAQTAPN			C	LSVMEAK		2		-0.58775		1.03074		1.12533		0.138943		0.0436769
P46063	ATP-dependent DNA helicase Q1		RECQL		1.07083e-08		107.52		41.259		KLINGRYKGQSGIIYCFSQKDSEQVTVSLQN		GQSGIIY	C	FSQK		2		2.0243		1.03058		1.03775		0.0112787		0.043459
C9J8P9	Clathrin light chain A		CLTA		0.000645478		114.78		66.429		DESSPGTEWERVARLCDFNPKSSKQAKDVSR		L	C	DFNPK		2		1.2377		1.0305		1.058		0.0596898		0.0433511
E9PBF6	Lamin-B1		LMNB1		3.19898e-40		212.09		43.761		QLADETLLKVDLENRCQSLTEDLEFRKSMYE			C	QSLTEDLEFRK		2		-3.8094		1.03039		1.06785		0.0881634		0.0431927
O94973	AP-2 complex subunit alpha-2		AP2A2		4.82248e-32		169.21		130.23		CYPPPDPAVRGRLTECLETILNKAQEPPKSK		LTE	C	LETILNK		2		0.096348		1.03037		1.10546		0.125983		0.0431694
P28838	Cytosol aminopeptidase		LAP3		1.38374e-06		84.821		73.435		LADVNNIGKYRSAGACTAAAFLKEFVTHPKW		SAGA	C	TAAAFLK		2		0.08237		1.03033		1.12833		0.150114		0.0431028
V9GZ37	Heat shock 70 kDa protein 1A/1B		HSPA1A		7.55016e-134		233.54		120.64		EKDEFEHKRKELEQVCNPIISGLYQGAGGPG		KELEQV	C	NPIISGLYQGAGGPGPGGFGAQGPK		3		0.57865		1.0303		1.05808		0.0955447		0.0430625
D6RB09	40S ribosomal protein S3a		RPS3A		1.00313e-17		148.52		45.213		FRKFKLITEDVQGKNCLTNFHGMDLTRDKMC		N	C	LTNFHGMDLTR		3		-0.3531		1.0302		1.02319		0.132935		0.0429266
P09936	Ubiquitin carboxyl-terminal hydrolase isozyme L1		UCHL1		0		396.08		108.14		EAIQAAHDAVAQEGQCRVDDKVNFHFILFNN		NEAIQAAHDAVAQEGQ	C	R		3		0.42861		1.0301		1.01797		0.0540581		0.0427784
C9JC63	Mitochondrial inner membrane protein OXA1L		OXA1L		6.77466e-08		98.105		98.105		LPWWGAIAACTVFARCLIFPLIVTGQREAAR			C	LIFPLIVTGQR		2		0.19105		1.03006		1.04593		0.0311931		0.0427268
Q12906	Interleukin enhancer-binding factor 3		ILF3		0.000151874		73.233		59.908		TLSVNDPPDVLDRQKCLAALASLRHAKWFQA			C	LAALASLR		2		0.13284		1.02981		1.04191		0.18498		0.0423753
A0A087WYC1	Heat shock 70 kDa protein 4		HSPA4		9.15858e-65		209.89		209.89		TLGGRKFDEVLVNHFCEEFGKKYKLDIKSKI		KFDEVLVNHF	C	EEFGK		3		-0.27212		1.02969		0.98132		0.0786555		0.0422109
P05455	Lupus La protein		SSB		4.37523e-105		261.52		143		IGCLLKFSGDLDDQTCREDLHILFSNHGEIK		FSGDLDDQT	C	R		2		-0.71565		1.02963		1.025		0.0713135		0.0421209
E9PFP8	Poly(rC)-binding protein 3		PCBP3		4.9593e-09		108.68		108.68		ISGTPDAIIQCVKQICVVMLESPPKGATIPY		QI	C	VVMLESPPK		2		1.4633		1.02941		0.974517		0.28709		0.0418149
E7ENZ3	T-complex protein 1 subunit epsilon		CCT5		4.7455e-31		175.21		175.21		RARQVKEMNPALGIDCLHKGTNDMKQQHVIE		EMNPALGID	C	LHK		2		-0.15651		1.02941		0.991338		0.0914371		0.0418145
Q9UBB4	Ataxin-10		ATXN10		2.57191e-28		164.88		84.892		FLRHAELIASTFVDQCKTVLKLASEEPPDDE		HAELIASTFVDQ	C	K		3		0.25842		1.02936		1.04359		0.0683058		0.0417532
G8JLD5	Dynamin-1-like protein		DNM1L		0.00220391		58.917		46.994		LARTLNRLLMHHIRDCLPELKTRINVLAAQY		D	C	LPELK		2		0.45366		1.02935		1.12246		0.27082		0.0417391
F8WEA1	Serine/arginine-rich splicing factor 7		SRSF7		0.000262163		104.21		89.142		FDRPPARRPFDPNDRCYECGEKGHYAYDCHR			C	YECGEK		2		-0.40936		1.02932		1.071		0.14902		0.041696
O00299	Chloride intracellular channel protein 1		CLIC1		1.5015e-06		120.99		109.66		ELFVKAGSDGAKIGNCPFSQRLFMVLWLKGV		IGN	C	PFSQR		2		0.30122		1.02914		1.03097		0.00549068		0.0414434
H0YEN5	40S ribosomal protein S2		RPS2		7.97951e-32		183.33		65.241		LMMAGIDDCYTSARGCTATLGNFAKATFDAI		G	C	TATLGNFAK		2		-1.7615		1.02911		1.10411		0.111618		0.0413988
H3BP04	Cytochrome b-c1 complex subunit 2		UQCRC2		1.12811e-33		159.5		159.5		LHAAAYRNALANPLYCPDYRIGKVTSEE___		NALANPLY	C	PDYR		2		0.86187		1.02892		1.05969		0.142511		0.0411292
Q04760	Lactoylglutathione lyase		GLO1		0.00114593		117.93		54.205		LDFYTRVLGMTLIQKCDFPIMKFSLYFLAYE			C	DFPIMK		2		-1.6234		1.02876		1.08624		0.123982		0.0409002
E9PNE6	Heat shock cognate 71 kDa protein		HSPA8		7.11319e-09		160.56		116.37		EKEEFEHQQKELEKVCNPIITKLYQSAGGMP		V	C	NPIITK		2		0.11358		1.02838		1.05055		0.118147		0.0403709
B1AJY7	26S proteasome non-ATPase regulatory subunit 10		PSMD10		6.42379e-18		109.37		56.29		LLGKGAQVNAVNQNGCTPLHYAASKNRHEIA		GAQVNAVNQNG	C	TPLHYAASK		3		1.1456		1.02835		1.00927		0.0717403		0.0403341
F8VRI6	Citrate synthase		CS		3.70687e-05		104.2		56.432		LGTKGIRFRGFSIPECQKLLPKAKGGEEPLP		GFSIPE	C	QK		2		-0.23778		1.02827		1.08353		0.133397		0.0402237
G3V1A4	Cofilin-1		CFL1		3.89175e-07		122.52		62.546		DDPYATFVKMLPDKDCRYALYDATYETKESK		MLPDKD	C	R		3		-0.20523		1.02821		1.01903		0.0420964		0.0401408
P38117	Electron transfer flavoprotein subunit beta		ETFB		1.60642e-15		122.01		122.01		TGVVTDGVKHSMNPFCEIAVEEAVRLKEKKL		HSMNPF	C	EIAVEEAVR		2		-0.83528		1.0282		1.06599		0.0544845		0.0401233
P21796	Voltage-dependent anion-selective channel protein 1		VDAC1		4.17996e-09		110.98		89.382		TRFGIAAKYQIDPDACFSAKVNNSSLIGLGY		YQIDPDA	C	FSAK		2		-0.16545		1.02814		1.05016		0.134352		0.0400319
P62879	Guanine nucleotide-binding protein G(I)/G(S)/G(T) subunit beta-2		GNB2		5.46593e-09		84.249		56.719		EAEQLRNQIRDARKACGDSTLTQITAGLDPV		KA	C	GDSTLTQITAGLDPVGR		3		1.2484		1.02795		0.999867		0.0629721		0.0397734
P25398	40S ribosomal protein S12		RPS12		2.83039e-54		208.83		180.27		SNCDEPMYVKLVEALCAEHQINLIKVDDNKK		LVEAL	C	AEHQINLIK		2		0.31441		1.02759		1.05045		0.116453		0.0392633
H7C4P4			U2SURP		6.1951e-26		134.68		74.987		PRKHNYRNESARESLCDSPHQNLSRVSIDKI		ESL	C	DSPHQNLSR		3		-0.073871		1.02708		1.0516		0.0728993		0.0385517
K7EKP8	Cytosolic acyl coenzyme A thioester hydrolase		ACOT7		4.17372e-06		91.961		91.961		ASVDAINFHDKIRKGCVITISGRMTFTSNKS		KG	C	VITISGR		2		1.1339		1.02705		1.03458		0.154358		0.0385133
Q04760	Lactoylglutathione lyase		GLO1		5.4613e-22		135.47		124.25		GFGHIGIAVPDVYSACKRFEELGVKFVKKPD		GFGHIGIAVPDVYSA	C	K		2		0.29018		1.02704		1.03693		0.0863024		0.0384975
E9PG73	Peptidyl-prolyl cis-trans isomerase G		PPIG		4.97652e-37		170.89		81.594		DEKERKNRERERERECNPPNSQPASYQRRLL		ERE	C	NPPNSQPASYQR		3		-0.95451		1.02693		0.966695		0.0939447		0.0383344
Q9UJU6	Drebrin-like protein		DBNL		7.35062e-09		106.32		106.32		HVTINARAEEDVEPECIMEKVAKASGANYSF		AEEDVEPE	C	IMEK		2		-1.2115		1.02688		1.03371		0.0798842		0.038263
G8JLG1	Structural maintenance of chromosomes protein 1A		SMC1A		7.3463e-12		117.7		96.665		KRLYPGSVYGRLIDLCQPTQKKYQIAVTKVL		LIDL	C	QPTQK		2		-0.32806		1.02683		1.09723		0.128073		0.0381997
B1AK85	F-actin-capping protein subunit beta		CAPZB		3.22671e-09		128		82.287		LKIARDKVVGKDYLLCDYNRDGDSYRSPWSN		DYLL	C	DYNR		2		-0.35816		1.02638		1.06775		0.0653614		0.03756
P61970	Nuclear transport factor 2		NUTF2		1.419e-11		74.905		74.905		QHSITAQDHQPTPDSCIISMVVGQLKADEDP		IQHSITAQDHQPTPDS	C	IISMVVGQLK		4		-0.90043		1.02611		1.00628		0.0607876		0.0371804
E7ENZ3	T-complex protein 1 subunit epsilon		CCT5		3.37637e-27		191.4		163.88		KMIIEEAKRSLHDALCVIRNLIRDNRVVYGG		SLHDAL	C	VIR		2		0.68596		1.02608		1.00411		0.0673743		0.0371446
Q5TA01	Glutathione S-transferase omega-1		GSTO1		7.27606e-31		206.36		86.014		IWPWFERLEAMKLNECVDHTPKLKLWMAAMK		LNE	C	VDHTPK		2		-0.1222		1.02606		1.03883		0.100861		0.0371209
Q9UQ80	Proliferation-associated protein 2G4		PA2G4		3.11422e-12		94.845		64.249		TQVTEAWNKVAHSFNCTPIEGMLSHQLKQHV		VAHSFN	C	TPIEGMLSHQLK		3		-0.61099		1.02598		1.03097		0.020356		0.0369963
Q9P258	Protein RCC2		RCC2		0.000363673		78.178		65.252		YRNLGQNLWGPHRYGCLAGVRVRTVVSGSCA		YG	C	LAGVR		2		-0.13071		1.02594		1.18151		0.234598		0.0369466
P60174	Triosephosphate isomerase		TPI1		9.29703e-37		184.31		82.85		QSTRIIYGGSVTGATCKELASQPDVDGFLVG		IIYGGSVTGAT	C	K		3		0.16655		1.02586		1.01972		0.229424		0.0368357
P49368	T-complex protein 1 subunit gamma		CCT3		9.4543e-55		225.15		174.9		YARVEKIPGGIIEDSCVLRGVMINKDVTHPR		IPGGIIEDS	C	VLR		2		-0.4128		1.0253		1.04338		0.126231		0.0360429
Q9H0D6	5'-3' exoribonuclease 2		XRN2		2.26087e-12		98.573		70.334		REKKGKHDELADSLPCAEGEFIFLRLNVLRE		HDELADSLP	C	AEGEFIFLR		3		-1.0025		1.02522		1.03064		0.106761		0.0359273
E9PCY7	Heterogeneous nuclear ribonucleoprotein H		HNRNPH1		3.87705e-98		227.4		79.676		RYGDGGSTFQSTTGHCVHMRGLPYRATENDI		YGDGGSTFQSTTGH	C	VHMR		3		-0.76118		1.02508		1.04287		0.18873		0.0357305
K7EN20	Hsp70-binding protein 1		HSPBP1		2.4154e-05		86.898		86.898		DACDTVRVKALFAISCLVREQEAGLLQFLRL		ALFAIS	C	LVR		2		1.03		1.02487		1.03683		0.135396		0.0354471
B7Z4L4	Dolichyl-diphosphooligosaccharide--protein glycosyltransferase subunit 1		RPN1		6.2935e-28		160.84		121.24		SITKDPAAEARMKVACITEQVLTLVNKRIGL		VA	C	ITEQVLTLVNK		2		-0.0030491		1.02455		1.04848		0.14621		0.034988
M0R0F0	40S ribosomal protein S5		RPS5		6.70112e-75		237.26		47.037		GAREAAFRNIKTIAECLADELINAAKGSSNS		TIAE	C	LADELINAAK		2		1.5391		1.02441		1.05289		0.0944557		0.0347958
A0A0C4DGP4	Glucosidase 2 subunit beta		PRKCSH		2.17641e-12		121.21		41.383		DHDKFSAMKYEQGTGCWQGPNRSTTVRLLCG		YEQGTG	C	WQGPNR		3		0.37419		1.02431		1.05817		0.0721814		0.0346467
E5RHG8	Transcription elongation factor B polypeptide 1		TCEB1		8.23848e-22		150.22		103.14		_____MDGEEKTYGGCEGPDAMYVKLISSDG		TYGG	C	EGPDAMYVK		2		0.041824		1.02393		1.02761		0.0811249		0.0341176
Q12906	Interleukin enhancer-binding factor 3		ILF3		3.85396e-09		111.94		74.611		GLLLKGDLDLELVLLCKEKPTTALLDKVADN		GDLDLELVLL	C	K		2		1.2562		1.02393		1.0516		0.073677		0.0341165
I3L0K7	Heat shock protein 75 kDa		TRAP1		2.29395e-12		148.52		100.25		YASRMRAGTRNIYYLCAPNRHLAEHSPYYEA		NIYYL	C	APNR		2		0.66389		1.0239		1.11152		0.143456		0.0340692
E7ERW8	Protein diaphanous homolog 1		DIAPH1		9.7862e-08		90.793		59.227		IQELRSGLRDMPLLSCLESLRVSLNNNPVSW		DMPLLS	C	LESLR		2		-0.51839		1.02379		1.04226		0.0512173		0.0339131
Q92979	Ribosomal RNA small subunit methyltransferase NEP1		EMG1		5.19004e-05		101.9		77.662		SLETVKVGKTYELLNCDKHKSILLKNGRDPG		TYELLN	C	DK		2		-0.43168		1.02364		1.03431		0.059223		0.0337045
P60174	Triosephosphate isomerase		TPI1		4.87708e-43		173.37		51.798		QKVAHALAEGLGVIACIGEKLDEREAGITEK		VAHALAEGLGVIA	C	IGEK		2		-0.032922		1.02343		1.01559		0.121266		0.033417
P20073	Annexin A7		ANXA7		9.37282e-11		140.83		101.65		MQGAGTQERVLIEILCTRTNQEIREIVRCYQ		VLIEIL	C	TR		2		-0.48125		1.02343		0.997544		0.203292		0.0334056
X1WI28	60S ribosomal protein L10		RPL10		1.1277e-34		134.03		96.351		FDLGRKKAKVDEFPLCGHMVSDEYEQLSSEA		VDEFPL	C	GHMVSDEYEQLSSEALEAAR		3		-0.53029		1.02334		0.978694		0.210773		0.0332915
P23919	Thymidylate kinase		DTYMK		1.47198e-06		94.363		42.718		RAGKSTQSRKLVEALCAAGHRAELLRFPERS		LVEAL	C	AAGHR		3		1.3159		1.02301		1.06128		0.210666		0.0328136
Q6YN16	Hydroxysteroid dehydrogenase-like protein 2		HSDL2		0.000757354		63.216		63.216		TAAEEIEAVGGKALPCIVDVRDEQQISAAVE		ALP	C	IVDVR		2		-0.9443		1.0229		1.01392		0.0447088		0.0326645
P31150	Rab GDP dissociation inhibitor alpha		GDI1		7.52571e-08		96.866		96.866		GVKSEGEVARCKQLICDPSYIPDRVRKAGQV		QLI	C	DPSYIPDR		2		0.50135		1.02267		1.02802		0.0268012		0.0323369
Q9UNE7	E3 ubiquitin-protein ligase CHIP		STUB1		1.71135e-77		243.37		58.32		LCYLKMQQHEQALADCRRALELDGQSVKAHF		MQQHEQALAD	C	R		3		-0.52957		1.02264		1.00639		0.145943		0.0323045
U3KQ84	Dolichyl-diphosphooligosaccharide--protein glycosyltransferase 48 kDa subunit		DDOST		9.33466e-20		136.83		113.76		SPSVEGDPLRELGSECGIEFDEEKTAVIDHH		ELGSE	C	GIEFDEEK		2		-0.83436		1.02246		1.02299		0.0769815		0.0320429
H0YMP1	Deoxyuridine 5'-triphosphate nucleotidohydrolase		DUT		8.23339e-13		175.38		163.99		EKFEVKKGDRIAQLICERIFYPEIEEVQALD		IAQLI	C	ER		2		0.6438		1.02228		1.01401		0.0163901		0.0317853
O95202	LETM1 and EF-hand domain-containing protein 1		LETM1		4.6743e-51		170.06		170.06		ELTLDNLTRPQLVALCKLLELQSIGTNNFLR		LFEDELTLDNLTRPQLVAL	C	K		3		1.0794		1.02218		1.03783		0.0332784		0.0316448
A0A087WYC1	Heat shock 70 kDa protein 4		HSPA4		1.88807e-07		75.334		59.857		LKETAESVLKKPVVDCVVSVPCFYTDAERRS		KPVVD	C	VVSVPCFYTDAER		3		-0.0015241		1.02199		1.036		0.0400884		0.0313861
G3V1D3	Dipeptidyl peptidase 3		DPP3		1.11381e-39		172.11		155.48		TWDSKFSTIASSYEECRAESVGLYLCLHPQV		FSTIASSYEE	C	R		2		-0.70987		1.02187		0.969916		0.0781012		0.0312134
E9PCX7	NAD(P) transhydrogenase		NNT		3.70714e-10		100.23		46.892		IREANSIIITPGYGLCAAKAQYPIADLVKML		EANSIIITPGYGL	C	AAK		2		-0.17701		1.0218		1.14439		0.18965		0.0311186
Q9BWJ5	Splicing factor 3B subunit 5		SF3B5		8.96546e-10		104		97.203		KARVRFNLMEKMLQPCGPPADKPEEN_____		MLQP	C	GPPADKPEEN		2		-0.15078		1.0218		1.01961		0.0115555		0.031116
E7ERF2	T-complex protein 1 subunit alpha		TCP1		6.57388e-20		151.22		134.57		DFMCDEMERSLHDALCVVKRVLESKSVVPGG		SLHDAL	C	VVK		2		0.30429		1.02173		1.11088		0.156636		0.0310152
J3KS05	Chromobox protein homolog 1		CBX1		1.14586e-32		166.7		155.86		SDEADLVPAKEANVKCPQVVISFYEERLTWH			C	PQVVISFYEER		2		-0.11752		1.02151		1.00728		0.0804157		0.0307018
P13010	X-ray repair cross-complementing protein 5		XRCC5		1.92986e-34		153.06		54.253		PQVGVAFPHIKHNYECLVYVQLPFMEDLRQY		HNYE	C	LVYVQLPFMEDLR		3		-0.49047		1.02137		1.04146		0.0664028		0.0305111
P54577	Tyrosine--tRNA ligase, cytoplasmic		YARS		6.66135e-10		100.77		87.676		LDRKEDVKKKLKKAFCEPGNVENNGVLSFIK		AF	C	EPGNVENNGVLSFIK		2		-0.49261		1.02134		0.991598		0.138747		0.0304693
E9PJD9	60S ribosomal protein L27a		RPL27A		1.32245e-32		165.58		40.197		___MKHYHLKRNQSFCPTVNLDKLWTLVSEQ		NQSF	C	PTVNLDKLWTLVSEQTR		3		0.4727		1.02102		1.0507		0.0933899		0.0300117
H3BPK3	Hydroxyacylglutathione hydrolase		HAGH		1.08684e-18		152.4		101.53		LLEVLGRLPPDTRVYCGHEYTINNLKFARHV		VY	C	GHEYTINNLK		3		0.084319		1.02102		1.05122		0.173393		0.0300098
E5RI99	60S ribosomal protein L30		RPL30		2.15535e-30		169.93		135.86		MIRQGKAKLVILANNCPALRKSEIEYYAMLA		LVILANN	C	PALR		2		0.69576		1.02101		0.998955		0.0617281		0.0299925
A0A087WYT3	Prostaglandin E synthase 3		PTGES3		0.00166784		97.068		69.383		DPNDSKHKRTDRSILCCLRKGESGQSWPRLT		SIL	C	CLR		2		-0.093737		1.02098		1.07035		0.166712		0.0299516
A0A087WW66	26S proteasome non-ATPase regulatory subunit 1		PSMD1		1.15984e-42		159.01		83.251		AVESLGFILFRTPEQCPSVVSLLSESYNPHV		TPEQ	C	PSVVSLLSESYNPHVR		3		-0.37394		1.02064		1.12496		0.156552		0.0294702
P30084	Enoyl-CoA hydratase		ECHS1		5.50443e-53		183.36		44.391		VGLIQLNRPKALNALCDGLIDELNQALKTFE		ALNAL	C	DGLIDELNQALK		2		-0.58767		1.02044		1.03747		0.073869		0.0291891
P82675	28S ribosomal protein S5		MRPS5		0.00138348		90.986		90.986		PKGYGLRCHRAIITICRLIGIKDMYAKVSGS		AIITI	C	R		2		0.52619		1.02035		1.11769		0.139752		0.0290656
P08559	Pyruvate dehydrogenase E1 component subunit alpha, somatic form		PDHA1		6.86601e-10		135.86		119.53		GDFIPGLRVDGMDILCVREATRFAAAYCRSG		VDGMDIL	C	VR		2		-0.80042		1.02032		1.0269		0.119796		0.0290225
P61978	Heterogeneous nuclear ribonucleoprotein K		HNRNPK		9.37282e-11		140.83		97.741		VECLNYQHYKGSDFDCELRLLIHQSLAGGII		GSDFD	C	ELR		2		-0.011516		1.02025		1.03467		0.090211		0.0289239
Q5T8U2	60S ribosomal protein L7a		RPL7A		4.25426e-75		238.88		108.71		IKGKARLGRLVHRKTCTTVAFTQVNSEDKGA		T	C	TTVAFTQVNSEDKGALAK		3		0.93031		1.02011		1.03115		0.0743922		0.0287191
O60678	Protein arginine N-methyltransferase 3		PRMT3		4.67125e-13		133.32		133.32		FCNRLFTSAEETFSHCKSEHQFNIDSMVHKH		LFTSAEETFSH	C	K		3		0.71601		1.0201		0.948589		0.133564		0.0287146
P05141	ADP/ATP translocase 2		SLC25A5		9.33361e-06		114.5		89.296		VGKAGAEREFRGLGDCLVKIYKSDGIKGLYQ		GLGD	C	LVK		2		0.33131		1.01924		1.02319		0.219231		0.0274948
Q9UHD1	Cysteine and histidine-rich domain-containing protein 1		CHORDC1		4.17257e-28		157.23		58.885		RRKTSDFNTFLAQEGCTKGKHMWTKKDAGKK		TSDFNTFLAQEG	C	TK		3		-1.1642		1.01909		1.04007		0.151842		0.0272788
P18754	Regulator of chromosome condensation		RCC1		1.88958e-06		63.488		52.19		IPTLISRLPAVSSVACGASVGYAVTKDGRVF		LPAVSSVA	C	GASVGYAVTK		2		1.2321		1.01907		1.00044		0.0973188		0.0272599
K7ERT7	Synaptic vesicle membrane protein VAT-1 homolog		VAT1		4.51283e-13		136.7		123.95		SEGAAAAAASPPLLRCLVLTGFGGYDKVKLQ			C	LVLTGFGGYDK		2		-0.31321		1.01904		1.0436		0.161699		0.0272121
Q9NW13	RNA-binding protein 28		RBM28		1.57862e-19		122.78		122.78		GCAFAQFMTQEAAQKCLLAASPENEAGGLKL			C	LLAASPENEAGGLK		2		-0.41488		1.01884		0.979497		0.0606044		0.0269329
X6RAC9	Eukaryotic translation initiation factor 1A, X-chromosomal		EIF1AX		7.6455e-12		146.11		90.05		AQVIKMLGNGRLEAMCFDGVKRLCHIRGKLR		LEAM	C	FDGVK		2		-0.47119		1.01799		0.934031		0.180348		0.0257194
K7ELW0	Protein DJ-1		PARK7		1.43993e-13		112.96		112.96		LAGKDPVQCSRDVVICPDASLEDAKKESAAV		DVVI	C	PDASLEDAKK		2		0.15644		1.01797		1.01899		0.043563		0.0256935
P27797	Calreticulin		CALR		1.27646e-46		155.87		130.83		FNYKGKNVLINKDIRCKDDEFTHLYTLIVRP			C	KDDEFTHLYTLIVRPDNTYEVK		4		0.063802		1.01791		0.943552		0.200069		0.025617
P13010	X-ray repair cross-complementing protein 5		XRCC5		3.90245e-09		135.71		117.89		MKYKSEGKCFSVLGFCKSSQVQRRFFMGNQV			C	FSVLGFCK		2		-0.14643		1.01773		1.02039		0.237805		0.0253492
K7ESM5	Tubulin beta-6 chain		TUBB6		1.32654e-21		130.02		79.346		____MREIVHIQAGQCGNQIGTKFWEVISDE		EIVHIQAGQ	C	GNQIGTK		3		2.3516		1.0177		0.97715		0.103045		0.0253144
O14980	Exportin-1		XPO1		2.68661e-36		140.73		96.848		FSQKLDINLLDNVVNCLYHGEGAQQRMAQEV		LDINLLDNVVN	C	LYHGEGAQQR		3		0.8574		1.01736		1.05745		0.0746884		0.0248327
Q9UL25	Ras-related protein Rab-21		RAB21		1.19835e-05		78.342		78.342		SAKQNKGIEELFLDLCKRMIETAQVDERAKG		GIEELFLDL	C	K		2		0.65719		1.01689		1.0323		0.110816		0.0241662
P39748	Flap endonuclease 1		FEN1		5.37492e-34		126.86		68.303		MGIPYLDAPSEAEASCAALVKAGKVYAAATE		HLLSLMGIPYLDAPSEAEAS	C	AALVK		3		1.331		1.01664		1.0053		0.0317413		0.0238021
P49773	Histidine triad nucleotide-binding protein 1		HINT1		2.79757e-18		121.44		115.57		IRKEIPAKIIFEDDRCLAFHDISPQAPTHFL			C	LAFHDISPQAPTHFLVIPK		3		1.1944		1.01645		0.961194		0.127891		0.0235323
M0QZR8	DNA polymerase		POLD1		0.00296687		65.672		55.604		LQNGNDQTRRRLAVYCLKDAYLPLRLLERLM		LAVY	C	LK		2		1.1543		1.01641		1.05866		0.154546		0.0234822
E5RHS5	Eukaryotic translation initiation factor 3 subunit E		EIF3E		8.8745e-11		141.48		141.48		EDFIENARLFIFETFCRIHQCISI_______		LFIFETF	C	R		2		0.57893		1.01611		1.02989		0.11935		0.0230507
H3BP04	Cytochrome b-c1 complex subunit 2		UQCRC2		1.12065e-16		134.13		51.569		LSVTATRENMAYTVECLRGDVDILMEFLLNV		ENMAYTVE	C	LR		2		-1.2481		1.01586		0.916978		0.220887		0.0227025
P23919	Thymidylate kinase		DTYMK		7.50924e-05		79.148		69.275		GVAFTGAKENFSLDWCKQPDVGLPKPDLVLF		ENFSLDW	C	K		2		-1.1838		1.01561		0.962255		0.19911		0.0223479
Q9H3K6	BolA-like protein 2		BOLA2		2.99949e-17		112.82		96.561		FEGKPLLQRHRLVNACLAEELPHIHAFEQKT		LVNA	C	LAEELPHIHAFEQK		3		2.0016		1.0154		1.08263		0.0955256		0.0220472
H0YER7	Apoptosis inhibitor 5		API5		9.5229e-15		122.97		122.97		PLFSVLKLLAEMSSFCGDMEKLETNLRKLFD		LLAEMSSF	C	GDMEK		2		-1.3935		1.01494		1.03069		0.115598		0.0213968
P62753	40S ribosomal protein S6		RPS6		1.7069e-17		150.06		150.06		____MKLNISFPATGCQKLIEVDDERKLRTF		LNISFPATG	C	QK		2		0.049312		1.01492		1.02249		0.119778		0.021367
E9PG15	14-3-3 protein theta		YWHAQ		1.54143e-13		164.68		67.881		AKLAEQAERYDDMATCMKAVTEQGAELSNEE		YDDMAT	C	MK		2		-1.2827		1.01481		1.0107		0.173063		0.0212064
A0A087X2I1	26S protease regulatory subunit 10B		PSMC6		3.54567e-08		103.43		41.242		VKLSDGFNGADLRNVCTEAGMFAIRADHDFV		NV	C	TEAGMFAIR		2		-1.1526		1.01457		1.03715		0.121407		0.0208723
Q9P2X0	Dolichol-phosphate mannosyltransferase subunit 3		DPM3		2.01806e-36		186.58		53.448		YALGTVGYRVATFHDCEDAARELQSQIQEAR		VATFHD	C	EDAAR		3		-0.16224		1.01451		1.01347		0.0927829		0.0207895
Q5JR95	40S ribosomal protein S8		RPS8		3.05987e-39		183.08		72.891		ASNNELVRTKTLVKNCIVLIDSTPYRQWYES		N	C	IVLIDSTPYR		2		1.2587		1.01429		1.02062		0.093731		0.0204632
I6L8B7	Fatty acid-binding protein, epidermal		FABP5		5.65891e-17		128.08		125.72		LTIKTESTLKTTQFSCTLGEKFEETTADGRK		TTQFS	C	TLGEK		2		0.085848		1.01408		1.07768		0.0972505		0.0201743
P50991	T-complex protein 1 subunit delta		CCT4		5.81161e-14		159.83		144.77		RAYILNLVKQIKKTGCNVLLIQKSILRDALS		TG	C	NVLLIQK		2		0.044665		1.01403		1.09205		0.119427		0.0201071
P25398	40S ribosomal protein S12		RPS12		0.000266733		72.928		64.654		IKVDDNKKLGEWVGLCKIDREGKPRKVVGCS		LGEWVGL	C	K		2		-0.27998		1.01403		1.05231		0.119452		0.0200987
P55072	Transitional endoplasmic reticulum ATPase		VCP		3.59658e-49		129.59		105.03		ANETHGHVGADLAALCSEAALQAIRKKMDLI		LADDVDLEQVANETHGHVGADLAAL	C	SEAALQAIR		4		0.71452		1.01402		1.00226		0.243219		0.0200883
G3V1A4	Cofilin-1		CFL1		2.33421e-179		330.36		84.41		IKKKLTGIKHELQANCYEEVKDRCTLAEKLG		HELQAN	C	YEEVKDR		3		-0.75616		1.01382		1.01361		0.0723736		0.019797
O00170	AH receptor-interacting protein		AIP		8.49948e-05		95.502		76.221		GHVKEAAAKYYDAIACLKNLQMKEQPGSPEW		YYDAIA	C	LK		2		0.58311		1.01373		1.04826		0.132985		0.0196714
A2IDB2	14-3-3 protein eta		YWHAH		9.21485e-10		103.88		63.062		VKAYREKIEKELETVCNDVLSLLDKFLIKNC		ELETV	C	NDVLSLLDK		2		-0.9181		1.01367		1.02774		0.0856385		0.0195905
P40926	Malate dehydrogenase		MDH2		6.1807e-33		162.68		110.98		IGGHAGKTIIPLISQCTPKVDFPQDQLTALT		TIIPLISQ	C	TPK		2		-0.21519		1.01366		1.01807		0.138581		0.019576
P78527	DNA-dependent protein kinase catalytic subunit		PRKDC		3.22408e-24		181.44		121.29		LPVLAGCLKGLSSLLCNFTKSMEEDPQTSRE		GLSSLL	C	NFTK		2		0.17085		1.01344		1.11811		0.171728		0.0192618
A0A087WYT3	Prostaglandin E synthase 3		PTGES3		4.57594e-53		193.84		161.35		GSDNFKHLNEIDLFHCIDPNDSKHKRTDRSI		HLNEIDLFH	C	IDPNDSK		2		-0.096329		1.01335		0.980914		0.076041		0.0191282
H7BXH2	Serine/threonine-protein phosphatase 6 regulatory subunit 3		PPP6R3		2.88116e-12		129.34		63.473		KLSTSQDAACKDAEECPETAEAKCAAPRPPS		DAEE	C	PETAEAK		2		0.76658		1.01311		0.962786		0.160565		0.0187939
P09874	Poly [ADP-ribose] polymerase 1		PARP1		6.38456e-06		120.87		90.601		KLGGKLTGTANKASLCISTKKEVEKMNKKME		ASL	C	ISTK		2		0.30879		1.01291		1.09877		0.191474		0.018504
P28482	Mitogen-activated protein kinase 1		MAPK1		5.14167e-10		100.4		88.19		LHRDLKPSNLLLNTTCDLKICDFGLARVADP		DLKPSNLLLNTT	C	DLK		2		-1.4164		1.01274		1.007		0.0328302		0.018261
E7ER27	Peroxisomal multifunctional enzyme type 2		HSD17B4		4.08095e-54		207.39		75.911		LANSLAIEGRKSNIHCNTIAPNAGSRMTQTV		SNIH	C	NTIAPNAGSR		3		0.5722		1.0127		1.03601		0.054822		0.0182094
Q5HY54	Filamin-A		FLNA		1.07889e-10		91.64		52.898		PSKAEISFEDRKDGSCGVAYVVQEPGDYEVS		KDGS	C	GVAYVVQEPGDYEVSVK		3		2.0021		1.01212		1.02416		0.0917348		0.0173762
G3V5P0	Kinectin		KTN1		1.40044e-09		112.44		112.44		SYGEWLHGFEKKAKECMAGTSGSEEVKVLEH		E	C	MAGTSGSEEVK		2		-0.36976		1.01206		1.05432		0.0653016		0.0172962
P11387	DNA topoisomerase 1		TOP1		5.84524e-46		217.22		147.62		EMTNEEKNIITNLSKCDFTQMSQYFKAQTEA			C	DFTQMSQYFK		2		-1.3203		1.01198		1.01931		0.168807		0.0171772
B4DNK4	Pyruvate kinase		PKM		2.90233e-16		104.52		98.684		TARQAHLYRGIFPVLCKDPVQEAWAEDVDLR		GIFPVL	C	KDPVQEAWAEDVDLR		3		0.37412		1.01192		0.946292		0.130286		0.0170935
P51991	Heterogeneous nuclear ribonucleoprotein A3		HNRNPA3		1.06538e-76		246.3		116.51		DKIVVQKYHTINGHNCEVKKALSKQEMQSAG		YHTINGHN	C	EVKK		3		0.2334		1.01174		1.04087		0.114588		0.0168456
P12004	Proliferating cell nuclear antigen		PCNA		1.21236e-18		119.66		80.236		DLDVEQLGIPEQEYSCVVKMPSGEFARICRD		LMDLDVEQLGIPEQEYS	C	VVK		2		-0.046429		1.01141		1.01304		0.0826294		0.0163733
H0YE57	7-dehydrocholesterol reductase		DHCR7		7.30799e-38		196.27		82.202		DGRCLIWGRKPKVIECSYTSADGQRHHSKLL		VIE	C	SYTSADGQR		2		1.1815		1.01121		0.951729		0.179943		0.0160873
P30086	Phosphatidylethanolamine-binding protein 1		PEBP1		4.3438e-22		129.36		84.375		SFRKKYELRAPVAGTCYQAEWDDYVPKLYEQ		APVAGT	C	YQAEWDDYVPK		2		-0.71075		1.01116		0.986032		0.0869761		0.0160173
P49207	60S ribosomal protein L34		RPL34		7.8069e-13		156.75		111.82		VYLYTKKVGKAPKSACGVCPGRLRGVRAVRP		SA	C	GVCPGR		2		-0.85158		1.01088		1.0201		0.0655469		0.0156104
H3BPF6	Prefoldin subunit 5		PFDN5		6.48998e-07		146.27		95.741		AQLKVVQTKYVEAKDCLNVLNKSNEDGISLC		D	C	LNVLNK		2		0.81697		1.01085		1.04357		0.0612764		0.015562
E9PDU6	Calponin-3		CNN3		2.49259e-07		119.27		119.27		IGPNFQLGLKDGIILCELINKLQPGSVKKVN		DGIIL	C	ELINK		2		-0.49868		1.01065		1.02178		0.0475938		0.0152829
P08238	Heat shock protein HSP 90-beta		HSP90AB1		9.70889e-168		302.73		86.213		QSKILKVIRKNIVKKCLELFSELAEDKENYK		K	C	LELFSELAEDKENYKK		4		0.76052		1.01064		0.964613		0.0913501		0.0152695
P12277	Creatine kinase B-type		CKB		4.5327e-54		218.5		166.48		SMQKGGNMKEVFTRFCTGLTQIETLFKSKDY		F	C	TGLTQIETLFK		2		0.17366		1.01062		1.03325		0.0810706		0.0152424
P12004	Proliferating cell nuclear antigen		PCNA		3.28272e-40		195.85		120.03		LAMGVNLTSMSKILKCAGNEDIITLRAEDNA			C	AGNEDIITLR		2		0.11777		1.01005		0.974129		0.078368		0.0144301
P60891	Ribose-phosphate pyrophosphokinase 1		PRPS1		6.956e-17		130.27		91.592		ELGKVVTKKFSNQETCVEIGESVRGEDVYIV		FSNQET	C	VEIGESVR		2		0.29229		1.01005		0.997272		0.0634987		0.0144199
P10599	Thioredoxin		TXN		5.89721e-17		172.59		68.846		DVDDCQDVASECEVKCMPTFQFFKKGQKVGE			C	MPTFQFFK		2		-1.2355		1.01001		1.00319		0.114274		0.0143636
O00151	PDZ and LIM domain protein 1		PDLIM1		4.70618e-33		157.47		113.24		TSNMTHLEAQNRIKGCTDNLTLTVARSEHKV		G	C	TDNLTLTVAR		2		0.11614		1.00989		0.998816		0.0698524		0.0141971
P26639	Threonine--tRNA ligase, cytoplasmic		TARS		9.02888e-15		110.57		110.57		WLSPRQVMVVPVGPTCDEYAQKVRQQFHDAK		QVMVVPVGPT	C	DEYAQK		2		-0.22071		1.00988		0.964275		0.0851892		0.014189
G5E9G0	60S ribosomal protein L3		RPL3		4.51987e-93		267.93		166.7		LRTFKTVFAEHISDECKRRFYKNWHKSKKKA		TVFAEHISDE	C	KR		3		0.48138		1.0098		1.01029		0.0981213		0.0140698
P33991	DNA replication licensing factor MCM4		MCM4		2.81986e-24		130.02		117.84		LGEINVIGEPFLNVNCEHIKSFDKNLYRQLI		LGEINVIGEPFLNVN	C	EHIK		3		0.066093		1.00979		1.01603		0.137725		0.0140503
P08238	Heat shock protein HSP 90-beta		HSP90AB1		4.45737e-42		163.18		82.8		RGFEVVYMTEPIDEYCVQQLKEFDGKSLVSV		RGFEVVYMTEPIDEY	C	VQQLK		3		0.099258		1.00978		0.995091		0.0467995		0.0140381
Q9P258	Protein RCC2		RCC2		1.09854e-21		132.84		53.255		RLIEGLSHEVIVSAACGRNHTLALTETGSVF		LIEGLSHEVIVSAA	C	GR		2		1.1897		1.0097		0.915877		0.219747		0.0139222
Q96KR6	Protein FAM210B		FAM210B		6.22091e-125		242.86		45.579		QDPSQATGTTGSSVSCTEEKKQSKSQQLKKI		GHQDPSQATGTTGSSVS	C	TEEKK		4		-0.14718		1.00945		1.0375		0.0847243		0.0135693
P50995	Annexin A11		ANXA11		4.77619e-21		125.5		89.358		YEIKEAIKGVGTDEACLIEILASRSNEHIRE		GVGTDEA	C	LIEILASR		2		-0.26731		1.0094		0.991247		0.05948		0.0134933
Q9UQ80	Proliferation-associated protein 2G4		PA2G4		3.68922e-20		166.69		107.11		QVTGRKADVIKAAHLCAEAALRLVKPGNQNT		AAHL	C	AEAALR		2		0.66717		1.0093		1.04473		0.0913079		0.0133588
Q9BQ67	Glutamate-rich WD repeat-containing protein 1		GRWD1		1.93529e-07		89.911		89.911		EEAYVLYHRAQTGAPCLSFDIVRDHLGDNRT		AQTGAP	C	LSFDIVR		2		-0.34745		1.00902		1.00102		0.0474115		0.0129591
F5GX11	Proteasome subunit alpha type-1		PSMA1		8.34903e-17		128.71		128.71		SARTYLERHMSEFMECNLNELVKHGLRALRE		HMSEFME	C	NLNELVK		2		-0.25028		1.00876		1.01514		0.0670248		0.0125817
P52788	Spermine synthase		SMS		1.04691e-05		67.418		58.024		GKDVLILGGGDGGILCEIVKLKPKMVTMVEI		DVLILGGGDGGIL	C	EIVK		2		1.1474		1.00867		1.0123		0.0408652		0.0124487
D6REK3	Peptidyl-prolyl cis-trans isomerase CWC27 homolog		CWC27		4.76256e-09		96.673		58.079		IDDDERPHNPHKIKSCEVLFNPFDDIIPREI		S	C	EVLFNPFDDIIPR		2		0.71771		1.00866		0.966596		0.0765765		0.0124443
B0QY90	Eukaryotic translation initiation factor 3 subunit L		EIF3L		1.54846e-14		111.22		79.393		QKGDPQVYEELFSYSCPKFLSPVVPNYDNVH		GDPQVYEELFSYS	C	PK		2		-0.15976		1.00861		0.981925		0.0659463		0.0123688
Q7Z4V5	Hepatoma-derived growth factor-related protein 2		HDGFRP2		1.43625e-77		245.48		59.227		DKEHEEGRDSEEGPRCGSSEDLHDSVREGPD			C	GSSEDLHDSVR		3		-0.084192		1.00789		0.979715		0.158246		0.0113427
Q5HY54	Filamin-A		FLNA		1.64593e-14		146.16		146.16		ALSVTIDGPSKVKMDCQECPEGYRVTYTPMA		MD	C	QECPEGYR		2		-0.18571		1.0077		0.994814		0.127324		0.0110628
P31040	Succinate dehydrogenase [ubiquinone] flavoprotein subunit		SDHA		0.000209527		56.121		50.178		LRAAFGLSEAGFNTACVTKLFPTRSHTVAAQ		AAFGLSEAGFNTA	C	VTK		2		0.76081		1.00762		1.00522		0.0535063		0.010955
B4DSN5	Tyrosine-protein phosphatase non-receptor type		PTPN1		1.41003e-36		145.77		106.86		ESGSLSPEHGPVVVHCSAGIGRSGTFCLADT		ESGSLSPEHGPVVVH	C	SAGIGR		4		-0.55438		1.00752		0.952746		0.120658		0.0108131
P62701	40S ribosomal protein S4, X		RPS4X		1.502e-05		103.55		59.908		VFAPRPSTGPHKLRECLPLIIFLRNRLKYAL		E	C	LPLIIFLR		2		-0.06282		1.00737		1.06185		0.118653		0.0105881
P50995	Annexin A11		ANXA11		1.95102e-85		233.02		233.02		KAMKGFGTDEQAIIDCLGSRSNKQRQQILLS		GFGTDEQAIID	C	LGSR		2		-0.17345		1.00726		0.993412		0.039232		0.0104341
P60953	Cell division control protein 42 homolog		CDC42		5.55792e-05		70.942		52.247		FENVKEKWVPEITHHCPKTPFLLVGTQIDLR		WVPEITHH	C	PK		3		-1.2369		1.00696		1.00798		0.0446849		0.01001
A0A096LP11	Protein LSM14 homolog A		LSM14A		2.10098e-07		92.856		79.886		NCYYDKTKSFFDNISCDDNRERRPTWAEERR		SFFDNIS	C	DDNR		2		-0.92806		1.00695		1.03125		0.0546811		0.00999047
P60174	Triosephosphate isomerase		TPI1		1.38234e-60		190.96		190.96		GTLNAAKVPADTEVVCAPPTAYIDFARQKLD		VPADTEVV	C	APPTAYIDFAR		2		0.13126		1.00658		1.00919		0.0350245		0.00946516
Q15029	116 kDa U5 small nuclear ribonucleoprotein component		EFTUD2		2.40731e-05		95.483		88.948		SIVQGFQWGTREGPLCDELIRNVKFKILDAV		EGPL	C	DELIR		2		0.30571		1.00568		1.00149		0.0806776		0.00817626
P52272	Heterogeneous nuclear ribonucleoprotein M		HNRNPM		1.14533e-44		183.73		72.321		PFDFTWKMLKDKFNECGHVLYADIKMENGKS		FNE	C	GHVLYADIK		2		0.49027		1.00558		1.01892		0.0796557		0.00802118
P21291	Cysteine and glycine-rich protein 1		CSRP1		7.69306e-21		124.29		111.78		GLESTTLADKDGEIYCKGCYAKNFGPKGFGF		GLESTTLADKDGEIY	C	K		2		-0.15944		1.00556		0.998707		0.0749827		0.00800121
P41250	Glycine--tRNA ligase		GARS		2.89569e-05		94.692		92.538		IEIVGCADRSCYDLSCHARATKVPLVAEKPL		S	C	YDLSCHAR		3		-0.93669		1.00555		1.00497		0.138677		0.00798518
P15121	Aldose reductase		AKR1B1		4.98052e-28		141.13		73.057		NKPGLKYKPAVNQIECHPYLTQEKLIQYCQS		YKPAVNQIE	C	HPYLTQEK		4		0.40316		1.00514		1.00675		0.0394157		0.00739586
Q5JVS8	Vimentin		VIM		1.16951e-24		166.24		41.743		KQESTEYRRQVQSLTCEVDALKGTVSTNPAV		RQVQSLT	C	EVDALK		3		-1.2666		1.00484		1.02534		0.0774482		0.00696467
E7ERF2	T-complex protein 1 subunit alpha		TCP1		3.01364e-33		174.77		110.17		ILKLLEVEHPAAKVLCELADLQDKEVGDGTT		VL	C	ELADLQDKEVGDGTTSVVIIAAELLK		3		1.5343		1.00442		1.02632		0.095368		0.00635616
Q9Y6C9	Mitochondrial carrier homolog 2		MTCH2		0.00413912		65.252		58.981		GNSLFFRKVPFGKTYCCDLKMLI________		TY	C	CDLK		2		0.13527		1.00439		1.05548		0.148031		0.00632033
G8JLD5	Dynamin-1-like protein		DNM1L		4.47213e-36		173.72		173.72		SATLLQLITKFATEYCNTIEGTAKYIETSEL		FATEY	C	NTIEGTAK		2		0.4253		1.0042		0.985444		0.136416		0.00604394
P49327	Fatty acid synthase		FASN		5.74457e-63		216.54		85.837		LVQAGIRDGVVRPLKCTVFHGAQVEDAFRYM			C	TVFHGAQVEDAFR		3		-1.2306		1.00418		1.0589		0.130924		0.0060224
A0A024R4E5	Vigilin		HDLBP		0.000218416		84.743		73.665		YKDMNQFGEGEQAKICLEIMQRTGAHLELSL		I	C	LEIMQR		2		-0.20986		1.00415		0.998688		0.0986432		0.00596917
H0YJH7	Lamina-associated polypeptide 2, s beta/gamma		TMPO		3.89035e-22		130.27		52.731		MFPYEASTPTGISASCRRPIKGAAGRPLELS		EMFPYEASTPTGISAS	C	R		3		-1.8098		1.00376		1.02877		0.0550815		0.00541192
M0R117	60S ribosomal protein L18a		RPL18A		1.75745e-10		138.26		86.833		LREYKVVGRCLPTPKCHTPPLYRMRIFAPNH			C	HTPPLYR		3		-0.29215		1.00367		0.999288		0.108617		0.00528643
H7C452	ATP-dependent RNA helicase DDX18		DDX18		2.16279e-30		169.89		169.89		____NTPGFMYKNLQCLVIDEADRILDVGFE		NLQ	C	LVIDEADR		2		-0.50983		1.0036		1.00047		0.111832		0.0051881
P10809	60 kDa heat shock protein		HSPD1		2.80165e-43		181.26		49.595		ATRAAVEEGIVLGGGCALLRCIPALDSLTPA		AAVEEGIVLGGG	C	ALLR		3		-0.30571		1.00341		0.990592		0.0665143		0.00491174
A8MZ87	Kinesin light chain 2		KLC2		2.58543e-45		210.41		98.337		YRRQGKLEAAHTLEDCASRNRKQGLDPASQT		LEAAHTLED	C	ASR		3		0.053052		1.00338		1.01439		0.0372113		0.00487478
P36405	ADP-ribosylation factor-like protein 3		ARL3		1.98802e-08		106		106		TGQELAELLEEEKLSCVPVLIFANKQDLLTA		LS	C	VPVLIFANK		2		1.1218		1.00329		1.01217		0.122447		0.00473848
B7Z332	Receptor expression-enhancing protein 5		REEP5		6.06019e-09		132.88		132.88		AAMRERFDRFLHEKNCMTDLLAKLEAKTGVN		N	C	MTDLLAK		2		-0.31226		1.00327		1.00161		0.025461		0.00470962
E9PPH5	Acidic leucine-rich nuclear phosphoprotein 32 family member E		ANP32E		2.61698e-18		151.74		151.74		SDNIISGGLEVLAEKCPNLTYLNLSGNKIKD			C	PNLTYLNLSGNK		2		0.38655		1.00326		0.989223		0.13202		0.00469365
G3V1A1	60S ribosomal protein L8		RPL8		3.87107e-34		117.04		59.263		GNVLPVGTMPEGTIVCCLEEKPGDRGKLARA		KAQLNIGNVLPVGTMPEGTIV	C	CLEEKPGDR		4		-0.22119		1.00305		0.979747		0.224163		0.00438961
I3L3P7	40S ribosomal protein S15a		RPS15A		2.05157e-22		182.92		74.841		NNAEKRGKRQVLIRPCSKVIVRFLTVMMKHG		QVLIRP	C	SK		2		-0.88651		1.00287		0.990325		0.0936364		0.00414058
Q96KR1	Zinc finger RNA-binding protein		ZFR		9.37206e-05		88.177		88.177		SGMVKDPPDVLDRQKCLDALAALRHAKWFQA			C	LDALAALR		2		0.3208		1.00274		1.07061		0.148818		0.00395381
O00116	Alkyldihydroxyacetonephosphate synthase, peroxisomal		AGPS		1.31501e-09		91.355		91.355		KYGSVAFPNFEQGVACLREIAKQRCAPASIR		YGSVAFPNFEQGVA	C	LR		2		-0.076807		1.00273		0.987195		0.0489531		0.00393706
H0YGW7	ATP-binding cassette sub-family F member 1		ABCF1		0.000187277		76.943		76.228		LFKNLDFGIDMDSRICIVGPNGVGKSTLLLL		I	C	IVGPNGVGK		2		0.54903		1.00253		1.01272		0.0330897		0.00365052
Q9Y5X3	Sorting nexin-5		SNX5		1.50063e-13		118.51		118.51		LEIKHARNNVSLLQSCIDLFKNN________		NNVSLLQS	C	IDLFK		2		1.4001		1.00225		1.02573		0.06299		0.00323894
P13010	X-ray repair cross-complementing protein 5		XRCC5		6.25289e-47		161.68		132.72		AKTLKKEDIQKETVYCLNDDDETEVLKEDII		ETVY	C	LNDDDETEVLKEDIIQGFR		3		0.061418		1.00225		0.98872		0.193417		0.00323836
K7EPL2	SUMO-activating enzyme subunit 2		UBA2		3.7588e-07		92.265		92.265		VAGGRVLVVGAGGIGCELLKNLVLTGFSHID		VLVVGAGGIG	C	ELLK		2		0.29508		1.00224		0.985333		0.183114		0.00322216
P52732	Kinesin-like protein KIF11		KIF11		1.84318e-35		165.9		165.9		LMNLWTERFCALEEKCENIQKPLSSVQENIQ			C	ENIQKPLSSVQENIQQK		3		-0.39602		1.0019		1.01586		0.134983		0.00274234
P31150	Rab GDP dissociation inhibitor alpha		GDI1		1.20467e-21		143.93		143.93		HALALYRTDDYLDQPCLETVNRIKLYSESLA		TDDYLDQP	C	LETVNR		2		0.35662		1.00186		0.994985		0.0861061		0.00267759
B1AHB1	DNA replication licensing factor MCM5		MCM5		9.66024e-07		108.4		108.4		APSIFGGTDMKKAIACLLFGGSRKRLPDGLT		AIA	C	LLFGGSR		2		0.026507		1.00165		1.00009		0.0952153		0.00237924
O00567	Nucleolar protein 56		NOP56		9.85004e-17		127.03		118.2		SRYLANKCSIASRIDCFSEVPTSVFGEKLRE		ID	C	FSEVPTSVFGEK		2		0.0026452		1.00148		1.01252		0.0936665		0.00213948
P49321	Nuclear autoantigenic sperm protein		NASP		1.32533e-43		167.51		143.93		MIASRKPTDGASSSNCVTDISHLVRKKRKPE		KPTDGASSSN	C	VTDISHLVR		2		-0.035033		1.00144		0.998072		0.0605099		0.00208006
M0R248	Delta(3,5)-Delta(2,4)-dienoyl-CoA isomerase		ECH1		1.22935e-14		145.91		145.28		IGGGVDLVTACDIRYCAQDAFFQVKEVDVGL		Y	C	AQDAFFQVK		2		-0.80299		1.00141		1.00848		0.250559		0.00203815
Q8IYS1	Peptidase M20 domain-containing protein 2		PM20D2		1.22506e-12		116.84		49.632		NGRSELELLKLRSAECIDEAAERLGALSRAI		SAE	C	IDEAAER		2		-0.13673		1.00132		0.943829		0.102542		0.00190837
A0A0C4DFR6	Protein SEC13 homolog		SEC13		1.35611e-12		116.74		111.52		SGQKPNYIKRFASGGCDNLIKLWKEEEDGQW		FASGG	C	DNLIK		2		0.10359		1.00122		1.03745		0.0782203		0.00175585
P15121	Aldose reductase		AKR1B1		5.16641e-144		271.62		192.94		EAVKVAIDVGYRHIDCAHVYQNENEVGVAIQ		HID	C	AHVYQNENEVGVAIQEK		3		0.21344		1.00116		0.989345		0.0701834		0.00166586
P50991	T-complex protein 1 subunit delta		CCT4		1.62302e-06		83.182		83.182		GITRVEKAKIGLIQFCLSAPKTDMDNQIVVS		IGLIQF	C	LSAPK		2		0.0030278		1.00102		1.00345		0.0457979		0.00146878
P78371	T-complex protein 1 subunit beta		CCT2		5.99033e-36		170.74		170.74		QQILDEAERSLHDALCVLAQTVKDSRTVYGG		SLHDAL	C	VLAQTVK		2		0.27568		1.00101		1.01097		0.105276		0.00146231
P48735	Isocitrate dehydrogenase [NADP]		IDH2		3.27397e-32		181.98		65.895		GNQDLIRFAQMLEKVCVETVESGAMTKDLAG		V	C	VETVESGAMTK		2		1.3769		1.00095		1.02181		0.0372293		0.00136752
P00558	Phosphoglycerate kinase 1		PGK1		4.90758e-06		115.78		104.42		ELKSLLGKDVLFLKDCVGPEVEKACANPAAG		D	C	VGPEVEK		2		-0.23446		1.00084		1.00388		0.0630588		0.00121832
P61160	Actin-related protein 2		ACTR2		4.56661e-10		119.62		46.069		_____MDSQGRKVVVCDNGTGFVKCGYAGSN		VVV	C	DNGTGFVK		2		0.90148		1.00079		0.967731		0.0750335		0.00114488
Q9UJC3	Protein Hook homolog 1		HOOK1		1.72269e-86		234.11		205.24		IEQRDTLKETNEELRCSQVQQDHLNQTDASA			C	SQVQQDHLNQTDASATK		3		-0.24085		1.00061		0.97466		0.0808751		0.000878983
Q9Y2X3	Nucleolar protein 58		NOP58		4.83638e-28		155.57		92.38		EVKTYDPSGDSTLPTCSKKRKIEQVDKEDEI		TYDPSGDSTLPT	C	SK		2		-0.347		1.00053		0.991671		0.155715		0.00075842
P09417	Dihydropteridine reductase		QDPR		3.08832e-17		139.48		41.684		GMIGYGMAKGAVHQLCQSLAGKNSGMPPGAA		GAVHQL	C	QSLAGK		3		-0.27959		1.00019		0.965589		0.100147		0.000269125
A0A087WYC1	Heat shock 70 kDa protein 4		HSPA4		1.39239e-05		94.767		56.936		IETIANEYSDRCTPACISFGPKNRSIGAAAK			C	TPACISFGPK		3		-0.43563		0.999883		0.980011		0.131965		-0.00016824
P31948	Stress-induced-phosphoprotein 1		STIP1		2.56753e-10		134.06		41.84		DLDSSCKEAADGYQRCMMAQYNRHDSPEDVK			C	MMAQYNR		2		-1.4488		0.999604		1.04535		0.151348		-0.000571755
M0R0F0	40S ribosomal protein S5		RPS5		1.19037e-11		126.39		126.39		HSAGRYAAKRFRKAQCPIVERLTNSMMMHGR		KAQ	C	PIVER		2		-0.32884		0.999569		1.00433		0.098685		-0.000621717
K7ESL0	Spermidine synthase		SRM		1.96876e-33		145.88		127.32		LREVVKHPSVESVVQCEIDEDVIQVSKKFLP		HPSVESVVQ	C	EIDEDVIQVSK		3		0.015371		0.999552		1.01225		0.0830137		-0.000646934
Q9UHD1	Cysteine and histidine-rich domain-containing protein 1		CHORDC1		1.79481e-27		133.48		78.69		KRRTTDFSDFLSIVGCTKGRHNSEKPPEPVK		TTDFSDFLSIVG	C	TK		2		-0.35212		0.999512		0.999446		0.122008		-0.00070395
Q5JX53	Copine-1		CPNE1		1.1606e-08		128.03		85.154		GGSWAELGRTERVRNCSSPEFSKTLQLEY__		N	C	SSPEFSK		2		-0.35699		0.999406		0.950514		0.0953489		-0.00085669
P36871	Phosphoglucomutase-1		PGM1		3.94642e-12		126.12		126.12		DKIFQISKTIEEYAVCPDLKVDLGVLGKQQF		TIEEYAV	C	PDLK		2		-0.086492		0.998936		0.990808		0.0280294		-0.00153522
H0YDU8	Serine/threonine-protein phosphatase		PPP5C		5.82833e-10		118.76		118.76		AIYYGNRSLAYLRTECYGYALGDATRAIELD		TE	C	YGYALGDATR		2		-0.31467		0.998702		1.01221		0.0952674		-0.00187373
P63000	Ras-related C3 botulinum toxin substrate 1		RAC1		1.93881e-19		134.81		119.63		FENVRAKWYPEVRHHCPNTPIILVGTKLDLR		HH	C	PNTPIILVGTK		3		0.40604		0.998382		1.06647		0.104213		-0.00233632
Q96I24	Far upstream element-binding protein 3		FUBP3		0.00284021		69.432		59.641		PGGVQEITYTVPADKCGLVIGKGGENIKSIN			C	GLVIGK		2		-0.083031		0.998348		1.0841		0.161852		-0.002386
P54136	Arginine--tRNA ligase, cytoplasmic		RARS		3.66727e-05		76.358		76.358		FVQVDDGRKIVFVPGCSIPLTIVKSDGGYTY		IVFVPG	C	SIPLTIVK		2		-0.12885		0.998269		0.980319		0.0911496		-0.00249998
E7ERW8	Protein diaphanous homolog 1		DIAPH1		1.07656e-21		144.88		144.88		FRRKRGPRQANRKAGCAVTSLLASELTKDDA		AG	C	AVTSLLASELTK		2		1.5821		0.998054		1.05978		0.123999		-0.00281041
A0A087WW66	26S proteasome non-ATPase regulatory subunit 1		PSMD1		1.29194e-12		127.78		67.168		VETIIAKCIDHYTKQCVENADLPEGEKKPID		Q	C	VENADLPEGEKKPIDQR		4		1.6316		0.997933		1.00343		0.0544038		-0.00298525
P42166	Lamina-associated polypeptide 2, alpha		TMPO		2.94916e-05		84.31		47.894		VENICGREKSGIQPLCPERSHISDQSPLSSK		SGIQPL	C	PER		2		0.16264		0.997818		1.02912		0.0806253		-0.0031508
Q13200	26S proteasome non-ATPase regulatory subunit 2		PSMD2		1.34193e-16		102.29		40.137		ALLACGIVNSGVRNECDPALALLSDYVLHNS		NE	C	DPALALLSDYVLHNSNTMR		3		-2.7217		0.997718		1.01302		0.0718773		-0.00329553
J3QSV6	Ribosomal L1 domain-containing protein 1		RSL1D1		2.86869e-56		174.05		58.32		DKEQVRKAVDALLTHCKSRKNNYGLLLNENE		KAVDALLTH	C	K		3		-0.05787		0.997695		1.02069		0.149292		-0.00332976
Q7L0Y3	Mitochondrial ribonuclease P protein 1		TRMT10C		0.000329613		59.227		57.52		GTSLAKAKRLNLATECLPLDKYLQWEIGNKN		LNLATE	C	LPLDK		2		0.44256		0.997687		1.02967		0.0976852		-0.00334121
Q9NQT5	Exosome complex component RRP40		EXOSC3		1.58502e-13		118.24		118.24		FKVTLGLIRKLLAPDCEIIQEVGKLYPLEIV		LLAPD	C	EIIQEVGK		2		1.3477		0.997686		0.952646		0.136424		-0.00334175
J3QSV6	Ribosomal L1 domain-containing protein 1		RSL1D1		5.88983e-10		105.53		97.065		SVNLLSKNLSREINDCIGGTVLNISKSGSCS		EIND	C	IGGTVLNISK		2		0.22792		0.997372		1.01408		0.0792115		-0.00379675
P84095	Rho-related GTP-binding protein RhoG		RHOG		9.27624e-37		184.34		184.34		GQALAKQIHAVRYLECSALQQDGVKEVFAEA		YLE	C	SALQQDGVK		2		-0.12843		0.996821		0.99541		0.087277		-0.00459302
C9JXG8	Ran-specific GTPase-activating protein		RANBP1		1.60398e-18		117.48		88.071		GAIRLLMRRDKTLKICANHYITPMMELKPNA		I	C	ANHYITPMMELKPNAGSDR		3		-0.82866		0.996721		0.928877		0.120742		-0.00473818
E9PM69	26S protease regulatory subunit 6A		PSMC3		1.35034e-08		107.06		57.175		ARCTDDFNGAQCKAVCVEAGMIALRRGATEL		AV	C	VEAGMIALR		2		0.17051		0.996629		1.05651		0.102796		-0.0048714
Q7LBC6	Lysine-specific demethylase 3B		KDM3B		5.1832e-21		146.59		112.62		YRKFKEQEQDDSTVACRFFHFRRLIFTRKGV		FKEQEQDDSTVA	C	R		3		0.54413		0.996459		1.02112		0.104997		-0.00511725
B1AK85	F-actin-capping protein subunit beta		CAPZB		2.01687e-28		164.88		57.414		ILIKKAGDGSKKIKGCWDSIHVVEVQEKSSG		G	C	WDSIHVVEVQEK		2		0.76081		0.996388		1.0248		0.090007		-0.00522041
P26639	Threonine--tRNA ligase, cytoplasmic		TARS		2.2174e-36		141.7		126.51		VNNVVWDLDRPLEEDCTLELLKFEDEEAQAV		VNNVVWDLDRPLEED	C	TLELLK		3		0.72539		0.996275		1.01352		0.261551		-0.00538367
H0YM03	COP9 signalosome complex subunit 2		COPS2		2.11035e-27		139.49		139.49		EYGKLQKILRQLHQSCQTDDGEDDLKKGTQL		QLHQS	C	QTDDGEDDLKK		3		-0.13159		0.99626		1.01354		0.025704		-0.00540582
B9A041	Malate dehydrogenase, cytoplasmic		MDH1		1.19883e-27		147.7		147.7		KSVKVIVVGNPANTNCLTASKSAPSIPKENF		VIVVGNPANTN	C	LTASK		2		0.026862		0.996114		0.997997		0.0434899		-0.00561753
Q9Y617	Phosphoserine aminotransferase		PSAT1		5.70224e-05		80.231		61.78		VVIVRDDLLGFALRECPSVLEYKVQAGNSSL		E	C	PSVLEYK		2		-0.16202		0.995954		1.11941		0.218035		-0.00584917
P10768	S-formylglutathione hydrolase		ESD		7.52329e-54		221.6		185.25		GGLQKVFEHDSVELNCKMKFAVYLPPKAETG		VFEHDSVELN	C	K		2		0.036944		0.995797		1.03067		0.07262		-0.00607629
O00148	ATP-dependent RNA helicase DDX39A		DDX39A		9.18867e-08		94.122		41.996		GGLSIKKDEEVLKKNCPHVVVGTPGRILALV		N	C	PHVVVGTPGR		3		-0.1559		0.995744		0.961275		0.146206		-0.00615276
J3KQ69	DNA replication licensing factor MCM3		MCM3		6.9027e-91		203.51		203.51		VTIAKAGIHARLNARCSVLAAANPVYGRYDQ			C	SVLAAANPVYGR		2		1.8757		0.995702		1.04864		0.0938522		-0.00621398
P49327	Fatty acid synthase		FASN		3.59409e-19		158.08		158.08		GCLSERAALQEELQLCKGLVQALQTKVTQQG		AALQEELQL	C	K		2		0.21361		0.995653		0.924834		0.327547		-0.00628512
K7EMU7	Peptidyl-prolyl cis-trans isomerase NIMA-interacting 1		PIN1		9.79143e-13		100.45		100.45		SGEEDFESLASQFSDCSSAKARGDLGAFSRG		SGEEDFESLASQFSD	C	SSAK		3		-0.57153		0.995649		0.980531		0.0484324		-0.00629049
E9PKG1	Protein arginine N-methyltransferase 1		PRMT1		4.25274e-27		142.39		46.318		MFAAKAGARKVIGIECSSISDYAVKIVKANK		VIGIE	C	SSISDYAVK		3		-0.64247		0.995647		1.00979		0.0337878		-0.00629351
G8JLD5	Dynamin-1-like protein		DNM1L		1.90126e-22		151.07		145.52		CVELVHEEMQRIIQHCSNYSTQELLRFPKLH		IIQH	C	SNYSTQELLR		3		1.5569		0.995487		0.995381		0.194384		-0.00652496
H3BTN5	Pyruvate kinase		PKM		0.00196585		60.76		44.117		TARQAHLYRGIFPVLCKDPVQEAWAED____		GIFPVL	C	K		2		-0.43239		0.995362		1.04866		0.108431		-0.00670741
Q14315	Filamin-C		FLNC		2.95472e-17		131.54		67.385		VAVPKSPFRVGVTEGCDPTRVRAFGPGLEGG		VGVTEG	C	DPTR		2		0.46562		0.995351		0.980133		0.0944606		-0.00672214
Q9H4A4	Aminopeptidase B		RNPEP		4.17147e-08		102.4		78.903		VYTQGQAVLNRAFFPCFDTPAVKYKYSALIE		AFFP	C	FDTPAVK		2		0.57561		0.995187		0.989833		0.0490816		-0.00696049
P00558	Phosphoglycerate kinase 1		PGK1		1.64631e-85		228.42		196.31		VLFLKDCVGPEVEKACANPAAGSVILLENLR		A	C	ANPAAGSVILLENLR		2		-0.58601		0.99496		1.00398		0.0303913		-0.00728959
Q96A33	Coiled-coil domain-containing protein 47		CCDC47		0.000154669		69.92		43.69		ALVRLQKEMQDLSEFCSDKPKSGAKYGLPDS		EMQDLSEF	C	SDKPK		3		-1.7602		0.99491		1.02115		0.115123		-0.0073618
P00505	Aspartate aminotransferase		GOT2		8.9561e-33		153.75		153.75		NLDKEYLPIGGLAEFCKASAELALGENSEVL		NLDKEYLPIGGLAEF	C	K		2		-0.60189		0.994719		1.01061		0.0670657		-0.00763944
Q92878	DNA repair protein RAD50		RAD50		2.44466e-12		140.05		130.41		QKETELNKVIAQLSECEKHKEKINEDMRLMR		VIAQLSE	C	EK		2		0.27953		0.994356		1.05162		0.086943		-0.00816564
P36578	60S ribosomal protein L4		RPL4		6.85901e-36		169.04		110.35		KGKMRNRRRIQRRGPCIIYNEDNGIIKAFRN		RGP	C	IIYNEDNGIIK		2		0.18825		0.994334		0.990189		0.0817543		-0.00819733
Q9BS26	Endoplasmic reticulum resident protein 44		ERP44		1.64484e-177		302.87		86.772		EEFPNENQVVFARVDCDQHSDIAQRYRISKY		VD	C	DQHSDIAQR		3		0.206		0.994209		0.959184		0.0837483		-0.00837822
P46060	Ran GTPase-activating protein 1		RANGAP1		4.9761e-07		115.29		76.255		PDGVQGFEALLKSSACFTLQELKLNNCGMGI		SSA	C	FTLQELK		2		0.1593		0.994144		0.956441		0.109035		-0.00847386
Q5T8U5	Surfeit locus protein 4		SURF4		1.70157e-24		165.58		89.43		FLRVTKQYLPHVARLCLISTFLEDGIRMWFQ		L	C	LISTFLEDGIR		2		0.29974		0.994071		0.953999		0.112933		-0.00857976
P08133	Annexin A6		ANXA6		4.86945e-05		99.442		59.35		SGDKTSLETRFMTILCTRSYPHLRRVFQEFI		FMTIL	C	TR		2		-0.11723		0.993951		0.98141		0.0730409		-0.00875375
H0YGW7	ATP-binding cassette sub-family F member 1		ABCF1		8.47879e-17		168.27		168.27		LSGGQKARVVFAELACREPDVLILDEPTNNL		VVFAELA	C	R		2		0.2335		0.993762		1.01515		0.0767487		-0.00902832
H0YKT8	Proteasome subunit beta type		PSMA4		3.7442e-13		89.831		69.088		LIAQRYLLQYQEPIPCEQLVTALCDIKQAYT		YLLQYQEPIP	C	EQLVTALCDIK		3		-0.14215		0.993754		0.986716		0.0270339		-0.00903996
K7EQM4	Eukaryotic translation initiation factor 3 subunit K		EIF3K		1.69143e-13		113.52		113.52		LLKALTNLPHTDFTLCKCMIDQAHQEERPIR		ALTNLPHTDFTL	C	K		2		0.86097		0.993671		0.986351		0.0958243		-0.00915978
Q6YN16	Hydroxysteroid dehydrogenase-like protein 2		HSDL2		1.98375e-61		190.55		166.52		TAAMDMLGGPGIESQCRKVDIIADAAYSIFQ		TAIHTAAMDMLGGPGIESQ	C	R		3		0.78576		0.993562		0.969951		0.0810558		-0.00931852
P00441	Superoxide dismutase [Cu-Zn]		SOD1		0.00404187		81.297		64.398		_________MATKAVCVLKGDGPVQGIINFE		AV	C	VLK		2		0.0015374		0.993459		0.957884		0.181009		-0.00946715
A0A0C4DGX4	Cullin-1		CUL1		0.000170851		87.639		66.27		QLSSRFKPRVPVIKKCIDILIEKEYLERVDG			C	IDILIEK		2		0.45949		0.993435		0.980604		0.0532764		-0.00950308
Q99832	T-complex protein 1 subunit eta		CCT7		1.5173e-08		91.867		91.867		EETQIGGERYNFFTGCPKAKTCTFILRGGAE		YNFFTG	C	PK		2		-0.61178		0.993348		0.989155		0.0432487		-0.00962821
K7ESF4	Glucose-6-phosphate isomerase		GPI		7.06666e-15		110.6		85.563		HAFYQLIHQGTKMIPCDFLIPVQTQHPIRKG		MIP	C	DFLIPVQTQHPIR		3		0.64044		0.993338		1.00865		0.0391573		-0.00964299
Q9UHD1	Cysteine and histidine-rich domain-containing protein 1		CHORDC1		0.00607712		52.683		46.37		___________MALLCYNRGCGQRFDPETNS		ALL	C	YNR		2		-0.92026		0.993256		0.968334		0.148822		-0.00976293
Q9UGI8	Testin		TES		7.95941e-10		127.7		103.08		KYKSEALGVGDVKLPCEMDAQGPKQMNIPGG		LP	C	EMDAQGPK		2		-0.26794		0.993205		1.08507		0.177211		-0.0098365
O00483	Cytochrome c oxidase subunit NDUFA4		NDUFA4		3.50078e-17		125.54		125.54		ATLYLLRLALFNPDVCWDRNNPEPWNKLGPN		LALFNPDV	C	WDR		2		-0.85961		0.992995		1.01039		0.156183		-0.010142
P50991	T-complex protein 1 subunit delta		CCT4		5.83923e-42		164.53		164.53		RDIKIVKKLGGTIDDCELVEGLVLTQKVSNS		LGGTIDD	C	ELVEGLVLTQK		2		0.30153		0.992872		0.968757		0.0762393		-0.01032
P07900	Heat shock protein HSP 90-alpha		HSP90AA1		6.20133e-98		243.92		72.583		QSKILKVIRKNLVKKCLELFTELAEDKENYK		K	C	LELFTELAEDKENYKK		4		0.17165		0.992618		0.964404		0.064736		-0.0106902
Q9NSD9	Phenylalanine--tRNA ligase beta subunit		FARSB		9.31802e-06		93.345		93.345		VLYKIDVPANRYDLLCLEGLVRGLQVFKERI		YDLL	C	LEGLVR		2		0.42866		0.99256		0.972266		0.0603564		-0.0107737
A0A075B736	Tubulin beta-8 chain		TUBB8		2.51041e-15		75.11		75.11		ESVMDVVRKEAESCDCLQGFQLTHSLGGGTG		KEAES	C	DCLQGFQLTHSLGGGTGSGMGTLLLSK		4		-0.31093		0.992516		1.04212		0.0733961		-0.010838
A0A024QZX5	Serpin B6		SERPINB6		8.8933e-05		96.143		59.067		QYLLRMANRLFGEKSCDFLSSFRDSCQKFYQ		S	C	DFLSSFR		2		-0.89124		0.991694		1.01454		0.151059		-0.0120337
P49411	Elongation factor Tu		TUFM		1.54805e-53		215.61		77.899		VTGTLERGILKKGDECELLGHSKNIRTVVTG		KGDE	C	ELLGHSK		3		0.39297		0.990832		0.876001		0.208566		-0.0132873
P61978	Heterogeneous nuclear ribonucleoprotein K		HNRNPK		1.00042e-23		164.48		142.38		ELRENTQTTIKLFQECCPHSTDRVVLIGGKP		LFQE	C	CPHSTDR		2		-0.4165		0.99035		0.994315		0.102733		-0.0139894
P42574	Caspase-3		CASP3		0.000139481		89.55		79.116		CRSLTGKPKLFIIQACRGTELDCGIETDSGV		LFIIQA	C	R		2		-0.89297		0.990267		1.03426		0.139176		-0.0141112
Q53EL6	Programmed cell death protein 4		PDCD4		3.84905e-06		114.64		62.463		ILCNTYIDSYKGTVDCVQARAALDKATVLLS		GTVD	C	VQAR		2		0.18077		0.990162		0.96593		0.0568255		-0.014264
K7ENG2	Splicing factor U2AF 65 kDa subunit		U2AF2		1.01957e-11		123.35		56.432		LTGRKFANRVVVTKYCDPDSYHRRDFW____		Y	C	DPDSYHR		2		0.041038		0.990041		0.996149		0.0688805		-0.0144405
H0YAM7	Guanine nucleotide-binding protein subunit beta-2-like 1		GNB2L1		4.81896e-65		175		170.1		TGYLNTVTVSPDGSLCASGGKDGQAMLWDLN		TNHIGHTGYLNTVTVSPDGSL	C	ASGGK		3		-0.049357		0.989956		0.986292		0.0416216		-0.0145638
P33991	DNA replication licensing factor MCM4		MCM4		2.29256e-13		116.37		85.67		VMEQQTLSIAKAGIICQLNARTSVLAAANPI		AGII	C	QLNAR		2		0.38085		0.989659		1.01928		0.122547		-0.0149971
Q14204	Cytoplasmic dynein 1 heavy chain 1		DYNC1H1		1.43106e-42		174.52		77.221		TAEVLANKIVPFFKLCDEQLSSQSHYDFGLR		L	C	DEQLSSQSHYDFGLR		3		-0.58732		0.989606		0.987716		0.09371		-0.0150741
P35579	Myosin-9		MYH9		1.13747e-74		238.32		238.32		LRARLTAKKQELEEICHDLEARVEEEEERCQ		KQELEEI	C	HDLEAR		2		-0.47695		0.989513		1.00907		0.138766		-0.0152088
P20042	Eukaryotic translation initiation factor 2 subunit 2		EIF2S2		1.24371e-11		120.99		46.001		NVLRRYIKEYVTCHTCRSPDTILQKDTRLYF		EYVT	C	HTCR		3		1.2425		0.989357		0.91229		0.125888		-0.015437
Q06830	Peroxiredoxin-1		PRDX1		1.28319e-69		184.2		150.36		RLVQAFQFTDKHGEVCPAGWKPGSDTIKPDV		HGEV	C	PAGWKPGSDTIKPDVQK		3		0.70296		0.989354		0.926465		0.339844		-0.0154406
P04075	Fructose-bisphosphate aldolase A		ALDOA		3.18942e-40		193.52		131.09		AQEEYVKRALANSLACQGKYTPSGQAGAAAS		ALANSLA	C	QGK		2		-0.26223		0.989018		0.99452		0.0919667		-0.0159317
P00367	Glutamate dehydrogenase 1		GLUD1		1.60013e-06		50.271		50.252		FPKAKPYEGSILEADCDILIPAASEKQLTKS		AKPYEGSILEAD	C	DILIPAASEK		3		0.36987		0.988915		0.956486		0.117236		-0.0160815
P04181	Ornithine aminotransferase		OAT		6.53343e-10		100.43		54.812		KVLPMNTGVEAGETACKLARKWGYTVKGIQK		VLPMNTGVEAGETA	C	K		3		-1.0884		0.988791		0.96153		0.0461575		-0.0162623
M0R117	60S ribosomal protein L18a		RPL18A		2.70707e-65		234.92		208.95		YREYRDLTTAGAVTQCYRDMGARHRARAHSI		DLTTAGAVTQ	C	YR		2		0.21088		0.988703		0.991272		0.122768		-0.0163912
P04899	Guanine nucleotide-binding protein G(i) subunit alpha-2		GNAI2		4.82332e-79		255.54		132.79		KQMKIIHEDGYSEEECRQYRAVVYSNTIQSI		IIHEDGYSEEE	C	R		3		-0.6351		0.988344		0.962633		0.184613		-0.0169144
Q9Y490	Talin-1		TLN1		6.43385e-05		75.316		50.305		IGSHIKHRVQELGHGCAALVTKAGALQCSPS		VQELGHG	C	AALVTK		3		-0.054963		0.98828		0.934995		0.15057		-0.0170085
H3BTA2	Serine/threonine-protein phosphatase		PPP4C		6.53836e-42		163.18		163.18		FDYLSLSAIIDGKIFCVHGGLSPSIQTLDQI		IF	C	VHGGLSPSIQTLDQIR		3		0.79783		0.987972		0.996159		0.0379356		-0.0174586
J3KTA4	Probable ATP-dependent RNA helicase DDX5		DDX5		2.34496e-54		209.39		89.911		TRELAQQVQQVAAEYCRACRLKSTCIYGGAP		ELAQQVQQVAAEY	C	R		3		-1.3279		0.987962		0.991163		0.0797546		-0.0174724
H0Y8E6	DNA replication licensing factor MCM2		MCM2		1.63182e-18		134.49		114.24		ISISKAGIVTSLQARCTVIAAANPIGGRYDP			C	TVIAAANPIGGR		2		-0.7849		0.987749		1.00795		0.138155		-0.017783
Q14204	Cytoplasmic dynein 1 heavy chain 1		DYNC1H1		2.65157e-17		141.37		141.37		TFVNFTVTRSSLQSQCLNEVLKAERPDVDEK		SSLQSQ	C	LNEVLK		2		0.024895		0.987666		1.0313		0.201599		-0.0179055
P49368	T-complex protein 1 subunit gamma		CCT3		4.8244e-17		144.92		118.87		VAQALEVIPRTLIQNCGASTIRLLTSLRAKH		TLIQN	C	GASTIR		2		0.35537		0.987662		1.0008		0.0708543		-0.0179109
H3BNF0	Cytosolic Fe-S cluster assembly factor NUBP2		NUBP2		1.9142e-09		98.943		98.943		LRHAGKKVGILDVDLCGPSIPRMLGAQGRAV		VGILDVDL	C	GPSIPR		2		3.187		0.987579		0.977671		0.0570564		-0.0180316
Q5JSD2	Voltage-dependent anion-selective channel protein 2		VDAC2		1.51643e-36		202.16		167.18		DTGKVTGTLETKYKWCEYGLTFTEKWNTDNT		W	C	EYGLTFTEK		2		-0.87375		0.987546		1.01332		0.150685		-0.0180805
Q15645	Pachytene checkpoint protein 2 homolog		TRIP13		1.59504e-10		135.99		135.99		IGPPSAAAIFKIYLSCLEELMKCQIIYPRQQ		IYLS	C	LEELMK		2		-1.4701		0.987389		1.01739		0.129708		-0.0183091
P78527	DNA-dependent protein kinase catalytic subunit		PRKDC		7.73472e-07		89.827		57.203		RNCISTVVHQGLIRICSKPVVLPKGPESESE		I	C	SKPVVLPK		2		-0.24489		0.987355		1.01179		0.0919272		-0.0183594
E9PG15	14-3-3 protein theta		YWHAQ		5.33933e-26		160.52		142.1		LKMKGDYFRYLAEVACGDDRKQTIDNSQGAY		YLAEVA	C	GDDRK		2		1.1079		0.987352		1.00192		0.0844158		-0.0183631
Q09028	Histone-binding protein RBBP4		RBBP4		3.54743e-08		103.43		79.283		HEGEVNRARYMPQNPCIIATKTPSSDVLVFD		YMPQNP	C	IIATK		2		-0.3201		0.986776		1.00083		0.0790563		-0.0192054
A0A087WTP3	Far upstream element-binding protein 2		KHSRP		0.000327269		95.957		50.966		GPPGGEMTFSIPTHKCGLVIGRGGENVKAIN			C	GLVIGR		2		-0.63617		0.986697		0.996782		0.0305392		-0.0193206
P78527	DNA-dependent protein kinase catalytic subunit		PRKDC		0.00246572		79.454		79.454		QLKQHQNTMEDKFIVCLNKVTKSFPPLADRF		FIV	C	LNK		2		-0.85108		0.986681		1.08377		0.142462		-0.0193441
P52788	Spermine synthase		SMS		2.42773e-09		134.77		111.61		TEALSLYEEQLGRLYCPVEFSKEIVCVPSYL		LY	C	PVEFSK		2		-0.057846		0.986427		1.01033		0.121111		-0.0197161
I3L0N3	Vesicle-fusing ATPase		NSF		3.5467e-13		135.24		70.927		AMKKIFDDAYKSQLSCVVVDDIERLLDYVPI		SQLS	C	VVVDDIER		2		0.32401		0.986169		1.02107		0.0529871		-0.020093
P42704	Leucine-rich PPR motif-containing protein		LRPPRC		0.00137745		86.086		73.039		ASTTEPDFQKDILIACRLNQKKGAYDIFLNA		DILIA	C	R		2		-0.46558		0.986166		1.07763		0.133331		-0.0200975
J3KNJ2	Eukaryotic translation initiation factor 3 subunit M		EIF3M		7.64638e-12		146.11		146.11		KKHTLLRLLYEALVDCKKSDAASKVMVELLG		LLYEALVD	C	K		2		0.44111		0.986074		0.998888		0.0970562		-0.0202328
B4DNK4	Pyruvate kinase		PKM		1.74687e-33		167.05		49.216		DIDSPPITARNTGIICTIGPASRSVETLKEM		NTGII	C	TIGPASR		2		1.7419		0.986055		0.971903		0.100668		-0.0202593
O00567	Nucleolar protein 56		NOP56		4.45183e-35		188.99		107.79		HFPELVKIINDNATYCRLAQFIGNRRELNED		IINDNATY	C	R		2		0.97838		0.985938		0.945781		0.0972988		-0.0204312
Q5JSD2	Voltage-dependent anion-selective channel protein 2		VDAC2		1.72457e-111		249.16		249.16		GFGFGLVKLDVKTKSCSGVEFSTSGSSNTDT		S	C	SGVEFSTSGSSNTDTGK		2		-0.33003		0.985739		0.992667		0.119751		-0.020722
H0YKF0	Electron transfer flavoprotein subunit alpha		ETFA		1.03816e-09		115.24		95.264		LNTITAATRLGGEVSCLVAGTKCDKVAQDLC		LGGEVS	C	LVAGTK		2		-0.48413		0.98571		0.946252		0.0995692		-0.0207654
P42704	Leucine-rich PPR motif-containing protein		LRPPRC		1.19674e-33		156		156		IQPNRVTYQRLIASYCNVGDIEGASKILGFM		LIASY	C	NVGDIEGASK		2		-0.17192		0.985456		1.02506		0.095824		-0.0211372
P16152	Carbonyl reductase [NADPH] 1		CBR1		2.92932e-19		163.69		83.998		VVNVSSIMSVRALKSCSPELQQKFRSETITE		S	C	SPELQQK		2		0.069408		0.985373		0.988259		0.165678		-0.0212586
P58546	Myotrophin		MTPN		1.95093e-13		153.95		153.95		______________MCDKEFMWALKNGDLDE			C	DKEFMWALK		2		-0.46779		0.985226		0.994058		0.106243		-0.0214736
P12004	Proliferating cell nuclear antigen		PCNA		1.34697e-36		176.4		153.23		ICRDLSHIGDAVVISCAKDGVKFSASGELGN		DLSHIGDAVVIS	C	AK		2		0.16447		0.984519		0.989243		0.0502042		-0.0225093
P15104	Glutamine synthetase		GLUL		0.000275018		81.296		81.296		MFRDPFRKDPNKLVLCEVFKYNRRPAETNLR		LVL	C	EVFK		2		-0.074359		0.984123		0.979148		0.0256862		-0.023089
F8VZX2	Poly(rC)-binding protein 2		PCBP2		1.39233e-34		160.78		121.13		ERAITIAGIPQSIIECVKQICVVMLETLSQS		AITIAGIPQSIIE	C	VK		2		0.032553		0.984051		0.987156		0.0956835		-0.0231951
H0Y8C6	Importin-5		IPO5		1.9288e-21		138.55		46.318		GVRVAAAESMPLLLECARVRGPEYLTQMWHF		VAAAESMPLLLE	C	AR		3		-0.5072		0.983786		0.995776		0.0914866		-0.023583
Q5W0X3	Peptidyl-prolyl cis-trans isomerase		FKBP1A		6.55173e-22		123.55		103.9		VSVSSGRTFPKRGQTCVVHYTGMLEDGKKFD		RGQT	C	VVHYTGMLEDGKK		4		1.0466		0.983623		0.971643		0.0653236		-0.0238227
G8JLG1	Structural maintenance of chromosomes protein 1A		SMC1A		1.20176e-45		190.27		190.27		KEKMNQVEDEVFEEFCREIGVRNIREFEEEK		MNQVEDEVFEEF	C	R		2		-1.2968		0.983402		0.989854		0.111769		-0.0241472
P38117	Electron transfer flavoprotein subunit beta		ETFB		1.2571e-21		130.21		57.525		KLVKEVIAVSCGPAQCQETIRTALAMGADRG		EVIAVS	C	GPAQCQETIR		2		-0.20668		0.982837		0.996538		0.0724852		-0.0249758
Q9NSE4	Isoleucine--tRNA ligase		IARS2		2.49259e-07		119.27		119.27		LGRQQPDTELEIQQKCGFSELYSWQRERKVK			C	GFSELYSWQR		2		-0.93436		0.982669		0.963201		0.105091		-0.0252225
P63261	Actin, cytoplasmic 2		ACTG1		2.53047e-119		270.97		45.618		EEEIAALVIDNGSGMCKAGFAGDDAPRAVFP		EEEIAALVIDNGSGM	C	K		2		0.26915		0.98248		0.968088		0.0669219		-0.0255005
O43707	Alpha-actinin-4		ACTN4		1.31569e-27		153.39		135.81		DKDHGGALGPEEFKACLISLGYDVENDRQGE		A	C	LISLGYDVENDR		2		-0.99938		0.982424		0.939991		0.0910091		-0.025582
P50395	Rab GDP dissociation inhibitor beta		GDI2		9.1021e-06		105.98		77.662		VKDRVEKVGQVIRVICILSHPIKNTNDANSC		VI	C	ILSHPIK		2		0.28533		0.982294		0.994808		0.12196		-0.0257736
P13489	Ribonuclease inhibitor		RNH1		2.20274e-16		127.36		127.36		QISNNRLEDAGVRELCQGLGQPGSVLRVLWL		EL	C	QGLGQPGSVLR		2		-0.014171		0.982149		1.01736		0.0737034		-0.0259858
Q99832	T-complex protein 1 subunit eta		CCT7		0.00292097		67.035		40.103		IGDVATQYFADRDMFCAGRVPEEDLKRTMMA		DMF	C	AGR		2		-0.17799		0.982047		0.976793		0.0344542		-0.0261364
Q5T5C7	Serine--tRNA ligase, cytoplasmic		SARS		6.06876e-31		173.19		162.31		VHMLNATMCATTRTICAILENYQTEKGITVP		TI	C	AILENYQTEK		2		1.4665		0.981781		1.00705		0.113727		-0.0265274
Q9NR50	Translation initiation factor eIF-2B subunit gamma		EIF2B3		7.95645e-05		74.841		56.404		IGEKSSIKRSVIGSSCLIKDRVTITNCLLMN		SVIGSS	C	LIK		2		-0.93969		0.981483		0.995943		0.0707458		-0.0269648
P22314	Ubiquitin-like modifier-activating enzyme 1		UBA1		0.000990063		69.598		64.42		SYSSSQDPPEKSIPICTLKNFPNAIEHTLQW		SIPI	C	TLK		2		-0.15857		0.981466		1.02795		0.0814254		-0.0269902
Q9H074	Polyadenylate-binding protein-interacting protein 1		PAIP1		0.00129766		103.91		91.9		DDEMDPEIEEAYEKFCLESERKRKQ______		F	C	LESER		2		-0.92118		0.981466		0.990129		0.0194941		-0.0269903
Q9Y696	Chloride intracellular channel protein 4		CLIC4		8.8387e-21		119.27		108.96		RYLTNAYSRDEFTNTCPSDKEVEIAYSDVAK		DEFTNT	C	PSDKEVEIAYSDVAK		3		-1.5495		0.981457		0.957605		0.154508		-0.0270035
B4DNK4	Pyruvate kinase		PKM		7.09229e-79		195.43		101.76		AEGSDVANAVLDGADCIMLSGETAKGDYPLE		AEGSDVANAVLDGAD	C	IMLSGETAK		3		-0.58449		0.981424		0.962707		0.0988042		-0.0270521
J3QSV6	Ribosomal L1 domain-containing protein 1		RSL1D1		4.9073e-15		150.09		105.94		RLTLPHSIRSDSEDICLFTKDEPNSTPEKTE		SDSEDI	C	LFTK		2		0.88606		0.981384		0.970361		0.12982		-0.0271107
P40926	Malate dehydrogenase		MDH2		1.61268e-15		120.99		65.105		EGVVECSFVKSQETECTYFSTPLLLGKKGIE		SQETE	C	TYFSTPLLLGK		3		-0.30188		0.981369		0.978183		0.0966975		-0.0271321
P50213	Isocitrate dehydrogenase [NAD] subunit alpha		IDH3A		1.23598e-07		121.9		121.9		RHMGLFDHAARIEAACFATIKDGKSLTKDLG		IEAA	C	FATIK		2		0.081975		0.981111		1.03882		0.154329		-0.0275115
P31948	Stress-induced-phosphoprotein 1		STIP1		0.000245151		70.889		70.889		ACYTKLLEFQLALKDCEECIQLEPTFIKGYT		D	C	EECIQLEPTFIK		2		-0.4866		0.980818		1.02377		0.0617353		-0.0279433
Q13162	Peroxiredoxin-4		PRDX4		1.18419e-61		196.1		64.538		QGWETEERPRTREEECHFYAGGQVYPGEASR		TREEE	C	HFYAGGQVYPGEASR		4		-0.13471		0.980754		0.898994		0.167733		-0.0280363
Q9UHB9	Signal recognition particle subunit SRP68		SRP68		1.55565e-08		103.11		103.11		QVKDNKPLVERFETFCLDPSLVTKQANLVHF		FETF	C	LDPSLVTK		2		0.88462		0.980561		0.9735		0.0932954		-0.0283205
G3V1J5	Exosome complex exonuclease RRP44		DIS3		3.39555e-28		159.18		159.18		VKSLTANPELIDRLACLSEEGNEIESGKIIF		LA	C	LSEEGNEIESGK		2		-0.13183		0.980328		0.977081		0.050336		-0.0286642
P30520	Adenylosuccinate synthetase isozyme 2		ADSS		2.34595e-13		115.83		115.83		GPVYSSKAARSGLRMCDLVSDFDGFSERFKV		M	C	DLVSDFDGFSER		2		-1.3071		0.980233		0.992708		0.0555769		-0.0288037
Q9Y6C9	Mitochondrial carrier homolog 2		MTCH2		0.000258207		65.043		65.043		IDGRRGLFTGLTPRLCSGVLGTVVHGKVLQH		L	C	SGVLGTVVHGK		2		1.7371		0.980208		1.02449		0.110153		-0.0288394
O43660	Pleiotropic regulator 1		PLRG1		4.69373e-22		126.07		96.805		VHTLSGHTNAVATVRCQAAEPQIITGSHDTT			C	QAAEPQIITGSHDTTIR		3		-0.020994		0.980015		0.976718		0.0466789		-0.0291237
P40926	Malate dehydrogenase		MDH2		3.59626e-31		176.97		120.87		KAAVKGYLGPEQLPDCLKGCDVVVIPAGVPR		GYLGPEQLPD	C	LK		2		0.1831		0.979787		0.972982		0.032049		-0.0294598
Q9NZI8	Insulin-like growth factor 2 mRNA-binding protein 1		IGF2BP1		0.000199462		89.296		79.469		NPERTITVKGAIENCCRAEQEIMKKVREAYE		GAIEN	C	CR		2		-0.88105		0.979596		0.964938		0.0612859		-0.0297409
P27694	Replication protein A 70 kDa DNA-binding subunit		RPA1		3.36069e-06		99.283		96.247		LENKSKDSLVDIIGICKSYEDATKITVRSNN		SKDSLVDIIGI	C	K		2		0.38498		0.979499		0.99268		0.0773255		-0.0298844
B1AK85	F-actin-capping protein subunit beta		CAPZB		1.01543e-24		166.71		133.15		RRCDPEPRKSDQQLDCALDLMRRLPPQQIEK		SDQQLD	C	ALDLMR		2		-1.3217		0.979226		0.95864		0.113508		-0.0302869
O75534	Cold shock domain-containing protein E1		CSDE1		1.1478e-17		150.46		72.152		FSISDKQRPGQQVATCVRLLGRNSNSKRLLG		QRPGQQVAT	C	VR		3		0.65479		0.979209		1.04476		0.147608		-0.0303117
P06733	Alpha-enolase		ENO1		3.18379e-63		213.67		51.771		LKVNQIGSVTESLQACKLAQANGWGVMVSHR		VNQIGSVTESLQA	C	K		2		3.0642		0.979119		0.976933		0.0851621		-0.0304441
F8VVL1	Density-regulated protein		DENR		1.0268e-32		148.96		128.54		___MAADISESSGADCKGDPRNSAKLDADYP		AADISESSGAD	C	K		2		-0.23238		0.978948		0.939148		0.166476		-0.0306966
P62633	Cellular nucleic acid-binding protein		CNBP		1.34989e-108		272.59		272.59		VKCYRCGETGHVAINCSKTSEVNCYRCGESG			C	GETGHVAINCSK		2		-0.41387		0.978855		0.971113		0.0994895		-0.0308328
Q16658	Fascin		FSCN1		5.58391e-26		155.66		105.19		EAHRRYFGGTEDRLSCFAQTVSPAEKWSVHI		LS	C	FAQTVSPAEK		2		1.7687		0.978681		0.993391		0.0615373		-0.0310888
P78527	DNA-dependent protein kinase catalytic subunit		PRKDC		1.63891e-08		123.86		123.86		REFPPGTPRFNNYVDCMKKFLDALELSQSPM		FNNYVD	C	MK		2		0.47043		0.978511		1.0073		0.0674131		-0.03134
B4DNK4	Pyruvate kinase		PKM		7.89062e-57		232.39		186.36		GATLKITLDNAYMEKCDENILWLDYKNICKV			C	DENILWLDYK		2		-0.38305		0.978382		0.96868		0.0465965		-0.0315299
Q53EL6	Programmed cell death protein 4		PDCD4		1.51421e-06		80.387		74.966		LVGQFIARAVGDGILCNTYIDSYKGTVDCVQ		AVGDGIL	C	NTYIDSYK		2		-0.47328		0.978367		1.04885		0.106223		-0.0315527
A0A087WXQ8	Proteasome subunit beta type-3		PSMB3		1.05007e-06		115.82		83.499		MSYNGGAVMAMKGKNCVAIAADRRFGIQAQM		N	C	VAIAADRR		3		-0.048817		0.9783		0.994952		0.100147		-0.0316519
P40926	Malate dehydrogenase		MDH2		3.40602e-13		127.17		116.24		KGYLGPEQLPDCLKGCDVVVIPAGVPRKPGM		G	C	DVVVIPAGVPR		2		-0.86576		0.97812		0.990223		0.0600108		-0.0319163
Q8TC07	TBC1 domain family member 15		TBC1D15		9.43779e-05		88.495		88.495		HINELSMKIDVEDILCKAEAISLQMVKCKEL		IDVEDIL	C	K		2		0.31334		0.977947		0.968979		0.032856		-0.032172
F5H5D3	Tubulin alpha-1C chain		TUBA1C		2.02728e-70		187.07		187.07		KAYHEQLTVAEITNACFEPANQMVKCDPRHG		AYHEQLTVAEITNA	C	FEPANQMVK		3		0.0063617		0.977763		1.00678		0.0609784		-0.0324432
Q5JRX3	Presequence protease		PITRM1		1.8034e-63		219.41		99.055		LPRIKKHLLNGDNMRCSVNATPQQMPQTEKA			C	SVNATPQQMPQTEK		2		1.0056		0.977746		0.976756		0.115386		-0.0324682
Q5JRX3	Presequence protease		PITRM1		7.82701e-05		80.688		70.056		RPYVPLFCSVLTKLGCGLLDYREQAQQIELK		LG	C	GLLDYR		2		-0.26582		0.977654		1.00533		0.0447713		-0.0326048
Q5HY54	Filamin-A		FLNA		8.01663e-177		312.38		281.86		KTHEAEIVEGENHTYCIRFVPAEMGTHTVSV		THEAEIVEGENHTY	C	IR		2		0.20724		0.977533		0.942168		0.19801		-0.0327827
P20073	Annexin A7		ANXA7		2.13741e-06		85.742		81.327		RLYQAGEGRLGTDESCFNMILATRSFPQLRA		LGTDES	C	FNMILATR		2		-0.51972		0.977422		0.970759		0.0893843		-0.0329468
I3L398	Protein disulfide-isomerase		P4HB		4.50778e-12		151.17		108.24		KPESEELTAERITEFCHRFLEGKI_______		ITEF	C	HR		2		-0.53779		0.977416		0.962825		0.0868179		-0.0329559
J3KP33	Cellular tumor antigen p53		TP53		1.99406e-12		132.03		73.273		FRLGFLHSGTAKSVTCTYSPALNKMFCQLAK		SVT	C	TYSPALNK		2		1.1579		0.97739		0.962588		0.0407578		-0.0329941
C9IZC9	2-amino-3-ketobutyrate coenzyme A ligase		GCAT		2.66295e-05		95.775		60.167		ALEEFGAGLSSVRFICGTQSIHKNLEAKIAR		FI	C	GTQSIHK		3		1.1431		0.977366		0.984788		0.0134912		-0.0330294
H0YAM7	Guanine nucleotide-binding protein subunit beta-2-like 1		GNB2L1		4.94522e-130		277		277		CKYTVQDESHSEWVSCVRFSPNSSNPIIVSC		YTVQDESHSEWVS	C	VR		2		-0.24368		0.977265		0.91726		0.154		-0.0331781
H7C3A1	Serrate RNA effector molecule homolog		SRRT		1.53584e-11		133.98		47.31		IKEICWNLQNIRLRECELSPGVNRDLTRRVR		LRE	C	ELSPGVNR		3		-1.0658		0.977136		0.989162		0.0509893		-0.0333693
P36578	60S ribosomal protein L4		RPL4		2.41515e-29		192.12		62.166		GGGTHRSGQGAFGNMCRGGRMFAPTKTWRRW		SGQGAFGNM	C	R		2		-1.161		0.977057		0.957846		0.0728043		-0.0334851
P38646	Stress-70 protein		HSPA9		2.02015e-62		219.52		219.52		ETKMEEFKDQLPADECNKLKEEISKMRELLA		MEEFKDQLPADE	C	NK		2		-0.53706		0.976886		0.949638		0.0798033		-0.0337376
P17812	CTP synthase 1		CTPS1		2.59313e-39		168.3		168.3		VRELRGLGLSPDLVVCRCSNPLDTSVKEKIS		GLGLSPDLVV	C	R		2		0.39412		0.976654		1.01245		0.21041		-0.0340805
Q9ULV4	Coronin-1C		CORO1C		2.01361e-52		214.42		70.889		LDEILKEIKSIKDTICNQDERISKLEQQMAK		SIKDTI	C	NQDER		2		1.7391		0.976563		1.00965		0.0615113		-0.0342154
P23526	Adenosylhomocysteinase		AHCY		2.02801e-11		140.09		49.189		VNDSVTKSKFDNLYGCRESLIDGIKRATDVM		SKFDNLYG	C	R		3		-0.69156		0.976533		0.999454		0.0333227		-0.03426
O43776	Asparagine--tRNA ligase, cytoplasmic		NARS		6.27736e-36		170.18		164.68		PERLMTDTINEPILLCRFPVEIKSFYMQRCP		LMTDTINEPILL	C	R		2		-0.053579		0.976493		0.965696		0.0370951		-0.0343184
Q86VP6	Cullin-associated NEDD8-dissociated protein 1		CAND1		4.01722e-05		101.54		50.04		PSSFDATPYIKDLFTCTIKRLKAADIDQEVK		DLFT	C	TIK		2		-0.87217		0.976087		0.985086		0.164847		-0.0349177
P50991	T-complex protein 1 subunit delta		CCT4		9.32607e-21		167.12		50.95		RLTEYSRTLSGMESYCVRAFADAMEVIPSTL		TLSGMESY	C	VR		2		-0.16474		0.975736		0.977604		0.0886943		-0.0354371
G5E9G0	60S ribosomal protein L3		RPL3		0.00377243		103.41		94.95		GKKQLEKDFSSMKKYCQVIRVIAHTQMRLLP		Y	C	QVIR		2		0.66999		0.975324		0.881769		0.195217		-0.0360459
P53618	Coatomer subunit beta		COPB1		2.32303e-57		184.21		184.21		KVCHANPSERARFIRCIYNLLQSSSPAVKYE			C	IYNLLQSSSPAVK		2		-0.11035		0.975232		1.03103		0.0917654		-0.0361823
P10644	cAMP-dependent protein kinase type I-alpha regulatory subunit		PRKAR1A		5.65769e-07		82.417		74.841		CVKLDRPRFERVLGPCSDILKRNIQQYNSFV		VLGP	C	SDILK		2		0.28202		0.975072		0.926461		0.0758598		-0.03642
O75369	Filamin-B		FLNB		8.54294e-49		156.23		156.23		KIDAKVHSPSGAVEECHVSELEPDKYAVRFI		VHSPSGAVEE	C	HVSELEPDKYAVR		4		1.1102		0.974865		1.00614		0.195403		-0.0367262
Q5JSD2	Voltage-dependent anion-selective channel protein 2		VDAC2		1.18903e-46		159.47		59.339		TDNTLGTEIAIEDQICQGLKLTFDTTFSPNT		WNTDNTLGTEIAIEDQI	C	QGLK		3		1.133		0.974832		0.978636		0.219827		-0.0367749
P50990	T-complex protein 1 subunit theta		CCT8		1.66091e-14		110.35		43.592		GDVTSVKDAKIAVYSCPFDGMITETKGTVLI		IAVYS	C	PFDGMITETK		3		-1.1748		0.974152		0.965092		0.0669961		-0.0377812
P20042	Eukaryotic translation initiation factor 2 subunit 2		EIF2S2		6.96449e-13		127.17		116.24		ILQKDTRLYFLQCETCHSRCSVASIKTGFQA		LYFLQ	C	ETCHSR		3		-0.4142		0.974117		0.983088		0.15845		-0.0378335
P55072	Transitional endoplasmic reticulum ATPase		VCP		4.80825e-33		161.82		61.127		AKMTNGFSGADLTEICQRACKLAIRESIESE		MTNGFSGADLTEI	C	QR		2		-1.2735		0.974066		0.959949		0.0826218		-0.037909
P18754	Regulator of chromosome condensation		RCC1		2.81389e-21		124.68		104.26		HTVCLSKSGQVYSFGCNDEGALGRDTSVEGS		SGQVYSFG	C	NDEGALGR		3		-0.037759		0.974066		1.00076		0.0764867		-0.0379091
P52209	6-phosphogluconate dehydrogenase, decarboxylating		PGD		3.16245e-17		151.22		90.696		YGVPVTLIGEAVFARCLSSLKDERIQASKKL			C	LSSLKDER		3		-0.18569		0.973895		0.960381		0.0645477		-0.0381613
Q9HCC0	Methylcrotonoyl-CoA carboxylase beta chain		MCCC2		6.85722e-07		87.647		87.647		KQLRAQEIAMQNRLPCIYLVDSGGAYLPRQA		LP	C	IYLVDSGGAYLPR		2		0.43133		0.97384		0.983336		0.177291		-0.0382438
P22102	Trifunctional purine biosynthetic protein adenosine-3		GART		1.1221e-42		158.02		158.02		LAAGIVGNLRSAGVQCFGPTAEAAQLESSKR		SAGVQ	C	FGPTAEAAQLESSKR		3		0.24255		0.973409		0.986679		0.0767722		-0.0388816
Q86VP6	Cullin-associated NEDD8-dissociated protein 1		CAND1		4.01722e-05		101.54		99.442		LLEDKNGEVQNLAVKCLGPLVSKVKEYQVET			C	LGPLVSK		2		0.31074		0.973399		1.02717		0.0815534		-0.0388971
H0Y8E6	DNA replication licensing factor MCM2		MCM2		6.45651e-05		95.531		63.565		NVDLTEPIISRFDILCVVRDTVDPVQDEMLA		FDIL	C	VVR		2		-0.31913		0.973302		0.979943		0.119457		-0.0390401
Q9UQE7	Structural maintenance of chromosomes protein 3		SMC3		2.39787e-42		169.15		169.15		SMEVSTQLARAFTMDCITLEGDQVSHRGALT		AFTMD	C	ITLEGDQVSHR		3		-0.11345		0.973241		0.966727		0.0771427		-0.0391306
Q00839	Heterogeneous nuclear ribonucleoprotein U		HNRNPU		3.56741e-06		103.74		60.91		KMCLFAGFQRKAVVVCPKDEDYKQRTQKKAE		KAVVV	C	PK		2		0.19285		0.973182		0.988633		0.114126		-0.0392185
Q9UNE7	E3 ubiquitin-protein ligase CHIP		STUB1		3.01409e-10		112.3		44.097		GNRLFVGRKYPEAAACYGRAITRNPLVAVYY		YPEAAA	C	YGR		2		3.5934		0.973145		1.04306		0.141542		-0.0392738
Q96QK1	Vacuolar protein sorting-associated protein 35		VPS35		3.77864e-54		224.24		142.1		PDEFHLQTLNPFLRACAELHQNVNVKNIIIA		A	C	AELHQNVNVK		3		-0.30424		0.973071		0.975855		0.0932918		-0.0393832
P78527	DNA-dependent protein kinase catalytic subunit		PRKDC		8.48138e-05		74.464		55.064		ELSIAIRGYGLFAGPCKVINAKDVDFMYVEL		GYGLFAGP	C	K		2		0.71548		0.972852		0.964126		0.0415075		-0.0397072
P55072	Transitional endoplasmic reticulum ATPase		VCP		1.19395e-09		105.03		103.76		NNLRVRLGDVISIQPCPDVKYGKRIHVLPID		LGDVISIQP	C	PDVK		2		-0.67213		0.972802		0.970925		0.0541751		-0.039782
P26196	Probable ATP-dependent RNA helicase DDX6		DDX6		4.01271e-05		76.228		75.509		TSDVTSTKGNEFEDYCLKRELLMGIFEMGWE		GNEFEDY	C	LK		2		-1.8887		0.972706		0.816099		0.226546		-0.0399239
Q16186	Proteasomal ubiquitin receptor ADRM1		ADRM1		8.23632e-07		66.893		50.493		TSGNVEDDLIIFPDDCEFKRVPQCPSGRVYV		TSGNVEDDLIIFPDD	C	EFK		3		0.024464		0.972628		0.979005		0.0944945		-0.0400402
E9PEM5	Lipopolysaccharide-responsive and beige-like anchor protein		LRBA		1.90093e-12		97.681		68.41		KKATNLTRETKLINDCHGSVSEASSEQKIAK		LIND	C	HGSVSEASSEQK		3		-0.41223		0.9723		0.959034		0.092977		-0.0405267
A0A087X0H9	RNA-binding protein 26		RBM26		1.20545e-09		113.95		64.224		ALVKKDKSEKELKALCIDQLDVFLQKETQIF		AL	C	IDQLDVFLQK		2		0.070575		0.972003		0.939637		0.127411		-0.0409667
P22102	Trifunctional purine biosynthetic protein adenosine-3		GART		2.23176e-13		116.19		59.225		GPKVLEFNCRFGDPECQVILPLLKSDLYEVI		FGDPE	C	QVILPLLK		2		0.90125		0.971904		0.983733		0.0445151		-0.0411148
P13797	Plastin-3		PLS3		5.38419e-17		112.55		45.916		KEAFAKVDLNSNGFICDYELHELFKEANMPL		VDLNSNGFI	C	DYELHELFK		3		0.58528		0.971891		0.937434		0.156577		-0.0411333
P55072	Transitional endoplasmic reticulum ATPase		VCP		6.93185e-05		70.942		61.344		GMTPSKGVLFYGPPGCGKTLLAKAIANECQA		GVLFYGPPG	C	GK		2		0.33809		0.971842		0.959451		0.0501299		-0.0412067
F8W930	Insulin-like growth factor 2 mRNA-binding protein 2		IGF2BP2		2.42558e-111		240.49		59.687		KPVTIHATPEGTSEACRMILEIMQKEADETK		KENSGAAEKPVTIHATPEGTSEA	C	R		4		0.34076		0.971788		0.988331		0.089501		-0.0412858
A0A087WTT6	40S ribosomal protein S29		RPS29		1.21141e-09		170.43		144.29		CSNRHGLIRKYGLNMCRQCFRQYAKDIGFIK		YGLNM	C	R		2		-0.2054		0.971758		0.86047		0.16144		-0.0413303
Q13162	Peroxiredoxin-4		PRDX4		2.50736e-42		141.36		51.264		DRLEEFRSINTEVVACSVDSQFTHLAWINTP		SINTEVVA	C	SVDSQFTHLAWINTPR		3		4.9247		0.971569		0.950523		0.0896886		-0.0416114
P09874	Poly [ADP-ribose] polymerase 1		PARP1		2.59321e-09		95.57		94.487		EECSGQLVFKSDAYYCTGDVTAWTKCMVKTQ		SDAYY	C	TGDVTAWTK		2		-1.2641		0.971277		0.972644		0.141276		-0.0420452
Q15637	Splicing factor 1		SF1		4.77859e-13		152.54		69.276		PWQSSETRSITNTTVCTKCGGAGHIASDCKF		SITNTTV	C	TK		2		-0.65083		0.971119		0.947153		0.0539769		-0.0422799
P48444	Coatomer subunit delta		ARCN1		3.65955e-05		94.692		40.616		_______MVLLAAAVCTKAGKAIVSRQFVEM		VLLAAAV	C	TK		2		-0.088577		0.971056		0.976609		0.135914		-0.0423741
E7ERF2	T-complex protein 1 subunit alpha		TCP1		1.01493e-13		153.97		153.97		GSQGMPKRIVNAKIACLDFSLQKTKMKLGVQ		IA	C	LDFSLQK		2		0.4037		0.971008		0.986381		0.100282		-0.0424449
K7EP07	Tubulin-folding cofactor B		TBCB		1.05371e-07		86.8		86.8		DQEDALLGSYPVDDGCRIHVIDHSGARLGEY		LDQEDALLGSYPVDDG	C	R		2		0.19965		0.970973		0.897976		0.127751		-0.0424976
P30086	Phosphatidylethanolamine-binding protein 1		PEBP1		6.30942e-13		155.42		76.228		HRYVWLVYEQDRPLKCDEPILSNRSGDHRGK			C	DEPILSNR		2		-0.83449		0.970373		1.00289		0.153626		-0.0433883
P62854	40S ribosomal protein S26		RPS26		0.0016888		142.53		106.29		AKKGRGHVQPIRCTNCARCVPKDKAIKKFVI			C	TNCAR		2		-0.41671		0.970255		0.938522		0.108635		-0.0435639
Q9P258	Protein RCC2		RCC2		6.03904e-25		128.05		128.05		FSMIMDCKGNLYSFGCPEYGQLGHNSDGKFI		GNLYSFG	C	PEYGQLGHNSDGK		3		-1.3613		0.970153		0.969886		0.0251694		-0.0437157
P78527	DNA-dependent protein kinase catalytic subunit		PRKDC		7.57646e-05		91.853		79.474		MTSAVREPKLPVLAGCLKGLSSLLCNFTKSM		LPVLAG	C	LK		2		-0.57433		0.970117		1.05723		0.128955		-0.0437696
A6NDG6	Phosphoglycolate phosphatase		PGP		8.28001e-10		98.281		66.387		RQADIIGKPSRFIFDCVSQEYGINPERTVMV		FIFD	C	VSQEYGINPER		2		-1.1728		0.970058		0.969104		0.0515423		-0.043857
P13489	Ribonuclease inhibitor		RNH1		2.97289e-14		163.66		75.229		LLPLLQQCQVVRLDDCGLTEARCKDISSALR		LDD	C	GLTEAR		2		0.67698		0.969887		0.95523		0.0514431		-0.0441114
Q9Y265	RuvB-like 1		RUVBL1		1.35109e-14		145.23		122.18		QAASGLVGQENAREACGVIVELIKSKKMAGR		EA	C	GVIVELIK		2		-0.1728		0.969784		0.971657		0.0444241		-0.0442639
P49327	Fatty acid synthase		FASN		4.664e-24		130.95		61.477		DGLLENQTPEFFQDVCKPKYSGTLNLDRVTR		DGLLENQTPEFFQDV	C	KPK		3		0.0017287		0.969662		0.954692		0.303556		-0.0444456
P49915	GMP synthase [glutamine-hydrolyzing]		GMPS		1.1146e-06		110.39		72.2		PGLAIRVICAEEPYICKDFPETNNILKIVAD		VI	C	AEEPYICK		2		0.033606		0.969613		0.977864		0.0503236		-0.0445187
P34897	Serine hydroxymethyltransferase		SHMT2		3.31074e-17		138.51		125.46		SENFCSRAALEALGSCLNNKYSEGYPGKRYY		AALEALGS	C	LNNK		2		-0.22575		0.969607		0.967758		0.0624713		-0.0445285
P49368	T-complex protein 1 subunit gamma		CCT3		8.39709e-120		273.79		48.284		ILSEVERNLQDAMQVCRNVLLDPQLVPGGGA		NLQDAMQV	C	R		2		0.49712		0.969213		0.98635		0.0543259		-0.0451145
P62633	Cellular nucleic acid-binding protein		CNBP		4.51832e-08		99.5		51.286		LARDCDHADEQKCYSCGEFGHIQKDCTKVKC			C	YSCGEFGHIQK		2		-0.13833		0.968884		0.962295		0.0526754		-0.045604
Q8NBU5	ATPase family AAA domain-containing protein 1		ATAD1		0.000184738		86.794		64.265		SGSDLKEMCRDAALLCVREYVNSTSEESHDE		DAALL	C	VR		2		1.1537		0.968791		0.986739		0.0551352		-0.0457431
P31930	Cytochrome b-c1 complex subunit 1		UQCRC1		2.83451e-09		114.93		114.93		IDDMMFVLQGQWMRLCTSATESEVARGKNIL		L	C	TSATESEVAR		2		-0.4239		0.968754		0.976945		0.0346202		-0.0457972
H3BVG0	Nuclear pore complex protein Nup93		NUP93		7.98725e-37		186.14		186.14		VEGHPVWALIYYCMRCGDLLAASQVVNRAQH			C	GDLLAASQVVNR		2		0.33796		0.968593		0.987738		0.0628358		-0.0460381
P43034	Platelet-activating factor acetylhydrolase IB subunit alpha		PAFAH1B1		1.54245e-42		156.15		156.15		VRMVRPNQDGTLIASCSNDQTVRVWVVATKE		MVRPNQDGTLIAS	C	SNDQTVR		3		-0.034154		0.968549		0.944783		0.0919818		-0.0461027
O43747	AP-1 complex subunit gamma-1		AP1G1		5.41584e-06		81.904		56.569		NIRGMMKELLYFLDSCEPEFKADCASGIFLA		ELLYFLDS	C	EPEFK		2		-1.1179		0.968534		0.964506		0.0456825		-0.0461259
Q9H074	Polyadenylate-binding protein-interacting protein 1		PAIP1		3.71065e-12		126.83		103.97		EEIIQRIENVVLDANCSRDVKQMLLKLVELR		IENVVLDAN	C	SR		2		1.1171		0.9685		1.00709		0.0802019		-0.0461763
P50395	Rab GDP dissociation inhibitor beta		GDI2		8.13881e-99		252.12		252.12		FISRTYDATTHFETTCDDIKNIYKRMTGSEF		TYDATTHFETT	C	DDIK		2		-0.7121		0.968406		0.959705		0.0504163		-0.0463158
A0A087WYC1	Heat shock 70 kDa protein 4		HSPA4		1.61971e-103		270.8		270.8		ERRSVMDATQIAGLNCLRLMNETTAVALAYG		SVMDATQIAGLN	C	LR		2		-0.43894		0.96823		0.973034		0.0219793		-0.0465782
P22314	Ubiquitin-like modifier-activating enzyme 1		UBA1		1.73181e-44		200.79		200.79		AMVSMVTKDNPGVVTCLDEARHGFESGDFVS		DNPGVVT	C	LDEAR		2		-0.41907		0.968159		0.961272		0.0876753		-0.0466847
B4DNK4	Pyruvate kinase		PKM		4.95048e-34		158.92		50.966		KMMIGRCNRAGKPVICATQMLESMIKKPRPT		AGKPVI	C	ATQMLESMIK		3		-0.69027		0.967948		0.979132		0.100534		-0.0469984
O14617	AP-3 complex subunit delta-1		AP3D1		4.40316e-06		87.519		84.946		THPKSVQSHKDLILQCLDDKDESIRLRALDL		DLILQ	C	LDDKDESIR		3		-0.35303		0.967839		0.914894		0.165704		-0.0471611
A0A0A0MRR7	U1 small nuclear ribonucleoprotein C		SNRPC		2.10661e-11		105.9		105.9		GCRLFLFLSPLFRFYCDYCDTYLTHDSPSVR		FY	C	DYCDTYLTHDSPSVR		3		-0.30625		0.967761		0.952564		0.0317787		-0.047277
Q92598	Heat shock protein 105 kDa		HSPH1		7.58733e-07		85.178		49.768		RAQEIKTKIKELNNTCEPVVTQPKPKIESPK		IKELNNT	C	EPVVTQPKPK		4		0.49259		0.96761		0.919656		0.234312		-0.047502
O94826	Mitochondrial import receptor subunit TOM70		TOMM70A		2.06271e-14		121.45		121.45		TDQQQFGKADEMYDKCIDLEPDNATTYVHKG			C	IDLEPDNATTYVHK		3		0.63264		0.967524		0.973816		0.043802		-0.0476303
O43776	Asparagine--tRNA ligase, cytoplasmic		NARS		1.17758e-10		136.53		98.407		FLTFDDLLNRLEDLVCDVVDRILKSPAGSIV		LEDLV	C	DVVDR		2		-0.55323		0.967428		0.988123		0.0323879		-0.0477733
P55060	Exportin-2		CSE1L		4.7732e-39		157.74		157.74		FALPLTNLFKATIELCSTHANDASALRILFS		ATIEL	C	STHANDASALR		2		0.56824		0.967247		1.00017		0.101818		-0.0480434
J3QS13	26S proteasome non-ATPase regulatory subunit 11		PSMD11		6.69251e-07		102.53		102.53		RAALTSARTTANAIYCPPKLQATLDMQSGII		TTANAIY	C	PPK		2		-1.0151		0.967153		1.02872		0.0922062		-0.0481837
P51991	Heterogeneous nuclear ribonucleoprotein A3		HNRNPA3		1.59202e-28		147.74		97.734		DSLREHFEKWGTLTDCVVMRDPQTKRSRGFG		WGTLTD	C	VVMR		2		-0.065714		0.966842		1.07388		0.296229		-0.0486475
P62633	Cellular nucleic acid-binding protein		CNBP		1.34989e-108		272.59		113.54		FGHIQKDCTKVKCYRCGETGHVAINCSKTSE			C	GETGHVAINCSK		3		-0.34689		0.96681		0.962506		0.0224643		-0.0486964
H3BLZ8	Probable ATP-dependent RNA helicase DDX17		DDX17		4.99465e-43		167.28		120.63		TTSSANNPNLMYQDECDRRLRGVKDGGRRDS		TTSSANNPNLMYQDE	C	DRR		3		-1.2237		0.966623		0.969204		0.112809		-0.0489742
P53618	Coatomer subunit beta		COPB1		5.92924e-08		99.5		83.226		VTLSSAPTAIKAAAQCYIDLIIKESDNNVKL		AAAQ	C	YIDLIIK		2		-1.4415		0.966363		0.957208		0.0346867		-0.0493624
P30405	Peptidyl-prolyl cis-trans isomerase F		PPIF		6.52088e-06		101.48		52.735		GSKSGRTSKKIVITDCGQLS___________		KIVITD	C	GQLS		2		0.40986		0.96634		0.869544		0.185563		-0.049397
P17812	CTP synthase 1		CTPS1		6.54164e-17		142.08		111.94		KWKEMADRYDRLLETCSIALVGKYTKFSDSY		LLET	C	SIALVGK		2		0.16268		0.966005		0.967711		0.0411954		-0.0498973
P61158	Actin-related protein 3		ACTR3		1.30981e-09		133.81		133.81		SLETAKAVKERYSYVCPDLVKEFNKYDTDGS		YSYV	C	PDLVK		2		0.59349		0.965979		0.974297		0.0938025		-0.0499359
K7EL68	Hsp90 co-chaperone Cdc37		CDC37		1.77828e-36		187.85		138.89		ISKMDPTDAKYHMQRCIDSGLWVPNSKASEA			C	IDSGLWVPNSK		2		-1.7254		0.965913		0.956034		0.0764404		-0.0500344
P31930	Cytochrome b-c1 complex subunit 1		UQCRC1		3.19712e-32		142.43		81.016		LRNALVSHLDGTTPVCEDIGRSLLTYGRRIP		NALVSHLDGTTPV	C	EDIGR		3		0.13273		0.965705		0.956424		0.103326		-0.0503461
Q02790	Peptidyl-prolyl cis-trans isomerase FKBP4		FKBP4		7.19735e-10		117.7		117.7		MCHLKLQAFSAAIESCNKALELDSNNEKGLF		LQAFSAAIES	C	NK		2		-1.533		0.965678		0.982406		0.365334		-0.0503854
J3KTA4	Probable ATP-dependent RNA helicase DDX5		DDX5		7.50924e-05		93.649		93.649		EICIATPGRLIDFLECGKTNLRRTTYLVLDE		LIDFLE	C	GK		2		-0.051841		0.965636		0.977034		0.0410504		-0.0504492
O60264	SWI/SNF-related matrix-associated actin-dependent regulator of chromatin		SMARCA5		1.00165e-13		154.15		101.39		DWFLKSRTAMELQRRCNTLITLIERENMELE			C	NTLITLIER		2		0.011518		0.965604		0.980491		0.0292427		-0.0504963
P23368	NAD-dependent malic enzyme		ME2		1.59101e-08		102.97		102.97		AECTAEEAYTLTEGRCLFASGSPFGPVKLTD			C	LFASGSPFGPVK		2		-2.3528		0.965474		0.953932		0.0177584		-0.0506907
Q15365	Poly(rC)-binding protein 1		PCBP1		2.79272e-21		130.72		129.38		ERAITIAGVPQSVTECVKQICLVMLETLSQS		AITIAGVPQSVTE	C	VK		2		-0.56628		0.965347		0.963313		0.0384413		-0.0508811
P63167	Dynein light chain 1, cytoplasmic		DYNLL1		2.71087e-16		95.996		95.996		KNADMSEEMQQDSVECATQALEKYNIEKDIA		NADMSEEMQQDSVE	C	ATQALEK		3		-0.5243		0.965312		0.853459		0.17945		-0.050933
Q13813	Spectrin alpha chain, non-erythrocytic 1		SPTAN1		1.698e-30		172.6		136.96		MMLDQCLELQLFHRDCEQAENWMAAREAFLN		D	C	EQAENWMAAR		2		-1.7205		0.965187		0.976344		0.0978992		-0.0511189
Q9H3P7	Golgi resident protein GCP60		ACBD3		1.77673e-39		159.34		132.5		NKPLLDEIVPVYRRDCHEEVYAGSHQYPGRG		RD	C	HEEVYAGSHQYPGR		4		-0.093442		0.965089		0.933798		0.124477		-0.051266
Q9Y3I0	tRNA-splicing ligase RtcB homolog		RTCB		1.29622e-74		224.36		115.29		EAPESYKNVTDVVNTCHDAGISKKAIKLRPI		NVTDVVNT	C	HDAGISK		2		-0.33012		0.964687		0.949719		0.0433242		-0.0518668
Q00839	Heterogeneous nuclear ribonucleoprotein U		HNRNPU		5.94218e-42		167.69		147.7		EDRVRGPKGPEEKKDCEVVMMIGLPGAGKTT		KD	C	EVVMMIGLPGAGK		2		-0.6135		0.964671		0.975527		0.08876		-0.0518913
Q86VP6	Cullin-associated NEDD8-dissociated protein 1		CAND1		1.09857e-07		92.247		55.261		VVKFCNVDDDELREYCIQAFESFVRRCPKEV		EY	C	IQAFESFVR		2		-0.88296		0.96458		0.975109		0.0290884		-0.0520269
H0YLC3	Isovaleryl-CoA dehydrogenase		IVD		5.93511e-05		74.962		69.672		RLMACRQYVYNVAKACDEGHCTAKDCAGVIL		A	C	DEGHCTAK		2		0.52815		0.964573		0.915336		0.105209		-0.0520376
Q15181	Inorganic pyrophosphatase		PPA1		1.91707e-28		162.88		162.88		WKALVTKKTNGKGISCMNTTLSESPFKCDPD		GIS	C	MNTTLSESPFK		2		0.28858		0.964501		0.976444		0.0491648		-0.052145
P52701	DNA mismatch repair protein Msh6		MSH6		3.16115e-08		96.82		96.82		EKEEDSSGHTRAYGVCFVDTSLGKFFIGQFS		AYGV	C	FVDTSLGK		2		-0.93941		0.964239		0.992229		0.08575		-0.0525376
O95373	Importin-7		IPO7		6.35887e-74		214.45		112.24		MCKKVLTGVAGEDAECHAAKLLEVIILQCKG		VLTGVAGEDAE	C	HAAK		3		-0.093406		0.964044		0.925119		0.107541		-0.0528292
E7ERF2	T-complex protein 1 subunit alpha		TCP1		3.64927e-12		127.02		58.04		RTSASIILRGANDFMCDEMERSLHDALCVVK		GANDFM	C	DEMER		3		-0.30526		0.963953		0.95195		0.0529236		-0.052965
Q14690	Protein RRP5 homolog		PDCD11		1.32194e-05		83.182		73.435		LLHLPELFSPGMLVRCVVSSLGITDRGKKSV			C	VVSSLGITDR		2		0.29762		0.963936		0.885027		0.161286		-0.0529905
Q5SZU1	D-3-phosphoglycerate dehydrogenase		PHGDH		3.64497e-42		173.71		60.631		IQVITQGTSLKNAGNCLSPAVIVGLLKEASK		NAGN	C	LSPAVIVGLLK		2		-0.02632		0.963676		0.961838		0.079881		-0.0533801
Q92769	Histone deacetylase 2		HDAC2		7.57957e-05		82.287		79.489		VLQCGADSLSGDRLGCFNLTVKGHAKCVEVV		LG	C	FNLTVK		2		0.64841		0.963652		0.946459		0.0755066		-0.0534153
P15924	Desmoplakin		DSP		4.30725e-13		106.57		98.391		IVDSITGQRLLEAQACTGGIIHPTTGQKLSL		LLEAQA	C	TGGIIHPTTGQK		3		0.35446		0.963387		0.955245		0.0314409		-0.053812
P12955	Xaa-Pro dipeptidase		PEPD		5.31208e-46		218.11		59.198		VLLTLRGVNTDSGSVCREASFDGISKFEVNN		GVNTDSGSV	C	R		2		-0.24366		0.963247		0.906071		0.0939967		-0.0540229
Q15126	Phosphomevalonate kinase		PMVK		2.90347e-05		83.869		83.869		DFVTEALQSRLGADVCAVLRLSGPLKEQYAQ		LGADV	C	AVLR		2		-1.5274		0.963204		0.933339		0.0709452		-0.0540872
A0A087WYC1	Heat shock 70 kDa protein 4		HSPA4		4.23156e-28		151.04		47.942		ISLRWNSPAEEGSSDCEVFSKNHAAPFSKVL		WNSPAEEGSSD	C	EVFSK		3		1.1722		0.962944		0.89606		0.156573		-0.0544755
P00338	L-lactate dehydrogenase A chain		LDHA		0.00119859		85.306		59.287		IFKFIIPNVVKYSPNCKLLIVSNPVDILTYV		YSPN	C	K		2		0.0084518		0.962827		0.992225		0.094867		-0.0546517
P62979	Ubiquitin-40S ribosomal protein S27a		RPS27A		7.14762e-24		126.84		90.718		NGKISRLRRECPSDECGAGVFMASHFDRHYC		E	C	PSDECGAGVFMASHFDR		3		-0.38944		0.962467		0.96422		0.0203481		-0.0551911
U3KQ64	Peptidyl-prolyl cis-trans isomerase FKBP8		FKBP8		1.06245e-22		159.94		74.611		MTFEEEAQLLQLKVKCLNNLAASQLKLDHYR			C	LNNLAASQLK		2		0.46844		0.962362		0.982908		0.0327061		-0.0553481
Q9NZI8	Insulin-like growth factor 2 mRNA-binding protein 1		IGF2BP1		8.18686e-07		84.508		81.526		YSGQFLVKSGYAFVDCPDEHWAMKAIETFSG		SGYAFVD	C	PDEHWAMK		3		-0.9256		0.962355		0.932991		0.0914754		-0.055359
A6NDG6	Phosphoglycolate phosphatase		PGP		4.15849e-21		139.48		139.48		MVGDRLDTDILLGATCGLKTILTLTGVSTLG		LDTDILLGAT	C	GLK		2		-1.4289		0.96234		0.976542		0.0646796		-0.0553818
P53621	Coatomer subunit alpha		COPA		0.000183943		68.171		56.956		AWEVDTCRGHYNNVSCAVFHPRQELILSNSE		GHYNNVS	C	AVFHPR		4		0.15741		0.962218		1.01643		0.0789771		-0.0555642
O95433	Activator of 90 kDa heat shock protein ATPase homolog 1		AHSA1		1.18541e-14		146.16		86.911		TITLTFIDKNGETELCMEGRGIPAPEEERTR		NGETEL	C	MEGR		2		-0.0082454		0.962212		0.951279		0.0236074		-0.0555739
A6NJA2	Ubiquitin carboxyl-terminal hydrolase		USP14		1.55436e-89		265.12		237.68		LIDQFFGVEFETTMKCTESEEEEVTKGKENQ			C	TESEEEEVTK		2		-1.4231		0.96213		0.971653		0.0491178		-0.0556969
O96019	Actin-like protein 6A		ACTL6A		6.49076e-78		243.4		243.4		GIVKSPLAGDFITMQCRELFQEMNIELVPPY		SPLAGDFITMQ	C	R		2		-0.11314		0.962095		0.943732		0.0385706		-0.0557495
A0A087WY71	AP-2 complex subunit mu		AP2M1		8.05905e-05		69.721		44.543		QNVNAAMVFEFLYKMCDVMAAYFGKISEENI		M	C	DVMAAYFGK		2		-0.62054		0.96195		0.979227		0.0586628		-0.0559666
O14617	AP-3 complex subunit delta-1		AP3D1		9.30608e-05		95.502		95.502		QFVQSADLEVQERASCILQLVKHIQKLQAKD		AS	C	ILQLVK		2		-0.65634		0.96152		0.992159		0.154706		-0.0566109
P35520	Cystathionine beta-synthase		CBS		3.65955e-05		94.692		94.692		AVAVKAAQELQEGQRCVVILPDSVRNYMTKF			C	VVILPDSVR		2		0.44841		0.961492		0.958838		0.077355		-0.0566534
P49368	T-complex protein 1 subunit gamma		CCT3		9.01213e-07		79.565		79.565		EIKKIGDEYFTFITDCKDPKACTILLRGASK		KIGDEYFTFITD	C	KDPK		3		1.1453		0.961461		0.969291		0.0268941		-0.0566995
P60981	Destrin		DSTN		1.33104e-92		261.67		57.434		SKDAIKKKFQGIKHECQANGPEDLNRACIAE		HE	C	QANGPEDLNR		3		0.8714		0.961053		0.967801		0.0894095		-0.0573114
P31040	Succinate dehydrogenase [ubiquinone] flavoprotein subunit		SDHA		1.62988e-42		155.49		155.49		NTVVATGGYGRTYFSCTSAHTSTGDGTAMIT		TYFS	C	TSAHTSTGDGTAMITR		3		-0.27608		0.960966		0.969057		0.0379603		-0.0574434
A0A087WYC1	Heat shock 70 kDa protein 4		HSPA4		2.02191e-22		147.19		106.62		VDVSGTMNRGKFLEMCNDLLARVEPPLRSVL		FLEM	C	NDLLAR		2		0.71859		0.960379		0.969743		0.015105		-0.0583242
P55060	Exportin-2		CSE1L		9.43378e-06		114.28		88.596		IPEIQKVSGNVEKKICAVGITKLLTECPPMM		KI	C	AVGITK		2		0.24379		0.95988		0.991628		0.0945503		-0.0590734
P53007	Tricarboxylate transport protein		SLC25A1		0.000108078		66.267		59.265		RMQGLEAHKYRNTWDCGLQILKKEGLKAFYK		NTWD	C	GLQILK		2		-0.37258		0.959857		0.971631		0.023404		-0.0591087
J3KTM9	Importin subunit beta-1		KPNB1		5.13475e-17		132.31		46.318		SDYDMVDYLNELRESCLEAYTGIVQGLKGDQ		ES	C	LEAYTGIVQGLK		3		0.31086		0.959724		0.986396		0.0714906		-0.0593086
P19367	Hexokinase-1		HK1		3.66795e-36		175.29		175.29		AGILITWTKGFKATDCVGHDVVTLLRDAIKR		ATD	C	VGHDVVTLLR		2		0.52095		0.959665		0.957783		0.00582799		-0.0593966
H0YEY4	ADP-sugar pyrophosphatase		NUDT5		8.15534e-06		89.266		89.266		GVAVIPVLQRTLHYECIVLVKQFRPPMGGYC		TLHYE	C	IVLVK		2		0.69361		0.959604		0.956194		0.123345		-0.0594891
P22102	Trifunctional purine biosynthetic protein adenosine-3		GART		4.51152e-05		124.89		108.24		GIMLTKNGPKVLEFNCRFGDPECQVILPLLK		VLEFN	C	R		2		0.37042		0.959326		1.01836		0.102498		-0.0599067
I3L2Z5	Myc-associated zinc finger protein		MAZ		2.01121e-42		173.51		152.37		RSHDGAVHKPYNCSHCGKSFSRPDHLNSHVR		SHDGAVHKPYN	C	SHCGK		4		-0.69884		0.95927		0.991616		0.0591506		-0.0599908
Q92917	G patch domain and KOW motifs-containing protein		GPKOW		2.49256e-09		101.3		101.3		AGVDPTLAIPMIQKGCTPSGEGADSEPRAET		G	C	TPSGEGADSEPR		2		-0.64986		0.959087		0.981407		0.0646465		-0.0602666
P50991	T-complex protein 1 subunit delta		CCT4		1.98579e-37		169.58		110.12		IMVIKDIEREDIEFICKTIGTKPVAHIDQFT		EDIEFI	C	K		2		-0.3193		0.958875		0.950319		0.087522		-0.0605852
P13639	Elongation factor 2		EEF2		2.7908e-19		182.16		128.35		AHVDHGKSTLTDSLVCKAGIIASARAGETRF		STLTDSLV	C	K		2		0.39916		0.95887		0.981259		0.0836752		-0.0605934
Q86VP6	Cullin-associated NEDD8-dissociated protein 1		CAND1		3.18848e-07		92.112		73.273		IKMLTFLMLVRLSTLCPSAVLQRLDRLVEPL		LSTL	C	PSAVLQR		2		0.33236		0.958868		0.965505		0.10567		-0.0605962
P04075	Fructose-bisphosphate aldolase A		ALDOA		1.55638e-15		111.58		41.422		FYRQLLLTADDRVNPCIGGVILFHETLYQKA		VNP	C	IGGVILFHETLYQK		3		1.7213		0.958858		0.956681		0.036839		-0.0606106
Q15365	Poly(rC)-binding protein 1		PCBP1		2.87902e-16		124.07		96.135		SRPPVTLRLVVPATQCGSLIGKGGCKIKEIR		LVVPATQ	C	GSLIGK		2		-0.57809		0.958732		0.949788		0.0923175		-0.0608005
P42704	Leucine-rich PPR motif-containing protein		LRPPRC		0.00137618		124.83		124.83		ETPGIRARSARLQWFCDRCVANNQVETLEKL		LQWF	C	DR		2		-0.72436		0.958359		1.01758		0.0865874		-0.0613625
A0A087X0R6	Sorting nexin-12		SNX12		1.30682e-09		111.12		111.12		FINKIAGHPLAQNERCLHMFLQEEAIDRNYV			C	LHMFLQEEAIDR		2		0.48659		0.958177		0.944497		0.0428022		-0.0616363
H0YDU8	Serine/threonine-protein phosphatase		PPP5C		2.52912e-15		117.65		40.968		______UMAEGERTECAEPPRDEPPADGALK		TE	C	AEPPRDEPPADGALKR		3		1.3976		0.958114		0.865755		0.148657		-0.061731
Q9Y678	Coatomer subunit gamma-1		COPG1		3.24849e-05		69.935		58.688		SAKELAPAVSVLQLFCSSPKAALRYAAVRTL		ELAPAVSVLQLF	C	SSPK		2		0.1538		0.958019		0.926394		0.0837995		-0.0618738
P60709	Actin, cytoplasmic 1		ACTB		1.0856e-113		264.87		58.246		DDDIAALVVDNGSGMCKAGFAGDDAPRAVFP		DDDIAALVVDNGSGM	C	K		2		-2.0812		0.957856		0.954172		0.0357973		-0.0621195
P61978	Heterogeneous nuclear ribonucleoprotein K		HNRNPK		0.000538014		94.669		80.377		DRVVLIGGKPDRVVECIKIILDLISESPIKG		VVE	C	IK		2		-0.31543		0.957757		0.984974		0.133208		-0.0622678
P13639	Elongation factor 2		EEF2		1.56104e-23		160.38		137.84		KSATSPEGKKLPRTFCQLILDPIFKVFDAIM		TF	C	QLILDPIFK		2		-0.16031		0.957704		0.960976		0.0537473		-0.0623485
P62879	Guanine nucleotide-binding protein G(I)/G(S)/G(T) subunit beta-2		GNB2		3.85396e-09		111.94		82.85		SLSLAPDGRTFVSGACDASIKLWDVRDSMCR		TFVSGA	C	DASIK		2		0.2507		0.957619		0.991628		0.0852705		-0.0624765
P54136	Arginine--tRNA ligase, cytoplasmic		RARS		5.60883e-07		93.442		59.198		REIAENITKHLPDNECIEKVEIAGPGFINVH		HLPDNE	C	IEK		2		-0.44367		0.956712		1.02558		0.157104		-0.0638433
Q9Y3F4	Serine-threonine kinase receptor-associated protein		STRAP		9.2176e-23		130.75		83.948		GEELESYKGHFGPIHCVRFSPDGELYASGSE		GHFGPIH	C	VR		3		1.2433		0.956602		0.921397		0.175772		-0.0640096
A0A087WY71	AP-2 complex subunit mu		AP2M1		3.34725e-05		73.834		62.055		VRIPTPLNTSGVQVICMKGKAKYKASENAIV		IPTPLNTSGVQVI	C	MK		2		1.2131		0.956593		0.909726		0.183825		-0.0640231
P62873	Guanine nucleotide-binding protein G(I)/G(S)/G(T) subunit beta-1		GNB1		1.08225e-18		137.01		73.881		SLSLAPDTRLFVSGACDASAKLWDVREGMCR		LFVSGA	C	DASAK		2		1.0157		0.95639		0.946957		0.0388586		-0.0643297
F8W7U8	Double-strand break repair protein MRE11A		MRE11A		1.95611e-12		132.14		132.14		FNPDNPKVTQAIQSFCLEKIEEMLENAERER		VTQAIQSF	C	LEK		2		0.63216		0.956354		0.954713		0.060813		-0.0643833
A0A087WY61	Nuclear mitotic apparatus protein 1		NUMA1		2.90347e-05		85.355		85.355		QQILKQPVSERLDFVCSFLQKNRKHPSSPEC		LDFV	C	SFLQK		2		-0.48137		0.956083		0.979183		0.058335		-0.0647925
O75643	U5 small nuclear ribonucleoprotein 200 kDa helicase		SNRNP200		4.75256e-22		136.81		136.81		SRKQTRLTAIDILTTCAADIQRQRFLHCTEK		LTAIDILTT	C	AADIQR		2		1.748		0.956007		0.968067		0.0655873		-0.0649066
I3L0K7	Heat shock protein 75 kDa		TRAP1		1.76638e-33		206.49		95.205		HYKEEKFEDRSPAAECLSEKETEELMAWMRN		SPAAE	C	LSEKETEELMAWMR		3		-1.5369		0.955965		0.904266		0.169664		-0.06497
F5H5D3	Tubulin alpha-1C chain		TUBA1C		7.34312e-34		154.69		60.307		TVVPGGDLAKVQRAVCMLSNTTAVAEAWARL		AV	C	MLSNTTAVAEAWAR		2		1.6121		0.95591		0.990345		0.087943		-0.065054
P35580	Myosin-10		MYH10		5.76428e-54		204.31		131.4		KFIKEKKLMEDRIAECSSQLAEEEEKAKNLA		IAE	C	SSQLAEEEEKAK		3		0.8802		0.955868		0.918335		0.0998861		-0.0651174
P36578	60S ribosomal protein L4		RPL4		2.24415e-12		99.092		84.581		RWHRRVNTTQKRYAICSALAASALPALVMSK		YAI	C	SALAASALPALVMSK		2		0.78749		0.955845		0.951743		0.118692		-0.0651515
P30153	Serine/threonine-protein phosphatase 2A 65 kDa regulatory subunit A alpha		PPP2R1A		6.37178e-17		139.86		84.507		SSAVKAELRQYFRNLCSDDTPMVRRAAASKL		NL	C	SDDTPMVR		2		0.1173		0.9556		0.97635		0.0650727		-0.0655211
E9PKG1	Protein arginine N-methyltransferase 1		PRMT1		4.62525e-07		76.158		56.339		KDKVVLDVGSGTGILCMFAAKAGARKVIGIE		VVLDVGSGTGIL	C	MFAAK		2		1.1133		0.95551		0.94199		0.069229		-0.0656577
Q02790	Peptidyl-prolyl cis-trans isomerase FKBP4		FKBP4		6.03485e-13		155.95		150.17		QLYPNNKAAKTQLAVCQQRIRRQLAREKKLY		TQLAV	C	QQR		2		0.91674		0.955247		0.877051		0.159352		-0.0660548
Q16658	Fascin		FSCN1		2.97393e-156		312.25		164.15		HLGRYLAADKDGNVTCEREVPGPDCRFLIVA		YLAADKDGNVT	C	ER		2		0.20981		0.955163		0.948705		0.0322472		-0.0661813
Q14008	Cytoskeleton-associated protein 5		CKAP5		2.37271e-05		99.973		93.096		LLKGLDNKNPKIIVACIETLRKALSEFGSKI		IIVA	C	IETLR		2		0.25251		0.954905		0.945395		0.0441246		-0.0665708
Q9Y2Z0	Suppressor of G2 allele of SKP1 homolog		SUGT1		2.13109e-48		194.55		130.72		LTKALEQKPDDAQYYCQRAYCHILLGNYCVA		ALEQKPDDAQYY	C	QR		3		-0.52828		0.954779		0.940462		0.0768022		-0.0667609
Q9BWD1	Acetyl-CoA acetyltransferase, cytosolic		ACAT2		7.51005e-18		118.37		116.39		EGGAIALGHPLGASGCRILVTLLHTLERMGR		VNIEGGAIALGHPLGASG	C	R		3		0.67132		0.954733		0.941933		0.0565206		-0.0668306
O95373	Importin-7		IPO7		9.1021e-06		105.98		105.98		TLLSDTKYLEMIYSMCKKVLTGVAGEDAECH		YLEMIYSM	C	K		2		-1.2266		0.954417		0.968612		0.114816		-0.067308
D6R9I9	ATP-binding cassette sub-family E member 1		ABCE1		9.60252e-17		127.3		127.3		SILDRKDETKTQAIVCQQLDLTHLKERNVED		TQAIV	C	QQLDLTHLK		2		-0.23935		0.954276		0.951489		0.0602453		-0.067521
E9PBS1	Multifunctional protein ADE2		PAICS		4.46446e-74		218.16		56.514		CRVVVLMGSTSDLGHCEKIKKACGNFGIPCE		VVVLMGSTSDLGH	C	EK		3		1.1444		0.954231		0.954387		0.0706811		-0.0675894
P54577	Tyrosine--tRNA ligase, cytoplasmic		YARS		1.06689e-11		143.39		121.8		KVFEKLQADFKISEECIAQWKQTNFMTKLGS		ISEE	C	IAQWK		2		-0.37718		0.954097		0.96443		0.201093		-0.0677922
H3BLZ8	Probable ATP-dependent RNA helicase DDX17		DDX17		4.5822e-21		142.89		89.301		RLIDFLESGKTNLRRCTYLVLDEADRMLDMG			C	TYLVLDEADR		2		-0.049028		0.954008		0.991224		0.062027		-0.0679265
C9JJ54	WD repeat and FYVE domain-containing protein 1		WDFY1		0.000622871		69.261		69.261		RTLLLQGHHDKVQSLCYLQLTRQLV______		VQSL	C	YLQLTR		2		1.2418		0.953964		0.917329		0.184388		-0.0679929
Q10567	AP-1 complex subunit beta-1		AP1B1		4.98105e-07		90.884		90.884		KDIPNENEAQFQIRDCPLNAEAASSKLQSSN		D	C	PLNAEAASSK		2		0.49605		0.953849		0.951193		0.0182019		-0.0681676
O14617	AP-3 complex subunit delta-1		AP3D1		1.41857e-05		86.944		69.258		GIRNHKEDEAKYISQCIDEIKQELKQDNIAV		YISQ	C	IDEIKQELK		3		0.74683		0.953806		1.00782		0.0775167		-0.068232
O95757	Heat shock 70 kDa protein 4L		HSPA4L		1.23846e-85		231.71		51.591		NMDKMQVDQEEGHQKCHAEHTPEEEIDHTGA			C	HAEHTPEEEIDHTGAK		3		0.30069		0.953618		0.956971		0.10209		-0.068517
H0Y8C6	Importin-5		IPO5		2.87902e-16		124.07		124.07		AVQKELRLLRGKTIECISLIGLAVGKEKFMQ		TIE	C	ISLIGLAVGK		2		0.66233		0.953379		0.968032		0.0683289		-0.0688788
P55060	Exportin-2		CSE1L		4.84834e-10		119.52		84.365		DEEEAGLLELLKSQICDNAALYAQKYDEEFQ		SQI	C	DNAALYAQK		2		-0.50608		0.953297		0.922613		0.0894452		-0.0690026
A8MXP9	Matrin-3		MATR3		2.8513e-42		179.9		56.817		DRMDYEDDRLRDGERCRDDSFFGETSHNYHK			C	RDDSFFGETSHNYHK		3		-0.11628		0.953218		0.954247		0.0379894		-0.0691212
Q13242	Serine/arginine-rich splicing factor 9		SRSF9		8.02156e-15		141.2		93.098		AEDAIYGRNGYDYGQCRLRVEFPRTYGGRGG		NGYDYGQ	C	R		2		0.52813		0.952685		0.914127		0.0889459		-0.0699287
Q92598	Heat shock protein 105 kDa		HSPH1		5.60588e-17		141.08		128.01		YEFRDKLCGPYEKFICEQDHQNFLRLLTETE		FI	C	EQDHQNFLR		3		-0.1046		0.952382		0.965437		0.0941041		-0.0703877
B1AHB1	DNA replication licensing factor MCM5		MCM5		7.32521e-18		149.69		149.69		ISIAKAGITTTLNSRCSVLAAANSVFGRWDE			C	SVLAAANSVFGR		2		-1.4173		0.952319		0.940519		0.0976502		-0.0704839
P22102	Trifunctional purine biosynthetic protein adenosine-3		GART		1.33134e-33		154.69		114.63		HVKQVLVAPGNAGTACSEKISNTAISISDHT		QVLVAPGNAGTA	C	SEK		2		0.64137		0.952294		0.946306		0.0615501		-0.0705212
Q14692	Ribosome biogenesis protein BMS1 homolog		BMS1		7.92565e-06		111.17		111.17		VVMGPPKVGKSTLIQCLIRNFTRQKLTEIRG		STLIQ	C	LIR		2		-1.1683		0.952135		0.962828		0.0161355		-0.0707624
Q9UHD1	Cysteine and histidine-rich domain-containing protein 1		CHORDC1		1.96503e-05		106.6		62.546		EPVKPEVKTTEKKELCELKPKFQEHIIQAPK		EL	C	ELKPK		3		-0.31362		0.951997		0.922302		0.0585443		-0.0709703
O95159	Zinc finger protein-like 1		ZFPL1		1.60133e-34		154.26		57.288		YDTRDDDRTPGLHGDCDDDKYRRRPALGWLA		TPGLHGD	C	DDDKYR		3		-1.4541		0.951794		0.906089		0.224213		-0.0712791
P08754	Guanine nucleotide-binding protein G(k) subunit alpha		GNAI3		9.6327e-31		167.73		59.038		KQMKIIHEDGYSEDECKQYKVVVYSNTIQSI		IIHEDGYSEDE	C	K		3		-2.2208		0.951584		0.930361		0.0683247		-0.0715972
O75369	Filamin-B		FLNB		2.16925e-23		175.49		117.14		VPIPNSPFKVAVTEGCQPSRVQAQGPGLKEA		VAVTEG	C	QPSR		2		1.0035		0.951076		0.943417		0.0780974		-0.0723672
H0Y3Y4	Septin-7		39326		3.48824e-10		120.57		95.417		IIPLIAKADTLTPEECQQFKKQIMKEIQEHK		ADTLTPEE	C	QQFK		2		-0.29861		0.95073		0.963512		0.0504629		-0.0728927
H0YCK3	Double-stranded RNA-specific adenosine deaminase		ADAR		9.77195e-28		157.07		75.316		VKGDSLSLKGETVNDCHAEIISRRGFIRFLY		GETVND	C	HAEIISR		2		-0.03796		0.950054		0.962287		0.158213		-0.0739186
F8VRI6	Citrate synthase		CS		0.0012116		103.28		89.903		ELIYEDSMDLIAKLPCVAAK___________		LP	C	VAAK		2		-0.11827		0.949874		0.840974		0.167444		-0.0741919
P26639	Threonine--tRNA ligase, cytoplasmic		TARS		1.18381e-18		122.49		59.154		LTRVRRFQQDDAHIFCAMEQIEDEIKGCLDF		FQQDDAHIF	C	AMEQIEDEIK		3		-0.64287		0.949799		0.978738		0.101765		-0.0743061
H0YNJ9			DUT		5.32362e-66		240.37		62.287		_____________MPCSEETPAISPSKRARP		P	C	SEETPAISPSKR		3		0.54793		0.949682		0.930388		0.0732481		-0.074483
M0R3F1	Heterogeneous nuclear ribonucleoprotein U-like protein 1		HNRNPUL1		5.26924e-14		122.64		62.237		KMRPFEGFQRKAIVICPTDEDLKDRTIKRTD		KAIVI	C	PTDEDLKDR		3		1.4019		0.949636		0.93849		0.091823		-0.0745535
P42704	Leucine-rich PPR motif-containing protein		LRPPRC		4.43729e-09		123.51		60.691		SGGLGGSHALLLLRSCGSLLPELKLEERTEF		S	C	GSLLPELK		2		-2.0828		0.949228		0.961122		0.0271453		-0.0751732
K7ENG2	Splicing factor U2AF 65 kDa subunit		U2AF2		1.23023e-10		97.083		82.244		SIEIPRPVDGVEVPGCGKIFVEFTSVFDCQK		SIEIPRPVDGVEVPG	C	GK		3		-0.29047		0.949225		1.01999		0.159021		-0.0751786
P22059	Oxysterol-binding protein 1		OSBP		0.00151823		89.55		67.032		VTKELTHIYRGEYWECKEKQDWSSCPDIF__		GEYWE	C	K		2		0.20956		0.949147		0.963281		0.0715759		-0.0752969
Q14566	DNA replication licensing factor MCM6		MCM6		6.32284e-13		133.6		87.181		IRDVEQQFKYTQPNICRNPVCANRRRFLLDT		YTQPNI	C	R		2		-0.33378		0.949109		0.976185		0.0391809		-0.0753546
P09960	Leukotriene A-4 hydrolase		LTA4H		7.34091e-18		118.9		47.57		LFSQCQAIHCRAILPCQDTPSVKLTYTAEVS		AILP	C	QDTPSVK		2		1.6209		0.949073		0.912097		0.0925391		-0.0754086
Q86VP6	Cullin-associated NEDD8-dissociated protein 1		CAND1		8.49948e-05		92.838		69.375		HCECAEEGTRNVVAECLGKLTLIDPETLLPR		NVVAE	C	LGK		2		-0.49973		0.948767		0.935605		0.0783131		-0.0758745
P35579	Myosin-9		MYH9		1.95203e-87		242.19		106.32		LKKLEEEQIILEDQNCKLAKEKKLLEDRIAE		LEEEQIILEDQN	C	K		2		-0.83567		0.948752		0.919021		0.128009		-0.0758966
P33993	DNA replication licensing factor MCM7		MCM7		2.47029e-18		127.56		88.021		ISIAKAGILTTLNARCSILAAANPAYGRYNP			C	SILAAANPAYGR		2		0.53946		0.948601		0.975361		0.0663013		-0.076127
Q13813	Spectrin alpha chain, non-erythrocytic 1		SPTAN1		6.15312e-31		173.06		173.06		LIQSHPESAEDLQEKCTELNQAWSSLGKRAD			C	TELNQAWSSLGK		2		-2.4406		0.948549		0.951726		0.0796414		-0.0762062
Q13263	Transcription intermediary factor 1-beta		TRIM28		1.8195e-21		126.77		126.77		CNVHKHEPLVLFCESCDTLTCRDCQLNAHKD		HEPLVLF	C	ESCDTLTCR		3		-1.5311		0.948532		0.975889		0.141055		-0.0762314
P61158	Actin-related protein 3		ACTR3		2.24637e-16		130.2		45.207		________MAGRLPACVVDCGTGYTKLGYAG		LPA	C	VVDCGTGYTK		3		-1.4423		0.948427		0.839485		0.174094		-0.0763917
P61158	Actin-related protein 3		ACTR3		8.15892e-18		130.2		121.24		____MAGRLPACVVDCGTGYTKLGYAGNTEP		LPACVVD	C	GTGYTK		2		0.69009		0.948427		0.839485		0.174094		-0.0763917
J3KTM9	Importin subunit beta-1		KPNB1		9.79577e-06		113.5		113.5		AYESLMEIVKNSAKDCYPAVQKTTLVIMERL		D	C	YPAVQK		2		0.23577		0.948217		0.936505		0.0707445		-0.0767111
P13489	Ribonuclease inhibitor		RNH1		2.32709e-09		88.548		88.548		ALGSNKLGDVGMAELCPGLLHPSSRLRTLWI		LGDVGMAEL	C	PGLLHPSSR		3		0.35541		0.948114		0.942491		0.010118		-0.0768683
P41240	Tyrosine-protein kinase CSK		CSK		0.000117825		72.096		72.096		VDYLRSRGRSVLGGDCLLKFSLDVCEAMEYL		SVLGGD	C	LLK		2		0.71107		0.948049		0.915449		0.0611247		-0.0769663
P55060	Exportin-2		CSE1L		2.35243e-06		84.946		61.444		EKKICAVGITKLLTECPPMMDTEYTKLWTPL		LLTE	C	PPMMDTEYTK		3		0.43316		0.947731		0.929983		0.041482		-0.0774507
G8JLD5	Dynamin-1-like protein		DNM1L		5.66726e-09		108.35		108.35		NTIEGTAKYIETSELCGGARICYIFHETFGR		YIETSEL	C	GGAR		2		-0.015404		0.947545		0.927086		0.0292996		-0.0777342
Q14137	Ribosome biogenesis protein BOP1		BOP1		7.02571e-63		214.23		137.8		GIKKTTEEQVQASTPCPRTEMASARIGDEYA		TTEEQVQASTP	C	PR		2		-0.1135		0.94734		0.932024		0.0732492		-0.0780451
Q7Z6Z7	E3 ubiquitin-protein ligase HUWE1		HUWE1		9.28018e-18		115.26		59.733		GGSTVHIHPQAAPVVCRHVLDTLIQLAKVFP		HASGGSTVHIHPQAAPVV	C	R		4		0.62334		0.947147		0.936361		0.0280726		-0.0783391
H0YLE8	Ras GTPase-activating-like protein IQGAP1		IQGAP1		4.51609e-06		83.856		73.802		LSQSYQKFRRFFQTACDVPELQDKFNVDEYS		FFQTA	C	DVPELQDK		2		0.48819		0.946997		0.928781		0.0902909		-0.0785681
K7EP46	Thimet oligopeptidase		THOP1		1.56751e-06		115.7		115.7		TQENIKRIKKKLSLLCIDFNKNLNEDTTFLP		LSLL	C	IDFNK		2		0.27593		0.946945		0.948006		0.0994888		-0.0786475
O75643	U5 small nuclear ribonucleoprotein 200 kDa helicase		SNRNP200		3.85752e-05		93.096		93.096		DNVFVGAPTGSGKTICAEFAILRMLLQSSEG		TI	C	AEFAILR		2		-1.0234		0.946936		0.954227		0.0186099		-0.0786607
B4DNK4	Pyruvate kinase		PKM		7.01884e-29		186.46		47.039		PTEATAVGAVEASFKCCSGAIIVLTKSGRSA			C	CSGAIIVLTK		2		3.6446		0.946849		0.950729		0.0680715		-0.0787936
Q9Y3I0	tRNA-splicing ligase RtcB homolog		RTCB		6.65291e-42		171.56		149.22		WSLREGYAWAEDKEHCEEYGRMLQADPNKVS		EGYAWAEDKEH	C	EEYGR		4		-0.16326		0.9467		0.933497		0.0978673		-0.0790203
P54136	Arginine--tRNA ligase, cytoplasmic		RARS		1.1053e-09		114.72		114.72		QTGKILKVNMWRMLLCEAVAAVMAKGFDILG		MLL	C	EAVAAVMAK		2		-0.46825		0.946338		0.976221		0.110643		-0.0795727
P04181	Ornithine aminotransferase		OAT		7.82603e-08		76.176		58.246		YFDFLSSYSAVNQGHCHPKIVNALKSQVDKL		YFDFLSSYSAVNQGH	C	HPK		4		-1.2076		0.946224		0.91612		0.0515983		-0.0797465
Q92900	Regulator of nonsense transcripts 1		UPF1		1.56441e-06		115.71		111.46		LGFIPAKADSVVVLLCRQPCASQSSLKDINW		ADSVVVLL	C	R		2		1.5397		0.946102		0.951229		0.109228		-0.079933
P54136	Arginine--tRNA ligase, cytoplasmic		RARS		2.33414e-07		119.53		63.694		KRFDTEEEFKKRAYQCVVLLQGKNPDITKAW		AYQ	C	VVLLQGK		2		-0.50387		0.94583		0.948378		0.204836		-0.0803476
Q15021	Condensin complex subunit 1		NCAPD2		2.15004e-27		139.3		73.386		NPRESTGNMVTGQTVCKNKPNMSDPEESRGN		ESTGNMVTGQTV	C	K		2		-0.0083175		0.945383		0.915189		0.219193		-0.0810298
E9PKG1	Protein arginine N-methyltransferase 1		PRMT1		1.19425e-09		102.52		102.52		IYTVKVEDLTFTSPFCLQVKRNDYVHALVAY		VEDLTFTSPF	C	LQVK		2		0.20048		0.945115		0.925936		0.0445768		-0.0814376
Q9HAV4	Exportin-5		XPO5		2.85621e-07		121.9		89.171		NLVKMGFPSKTDSPSCEYSRFDFDSDEDFNA		TDSPS	C	EYSR		2		-0.36957		0.944971		0.944921		0.0355093		-0.0816583
P13639	Elongation factor 2		EEF2		8.56328e-35		161.19		123.4		ITIHLPSPVTAQKYRCELLYEGPPDDEAAMG			C	ELLYEGPPDDEAAMGIK		3		-0.38188		0.944739		0.955461		0.0717112		-0.0820124
A0A087WVQ6	Clathrin heavy chain 1		CLTC		2.11854e-39		193.15		161.87		EHIGNLDRAYEFAERCNEPAVWSQLAKAQLQ			C	NEPAVWSQLAK		2		0.38486		0.944627		0.941486		0.0205299		-0.0821826
P33991	DNA replication licensing factor MCM4		MCM4		1.62256e-11		117.89		71.451		TRVEMDRGRIAEPSVCGRCHTTHSMALIHNR		IAEPSV	C	GR		2		0.81463		0.944469		0.931037		0.0238751		-0.0824239
E9PGY2	HEAT repeat-containing protein 2		HEATR2		2.10144e-09		117.09		96.604		ALGEALPHVVPTLRACLQPSQDPQMRLKLFS		A	C	LQPSQDPQMR		2		-0.082374		0.944335		0.865604		0.147507		-0.0826289
A0A087WVQ6	Clathrin heavy chain 1		CLTC		2.30116e-14		121.24		77.776		LLDQGQLNKYESLELCRPVLQQGRKQLLEKW		YESLEL	C	RPVLQQGR		2		0.31824		0.944053		0.899201		0.0678821		-0.0830605
A0A087WV73	Probable 28S rRNA (cytosine(4447)-C(5))-methyltransferase		NOP2		5.97967e-06		78.69		78.326		PKVVGGFDRVLLDAPCSGTGVISKDPAVKTN		VLLDAP	C	SGTGVISK		2		1.0572		0.943788		0.965786		0.173434		-0.0834657
Q9ULV4	Coronin-1C		CORO1C		5.20924e-17		173.75		173.75		SKFRHVFGQAVKNDQCYDDIRVSRVTWDSSF		NDQ	C	YDDIR		2		0.57913		0.9429		0.966533		0.0398894		-0.0848234
P78527	DNA-dependent protein kinase catalytic subunit		PRKDC		9.33361e-06		114.5		114.5		SIEFRECREEILKFLCIFLEKMGQKIAPYSV		FL	C	IFLEK		2		0.87282		0.942717		0.929505		0.156809		-0.0851041
P21266	Glutathione S-transferase Mu 3		GSTM3		1.79656e-14		142.71		142.71		LLEFTDTSYEEKRYTCGEAPDYDRSQWLDVK		YT	C	GEAPDYDR		2		0.18812		0.942176		0.861915		0.125651		-0.0859308
P55884	Eukaryotic translation initiation factor 3 subunit B		EIF3B		4.15578e-17		175.51		152.34		FKDLGNLRYWLEEAECRDQYSVIFESGDRTS		YWLEEAE	C	R		2		-0.52581		0.941883		0.931973		0.0392585		-0.0863801
P46060	Ran GTPase-activating protein 1		RANGAP1		3.3994e-17		147.74		106.62		MGIGGGKILAAALTECHRKSSAQGKPLALKV		ILAAALTE	C	HR		2		0.39308		0.941691		0.922526		0.0323293		-0.0866749
P23921	Ribonucleoside-diphosphate reductase large subunit		RRM1		5.49808e-18		150.49		100.22		ALISKSAGGIGVAVSCIRATGSYIAGTNGNS		SAGGIGVAVS	C	IR		2		0.48061		0.941678		0.950185		0.0882732		-0.0866942
P42704	Leucine-rich PPR motif-containing protein		LRPPRC		0.000486861		65.219		58.32		ETLEKLVELTQKLFECDRDQMYYNLLKLYKI		LFE	C	DRDQMYYNLLK		3		-0.067925		0.941433		0.956021		0.0282951		-0.0870691
H0Y8C6	Importin-5		IPO5		2.71473e-10		112.85		106.62		MIIQMETQSSMRKKVCDIAAELARNLIDEDG		V	C	DIAAELAR		2		-0.66732		0.941128		0.939939		0.0670245		-0.0875375
Q92598	Heat shock protein 105 kDa		HSPH1		1.03606e-53		200.16		198.14		ERRSVLDAAQIVGLNCLRLMNDMTAVALNYG		SVLDAAQIVGLN	C	LR		2		0.046274		0.941098		0.961939		0.0847693		-0.0875836
Q5T2B5	Cullin-2		CUL2		7.95645e-05		74.841		57.174		HRYWEEYSKGADYMDCLYRYLNTQFIKKNKL		GADYMD	C	LYR		2		-0.037199		0.940996		0.933887		0.0190964		-0.087739
Q5HY54	Filamin-A		FLNA		3.27806e-47		166.37		159.14		AIDAKVHSPSGALEECYVTEIDQDKYAVRFI		VHSPSGALEE	C	YVTEIDQDKYAVR		4		-0.39978		0.940156		0.920695		0.203989		-0.0890286
Q9BXJ9	N-alpha-acetyltransferase 15, NatA auxiliary subunit		NAA15		7.75409e-06		88.37		46.89		KLAVEETKGELLLQLCRLEDAADVYRGLQER		LAVEETKGELLLQL	C	R		3		0.34338		0.94001		0.910646		0.182743		-0.0892521
H0YDJ3	Serine/threonine-protein kinase PRP4 homolog		PRPF4B		1.19835e-05		78.342		78.342		STINPTKDLLADLIGCQRLPEDQRKKVHQLK		DLLADLIG	C	QR		2		0.66436		0.939177		0.90732		0.0999517		-0.0905309
P31939	Bifunctional purine biosynthesis protein PURH		ATIC		3.06208e-23		172.61		60.691		IVATIAVKYTQSNSVCYAKNGQVIGIGAGQQ		YTQSNSV	C	YAK		2		2.8695		0.939032		0.93478		0.126511		-0.0907545
A6NF51	3'(2'),5'-bisphosphate nucleotidase 1		BPNT1		2.69619e-19		151.22		96.143		RRVIAEGDLGIVEKTCATDLQTKADRLAQMS		T	C	ATDLQTK		2		0.87042		0.938947		0.848854		0.155234		-0.0908851
B1ANH5	Guanylate kinase		GUK1		2.47823e-12		130.56		130.56		TSKVAVQAVQAMNRICVLDVDLQGVRNIKAT		I	C	VLDVDLQGVR		2		0.73485		0.938852		0.910654		0.185319		-0.0910301
E9PF10	Nuclear pore complex protein Nup155		NUP155		7.19361e-157		306.14		306.14		IVGLQAFQERLNSYKCITDTLQELVNQSKAA			C	ITDTLQELVNQSK		2		1.0852		0.938548		0.948775		0.044086		-0.0914982
P55060	Exportin-2		CSE1L		5.26045e-77		230.86		135.14		IKRNWRIVEDEPNKICEADRVAIKANIVHLM		IVEDEPNKI	C	EADR		3		0.15478		0.938366		0.903111		0.160237		-0.0917776
Q9GZU8	Protein FAM192A		FAM192A		1.02645e-10		104.88		98.062		KPDPEPDDKNQEPSSCKSLGNTSLSGPSIHC		LKPDPEPDDKNQEPSS	C	K		3		0.19662		0.938218		0.767935		0.259832		-0.0920055
P53396	ATP-citrate synthase		ACLY		9.74268e-13		104.2		62.94		VTIIGPATVGGIKPGCFKIGNTGGMLDNILA		GVTIIGPATVGGIKPG	C	FK		2		0.58114		0.938172		0.921359		0.0564878		-0.0920755
Q86VP6	Cullin-associated NEDD8-dissociated protein 1		CAND1		0.00134682		64.711		57.859		TISDHPQPIDPLLKNCIGDFLKTLEDPDLNV		N	C	IGDFLK		2		-0.79938		0.938095		0.947552		0.105237		-0.092194
P55884	Eukaryotic translation initiation factor 3 subunit B		EIF3B		0.000426507		77.318		65.88		VVDCKLHWQKNGDYLCVKVDRTPKGTQGVVT		NGDYL	C	VK		2		0.010152		0.93809		0.892402		0.133885		-0.0922024
P13639	Elongation factor 2		EEF2		1.41544e-30		174.24		172.17		AIHRGGGQIIPTARRCLYASVLTAQPRLMEP			C	LYASVLTAQPR		2		-0.29194		0.937896		0.960599		0.0460456		-0.0925005
H0Y4R1	Inosine-5'-monophosphate dehydrogenase 2		IMPDH2		8.79708e-13		131.06		115.34		DRVRDVFEAKARHGFCGIPITDTGRMGSRLV		HGF	C	GIPITDTGR		2		1.1213		0.937321		0.917085		0.0469809		-0.0933853
P67775	Serine/threonine-protein phosphatase 2A catalytic subunit alpha		PPP2CA		1.22015e-31		180.61		180.61		VFTKELDQWIEQLNECKQLSESQVKSLCEKA		ELDQWIEQLNE	C	K		2		-0.31321		0.93698		0.930432		0.171879		-0.0939102
O60884	DnaJ homolog subfamily A member 2		DNAJA2		8.67367e-06		101.33		98.523		QIVVKYPPGKVIEPGCVRVVRGEGMPQYRNP		VIEPG	C	VR		2		0.74607		0.936644		0.922113		0.0424351		-0.0944278
Q5HY54	Filamin-A		FLNA		2.26195e-42		177.04		102.89		TRRRRAPSVANVGSHCDLSLKIPEISIQDMT		RAPSVANVGSH	C	DLSLK		3		0.36652		0.936458		0.947838		0.0504525		-0.0947144
O75369	Filamin-B		FLNB		1.65387e-25		153.54		134.98		TLSVTIEGPSKVKMDCQETPEGYKVMYTPMA		MD	C	QETPEGYK		2		0.16745		0.936125		0.929309		0.0556252		-0.0952274
M0QX72	Procollagen galactosyltransferase 1		COLGALT1		9.11803e-18		171.85		57.785		RRERMLRALQAQEIECRLVEAVDGKAMNTSQ		ALQAQEIE	C	R		2		-3.8417		0.936081		0.912782		0.0576038		-0.0952944
P33176	Kinesin-1 heavy chain		KIF5B		4.29853e-10		103.17		103.17		KNRVPYVKGCTERFVCSPDEVMDTIDEGKSN		FV	C	SPDEVMDTIDEGK		2		-1.3537		0.935682		0.891985		0.173982		-0.0959102
Q13200	26S proteasome non-ATPase regulatory subunit 2		PSMD2		9.22549e-15		122.63		122.63		LYSSEDYIKSGALLACGIVNSGVRNECDPAL		SGALLA	C	GIVNSGVR		2		0.65796		0.935016		0.913891		0.0533079		-0.0969364
P52209	6-phosphogluconate dehydrogenase, decarboxylating		PGD		1.7202e-16		149.96		149.96		QNLLLDDFFKSAVENCQDSWRRAVSTGVQAG		SAVEN	C	QDSWR		2		-0.29691		0.934946		0.95323		0.0627759		-0.0970455
P78527	DNA-dependent protein kinase catalytic subunit		PRKDC		2.35703e-10		121.45		98.253		QSYCRLSHCRSRSQGCSEQVLTVLKTVSLLD		SQG	C	SEQVLTVLK		2		-0.52057		0.934809		1.01156		0.112943		-0.097257
P13639	Elongation factor 2		EEF2		1.58323e-53		204.18		184.76		VVSYRETVSEESNVLCLSKSPNKHNRLYMKA		ETVSEESNVL	C	LSK		2		0.055694		0.934587		0.929174		0.0461698		-0.0975988
Q92973	Transportin-1		TNPO1		4.09952e-17		133.47		52.527		FQNFPNGVTDFIKSECLNNIGDSSPLIRATV		SE	C	LNNIGDSSPLIR		2		2.4683		0.934416		1.00421		0.125713		-0.0978629
P63010	AP-2 complex subunit beta		AP2B1		1.27936e-53		217.88		123.28		KDIPNENELQFQIKECHLNADTVSSKLQNNN		E	C	HLNADTVSSK		3		-3.0252		0.934065		0.905432		0.0720469		-0.0984059
Q14566	DNA replication licensing factor MCM6		MCM6		3.57148e-06		88.075		88.075		ALGVRDLSYRLVFLACCVAPTNPRFGGKELR		LVFLA	C	CVAPTNPR		2		0.24416		0.933928		0.887521		0.0985309		-0.098617
Q5SZU1	D-3-phosphoglycerate dehydrogenase		PHGDH		3.18097e-42		165.49		164.5		PPRDRALVDHENVISCPHLGASTKEAQSRCG		ALVDHENVIS	C	PHLGASTK		3		0.58491		0.933713		0.932695		0.0324562		-0.0989492
Q13347	Eukaryotic translation initiation factor 3 subunit I		EIF3I		3.50278e-06		101.43		91.069		HVLTGSADNSCRLWDCETGKQLALLKTNSAV		LWD	C	ETGK		2		-0.019932		0.933257		0.970289		0.0894951		-0.0996536
Q16658	Fascin		FSCN1		1.05098e-58		174.85		42.661		ATKVGKDELFALEQSCAQVVLQAANERNVST		VGKDELFALEQS	C	AQVVLQAANER		3		-0.077465		0.933254		0.923964		0.115986		-0.0996585
Q9UIG0	Tyrosine-protein kinase BAZ1B		BAZ1B		2.2046e-17		143.31		75.102		NHHCKDHTVSGDEDYCPRSKKANLGKNASMN		DHTVSGDEDY	C	PR		2		-0.65043		0.9328		0.896015		0.272749		-0.100361
A0A0A0MRP6	Probable global transcription activator SNF2L1		SMARCA1		3.4664e-09		126.71		126.71		DWFIKSRTAMEFQRRCNTLISLIEKENMEIE			C	NTLISLIEK		2		1.8831		0.932568		0.912504		0.0779237		-0.100718
M0QXM4	Neutral amino acid transporter B(0)		SLC1A5		1.07641e-17		180.67		103.26		FGTSSSSATLPLMMKCVEENNGVAKHISRFI			C	VEENNGVAK		2		-0.53273		0.932298		0.953644		0.155145		-0.101137
Q08211	ATP-dependent RNA helicase A		DHX9		5.91155e-13		136.27		95.264		QFILDDFIQNDRAAECNIVVTQPRRISAVSV		AAE	C	NIVVTQPR		2		0.5998		0.931679		0.927821		0.0128698		-0.102095
Q08211	ATP-dependent RNA helicase A		DHX9		2.64729e-48		166.62		166.62		VDDWIKLQISHEAAACITGLRAAMEALVVEV		LQISHEAAA	C	ITGLR		2		0.19384		0.931618		0.939178		0.0222917		-0.10219
S4R3H4	Apoptotic chromatin condensation inducer in the nucleus		ACIN1		2.39958e-50		143.07		121.09		HVTQRLQPERGSPKKCEAEEAEPPAATQPQT		K	C	EAEEAEPPAATQPQTSETQTSHLPESER		3		0.42462		0.931605		0.794016		0.227742		-0.10221
P23526	Adenosylhomocysteinase		AHCY		5.65992e-24		129.43		129.43		LTKLTEKQAQYLGMSCDGPFKPDHYRY____		QAQYLGMS	C	DGPFKPDHYR		3		-0.78574		0.931092		0.886947		0.105718		-0.103005
E9PBS1	Multifunctional protein ADE2		PAICS		6.61778e-17		145.01		140.14		GSTSDLGHCEKIKKACGNFGIPCELRVTSAH		A	C	GNFGIPCELR		2		-1.5225		0.930987		0.945356		0.0372938		-0.103167
Q9UMS4	Pre-mRNA-processing factor 19		PRPF19		2.55051e-229		360.06		190.41		TRQELSHALYQHDAACRVIARLTKEVTAARE		QELSHALYQHDAA	C	R		3		-0.075762		0.93095		0.936385		0.0936722		-0.103224
A0AVT1	Ubiquitin-like modifier-activating enzyme 6		UBA6		2.46821e-05		90.05		74.962		PFNETTDLSFLDKYQCVVLTEMKLPLQKKIN		YQ	C	VVLTEMK		2		0.35683		0.93086		0.928161		0.00479399		-0.103364
Q5JXI8	Four and a half LIM domains protein 1		FHL1		1.67999e-17		143.31		132.79		TGSFFPKGEDFYCVTCHETKFAKHCVKCNKA		GEDFY	C	VTCHETK		2		-0.36575		0.930802		0.941148		0.26681		-0.103454
E9PCY7	Heterogeneous nuclear ribonucleoprotein H		HNRNPH1		1.77281e-12		123.95		58.32		GGEGFVVKVRGLPWSCSADEVQRFFSDCKIQ		GLPWS	C	SADEVQR		2		0.39513		0.930485		0.933213		0.0758119		-0.103945
P62873	Guanine nucleotide-binding protein G(I)/G(S)/G(T) subunit beta-1		GNB1		1.69469e-42		165.17		111.4		EAEQLKNQIRDARKACADATLSQITNNIDPV		KA	C	ADATLSQITNNIDPVGR		3		-0.62201		0.930467		0.895983		0.119122		-0.103972
P42166	Lamina-associated polypeptide 2, alpha		TMPO		9.45622e-11		106.35		106.35		ALGILSKTYDAASYICEAAFDEVKMAAHTMG		TYDAASYI	C	EAAFDEVK		2		-0.98639		0.930227		0.859413		0.153468		-0.104345
Q6P2Q9	Pre-mRNA-processing-splicing factor 8		PRPF8		0.000110443		91.318		91.318		GYTYILPKNVLKKFICISDLRAQIAGYLYGV		FI	C	ISDLR		2		-0.46353		0.929986		0.934283		0.0332906		-0.104719
F8VQR7	Cysteine and glycine-rich protein 2		CSRP2		1.73689e-37		194.86		129.37		CGACGRTVYHAEEVQCDGRSFHRCCFLCMVC		TVYHAEEVQ	C	DGR		3		0.06766		0.929983		0.885846		0.141948		-0.104724
Q5T852	Poly(A) RNA polymerase		MTPAP		0.000129147		69.331		46.892		VRPFGSSVNTFGKLGCDLDMFLDLDETRNLS		LG	C	DLDMFLDLDETR		2		0.31341		0.929956		0.988471		0.132966		-0.104765
Q96GX9	Methylthioribulose-1-phosphate dehydratase		APIP		0.00116738		67.169		61.962		GAQDKEHPRYLIPELCKQFYHLGWVTGTGGG		YLIPEL	C	K		2		0.37536		0.929686		0.986865		0.0916579		-0.105185
G8JLD5	Dynamin-1-like protein		DNM1L		1.57228e-14		143.97		143.97		LVKRQIKRLEEPSLRCVELVHEEMQRIIQHC			C	VELVHEEMQR		2		0.21556		0.929356		0.832705		0.219515		-0.105697
B2WTI3	Bifunctional arginine demethylase and lysyl-hydroxylase JMJD6		JMJD6		4.70802e-10		131.93		108.68		TLERLKRKYRNQKFKCGEDNDGYSVKMKMKY			C	GEDNDGYSVK		2		-0.32667		0.929337		0.941679		0.0613877		-0.105726
H7C5W9	Sarcoplasmic/endoplasmic reticulum calcium ATPase 2		ATP2A2		2.28667e-13		136.24		89.46		FTLEFSRDRKSMSVYCTPNKPSRTSMSKMFV		SMSVY	C	TPNKPSR		3		0.90552		0.929145		0.956126		0.062005		-0.106024
I3L0N3	Vesicle-fusing ATPase		NSF		0.000240827		61.344		45.661		GCKHVKGILLYGPPGCGKTLLARQIGKMLNA		GILLYGPPG	C	GK		2		1.7854		0.929092		0.90064		0.127359		-0.106107
Q86VP6	Cullin-associated NEDD8-dissociated protein 1		CAND1		8.65811e-06		106.16		52.247		IGEYLEKIIPLVVKFCNVDDDELREYCIQAF		F	C	NVDDDELR		2		-0.38155		0.929049		0.956509		0.152694		-0.106173
Q9NR30	Nucleolar RNA helicase 2		DDX21		2.90728e-12		108.18		98.062		SKVKGMVFLKGKLGVCFDVPTASVTEIQEKW		LGV	C	FDVPTASVTEIQEK		2		0.06872		0.928542		0.922654		0.0298498		-0.106961
M0R2S3	Coiled-coil domain-containing protein 94		CCDC94		0.000142685		89.355		89.355		YLGLPIFRFYIKCTRCLAEITFKTDPENTDY			C	LAEITFK		2		-1.0514		0.928053		0.88766		0.136732		-0.107721
P09960	Leukotriene A-4 hydrolase		LTA4H		0.000822022		108.09		84.916		ASPASVCRTKHLHLRCSVDFTRRTLTGTAAL			C	SVDFTR		2		0.51322		0.92803		0.851406		0.111886		-0.107756
H0YH87	Ataxin-2		ATXN2		9.79559e-40		153.75		67.418		GPEVTSQGVQTSSPACKQEKDDKEEKKDAAE		RGPEVTSQGVQTSSPA	C	K		3		0.89266		0.927793		0.934155		0.0661348		-0.108125
P00505	Aspartate aminotransferase		GOT2		4.42113e-22		149.59		148.18		AGMQLQGYRYYDPKTCGFDFTGAVEDISKIP		T	C	GFDFTGAVEDISK		2		-0.60803		0.927779		0.913394		0.110733		-0.108146
H0YIC9	5'-AMP-activated protein kinase subunit gamma-1		PRKAG1		3.09127e-17		139.46		139.46		KALQHRSHYFEGVLKCYLHETLETIINRLVE			C	YLHETLETIINR		2		1.0524		0.927272		0.908257		0.160757		-0.108935
P13489	Ribonuclease inhibitor		RNH1		4.54066e-06		70.089		63.473		LKDSPCQLEALKLESCGVTSDNCRDLCGIVA		LES	C	GVTSDNCR		2		-0.43764		0.926962		0.970387		0.13388		-0.109418
A0A075B730	Epiplakin		EPPK1		3.20643e-28		152.11		152.11		LMEDDRVKRYLEGTSCIAGVLVPAKDQPGRQ		YLEGTS	C	IAGVLVPAK		2		0.47807		0.926915		0.96968		0.0716986		-0.109491
O75131	Copine-3		CPNE3		6.78375e-26		141.34		86.213		_MAAQCVTKVALNVSCANLLDKDIGSKSDPL		VALNVS	C	ANLLDKDIGSK		3		-0.58606		0.926827		0.963641		0.12404		-0.109629
K7EP46	Thimet oligopeptidase		THOP1		8.89255e-09		119.68		102.07		WDMRYYMNQVEETRYCVDQNLLKEYFPVQVV		Y	C	VDQNLLK		2		0.94147		0.926807		0.976818		0.0904581		-0.109659
Q7Z5K2	Wings apart-like protein homolog		WAPAL		6.65481e-07		120.06		55.353		YLLSGLKSTQPLNTRCLSVISLATKCAMPSF			C	LSVISLATK		2		0.066964		0.926615		0.971779		0.13652		-0.109958
P17655	Calpain-2 catalytic subunit		CAPN2		8.84432e-11		96.447		96.447		MSFSDFLRHYSRLEICNLTPDTLTSDTYKKW		LEI	C	NLTPDTLTSDTYKK		3		1.441		0.925691		0.935729		0.144277		-0.111398
F5GY55	DNA damage-binding protein 1		DDB1		8.12032e-11		98.882		98.882		GRPSETGIIGIIDPECRMIGLRLYDGLFKVI		IGRPSETGIIGIIDPE	C	R		3		0.048714		0.925445		0.907469		0.201737		-0.111781
Q15149	Plectin		PLEC		0.00351427		46.819		46.819		DKIMVDRINLAQKAFCGFEDPRTKTKMSAAQ		AF	C	GFEDPR		2		-1.4755		0.925431		0.932646		0.053408		-0.111803
P54886	Delta-1-pyrroline-5-carboxylate synthase		ALDH18A1		1.47989e-07		122.74		120.46		EAVQLVNTREEVEDLCRLDKMIDLIIPRGSS		EEVEDL	C	R		2		0.35355		0.925293		0.851151		0.119187		-0.112017
Q08J23	tRNA (cytosine(34)-C(5))-methyltransferase		NSUN2		1.19978e-09		119.74		88.021		GIKVWCRNNSGEEFDCAFRLAQEGIYTLYPF		NNSGEEFD	C	AFR		2		0.73852		0.924906		0.894986		0.0656953		-0.112621
P13639	Elongation factor 2		EEF2		1.53632e-21		94.838		43.884		ILMMGRYVEPIEDVPCGNIVGLVGVDQFLVK		YVEPIEDVP	C	GNIVGLVGVDQFLVK		3		1.1432		0.924888		0.90141		0.154206		-0.11265
P46063	ATP-dependent DNA helicase Q1		RECQL		7.24879e-05		75.764		75.764		YQESGRAGRDDMKADCILYYGFGDIFRISSM		AD	C	ILYYGFGDIFR		2		-0.16956		0.924354		0.823861		0.187701		-0.113483
A0A087WVQ6	Clathrin heavy chain 1		CLTC		6.94365e-78		242.48		92.112		SQPVKMFDRHSSLAGCQIINYRTDAKQKWLL		HSSLAG	C	QIINYR		3		0.39093		0.924328		0.96057		0.0688821		-0.113523
Q14690	Protein RRP5 homolog		PDCD11		0.000218416		84.743		80.684		SQAAASHRVLQRALECLPSKEHVDVIAKFAQ		ALE	C	LPSK		2		0.26212		0.923781		0.874672		0.0836295		-0.114378
P22314	Ubiquitin-like modifier-activating enzyme 1		UBA1		2.22504e-10		107.35		48.899		LGKQKYFLVGAGAIGCELLKNFAMIGLGCGE		YFLVGAGAIG	C	ELLK		2		0.46439		0.923632		0.922614		0.0868764		-0.11461
Q9NP77	RNA polymerase II subunit A C-terminal domain phosphatase SSU72		SSU72		3.05399e-08		104.24		41.242		ERFQNCKDLFDLILTCEERVYDQVVEDLNSR		DLFDLILT	C	EER		2		-0.46335		0.923556		0.940746		0.0581353		-0.114728
Q15393	Splicing factor 3B subunit 3		SF3B3		2.87142e-05		104.37		75.109		LDYDTVAGADKFGNICVVRLPPNTNDEVDED		FGNI	C	VVR		2		-0.003796		0.923348		1.00353		0.123841		-0.115054
Q5HY54	Filamin-A		FLNA		2.68477e-41		153.21		115.57		DCAEAGQGDVSIGIKCAPGVVGPAEADIDFD			C	APGVVGPAEADIDFDIIR		2		-0.67463		0.923079		0.85753		0.113242		-0.115474
O14980	Exportin-1		XPO1		1.21444e-21		148.96		129.54		FISDIVGASRTSESLCQNNMVILKLLSEEVF		TSESL	C	QNNMVILK		2		0.13862		0.922212		0.927991		0.0211622		-0.116829
P49711	Transcriptional repressor CTCF		CTCF		9.40864e-19		119.16		53.278		KTFTRRNTMARHADNCAGPDGVEGENGGETK		HADN	C	AGPDGVEGENGGETKK		4		-0.14282		0.922058		0.779454		0.214339		-0.117071
Q7Z6Z7	E3 ubiquitin-protein ligase HUWE1		HUWE1		6.87873e-10		119.68		119.68		KTDATTAIIKLLEEICNLGRDPKYICQKPSI		LLEEI	C	NLGR		2		0.24805		0.921917		0.943762		0.0805653		-0.117291
P78527	DNA-dependent protein kinase catalytic subunit		PRKDC		6.4346e-06		78.705		63.091		KVFLALAAKGPVLRNCISTVVHQGLIRICSK		N	C	ISTVVHQGLIR		3		0.027998		0.921693		0.923484		0.100162		-0.117641
O75369	Filamin-B		FLNB		2.75972e-26		145		79.886		SPYRIRATQTGDASKCLATGPGIASTVKTGE			C	LATGPGIASTVK		2		-1.9623		0.921578		0.909172		0.0219446		-0.117822
P05023	Sodium/potassium-transporting ATPase subunit alpha-1		ATP1A1		2.05938e-05		81.771		57.532		AGDASESALLKCIELCCGSVKEMRERYAKIV			C	IELCCGSVK		2		-1.1822		0.921453		0.911957		0.0230841		-0.118017
Q15042	Rab3 GTPase-activating protein catalytic subunit		RAB3GAP1		6.41243e-17		148.89		67.997		IARARSLKAKFGTEKCEQEEEKEDLERFVSC			C	EQEEEKEDLER		3		0.059462		0.921402		0.921465		0.228874		-0.118097
P07814	Bifunctional glutamate/proline--tRNA ligase		EPRS		1.71019e-36		138.46		138.46		SAPFKERPTPSLNNNCTTSEDSLVLYNRVAV		ERPTPSLNNN	C	TTSEDSLVLYNR		3		0.21762		0.921156		0.841244		0.23261		-0.118483
Q92598	Heat shock protein 105 kDa		HSPH1		7.39131e-07		65.149		59.857		LKETAENSLKKPVTDCVISVPSFFTDAERRS		KPVTD	C	VISVPSFFTDAER		3		1.3202		0.920415		0.921949		0.0591715		-0.119644
P31939	Bifunctional purine biosynthesis protein PURH		ATIC		9.23655e-06		89.827		74.841		ADMARLDFNLIRVVACNLYPFVKTVASPGVT		VVA	C	NLYPFVK		2		0.78076		0.920195		0.921335		0.107692		-0.119989
A0A087WVQ6	Clathrin heavy chain 1		CLTC		7.31685e-156		292.27		45.438		LKLLLPWLEARIHEGCEEPATHNALAKIYID		IHEG	C	EEPATHNALAK		4		0.93617		0.919904		0.916235		0.0444929		-0.120445
G3V295	Proteasome subunit alpha type		PSMA6		1.09297e-15		121.72		50.722		SSTVTHLFKITENIGCVMTGMTADSRSQVQR		ITENIG	C	VMTGMTADSR		3		-1.6896		0.919589		0.939732		0.0680573		-0.120938
O75369	Filamin-B		FLNB		9.64907e-28		157.2		94.09		PSKVDIQTEDLEDGTCKVSYFPTVPGVYIVS		VDIQTEDLEDGT	C	K		3		-1.6767		0.918871		0.921643		0.0523125		-0.122066
Q14315	Filamin-C		FLNC		4.00386e-05		103.74		91.853		PFAVEGVLPPDPSKVCAYGPGLKGGLVGTPA		V	C	AYGPGLK		2		0.34749		0.91835		0.974737		0.183328		-0.122883
P46060	Ran GTPase-activating protein 1		RANGAP1		6.29383e-08		98.898		97.163		KSSACFTLQELKLNNCGMGIGGGKILAAALT		LNN	C	GMGIGGGK		2		0.074279		0.918035		0.869615		0.0739048		-0.123379
H3BPK3	Hydroxyacylglutathione hydrolase		HAGH		2.70602e-06		102.53		97.163		VAGCGKFYEGTADEMCKALLEVLGRLPPDTR		FYEGTADEM	C	K		2		-1.9649		0.917954		0.845129		0.140322		-0.123506
Q5JXI8	Four and a half LIM domains protein 1		FHL1		1.44859e-05		103.83		71.877		DPLQGKKYVQKDGHHCCLKCFDKFCANTCVE		DGHH	C	CLK		3		-0.65794		0.917888		0.903632		0.244997		-0.12361
P42704	Leucine-rich PPR motif-containing protein		LRPPRC		9.83182e-05		107.32		70.67		CYEKYKVLPRIHDVLCKLVEKGETDLIQKAM		IHDVL	C	K		3		0.44199		0.91772		0.804342		0.19361		-0.123874
P35606	Coatomer subunit beta'		COPB2		3.11649e-06		108.43		108.43		VWNHETQTLVKTFEVCDLPVRAAKFVARKNW		TFEV	C	DLPVR		2		0.29355		0.917632		0.916149		0.101117		-0.124013
Q5HY54	Filamin-A		FLNA		9.03312e-99		239.09		114.3		HETSSVFVDSLTKATCAPQHGAPGPGPADAS		AT	C	APQHGAPGPGPADASK		3		-0.038088		0.917257		0.917749		0.136082		-0.124602
J3KTM9	Importin subunit beta-1		KPNB1		9.26105e-53		190.11		66.022		NFDKESERHFIMQVVCEATQCPDTRVRVAAL		HFIMQVV	C	EATQCPDTR		2		-1.3299		0.917099		0.912449		0.0356394		-0.124851
Q5JXI8	Four and a half LIM domains protein 1		FHL1		1.01122e-26		166.48		104.24		YKNRFWHDTCFRCAKCLHPLANETFVAKDNK			C	LHPLANETFVAK		3		0.21639		0.916445		0.908686		0.186769		-0.125879
P78527	DNA-dependent protein kinase catalytic subunit		PRKDC		7.0166e-21		113.33		100.95		TTYRIIANALSSEPACLAEIEEDKARRILEL		IIANALSSEPA	C	LAEIEEDKAR		3		0.24261		0.91601		0.920039		0.166087		-0.126565
O75643	U5 small nuclear ribonucleoprotein 200 kDa helicase		SNRNP200		1.34666e-09		136.99		77.192		DLVFTQGSHFMANKRCQLPDGSFRRQRKGYE			C	QLPDGSFR		2		-0.50429		0.915481		0.902705		0.0271087		-0.127398
O43747	AP-1 complex subunit gamma-1		AP1G1		0.000973533		69.825		44.753		TDHNAVQRHRSTIVDCLKDLDVSIKRRAMEL		STIVD	C	LK		2		0.37565		0.914556		0.904236		0.0540347		-0.128857
Q08211	ATP-dependent RNA helicase A		DHX9		8.56204e-48		179.93		149.83		FAREHGSNKKLAAQSCALSLVRQLYHLGVVE		LAAQS	C	ALSLVR		2		0.61576		0.914275		0.884047		0.131488		-0.129301
Q9BR76	Coronin-1B		CORO1B		7.51117e-10		114.97		98.044		SKFRHVFGQPVKNDQCYEDIRVSRVTWDSTF		NDQ	C	YEDIR		2		-0.33798		0.914254		0.874022		0.0705705		-0.129333
Q5HY54	Filamin-A		FLNA		5.00416e-13		157.96		73.887		GNNMLLVGVHGPRTPCEEILVKHVGSRLYSV		TP	C	EEILVK		2		1.1848		0.91386		0.910868		0.119373		-0.129955
Q15149	Plectin		PLEC		9.1048e-05		94.692		86.882		LLWSQRMVEGYQGLRCDNFTSSWRDGRLFNA			C	DNFTSSWR		2		-0.057229		0.912836		0.923789		0.0556241		-0.131572
O15371	Eukaryotic translation initiation factor 3 subunit D		EIF3D		5.77741e-06		127.56		116.73		SQINLSVENAWGILRCVIDICMKLEEGKYLI			C	VIDICMK		2		-2.0157		0.912559		0.894492		0.0524387		-0.13201
A0A0A0MSW3	Nuclear pore complex protein Nup214		NUP214		2.58959e-13		112.62		43.315		SSVSQSLESEDARTSCKDDEAVVQAPRHAPV		TS	C	KDDEAVVQAPR		3		-0.87133		0.912282		0.904806		0.123968		-0.132448
P78527	DNA-dependent protein kinase catalytic subunit		PRKDC		1.40254e-17		146.79		129.54		LRYVMERKNILEESLCELVAKQLKQHQNTME		NILEESL	C	ELVAK		2		0.073585		0.911728		0.914116		0.0358237		-0.133325
Q9P258	Protein RCC2		RCC2		2.68855e-09		107.57		74.92		TSRESTMYPKAVQDLCGWRIRSLACGKSSII		AVQDL	C	GWR		2		-1.5547		0.911658		0.910503		0.0379942		-0.133436
H0Y8C6	Importin-5		IPO5		5.80964e-27		143.43		66.152		SADSKTKENVNATENCISAVGKIMKFKPDCV		TKENVNATEN	C	ISAVGK		3		0.42118		0.911507		0.939724		0.136953		-0.133675
P24752	Acetyl-CoA acetyltransferase		ACAT1		1.14377e-64		230.81		54.343		KDGLTDVYNKIHMGSCAENTAKKLNIARNEQ		IHMGS	C	AENTAK		2		-1.1398		0.911242		0.794463		0.191933		-0.134093
Q5HY54	Filamin-A		FLNA		0.000538014		89.775		61.006		FDIFYTAPQPGKYVICVRFGGEHVPNSPFQV		YVI	C	VR		2		0.40214		0.910986		0.898319		0.0305197		-0.134499
P40939	Trifunctional enzyme subunit alpha		HADHA		7.3617e-15		112.91		112.91		VVKTGIEQGSDAGYLCESQKFGELVMTKESK		TGIEQGSDAGYL	C	ESQK		2		-0.59403		0.910797		0.944621		0.0980824		-0.134798
P78527	DNA-dependent protein kinase catalytic subunit		PRKDC		1.62314e-12		136.02		131.42		YQLYKRTFPVLLRLACDVDQVTRQLYEPLVM		LA	C	DVDQVTR		2		0.25646		0.910231		0.919653		0.0605117		-0.135695
P56192	Methionine--tRNA ligase, cytoplasmic		MARS		7.89073e-06		59.728		59.728		____MRLFVSDGVPGCLPVLAAAGRARGRAE		LFVSDGVPG	C	LPVLAAAGR		2		0.083947		0.90915		0.87223		0.0611387		-0.13741
C9J592	Ras-related protein Rab-7a		RAB7A		7.10061e-07		75.548		42.068		ERFQSLGVAFYRGADCCVLVFDVTAPNTFKT		GAD	C	CVLVFDVTAPNTFK		2		0.53552		0.909004		0.947202		0.0733		-0.137642
P13797	Plastin-3		PLS3		5.62136e-137		245.38		148.09		IAKTFRKAINRKEGICALGGTSELSSEGTQH		EGI	C	ALGGTSELSSEGTQHSYSEEEK		3		0.252		0.908933		0.806282		0.168204		-0.137755
Q96F86	Enhancer of mRNA-decapping protein 3		EDC3		0.000984095		61.56		61.56		SQTISLTRPFHNGVKCLVPEVTFRAGDITEL			C	LVPEVTFR		2		0.67605		0.908546		0.887185		0.0864831		-0.138368
Q15437	Protein transport protein Sec23B		SEC23B		0.000209511		69.345		63.16		VKTSRELKIAGAIGPCVSLNVKGPCVSENEL		IAGAIGP	C	VSLNVK		2		-0.0094022		0.908171		0.868042		0.072078		-0.138964
P84103	Serine/arginine-rich splicing factor 3		SRSF3		0.00131368		70.856		50.04		__________MHRDSCPLDCKVYVGNLGNNG		DS	C	PLDCK		2		0.46344		0.908099		0.933364		0.257994		-0.139078
Q96AG4	Leucine-rich repeat-containing protein 59		LRRC59		2.78527e-09		130.66		69.275		KDNPLDPVLAKVAGDCLDEKQCKQCANKVLQ		VAGD	C	LDEK		2		-0.24123		0.90733		0.802695		0.14851		-0.140301
O15067	Phosphoribosylformylglycinamidine synthase		PFAS		9.35585e-15		147.58		125.54		MSTQESSNPNNVLKFCDNSSAIQGKEVRFLR		F	C	DNSSAIQGK		2		0.30554		0.90709		0.906914		0.00659765		-0.140682
J3QK89	Calcium homeostasis endoplasmic reticulum protein		CHERP		2.58456e-14		138.25		138.25		SYYKCKLALEQQQLICKQQTPELEPAATMPP		LALEQQQLI	C	K		2		-0.28879		0.906776		0.906167		0.00559058		-0.141182
P28838	Cytosol aminopeptidase		LAP3		9.86782e-06		68.088		68.088		NMDLMRADMGGAATICSAIVSAAKLNLPINI		ADMGGAATI	C	SAIVSAAK		2		0.53125		0.905832		0.900376		0.136445		-0.142684
Q8NBF2	NHL repeat-containing protein 2		NHLRC2		3.74739e-07		92.269		92.269		LPKSAPSIRLSPVTACAGQTLQFKLRLDLPS		LSPVTA	C	AGQTLQFK		2		1.2636		0.905801		0.8846		0.0729931		-0.142734
A6NMQ1	DNA polymerase		POLA1		0.003313		56.122		50.632		TKQELKGLDIVRRDWCDLAKDTGNFVIGQIL		DW	C	DLAK		2		-0.081072		0.905438		0.926625		0.0559594		-0.143313
P26639	Threonine--tRNA ligase, cytoplasmic		TARS		4.855e-39		219.51		125.82		ILNEKVNTPTTTVYRCGPLIDLCRGPHVRHT			C	GPLIDLCR		2		-0.31606		0.905188		0.905289		0.0112771		-0.143711
Q96KR1	Zinc finger RNA-binding protein		ZFR		5.39816e-08		100.38		100.38		SSPQSPGDALRRVFECISSGIILKGSPGLLD		VFE	C	ISSGIILK		2		0.037596		0.904098		0.841795		0.121415		-0.145449
I3L1L3	Myb-binding protein 1A		MYBBP1A		3.12618e-57		181.58		50.102		SLYLLRVLKGNTAEGCVHETQEKQKAGTDPS		GNTAEG	C	VHETQEK		3		-0.21269		0.903706		0.885251		0.0516866		-0.146075
P53396	ATP-citrate synthase		ACLY		9.06086e-32		162.36		108.93		AISEQTGKELLYKFICTTSAIQNRFKYARVT		FI	C	TTSAIQNR		2		0.53036		0.903399		0.913851		0.021107		-0.146565
P13639	Elongation factor 2		EEF2		1.34476e-41		160.43		134.87		AEKYEWDVAEARKIWCFGPDGTGPNILTDIT		KIW	C	FGPDGTGPNILTDITK		2		0.25801		0.903102		0.873195		0.0768064		-0.147039
H7C5W9	Sarcoplasmic/endoplasmic reticulum calcium ATPase 2		ATP2A2		5.4697e-21		149.3		115.04		TLKFVARNYLEPGKECVQPATKSCSFSACTD		NYLEPGKE	C	VQPATK		2		-0.15185		0.901622		0.836232		0.136232		-0.149405
P26639	Threonine--tRNA ligase, cytoplasmic		TARS		1.92926e-09		85.737		56.488		RDQELYFFHELSPGSCFFLPKGAYIYNALIE		DQELYFFHELSPGS	C	FFLPK		3		-0.056119		0.901482		0.8957		0.0417036		-0.14963
J3KR24	Isoleucine--tRNA ligase, cytoplasmic		IARS		3.25179e-46		221.52		205.09		______MGITEYNNQCRAIVMRYSAEWKSTV		MGITEYNNQ	C	R		2		-0.17097		0.901396		0.89163		0.0281958		-0.149768
Q9Y490	Talin-1		TLN1		7.24879e-05		75.764		75.764		TPKASAGPQPLLVQSCKAVAEQIPLLVQGVR		ASAGPQPLLVQS	C	K		2		0.43075		0.901391		0.853816		0.0816925		-0.149776
P49327	Fatty acid synthase		FASN		2.60041e-24		164.48		164.48		LQELSSKADEASELACPTPKEDGLAQQQTQL		ADEASELA	C	PTPK		2		0.10236		0.900792		0.760821		0.226908		-0.150734
H0YAM7	Guanine nucleotide-binding protein subunit beta-2-like 1		GNB2L1		1.61137e-72		204.81		177.79		KHLYTLDGGDIINALCFSPNRYWLCAATGPS		HLYTLDGGDIINAL	C	FSPNR		3		-0.26891		0.900578		0.947523		0.0713988		-0.151077
Q14204	Cytoplasmic dynein 1 heavy chain 1		DYNC1H1		9.9462e-06		86.898		61.161		SATTPELLLKTFDHYCEYRRTPNGVVLAPVQ		TFDHY	C	EYR		3		0.45913		0.899489		0.882534		0.0294761		-0.152823
P17655	Calpain-2 catalytic subunit		CAPN2		4.97404e-11		102.59		51.942		SSKTRGIEWKRPTEICADPQFIIGGATRTDI		RPTEI	C	ADPQFIIGGATR		3		0.44168		0.899233		0.886821		0.0417172		-0.153233
O76094	Signal recognition particle subunit SRP72		SRP72		2.87857e-12		120.63		115.57		QINKDDVTALHCKVVCLIQNGSFKEALNVIN		VV	C	LIQNGSFK		2		1.1278		0.898883		0.878473		0.0580292		-0.153794
Q9UIA9	Exportin-7		XPO7		1.06576e-53		202.63		202.63		_MADHVQSLAQLENLCKQLYETTDTTTRLQA		ADHVQSLAQLENL	C	K		2		0.18393		0.898831		0.953818		0.135165		-0.153878
P35520	Cystathionine beta-synthase		CBS		1.84905e-52		183.36		57.595		_MPSETPQAEVGPTGCPHRSGPHSAKGSLEK		PSETPQAEVGPTG	C	PHR		3		0.44839		0.898706		0.824969		0.278066		-0.154079
P40938	Replication factor C subunit 3		RFC3		3.0323e-11		92.932		45.992		DYHKEQAAQLRNLVQCGDFPHLLVYGPSGAG		NLVQ	C	GDFPHLLVYGPSGAGK		3		0.88405		0.898638		0.890795		0.0358362		-0.154188
P07814	Bifunctional glutamate/proline--tRNA ligase		EPRS		1.51505e-12		133.48		133.48		KAEKSPKAKINEAVECLLSLKAQYKEKTGKE		INEAVE	C	LLSLK		2		0.10487		0.898006		0.889372		0.0238048		-0.155203
P78527	DNA-dependent protein kinase catalytic subunit		PRKDC		9.43378e-06		114.28		101.54		FVQVMRHRDDERQKVCLDIIYKMMPKLKPVE		V	C	LDIIYK		2		-0.58138		0.897083		0.839746		0.151356		-0.156686
E9PQH6	Rho-related GTP-binding protein RhoC		RHOC		3.66277e-09		112.5		112.5		GRDMANRISAFGYLECSAKTKEGVRE_____		ISAFGYLE	C	SAK		2		1.6543		0.896607		0.817853		0.239793		-0.157452
P35579	Myosin-9		MYH9		2.28912e-42		174.39		77.324		AQVADMKKKMEDSVGCLETAEEVKRKLQKDL		MEDSVG	C	LETAEEVKR		2		0.28428		0.895987		0.891789		0.0887914		-0.15845
P78527	DNA-dependent protein kinase catalytic subunit		PRKDC		1.31874e-23		161.51		97.734		CSLLRLQETLSAADRCGAALAGHQLIRGLGQ			C	GAALAGHQLIR		2		-0.72987		0.89502		0.885877		0.0393709		-0.160007
P09874	Poly [ADP-ribose] polymerase 1		PARP1		1.28406e-06		97.798		88.177		YRVEYAKSGRASCKKCSESIPKDSLRMAIMV		K	C	SESIPK		2		-0.077706		0.894964		0.834269		0.107524		-0.160098
Q9NVH1	DnaJ homolog subfamily C member 11		DNAJC11		8.15213e-05		74.698		74.698		KSEKVKVIDVTVPLQCLVKDSKLILTEASKA		VIDVTVPLQ	C	LVK		2		0.76941		0.894605		0.858643		0.126011		-0.160677
E9PBS1	Multifunctional protein ADE2		PAICS		3.39603e-37		180.95		180.95		NHLEGKAAISNKITSCIFQLLQEAGIKTAFT		ITS	C	IFQLLQEAGIK		2		0.80865		0.894562		0.89879		0.0477524		-0.160747
Q5JXI8	Four and a half LIM domains protein 1		FHL1		0.000406133		134.66		71.296		_________MAEKFDCHYCRDPLQGKKYVQK		FD	C	HYCR		2		-1.7634		0.894443		0.903328		0.19985		-0.160938
Q14008	Cytoskeleton-associated protein 5		CKAP5		2.41124e-05		99.815		99.815		VGKDTNVMLVALAAKCLTGLAVGLRKKFGQY			C	LTGLAVGLR		2		-0.154		0.89423		0.8883		0.253008		-0.161282
Q15365	Poly(rC)-binding protein 1		PCBP1		2.89171e-17		106.23		47.058		MTIPYQPMPASSPVICAGGQDRCSDAAGYPH		VMTIPYQPMPASSPVI	C	AGGQDR		2		-1.4146		0.89363		0.90736		0.0710536		-0.16225
Q14204	Cytoplasmic dynein 1 heavy chain 1		DYNC1H1		1.30202e-13		132.01		76.228		SLHDKFKVQYPQSQACKMSHVRDLPPVSGSI		VQYPQSQA	C	K		2		0.93669		0.89328		0.908391		0.0397509		-0.162816
Q14204	Cytoplasmic dynein 1 heavy chain 1		DYNC1H1		1.68145e-13		111.64		61.265		WSKKYEFGESDLRSACDTVDTWLDDTAKGRQ		SA	C	DTVDTWLDDTAK		2		-0.073705		0.89197		0.884427		0.0158924		-0.164933
P78527	DNA-dependent protein kinase catalytic subunit		PRKDC		1.10087e-17		116.09		116.09		YAKRKLAGANPAVITCDELLLGHEKAPAFRD		LAGANPAVIT	C	DELLLGHEK		3		0.32404		0.891198		0.874983		0.088292		-0.166182
Q9Y490	Talin-1		TLN1		3.60973e-13		105.5		48.053		VACTKVVAPTISSPVCQEQLVEAGRLVAKAV		VVAPTISSPV	C	QEQLVEAGR		2		0.030336		0.89114		0.914603		0.155248		-0.166275
Q99615	DnaJ homolog subfamily C member 7		DNAJC7		1.39536e-11		140.45		87.806		KVVFCMDRALEFAPACHRFKILKAECLAMLG		ALEFAPA	C	HR		2		0.39554		0.890983		0.918759		0.120634		-0.16653
P13639	Elongation factor 2		EEF2		5.90902e-33		167.2		105.65		LHLEICLKDLEEDHACIPIKKSDPVVSYRET		DLEEDHA	C	IPIKK		3		0.21962		0.890067		0.886315		0.0643773		-0.168014
F8VS02	Alpha-aminoadipic semialdehyde dehydrogenase		ALDH7A1		2.90311e-21		124.25		103.04		YNGSWGGRGEVITTYCPANNEPIARVRQASV		GEVITTY	C	PANNEPIAR		2		-0.52823		0.890053		0.829243		0.0939694		-0.168037
E9PFD2	Uridine 5'-monophosphate synthase		UMPS		5.63828e-12		147.91		147.91		DFTLDVMKELITLAKCHEFLIFEDRKFADIG			C	HEFLIFEDR		2		-1.3282		0.889134		0.83215		0.0889426		-0.169527
F6UJC5	Spliceosome RNA helicase DDX39B		DDX39B		4.92189e-48		184.98		82.85		GGLSIKKDEEVLKKNCPHIVVGTPGRILALA		N	C	PHIVVGTPGR		3		0.69015		0.888016		0.796467		0.130609		-0.171343
O75369	Filamin-B		FLNB		3.33416e-21		129.29		129.29		TRTSRAPSVATVGSICDLNLKIPEINSSDMS		APSVATVGSI	C	DLNLK		2		-0.22683		0.887314		0.884845		0.0885874		-0.172484
Q01581	Hydroxymethylglutaryl-CoA synthase, cytoplasmic		HMGCS1		1.40219e-14		136.57		119.75		DATPGSALDKITASLCDLKSRLDSRTGVAPD		ITASL	C	DLK		2		-0.18707		0.886897		0.832353		0.109587		-0.173162
P78527	DNA-dependent protein kinase catalytic subunit		PRKDC		3.98586e-10		84.166		70.452		QLFQVMNGILAQDSACSQRALQLRTYSVVPM		VEQLFQVMNGILAQDSA	C	SQR		3		-2.13		0.886889		0.899368		0.0326871		-0.173174
P78527	DNA-dependent protein kinase catalytic subunit		PRKDC		1.10702e-11		143.03		45.158		FLESIAMHDIIAAEKCFGTGAAGNRTSPQEG			C	FGTGAAGNR		2		-0.4971		0.886283		0.891331		0.0631631		-0.174161
P55884	Eukaryotic translation initiation factor 3 subunit B		EIF3B		1.40219e-14		158.76		158.76		TRQEIRVRNLFNVVDCKLHWQKNGDYLCVKV		NLFNVVD	C	K		2		-0.98653		0.884618		0.904977		0.0977904		-0.176874
Q14697	Neutral alpha-glucosidase AB		GANAB		9.7832e-05		99.013		91.867		AVDRSNFKTCEESSFCKRQRSIRPGLSPYRA		T	C	EESSFCK		2		-1.3197		0.88363		0.893035		0.0914814		-0.178485
Q14566	DNA replication licensing factor MCM6		MCM6		2.67503e-06		83.751		66.436		KTTGEGTSLRGDINVCIVGDPSTAKSQFLKH		GDINV	C	IVGDPSTAK		2		-0.070533		0.883055		0.864833		0.0555122		-0.179424
F5H3E1	Cell division cycle and apoptosis regulator protein 1		CCAR1		9.43188e-05		67.997		43.761		MLMASPSMEDLYHKSCALAEDPQELRDGFQH		S	C	ALAEDPQELR		2		-1.4663		0.882265		0.941206		0.105784		-0.180716
A0A087WU36	Plexin-B2		PLXNB2		7.25705e-05		70.728		63.473		VQDEGVDAIPVKVLNCDTISQVKEKIIDQVY		VLN	C	DTISQVK		2		0.62504		0.881814		0.883588		0.0198602		-0.181454
A0A087WUZ3	Spectrin beta chain, non-erythrocytic 1		SPTBN1		6.09493e-15		112.34		112.34		ASAQKFATDGEGYKPCDPQVIRDRVAHMEFC		FATDGEGYKP	C	DPQVIR		3		0.59516		0.881343		0.869343		0.117578		-0.182224
A0A087X1E7	DNA mismatch repair protein Msh2		MSH2		2.70681e-06		83.633		71.98		FSNLEALLIQIGPKECVLPGGETAGDMGKLR		E	C	VLPGGETAGDMGK		2		-1.5251		0.881329		0.859586		0.0552563		-0.182248
H7BXH2	Serine/threonine-protein phosphatase 6 regulatory subunit 3		PPP6R3		2.17804e-19		123.68		47.037		ACKDAEECPETAEAKCAAPRPPSSSPEQRTG			C	AAPRPPSSSPEQR		2		-0.27987		0.880402		0.809676		0.119646		-0.183766
D6REX3	Protein transport protein Sec31A		SEC31A		4.92687e-29		186.74		103.43		EHLILKTTFEDLIQRCLSSATDPQTKRKLDD			C	LSSATDPQTK		2		1.8041		0.879444		0.877561		0.0660005		-0.185336
P49327	Fatty acid synthase		FASN		8.11532e-21		139.43		139.43		PEGTCKAFDTAGNGYCRSEGVVAVLLTKKSL		AFDTAGNGY	C	R		2		-0.22564		0.879068		0.773816		0.222538		-0.185953
P78527	DNA-dependent protein kinase catalytic subunit		PRKDC		2.85708e-05		105.52		71.614		DAQVDRSRLAAVVSACKQLHRAGLLHNILPS		LAAVVSA	C	K		2		0.81167		0.878756		0.849507		0.106523		-0.186466
P13639	Elongation factor 2		EEF2		8.45137e-14		156.26		133.83		SVVAGFQWATKEGALCEENMRGVRFDVHDVT		EGAL	C	EENMR		2		-0.46746		0.878665		0.885692		0.0447912		-0.186615
Q14315	Filamin-C		FLNC		2.49769e-22		117.62		117.62		PDKVKAFGPGLEPTGCIVDKPAEFTIDARAA		AFGPGLEPTG	C	IVDKPAEFTIDAR		3		1.1884		0.878207		0.740301		0.223803		-0.187368
Q2TAY7	WD40 repeat-containing protein SMU1		SMU1		4.21192e-18		177.57		177.57		NSVILLPKNPEHFVVCNRSNTVVIMNMQGQI		NPEHFVV	C	NR		2		-0.073473		0.877655		0.881449		0.0441995		-0.188274
Q14315	Filamin-C		FLNC		3.42107e-21		141.85		87.824		GAGVRARVPQTFTVDCSQAGRAPLQVAVLGP		VPQTFTVD	C	SQAGR		2		1.139		0.876456		0.899117		0.0700817		-0.190247
Q9BTE3	Mini-chromosome maintenance complex-binding protein		MCMBP		2.21722e-13		136.3		136.3		SITADDLHQLLVVARCLSLSAGQTTLSRERW			C	LSLSAGQTTLSR		2		1.2094		0.876259		0.978847		0.147643		-0.190571
P07384	Calpain-1 catalytic subunit		CAPN1		5.60168e-08		133.12		133.12		SKHKDLRTKGFSLESCRSMVNLMDRDGNGKL		GFSLES	C	R		2		-1.0034		0.87574		0.807256		0.132881		-0.191425
P54886	Delta-1-pyrroline-5-carboxylate synthase		ALDH18A1		2.12812e-21		124.78		106.38		EASVDKVTRLVRDSKCEYPAACNALETLLIH			C	EYPAACNALETLLIHR		3		-0.045851		0.875418		0.894203		0.0284411		-0.191955
Q5HY54	Filamin-A		FLNA		0.00323953		60.358		44.692		LLTATVVPPSGREEPCLLKRLRNGHVGISFV		EEP	C	LLK		2		-0.23132		0.875379		0.866384		0.0767042		-0.192021
Q15149	Plectin		PLEC		0.000598783		57.785		48.998		HPAHPMRGRLPLLAVCDYKQVEVTVHKGDEC		LPLLAV	C	DYK		2		0.23031		0.874735		0.917087		0.0850711		-0.193082
P49915	GMP synthase [glutamine-hydrolyzing]		GMPS		6.47602e-08		92.633		45.618		SVREDGVFNISVDNTCSLFRGLQKEEVVLLT		EDGVFNISVDNT	C	SLFR		2		-1.2116		0.874004		0.92828		0.131578		-0.194289
F1T0I1	Protein transport protein Sec16A		SEC16A		9.17207e-101		197.89		197.89		YGPLPGPAVPRHGAVCHTGAPDATLHTVHPD		HGAV	C	HTGAPDATLHTVHPDSVSSSYSSR		4		0.44118		0.873898		0.851675		0.0837186		-0.194463
Q9Y678	Coatomer subunit gamma-1		COPG1		2.79157e-05		98.254		61.233		QNEEMLPSILVLLKRCVMDDDNEVRDRATFY			C	VMDDDNEVRDR		3		-0.83521		0.87122		0.811799		0.103146		-0.19889
Q96DG6	Carboxymethylenebutenolidase homolog		CMBL		4.72273e-134		253.26		74.993		FSGQTHGFVHRKREDCSPADKPYIDEARRNL		RED	C	SPADKPYIDEAR		3		-0.36494		0.869417		0.888956		0.078962		-0.20188
P12277	Creatine kinase B-type		CKB		4.5905e-05		76.228		54.784		VLSSRVRTGRSIRGFCLPPHCSRGERRAIEK		GF	C	LPPHCSR		3		-0.9141		0.867072		0.977615		0.170543		-0.205777
Q09666	Neuroblast differentiation-associated protein AHNAK		AHNAK		6.53343e-10		100.43		75.018		PKADIDVSGPKVDVECPDVNIEGPEGKWKSP		VDVE	C	PDVNIEGPEGK		2		-1.8142		0.867039		0.65113		0.398128		-0.205831
O60264	SWI/SNF-related matrix-associated actin-dependent regulator of chromatin		SMARCA5		1.89668e-12		132.32		100.93		IFSQMTRVLDILEDYCMWRNYEYCRLDGQTP		VLDILEDY	C	MWR		2		0.065256		0.866486		0.852717		0.0340911		-0.206752
Q5HY54	Filamin-A		FLNA		1.05311e-07		91.961		44.612		DTHIPGSPFKAHVVPCFDASKVKCSGPGLER		AHVVP	C	FDASK		3		-0.16579		0.865691		0.848525		0.029947		-0.208076
Q9ULV4	Coronin-1C		CORO1C		0.0002031		85.676		46.033		VKKNILDSKPTANKKCDLISIPKKTTDTASV		K	C	DLISIPK		2		-0.77544		0.865404		0.932626		0.0955876		-0.208554
Q5HY54	Filamin-A		FLNA		3.46826e-18		126.12		116.74		FKVPVHDVTDASKVKCSGPGLSPGMVRANLP			C	SGPGLSPGMVR		2		-0.40296		0.864965		0.826214		0.109676		-0.209286
Q15149	Plectin		PLEC		4.91239e-07		83.758		64.454		PSTGEPATYGELQQRCRPDQLTGLSLLPLSE			C	RPDQLTGLSLLPLSEK		3		0.21974		0.862968		0.896015		0.0590963		-0.212622
Q9UGI8	Testin		TES		2.50599e-23		137.91		81.346		GFELHFWRKICRNCKCGQEEHDVLLSNEEDR			C	GQEEHDVLLSNEEDRK		4		-0.966		0.859779		0.821447		0.0866219		-0.217963
Q14690	Protein RRP5 homolog		PDCD11		3.5736e-05		74.611		70.195		QKNKGAKLKVGQYLNCIVEKVKGNGGVVSLS		VGQYLN	C	IVEK		2		-0.3733		0.858465		0.805566		0.0839955		-0.220168
P17812	CTP synthase 1		CTPS1		4.83074e-06		124.98		87.476		ERHRHRFEVNPVWKKCLEEQGLKFVGQDVEG			C	LEEQGLK		2		0.29921		0.856849		0.87876		0.0801955		-0.222888
H0Y711	Methylosome protein 50		WDR77		2.34214e-58		201.3		42.242		QVVLSSYRAHAAQVTCVAASPHKDSVFLSCS		AHAAQVT	C	VAASPHK		3		0.020507		0.855421		0.840658		0.0513098		-0.225293
C9IY70	60S ribosomal export protein NMD3		NMD3		0.000143654		89.296		84.916		TWIQCALESRELLALCLKKIKAPLSKVRLVD		ELLAL	C	LK		2		-0.35189		0.855311		0.853442		0.107229		-0.22548
H0Y711	Methylosome protein 50		WDR77		0.000444319		56.493		56.493		TCVAASPHKDSVFLSCSEDNRILLWDTRCPK		DSVFLS	C	SEDNR		2		-0.43797		0.851594		0.864228		0.0475141		-0.231762
P18206	Vinculin		VCL		1.84376e-06		113.38		81.803		QIRGALAEARKIAELCDDPKERDDILRSLGE		KIAEL	C	DDPKER		3		1.4312		0.849294		0.817059		0.0850107		-0.235665
Q9UIG0	Tyrosine-protein kinase BAZ1B		BAZ1B		1.73739e-52		155.8		121.33		EKVDEEATEKKSDGACDSPSSDKENSSQIAQ		SDGA	C	DSPSSDKENSSQIAQDHQK		4		-0.93842		0.846804		0.75117		0.150393		-0.2399
Q9Y490	Talin-1		TLN1		4.9073e-15		150.09		67.385		VKQKGERKIFQAHKNCGQMSEIEAKVRYVKL		N	C	GQMSEIEAK		2		0.27066		0.845583		0.808872		0.0562312		-0.241981
Q5HY54	Filamin-A		FLNA		7.65335e-10		121.02		48.568		KVASKIVGPSGAAVPCKVEPGLGADNSVVRF		IVGPSGAAVP	C	K		2		0.7457		0.835909		0.871464		0.0792518		-0.258583
Q14204	Cytoplasmic dynein 1 heavy chain 1		DYNC1H1		0.000243656		83.206		76.478		QGLTVEQAEAVVRLSCLPAFKDLIAKVQADE		LS	C	LPAFK		2		0.44146		0.831002		0.850616		0.126098		-0.267077
P07384	Calpain-1 catalytic subunit		CAPN1		7.84074e-05		91.867		80.755		AIKYLGQDYEQLRVRCLQSGTLFRDEAFPPV			C	LQSGTLFR		2		0.51292		0.823067		0.786932		0.118658		-0.280919
P07814	Bifunctional glutamate/proline--tRNA ligase		EPRS		1.94611e-09		110.41		72.879		WVQSHRDLPIKLNQWCNVVRWEFKHPQPFLR		LNQW	C	NVVR		2		1.2832		0.820465		0.805976		0.0766215		-0.285487
Q9UHD1	Cysteine and histidine-rich domain-containing protein 1		CHORDC1		0.00712808		80.377		47.045		HSGVPIFHEGMKYWSCCRRKTSDFNTFLAQE		YWS	C	CR		2		-0.31483		0.817059		0.830162		0.0232397		-0.291488
P30153	Serine/threonine-protein phosphatase 2A 65 kDa regulatory subunit A alpha		PPP2R1A		1.48929e-09		112.08		95.981		ASHKVKEFCENLSADCRENVIMSQILPCIKE		VKEF	C	ENLSADCR		3		-0.26217		0.808684		0.896583		0.189666		-0.306351
Q5HY54	Filamin-A		FLNA		4.53534e-17		99.11		99.11		TVEPQLEARGDSTYRCSYQPTMEGVHTVHVT			C	SYQPTMEGVHTVHVTFAGVPIPR		4		-0.57035		0.784893		0.650575		0.20842		-0.349433
