# Supplementary material for: Quantitative Persulfide Site Identification (qPerS-SID) Reveals Protein Targets of H2S Releasing Donors in Mammalian Cells
Source: Sci Rep. 2016 Jul 14;6:29808. doi: 10.1038/srep29808 (PMC4944133; doi:10.1038/srep29808)
Supplement: Supplementary Table 6 [file srep29808-s7.xls]

## Sheet: Legend
Identified Peptides PEAKS7 Search
The experiment was carried out in quadruplicates stimulating two times cells in heavy SILAC medium (H1, H2) and two times in light SILAC medium (L1, L2)
Blue: iodoacetamide labelled peptides (+57.02 Da)
Green: iodoacetyl-PEG2-Biotin on cysteine (+414.19 Da)
Yellow: iodoacetyl-PEG2-Biotin on persulfide (+446.17 Da)
Grey: non-labeled cystein peptides/unallocated modification
Red: Peptides possessing iodoacetamide label AND iodoacetyl-PEG2-Biotin label

## Sheet: GYY4137
GYY4137 Stimulation - Beads Fraction - Identified by PEAKS 7
Experiment	Protein Group	Protein ID	Protein Accession	Peptide	-10lgP	Mass	ppm	m/z	z	Scan	#Spec	PTM
L1	1	40	sp|P04350|TBB4A_HUMAN	K.LTTPTYGDLNHLVSATMSGVTTC(+57.02)LR.F	63.78	2717.34	-1.1	906.786	3	16390	1	Carbamidomethylation; 13C(6) 15N(4) Silac label
L2	1	40	sp|P04350|TBB4A_HUMAN	K.LTTPTYGDLNHLVSATMSGVTTC(+57.02)LR.F	57.9	2717.34	0.7	906.788	3	16666	1	Carbamidomethylation; 13C(6) 15N(4) Silac label
H1	1	11	sp|P07437|TBB5_HUMAN	K.LTTPTYGDLNHLVSATMSGVTTC(+57.02)LR(+10.01).F	52.54	2717.34	0.5	906.788	3	18038	1	Carbamidomethylation; 13C(6) 15N(4) Silac label
L2	223	6841	sp|Q71DI3|H32_HUMAN	K.TDLRFQ(+.98)SSAVMALQ(+.98)EASEAYLVGLFEDTNLC(+57.02)AIHAK.R	49.95	3999.92	-7.2	1000.98	4	18654	1	Deamidation (NQ); Carbamidomethylation
H1	1	11	sp|P07437|TBB5_HUMAN	K.LTTPTYGDLNHLVSATMSGVTTC(+57.02)LR.F	47.05	2707.33	3.6	903.454	3	18084	2	Carbamidomethylation
H2	103	58	F5GWF6|F5GWF6_HUMAN	K.DSRTVYGGGC(+57.02)SEMLMAHAVTQLANR.T	35.47	2733.27	5.8	912.101	3	13765	1	Carbamidomethylation; 13C(6) 15N(4) Silac label
L1	73	205	B7ZAR1|B7ZAR1_HUMAN	K.MLVIEQC(+57.02)KNSR.A	34.59	1384.7	-4.2	693.357	2	9336	2	Carbamidomethylation; 13C(6) 15N(2) Silac label
H2	166	1775	D6R974|D6R974_HUMAN	K.NEAIQAAHDAVAQEGQ(+.98)C(+57.02)RMTR	33.11	2356.06	-5	786.358	3	8050	1	Deamidation (NQ); Carbamidomethylation
H2	111	140	E7ENZ3|E7ENZ3_HUMAN	K.MLVIEQC(+57.02)KNSR.A	30.59	1384.7	-4.6	693.356	2	9431	1	Carbamidomethylation; 13C(6) 15N(2) Silac label
H2	94	703	sp|Q10567|AP1B1_HUMAN	R.IQPGNPSC(+57.02)TDLELSLK.C	29.94	1770.88	10.9	886.458	2	9611	1	Carbamidomethylation
L1	758	231844	sp|P35590|TIE1_HUMAN	R.FFLTC(+57.02)VSGEAGAGR.G	22.23	1470.69	4.5	736.357	2	13623	1	Carbamidomethylation
H1	1033	176918	sp|Q9P278|FNIP2_HUMAN	R.LPSC(+57.02)EVLGAGM(+15.99)K.M	22.18	1276.62	13.8	639.324	2	12751	1	Carbamidomethylation; Oxidation (M)
H1	222	1775	D6R974|D6R974_HUMAN	K.NEAIQAAHDAVAQEGQ(+.98)C(+57.02)RMTR	21.71	2356.06	-5.8	786.358	3	9686	1	Deamidation (NQ); Carbamidomethylation
H2	914	15538	sp|Q14689|DIP2A_HUMAN	K.GLGAQTGVLRMKGVNLSCVRTC(+57.02)MVVAEERPR.I	20.91	3404.77	-3.3	852.198	4	16940	1	13C(6) 15N(2) Silac label; Carbamidomethylation; 13C(6) 15N(4) Silac label
L2	29	268	sp|P26639|SYTC_HUMAN	K.TTPYQIAC(+57.02)GISQ(+.98)GLADNTVIAK.V	18.3	2321.16	5.9	774.731	3	15598	1	Carbamidomethylation; Deamidation (NQ)
H2	33	163	sp|Q00839|HNRPU_HUMAN	K.TC(+57.02)NC(+414.19)ETEDYGEK.F	75.27	1861.72	0	931.866	2	5333	1	Carbamidomethylation; PEO-Biotin
H1	130	6839	sp|P68431|H31_HUMAN	R.FQSSAVM(+15.99)ALQEAC(+414.19)EAYLVGLFEDTNLC(+57.02)AIHAK.R	72.75	3958.86	1	1320.63	3	20884	1	Oxidation (M); PEO-Biotin; Carbamidomethylation
H1	493	1653	H7BZJ3|H7BZJ3_HUMAN	K.VDC(+57.02)TANTNTC(+414.19)NK.Y	70.98	1753.74	0.3	877.879	2	4246	1	Carbamidomethylation; PEO-Biotin
H2	89	6839	sp|P68431|H31_HUMAN	R.FQSSAVM(+15.99)ALQEAC(+414.19)EAYLVGLFEDTNLC(+57.02)AIHAK.R	70.92	3958.86	-0.9	1320.63	3	18983	2	Oxidation (M); PEO-Biotin; Carbamidomethylation
H1	32	10168	sp|P62633|CNBP_HUMAN	R.C(+414.19)GETGHVAINC(+57.02)SK.T	67.01	1788.8	-0.6	895.404	2	6015	1	PEO-Biotin; Carbamidomethylation
H2	347	1777	B4DV51|B4DV51_HUMAN	R.VC(+414.19)ENIPIVLC(+57.02)GNK.V	65.73	1871.93	-0.1	936.973	2	11753	1	PEO-Biotin; Carbamidomethylation
H1	42	142	E7EUT5|E7EUT5_HUMAN	K.IISNASC(+414.19)TTNC(+57.02)LAPLAK.V	65.49	2190.08	0.3	1096.05	2	11818	2	PEO-Biotin; Carbamidomethylation
H1	21	163	sp|Q00839|HNRPU_HUMAN	K.TC(+57.02)NC(+414.19)ETEDYGEK(+8.01).F	65.37	1869.73	0.8	935.874	2	6448	1	Carbamidomethylation; PEO-Biotin; 13C(6) 15N(2) Silac label
L2	21	163	sp|Q00839|HNRPU_HUMAN	K.TC(+57.02)NC(+414.19)ETEDYGEK.F	64.38	1861.72	-0.9	931.865	2	5337	1	Carbamidomethylation; PEO-Biotin
L1	24	163	sp|Q00839|HNRPU_HUMAN	K.TC(+57.02)NC(+414.19)ETEDYGEK.F	64.28	1861.72	-0.9	931.865	2	5127	1	Carbamidomethylation; PEO-Biotin
H2	50	108	sp|P61978|HNRPK_HUMAN	K.LFQEC(+57.02)C(+414.19)PHSTDR.V	63.46	1905.82	-0.8	953.915	2	6798	2	Carbamidomethylation; PEO-Biotin
H1	60	108	sp|P61978|HNRPK_HUMAN	K.LFQEC(+414.19)C(+57.02)PHSTDR(+10.01).V	63.26	1915.83	-0.9	958.919	2	8255	1	PEO-Biotin; Carbamidomethylation; 13C(6) 15N(4) Silac label
H1	42	142	E7EUT5|E7EUT5_HUMAN	K.IISNASC(+57.02)TTNC(+414.19)LAPLAK(+8.01).V	63.15	2198.1	-0.4	1100.06	2	12172	1	Carbamidomethylation; PEO-Biotin; 13C(6) 15N(2) Silac label
H1	372	1777	B4DV51|B4DV51_HUMAN	R.VC(+414.19)ENIPIVLC(+57.02)GNK.V	62.51	1871.93	0.1	936.973	2	13414	1	PEO-Biotin; Carbamidomethylation
H1	60	108	sp|P61978|HNRPK_HUMAN	K.LFQEC(+414.19)C(+57.02)PHSTDR.V	62.45	1905.82	-2.9	953.913	2	8245	2	PEO-Biotin; Carbamidomethylation
H1	493	1653	H7BZJ3|H7BZJ3_HUMAN	K.VDC(+414.19)TANTNTC(+57.02)NK.Y	62.33	1753.74	0.5	877.879	2	4543	1	PEO-Biotin; Carbamidomethylation
L2	392	6839	sp|P68431|H31_HUMAN	R.FQ(+.98)SSAVMALQEAC(+57.02)EAYLVGLFEDTNLC(+414.19)AIHAK.R	61.94	3943.85	10.6	986.98	4	19007	1	Deamidation (NQ); Carbamidomethylation; PEO-Biotin
H1	38	844	sp|P30084|ECHM_HUMAN	K.IC(+57.02)PVETLVEEAIQC(+414.19)AEK.I	60.64	2345.13	3.1	1173.58	2	20509	3	Carbamidomethylation; PEO-Biotin
L2	392	6839	sp|P68431|H31_HUMAN	R.FQSSAVM(+15.99)ALQEAC(+414.19)EAYLVGLFEDTNLC(+57.02)AIHAK.R	60.6	3958.86	-0.4	990.722	4	18989	1	Oxidation (M); PEO-Biotin; Carbamidomethylation
L1	34	844	sp|P30084|ECHM_HUMAN	K.IC(+57.02)PVETLVEEAIQC(+414.19)AEK.I	60.44	2353.15	-1.4	1177.58	2	19019	2	Carbamidomethylation; PEO-Biotin; 13C(6) 15N(2) Silac label
H1	493	1653	H7BZJ3|H7BZJ3_HUMAN	K.VDC(+57.02)TANTNTC(+414.19)NK(+8.01).Y	60.32	1761.76	0.3	881.886	2	4260	1	Carbamidomethylation; PEO-Biotin; 13C(6) 15N(2) Silac label
L1	92	237	sp|P62258|1433E_HUMAN	K.LIC(+414.19)C(+57.02)DILDVLDK.H	60.18	1840.92	0.7	921.469	2	16052	1	PEO-Biotin; Carbamidomethylation; 13C(6) 15N(2) Silac label
H2	89	6839	sp|P68431|H31_HUMAN	R.FQSSAVMALQEAC(+414.19)EAYLVGLFEDTNLC(+57.02)AIHAK.R	58.99	3942.87	1.5	1315.3	3	19209	1	PEO-Biotin; Carbamidomethylation
H1	89	2906	K7EIT4|K7EIT4_HUMAN	K.LIC(+57.02)C(+414.19)DILDVLDK.H	58.82	1832.91	-0.7	917.461	2	17474	1	Carbamidomethylation; PEO-Biotin
H2	335	1782	H0YLC2|H0YLC2_HUMAN	R.YLLQYQEPIPC(+414.19)EQLVTALC(+57.02)DIK.Q	58.76	3050.52	1.8	1017.85	3	17306	1	PEO-Biotin; Carbamidomethylation
H1	412	78108	H0YMV3|H0YMV3_HUMAN	R.YLLQYQEPIPC(+414.19)EQLVTALC(+57.02)DIK.Q	58.69	3050.52	1.5	1017.85	3	19126	1	PEO-Biotin; Carbamidomethylation
L2	52	108	sp|P61978|HNRPK_HUMAN	K.LFQEC(+57.02)C(+414.19)PHSTDR.V	58.28	1905.82	-4.8	953.911	2	7017	2	Carbamidomethylation; PEO-Biotin
L2	32	142	E7EUT5|E7EUT5_HUMAN	K.IISNASC(+57.02)TTNC(+414.19)LAPLAK.V	57.85	2190.08	-0.8	1096.05	2	10664	1	Carbamidomethylation; PEO-Biotin
L2	80	2906	K7EIT4|K7EIT4_HUMAN	K.LIC(+57.02)C(+414.19)DILDVLDK.H	57.75	1840.92	1.2	921.47	2	16126	1	Carbamidomethylation; PEO-Biotin; 13C(6) 15N(2) Silac label
H2	586	1653	H7BZJ3|H7BZJ3_HUMAN	K.VDC(+414.19)TANTNTC(+57.02)NK.Y	57.26	1753.74	-1.3	877.878	2	3727	1	PEO-Biotin; Carbamidomethylation
L1	320	1653	H7BZJ3|H7BZJ3_HUMAN	K.VDC(+414.19)TANTNTC(+57.02)NK.Y	56.08	1761.76	-0.4	881.886	2	3685	1	PEO-Biotin; Carbamidomethylation; 13C(6) 15N(2) Silac label
L1	42	838	sp|P13489|RINI_HUMAN	K.LESC(+57.02)GVTSDNC(+414.19)R.D	55.97	1753.74	-0.8	877.878	2	5310	1	Carbamidomethylation; PEO-Biotin
L2	32	142	E7EUT5|E7EUT5_HUMAN	K.IISNASC(+414.19)TTNC(+57.02)LAPLAK.V	55.37	2198.1	0.8	1100.06	2	10289	3	PEO-Biotin; Carbamidomethylation; 13C(6) 15N(2) Silac label
L2	59	838	sp|P13489|RINI_HUMAN	K.LESC(+57.02)GVTSDNC(+414.19)R.D	55.37	1763.75	-0.6	882.883	2	5541	1	Carbamidomethylation; PEO-Biotin; 13C(6) 15N(4) Silac label
H2	115	10168	sp|P62633|CNBP_HUMAN	R.C(+414.19)GETGHVAINC(+57.02)SK.T	55.36	1788.8	-1.6	895.404	2	5085	1	PEO-Biotin; Carbamidomethylation
H1	305	251023	sp|Q969Q0|RL36L_HUMAN	R.LEC(+57.02)VEPNC(+414.19)R.S	54.85	1532.68	0.3	767.347	2	7873	1	Carbamidomethylation; PEO-Biotin
L1	50	108	sp|P61978|HNRPK_HUMAN	K.LFQEC(+414.19)C(+57.02)PHSTDR.V	54.58	1905.82	-0.8	953.915	2	6681	1	PEO-Biotin; Carbamidomethylation
L1	144	973	J3KQE5|J3KQE5_HUMAN	R.VC(+414.19)ENIPIVLC(+57.02)GNK.V	54.57	1871.93	0.6	936.973	2	11732	1	PEO-Biotin; Carbamidomethylation
L2	154	1777	B4DV51|B4DV51_HUMAN	R.VC(+414.19)ENIPIVLC(+57.02)GNK.V	54.41	1871.93	-0.8	936.972	2	11823	1	PEO-Biotin; Carbamidomethylation
H1	130	6839	sp|P68431|H31_HUMAN	R.FQSSAVMALQEAC(+414.19)EAYLVGLFEDTNLC(+57.02)AIHAK(+8.01).R	54.3	3950.88	0.5	988.728	4	21142	1	PEO-Biotin; Carbamidomethylation; 13C(6) 15N(2) Silac label
H1	550	171616	I3L531|I3L531_HUMAN	R.GASC(+414.19)QGC(+57.02)PNQR.L	53.91	1590.67	0	796.342	2	3891	1	PEO-Biotin; Carbamidomethylation
H1	387	5668	sp|P31689|DNJA1_HUMAN	K.GAVEC(+414.19)C(+57.02)PNC(+57.02)R.G	53.64	1578.64	-4.2	790.324	2	5762	1	PEO-Biotin; Carbamidomethylation
H1	89	2906	K7EIT4|K7EIT4_HUMAN	K.LIC(+57.02)C(+414.19)DILDVLDK(+8.01).H	53.3	1840.92	-0.3	921.468	2	17475	1	Carbamidomethylation; PEO-Biotin; 13C(6) 15N(2) Silac label
H2	93	2906	K7EIT4|K7EIT4_HUMAN	K.LIC(+57.02)C(+414.19)DILDVLDK.H	53.25	1840.92	-0.2	921.468	2	15907	1	Carbamidomethylation; PEO-Biotin; 13C(6) 15N(2) Silac label
H2	33	163	sp|Q00839|HNRPU_HUMAN	K.TC(+414.19)NC(+57.02)ETEDYGEK.F	53.22	1869.73	0.5	935.873	2	5020	1	PEO-Biotin; Carbamidomethylation; 13C(6) 15N(2) Silac label
H1	134	2582	sp|P25398|RS12_HUMAN	K.VVGC(+57.02)SC(+414.19)VVVK(+8.01).D	52.91	1470.75	1.7	736.383	2	9317	1	Carbamidomethylation; PEO-Biotin; 13C(6) 15N(2) Silac label
H1	134	2582	sp|P25398|RS12_HUMAN	K.VVGC(+57.02)SC(+414.19)VVVK.D	52.52	1462.73	1.4	732.376	2	9318	1	Carbamidomethylation; PEO-Biotin
H1	60	108	sp|P61978|HNRPK_HUMAN	K.LFQEC(+57.02)C(+414.19)PHSTDR(+10.01).V	52.4	1915.83	0.1	639.616	3	8237	1	Carbamidomethylation; PEO-Biotin; 13C(6) 15N(4) Silac label
H1	412	78108	H0YMV3|H0YMV3_HUMAN	R.YLLQYQEPIPC(+57.02)EQLVTALC(+414.19)DIK.Q	52.25	3050.52	0.2	1017.85	3	19031	1	Carbamidomethylation; PEO-Biotin
H2	89	6839	sp|P68431|H31_HUMAN	R.FQSSAVM(+15.99)ALQEAC(+57.02)EAYLVGLFEDTNLC(+414.19)AIHAK.R	52.21	3958.86	3.2	1320.63	3	19259	1	Oxidation (M); Carbamidomethylation; PEO-Biotin
H1	955	172	sp|Q14697|GANAB_HUMAN	K.TC(+414.19)EESSFC(+57.02)K.R	51.88	1503.6	-0.3	752.809	2	7490	1	PEO-Biotin; Carbamidomethylation
H2	50	108	sp|P61978|HNRPK_HUMAN	K.LFQEC(+414.19)C(+57.02)PHSTDR.V	51.37	1915.83	-0.1	639.616	3	6804	1	PEO-Biotin; Carbamidomethylation; 13C(6) 15N(4) Silac label
H1	43	838	sp|P13489|RINI_HUMAN	K.LESC(+414.19)GVTSDNC(+57.02)R.D	51.11	1753.74	0.5	877.879	2	6975	1	PEO-Biotin; Carbamidomethylation
H1	42	142	E7EUT5|E7EUT5_HUMAN	K.IISNASC(+57.02)TTNC(+414.19)LAPLAK.V	50.99	2190.08	0.6	1096.05	2	12165	1	Carbamidomethylation; PEO-Biotin
L2	185	5718	Q5JXI8|Q5JXI8_HUMAN	K.FC(+414.19)ANTC(+57.02)VEC(+57.02)R.K	50.86	1672.68	0.6	837.349	2	6877	1	PEO-Biotin; Carbamidomethylation
H1	550	171616	I3L531|I3L531_HUMAN	R.GASC(+57.02)QGC(+414.19)PNQR.L	50.29	1590.67	-1.3	796.341	2	4018	1	Carbamidomethylation; PEO-Biotin
H1	38	844	sp|P30084|ECHM_HUMAN	K.IC(+57.02)PVETLVEEAIQC(+414.19)AEK(+8.01).I	50.25	2353.15	-1.4	1177.58	2	20517	1	Carbamidomethylation; PEO-Biotin; 13C(6) 15N(2) Silac label
H1	117	9978	sp|P49207|RL34_HUMAN	K.SAC(+414.19)GVC(+57.02)PGR(+10.01).L	50.01	1329.59	0.4	665.801	2	6155	1	PEO-Biotin; Carbamidomethylation; 13C(6) 15N(4) Silac label
L1	320	1653	H7BZJ3|H7BZJ3_HUMAN	K.VDC(+57.02)TANTNTC(+414.19)NK.Y	49.86	1761.76	-0.6	881.886	2	3390	1	Carbamidomethylation; PEO-Biotin; 13C(6) 15N(2) Silac label
L2	368	1653	H7BZJ3|H7BZJ3_HUMAN	K.VDC(+57.02)TANTNTC(+414.19)NK.Y	49.85	1761.76	-0.8	881.885	2	3451	1	Carbamidomethylation; PEO-Biotin; 13C(6) 15N(2) Silac label
L1	92	237	sp|P62258|1433E_HUMAN	K.LIC(+57.02)C(+414.19)DILDVLDK.H	48.67	1840.92	0.9	921.47	2	15930	1	Carbamidomethylation; PEO-Biotin; 13C(6) 15N(2) Silac label
H1	89	2906	K7EIT4|K7EIT4_HUMAN	K.LIC(+414.19)C(+57.02)DILDVLDK(+8.01).H	48.44	1840.92	-2.9	921.466	2	17653	2	PEO-Biotin; Carbamidomethylation; 13C(6) 15N(2) Silac label
H2	30	844	sp|P30084|ECHM_HUMAN	K.IC(+414.19)PVETLVEEAIQC(+57.02)AEK.I	48.43	2353.15	2.4	1177.58	2	19155	2	PEO-Biotin; Carbamidomethylation; 13C(6) 15N(2) Silac label
H2	93	2906	K7EIT4|K7EIT4_HUMAN	K.LIC(+414.19)C(+57.02)DILDVLDK.H	48.07	1840.92	-1.4	921.467	2	16030	1	PEO-Biotin; Carbamidomethylation; 13C(6) 15N(2) Silac label
H1	32	10168	sp|P62633|CNBP_HUMAN	R.C(+414.19)GETGHVAINC(+57.02)SK(+8.01).T	47.83	1796.81	0.9	599.944	3	6008	1	PEO-Biotin; Carbamidomethylation; 13C(6) 15N(2) Silac label
H1	16	42	sp|P06733|ENOA_HUMAN	K.SC(+57.02)NC(+414.19)LLLK(+8.01).V	47.4	1371.68	-0.4	686.847	2	11984	1	Carbamidomethylation; PEO-Biotin; 13C(6) 15N(2) Silac label
H1	305	251023	sp|Q969Q0|RL36L_HUMAN	R.LEC(+57.02)VEPNC(+414.19)R(+10.01).S	47.32	1542.69	-0.5	772.35	2	7874	1	Carbamidomethylation; PEO-Biotin; 13C(6) 15N(4) Silac label
H1	16	42	sp|P06733|ENOA_HUMAN	K.SC(+57.02)NC(+414.19)LLLK.V	47.17	1363.67	0.1	682.841	2	11971	1	Carbamidomethylation; PEO-Biotin
H2	235	5718	Q5JXI8|Q5JXI8_HUMAN	K.FC(+57.02)ANTC(+57.02)VEC(+414.19)R.K	46.73	1672.68	1.8	837.35	2	6880	1	Carbamidomethylation; PEO-Biotin
H2	112	2582	sp|P25398|RS12_HUMAN	K.VVGC(+414.19)SC(+57.02)VVVK.D	46.31	1470.75	0.8	736.382	2	7660	1	PEO-Biotin; Carbamidomethylation; 13C(6) 15N(2) Silac label
L2	406	5668	sp|P31689|DNJA1_HUMAN	K.GAVEC(+414.19)C(+57.02)PNC(+57.02)R.G	46.03	1578.64	-1	790.327	2	4841	1	PEO-Biotin; Carbamidomethylation
L2	101	10168	sp|P62633|CNBP_HUMAN	R.C(+414.19)GETGHVAINC(+57.02)SK.T	45.89	1796.81	0.9	599.944	3	5226	1	PEO-Biotin; Carbamidomethylation; 13C(6) 15N(2) Silac label
L2	99	844	sp|P30084|ECHM_HUMAN	K.IC(+57.02)PVETLVEEAIQC(+414.19)AEK.I	45.6	2353.15	-0.4	785.389	3	18962	1	Carbamidomethylation; PEO-Biotin; 13C(6) 15N(2) Silac label
H1	117	9978	sp|P49207|RL34_HUMAN	K.SAC(+57.02)GVC(+414.19)PGR(+10.01).L	45.34	1329.59	-0.5	665.8	2	6046	1	Carbamidomethylation; PEO-Biotin; 13C(6) 15N(4) Silac label
L1	52	142	E7EUT5|E7EUT5_HUMAN	K.IISNASC(+414.19)TTNC(+57.02)LAPLAK.V	45.2	2198.1	1.2	1100.06	2	10140	1	PEO-Biotin; Carbamidomethylation; 13C(6) 15N(2) Silac label
L2	438	251023	sp|Q969Q0|RL36L_HUMAN	R.LEC(+57.02)VEPNC(+414.19)R.S	44.63	1542.69	0.4	772.351	2	6545	1	Carbamidomethylation; PEO-Biotin; 13C(6) 15N(4) Silac label
L2	80	2906	K7EIT4|K7EIT4_HUMAN	K.LIC(+414.19)C(+57.02)DILDVLDK.H	44.01	1840.92	-0.1	921.469	2	16231	1	PEO-Biotin; Carbamidomethylation; 13C(6) 15N(2) Silac label
H2	112	2582	sp|P25398|RS12_HUMAN	K.VVGC(+57.02)SC(+414.19)VVVK.D	43.72	1470.75	0.3	736.382	2	7770	1	Carbamidomethylation; PEO-Biotin; 13C(6) 15N(2) Silac label
L1	134	9978	sp|P49207|RL34_HUMAN	K.SAC(+57.02)GVC(+414.19)PGR.L	43.44	1319.58	0.7	660.797	2	4889	1	Carbamidomethylation; PEO-Biotin
L1	50	108	sp|P61978|HNRPK_HUMAN	K.LFQEC(+57.02)C(+414.19)PHSTDR.V	43.21	1915.83	0.1	639.616	3	6657	1	Carbamidomethylation; PEO-Biotin; 13C(6) 15N(4) Silac label
H1	117	9978	sp|P49207|RL34_HUMAN	K.SAC(+414.19)GVC(+57.02)PGR.L	43.18	1319.58	0.9	660.797	2	6165	1	PEO-Biotin; Carbamidomethylation
L1	712	1570	sp|Q9NRX4|PHP14_HUMAN	K.QGC(+57.02)DC(+57.02)EC(+414.19)LGGGR.I	42.32	1724.67	-0.2	863.344	2	5817	1	Carbamidomethylation; PEO-Biotin
L1	78	183	sp|Q6S8J3|POTEE_HUMAN	R.C(+414.19)PEALFQPC(+57.02)FLGM(+15.99)ESCGIHETTFNSIMK.S	41.98	3619.6	5.8	1207.55	3	16331	1	PEO-Biotin; Carbamidomethylation; Oxidation (M)
L1	409	6839	sp|P68431|H31_HUMAN	R.FQSSAVM(+15.99)ALQEAC(+414.19)EAYLVGLFEDTNLC(+57.02)AIHAK.R	41.57	3958.86	0.5	990.723	4	19333	1	Oxidation (M); PEO-Biotin; Carbamidomethylation
H2	47	142	E7EUT5|E7EUT5_HUMAN	K.IISNASC(+414.19)TTNC(+57.02)LAPLAK.V	41.46	2198.1	0.4	1100.06	2	10214	1	PEO-Biotin; Carbamidomethylation; 13C(6) 15N(2) Silac label
H2	89	6839	sp|P68431|H31_HUMAN	R.FQSSAVMALQEAC(+57.02)EAYLVGLFEDTNLC(+414.19)AIHAK.R	40.4	3950.88	4.3	988.732	4	19238	1	Carbamidomethylation; PEO-Biotin; 13C(6) 15N(2) Silac label
H2	30	844	sp|P30084|ECHM_HUMAN	K.IC(+57.02)PVETLVEEAIQC(+414.19)AEK.I	40.38	2353.15	-1	1177.58	2	18690	2	Carbamidomethylation; PEO-Biotin; 13C(6) 15N(2) Silac label
H2	115	10168	sp|P62633|CNBP_HUMAN	R.EQC(+414.19)C(+57.02)YNC(+57.02)GKPGHLAR.D	39.89	2205.95	4.7	736.329	3	5017	1	PEO-Biotin; Carbamidomethylation
L2	30	42	sp|P06733|ENOA_HUMAN	K.SC(+57.02)NC(+414.19)LLLK.V	39.84	1371.68	0.2	686.848	2	10554	1	Carbamidomethylation; PEO-Biotin; 13C(6) 15N(2) Silac label
H2	10	7	sp|Q00610|CLH1_HUMAN	R.EC(+414.19)FGAC(+57.02)LFTC(+57.02)YDLLRPDVVLETAWR.H	39.26	3447.61	3.7	1150.22	3	18917	1	PEO-Biotin; Carbamidomethylation
H1	117	9978	sp|P49207|RL34_HUMAN	K.SAC(+57.02)GVC(+414.19)PGR.L	39.14	1319.58	1.7	660.798	2	6058	1	Carbamidomethylation; PEO-Biotin
H1	42	142	E7EUT5|E7EUT5_HUMAN	K.IISNASC(+414.19)TTNC(+57.02)LAPLAK(+8.01).V	39.05	2198.1	1.1	733.708	3	11808	1	PEO-Biotin; Carbamidomethylation; 13C(6) 15N(2) Silac label
H1	134	2582	sp|P25398|RS12_HUMAN	K.VVGC(+414.19)SC(+57.02)VVVK(+8.01).D	38.75	1470.75	1.1	736.382	2	9200	1	PEO-Biotin; Carbamidomethylation; 13C(6) 15N(2) Silac label
L1	17	42	sp|P06733|ENOA_HUMAN	K.SC(+414.19)NC(+57.02)LLLK.V	38.71	1371.68	0.4	686.848	2	9715	1	PEO-Biotin; Carbamidomethylation; 13C(6) 15N(2) Silac label
H1	305	251023	sp|Q969Q0|RL36L_HUMAN	R.LEC(+414.19)VEPNC(+57.02)R.S	38.56	1532.68	-4.3	767.343	2	8376	1	PEO-Biotin; Carbamidomethylation
H1	550	171616	I3L531|I3L531_HUMAN	R.GASC(+414.19)QGC(+57.02)PNQR(+10.01).L	37.27	1600.68	-1	801.346	2	3887	1	PEO-Biotin; Carbamidomethylation; 13C(6) 15N(4) Silac label
H1	89	2906	K7EIT4|K7EIT4_HUMAN	K.LIC(+414.19)C(+57.02)DILDVLDK.H	37.22	1832.91	2.1	917.463	2	17589	2	PEO-Biotin; Carbamidomethylation
L1	107	654	sp|P52788|SPSY_HUMAN	K.GDC(+414.19)YQVLIEDC(+57.02)IPVLK.R	36.38	2278.1	-1.2	1140.06	2	15567	1	PEO-Biotin; Carbamidomethylation
H2	872	172	sp|Q14697|GANAB_HUMAN	K.TC(+57.02)EESSFC(+414.19)K.R	36.18	1503.6	-3.6	752.807	2	6388	1	Carbamidomethylation; PEO-Biotin
L1	730	172	sp|Q14697|GANAB_HUMAN	K.TC(+414.19)EESSFC(+57.02)K.R	35.98	1511.62	-1.4	756.816	2	5952	1	PEO-Biotin; Carbamidomethylation; 13C(6) 15N(2) Silac label
L2	9	7	sp|Q00610|CLH1_HUMAN	R.GQC(+414.19)DLELINVC(+57.02)NENSLFK.S	35.71	2509.16	-2.3	1255.59	2	14712	1	PEO-Biotin; Carbamidomethylation
H2	344	1120	sp|P84103|SRSF3_HUMAN	R.DSC(+57.02)PLDC(+414.19)K.V	35.62	1350.56	0.8	676.289	2	6584	1	Carbamidomethylation; PEO-Biotin
H1	167	240	E9PKG1|E9PKG1_HUMAN	K.GQLC(+57.02)ELSC(+414.19)STDYR.M	35.52	1944.84	-0.8	973.426	2	10756	1	Carbamidomethylation; PEO-Biotin
L2	59	838	sp|P13489|RINI_HUMAN	K.LESC(+414.19)GVTSDNC(+57.02)R.D	35.25	1763.75	0.1	882.883	2	5782	1	PEO-Biotin; Carbamidomethylation; 13C(6) 15N(4) Silac label
L2	30	42	sp|P06733|ENOA_HUMAN	K.SC(+414.19)NC(+57.02)LLLK.V	35.04	1371.68	0.4	686.848	2	10005	1	PEO-Biotin; Carbamidomethylation; 13C(6) 15N(2) Silac label
L2	768	1570	sp|Q9NRX4|PHP14_HUMAN	K.QGC(+57.02)DC(+414.19)EC(+57.02)LGGGR.I	34.83	1724.67	-0.9	863.343	2	6049	1	Carbamidomethylation; PEO-Biotin
H2	23	42	sp|P06733|ENOA_HUMAN	K.SC(+414.19)NC(+57.02)LLLK.V	34.19	1371.68	0.3	686.848	2	9823	1	PEO-Biotin; Carbamidomethylation; 13C(6) 15N(2) Silac label
H1	134	2582	sp|P25398|RS12_HUMAN	K.VVGC(+414.19)SC(+57.02)VVVK.D	34.02	1462.73	-0.3	732.374	2	9181	1	PEO-Biotin; Carbamidomethylation
H1	130	6839	sp|P68431|H31_HUMAN	R.FQSSAVMALQEAC(+414.19)EAYLVGLFEDTNLC(+57.02)AIHAK.R	33.96	3942.87	-0.6	1315.3	3	21161	1	PEO-Biotin; Carbamidomethylation
H2	460	251023	sp|Q969Q0|RL36L_HUMAN	R.LEC(+57.02)VEPNC(+414.19)R.S	33.61	1542.69	-1.8	772.349	2	6478	1	Carbamidomethylation; PEO-Biotin; 13C(6) 15N(4) Silac label
L2	154	1777	B4DV51|B4DV51_HUMAN	R.VC(+57.02)ENIPIVLC(+414.19)GNK.V	32.97	1871.93	0	936.973	2	11894	1	Carbamidomethylation; PEO-Biotin
L1	106	10168	sp|P62633|CNBP_HUMAN	R.C(+414.19)GETGHVAINC(+57.02)SK.T	32.53	1796.81	1.4	599.945	3	4974	1	PEO-Biotin; Carbamidomethylation; 13C(6) 15N(2) Silac label
L1	78	183	sp|Q6S8J3|POTEE_HUMAN	R.C(+414.19)PEALFQ(+.98)PC(+57.02)FLGMESCGIHETTFNSIMK.S	31.13	3604.59	8.5	1202.55	3	15645	1	PEO-Biotin; Deamidation (NQ); Carbamidomethylation
H1	130	6839	sp|P68431|H31_HUMAN	R.FQSSAVMALQ(+.98)EAC(+414.19)EAYLVGLFEDTNLC(+57.02)AIHAK.R	30.51	3943.85	8	986.978	4	21159	1	Deamidation (NQ); PEO-Biotin; Carbamidomethylation
H1	129	183	sp|Q6S8J3|POTEE_HUMAN	R.C(+414.19)PEALFQPC(+57.02)FLGM(+15.99)ESCGIHETTFNSIMK.S	29.95	3619.6	2.6	1207.54	3	17924	1	PEO-Biotin; Carbamidomethylation; Oxidation (M)
L1	78	183	sp|Q6S8J3|POTEE_HUMAN	R.C(+414.19)PEALFQPC(+57.02)FLGMESCGIHETTFNSIMK.S	29.17	3611.62	8	1204.89	3	15649	1	PEO-Biotin; Carbamidomethylation; 13C(6) 15N(2) Silac label
L1	329	251023	sp|Q969Q0|RL36L_HUMAN	R.LEC(+57.02)VEPNC(+414.19)R.S	28.96	1542.69	0.1	772.351	2	6302	1	Carbamidomethylation; PEO-Biotin; 13C(6) 15N(4) Silac label
L2	342	1120	sp|P84103|SRSF3_HUMAN	R.DSC(+414.19)PLDC(+57.02)K.V	28.49	1358.58	-1.4	680.294	2	7200	1	PEO-Biotin; Carbamidomethylation; 13C(6) 15N(2) Silac label
L1	17	42	sp|P06733|ENOA_HUMAN	K.SC(+57.02)NC(+414.19)LLLK.V	28.29	1371.68	0.6	686.848	2	10264	1	Carbamidomethylation; PEO-Biotin; 13C(6) 15N(2) Silac label
L1	113	788	E9PBS1|E9PBS1_HUMAN	K.AC(+57.02)GNFGIPC(+414.19)ELR.V	27.88	1749.8	-0.5	875.907	2	11753	1	Carbamidomethylation; PEO-Biotin
H1	116	3066	sp|Q15185|TEBP_HUMAN	R.SILC(+57.02)C(+414.19)LR.K	27.33	1277.63	0	639.822	2	12659	1	Carbamidomethylation; PEO-Biotin
H2	344	1120	sp|P84103|SRSF3_HUMAN	R.DSC(+414.19)PLDC(+57.02)K.V	27.03	1358.58	-2.5	680.293	2	7206	1	PEO-Biotin; Carbamidomethylation; 13C(6) 15N(2) Silac label
H1	116	3066	sp|Q15185|TEBP_HUMAN	R.SILC(+414.19)C(+57.02)LR.K	26.69	1277.63	1.8	639.823	2	12143	1	PEO-Biotin; Carbamidomethylation
H2	56	838	sp|P13489|RINI_HUMAN	K.LESC(+57.02)GVTSDNC(+414.19)R.D	26.35	1753.74	-0.2	877.879	2	5524	1	Carbamidomethylation; PEO-Biotin
H2	82	241	sp|Q99873|ANM1_HUMAN	K.GQLC(+57.02)ELSC(+414.19)STDYR.M	26.21	1944.84	-3	973.423	2	9160	1	Carbamidomethylation; PEO-Biotin
L2	185	5718	Q5JXI8|Q5JXI8_HUMAN	K.DC(+57.02)FTC(+57.02)SNC(+414.19)K.Q	26.03	1547.59	0.1	774.801	2	6109	1	Carbamidomethylation; PEO-Biotin
H2	11	26	B4DNK4|B4DNK4_HUMAN	K.C(+414.19)C(+57.02)SGAIIVLTK.S	25.93	1585.81	0.6	793.914	2	10961	1	PEO-Biotin; Carbamidomethylation; 13C(6) 15N(2) Silac label
H1	16	42	sp|P06733|ENOA_HUMAN	K.SC(+414.19)NC(+57.02)LLLK.V	25.03	1363.67	0.9	682.841	2	11370	1	PEO-Biotin; Carbamidomethylation
H2	586	1653	H7BZJ3|H7BZJ3_HUMAN	K.VDC(+57.02)TANTNTC(+414.19)NK.Y	24.94	1753.74	0.3	877.879	2	3471	1	Carbamidomethylation; PEO-Biotin
H1	116	3066	sp|Q15185|TEBP_HUMAN	R.SILC(+57.02)C(+414.19)LR(+10.01).K	24.68	1287.64	0.1	644.826	2	12661	1	Carbamidomethylation; PEO-Biotin; 13C(6) 15N(4) Silac label
L2	100	183	sp|Q6S8J3|POTEE_HUMAN	R.C(+414.19)PEALFQPC(+57.02)FLGMESCGIHETTFNSIMK.S	24.19	3611.62	10	1204.89	3	15838	2	PEO-Biotin; Carbamidomethylation; 13C(6) 15N(2) Silac label
L2	3	14	sp|P07900|HS90A_HUMAN	R.LVTSPC(+414.19)C(+57.02)IVTSTYGWTANMER.I	22.88	2802.28	-4.2	935.098	3	14734	1	PEO-Biotin; Carbamidomethylation
H2	23	42	sp|P06733|ENOA_HUMAN	K.SC(+57.02)NC(+414.19)LLLK.V	22.75	1371.68	-2.4	686.846	2	10429	2	Carbamidomethylation; PEO-Biotin; 13C(6) 15N(2) Silac label
H2	82	241	sp|Q99873|ANM1_HUMAN	K.GQLC(+414.19)ELSC(+57.02)STDYR.M	22.54	1954.85	-3.8	978.427	2	9268	1	PEO-Biotin; Carbamidomethylation; 13C(6) 15N(4) Silac label
L2	801	256302	sp|Q6B0I6|KDM4D_HUMAN	K.M(+42.01)ASQC(+57.02)SC(+414.19)GEAR.V	22.02	1654.66	-3.9	828.333	2	4160	1	Acetylation (N-term); Carbamidomethylation; PEO-Biotin
L1	19	26	B4DNK4|B4DNK4_HUMAN	K.C(+414.19)C(+57.02)SGAIIVLTK.S	21.68	1577.8	-0.6	789.906	2	10919	1	PEO-Biotin; Carbamidomethylation
L1	78	183	sp|Q6S8J3|POTEE_HUMAN	R.C(+57.02)PEALFQPC(+414.19)FLGMESCGIHETTFNSIMK.S	20.86	3603.6	2.2	1202.21	3	16286	1	Carbamidomethylation; PEO-Biotin
L1	214	3066	sp|Q15185|TEBP_HUMAN	R.SILC(+414.19)C(+57.02)LR.K	20.6	1277.63	1.4	639.823	2	10492	2	PEO-Biotin; Carbamidomethylation
H2	347	1777	B4DV51|B4DV51_HUMAN	R.VC(+57.02)EN(+.98)IPIVLC(+414.19)GNK.V	20.15	1872.91	5.1	937.47	2	11839	1	Carbamidomethylation; Deamidation (NQ); PEO-Biotin
L1	157	2582	sp|P25398|RS12_HUMAN	K.VVGC(+57.02)SC(+414.19)VVVK.D	19.76	1470.75	1.8	736.383	2	7674	1	Carbamidomethylation; PEO-Biotin; 13C(6) 15N(2) Silac label
L2	368	1653	H7BZJ3|H7BZJ3_HUMAN	K.VDC(+414.19)TANTNTC(+57.02)NK.Y	19.02	1753.74	-2.6	877.877	2	3691	1	PEO-Biotin; Carbamidomethylation
L2	133	3066	sp|Q15185|TEBP_HUMAN	R.SILC(+414.19)C(+57.02)LR.K	18.88	1277.63	0.4	639.822	2	10761	1	PEO-Biotin; Carbamidomethylation
L1	375	6841	sp|Q71DI3|H32_HUMAN	R.FQSSAVMALQEASEAYLVGLFEDTNLC(+414.19)AIHAK.R	100.36	3869.87	4.5	968.479	4	19376	1	PEO-Biotin
H1	23	94	V9GZ37|V9GZ37_HUMAN	K.ELEQVC(+414.19)NPIISGLYQGAGGPGPGGFGAQGPK.G	96.68	3411.66	2.6	1706.84	2	16408	8	PEO-Biotin
H1	22	207	sp|P62937|PPIA_HUMAN	K.HTGPGILSMANAGPNTN(+.98)GSQFFIC(+414.19)TAK.T	96.34	3148.48	1.4	1050.5	3	15157	1	Deamidation (NQ); PEO-Biotin
H1	6	1	Q5HY54|Q5HY54_HUMAN	K.ATC(+414.19)APQHGAPGPGPADASK.V	95.36	2145.99	0.3	1074	2	5103	2	PEO-Biotin
H1	179	886	sp|P30050|RL12_HUMAN	R.C(+414.19)TGGEVGATSALAPK(+8.01).I	94.11	1782.87	0.3	892.444	2	9301	1	PEO-Biotin; 13C(6) 15N(2) Silac label
H1	19	103	sp|P60174|TPIS_HUMAN	K.VPADTEVVC(+414.19)APPTAYIDFAR.Q	92.18	2548.23	0.4	1275.12	2	15535	7	PEO-Biotin
H1	9	7	sp|Q00610|CLH1_HUMAN	R.AVVHTHLLNPEWLVNYFGSLSVEDSLEC(+414.19)LR.A	91.81	3853.92	-2.1	964.485	4	21174	1	PEO-Biotin
H1	50	1694	sp|P35268|RL22_HUMAN	K.FTLDC(+414.19)THPVEDGIMDAANFEQFLQER.I	91.34	3439.55	0.4	1147.53	3	19722	5	PEO-Biotin
H2	778	32861	sp|O95340|PAPS2_HUMAN	K.IHESAGLPFFEIFVDAPLNIC(+414.19)ESR.D	91.12	3117.53	1.9	1040.19	3	19213	1	PEO-Biotin
H2	2	10	sp|P13639|EF2_HUMAN	R.LMEPIYLVEIQC(+414.19)PEQVVGGIYGVLNR.K	90.91	3345.72	0.1	1116.25	3	19267	2	PEO-Biotin
L1	409	6839	sp|P68431|H31_HUMAN	R.FQSSAVM(+15.99)ALQEAC(+414.19)EAYLVGLFEDTNLC(+414.19)AIHAK.R	90.71	4316.03	-0.5	1080.02	4	19327	1	Oxidation (M); PEO-Biotin
L1	21	207	sp|P62937|PPIA_HUMAN	K.HTGPGILSMANAGPNTN(+.98)GSQFFIC(+414.19)TAK.T	90.31	3148.48	0.6	1050.5	3	13875	1	Deamidation (NQ); PEO-Biotin
H2	73	498	sp|O00410|IPO5_HUMAN	K.HFADLLPGFLQAVNDSC(+414.19)YQNDDSVLK.S	89.45	3330.58	-1.1	1111.2	3	17357	1	PEO-Biotin; 13C(6) 15N(2) Silac label
H1	23	94	V9GZ37|V9GZ37_HUMAN	K.C(+414.19)QEVISWLDANTLAEK(+8.01)DEFEHK(+8.01).R	89.23	3034.44	-0.7	759.616	4	15290	2	PEO-Biotin; 13C(6) 15N(2) Silac label
H2	155	886	sp|P30050|RL12_HUMAN	R.C(+414.19)TGGEVGATSALAPK.I	89.2	1782.87	0.9	892.445	2	7747	1	PEO-Biotin; 13C(6) 15N(2) Silac label
H1	182	391	sp|P39748|FEN1_HUMAN	K.HLLSLMGIPYLDAPSEAEASC(+414.19)AALVK.A	88.99	3112.56	1.6	1038.53	3	18237	2	PEO-Biotin
H1	182	391	sp|P39748|FEN1_HUMAN	K.VYAAATEDMDC(+414.19)LTFGSPVLMR.H	88.95	2703.24	-2.6	1352.62	2	16856	2	PEO-Biotin
L1	6	94	V9GZ37|V9GZ37_HUMAN	K.ELEQVC(+414.19)NPIISGLYQGAGGPGPGGFGAQGPK.G	88.94	3419.67	1.2	1140.9	3	14952	7	PEO-Biotin; 13C(6) 15N(2) Silac label
H1	26	67	sp|P00558|PGK1_HUMAN	K.AC(+414.19)ANPAAGSVILLENLR(+10.01).F	88.9	2135.11	0	1068.56	2	16560	6	PEO-Biotin; 13C(6) 15N(4) Silac label
H1	19	103	sp|P60174|TPIS_HUMAN	K.VAHALAEGLGVIAC(+414.19)IGEK.L	88.6	2164.14	0.3	722.387	3	15460	4	PEO-Biotin
H2	180	473	sp|Q9Y305|ACOT9_HUMAN	K.MQMFQLHGDEFC(+414.19)PVLDATFVMVAR.D	88.55	3208.49	-3.9	1070.5	3	18431	1	PEO-Biotin; 13C(6) 15N(4) Silac label
H2	7	281	A0A087WVQ9|A0A087WVQ9_HUMAN	K.DGNASGTTLLEALDC(+414.19)ILPPTRPTDKPLR.L	88.38	3377.73	1.3	1126.92	3	16790	13	PEO-Biotin
H2	220	61	sp|P12277|KCRB_HUMAN	K.DYEFMWNPHLGYILTC(+414.19)PSNLGTGLR.A	88.18	3310.56	3.4	1104.53	3	16938	1	PEO-Biotin
H1	129	183	sp|Q6S8J3|POTEE_HUMAN	R.C(+414.19)PEALFQPCFLGM(+15.99)ESC(+414.19)GIHETTFNSIMK.S	87.8	3976.77	1.1	1326.6	3	18439	1	PEO-Biotin; Oxidation (M)
H2	18	207	sp|P62937|PPIA_HUMAN	K.HTGPGILSMANAGPNTN(+.98)GSQFFIC(+414.19)TAK.T	87.64	3148.48	0.9	1050.5	3	13775	1	Deamidation (NQ); PEO-Biotin
H1	334	1237	sp|Q9UQE7|SMC3_HUMAN	K.C(+414.19)DPAPFYLFDEIDQALDAQHR.K	87.63	2877.31	1.2	960.112	3	20557	1	PEO-Biotin
H1	26	67	sp|P00558|PGK1_HUMAN	K.AC(+414.19)ANPAAGSVILLENLR.F	87.53	2125.1	1.1	1063.56	2	16471	8	PEO-Biotin
H2	34	264	E7ERF2|E7ERF2_HUMAN	R.GANDFMC(+414.19)DEMER.S	87.39	1840.71	-1.1	921.363	2	10366	1	PEO-Biotin; 13C(6) 15N(4) Silac label
H1	179	886	sp|P30050|RL12_HUMAN	R.C(+414.19)TGGEVGATSALAPK.I	87.25	1774.86	0.5	888.437	2	9300	1	PEO-Biotin
H1	8	281	A0A087WVQ9|A0A087WVQ9_HUMAN	K.SGDAAIVDM(+15.99)VPGKPM(+15.99)C(+414.19)VESFSDYPPLGR.F	87.14	3383.55	0.4	1128.86	3	16262	4	Oxidation (M); PEO-Biotin
H1	1	11	sp|P07437|TBB5_HUMAN	R.EIVHIQAGQC(+414.19)GNQIGAK.F	87.08	2179.09	-0.5	1090.55	2	9659	4	PEO-Biotin
H1	1	17	sp|P68371|TBB4B_HUMAN	R.EIVHLQAGQC(+414.19)GNQIGAK.F	87.08	2179.09	-0.5	1090.55	2	9659	4	PEO-Biotin
H2	567	3416	sp|P08574|CY1_HUMAN	R.HGGEDYVFSLLTGYC(+414.19)EPPTGVSLR.E	87.03	3020.43	-1.7	1007.82	3	16319	1	PEO-Biotin; 13C(6) 15N(4) Silac label
H1	8	281	A0A087WVQ9|A0A087WVQ9_HUMAN	K.SGDAAIVDMVPGKPMC(+414.19)VESFSDYPPLGR.F	86.93	3351.56	0.5	1118.2	3	16157	10	PEO-Biotin
H1	4	13	sp|P08238|HS90B_HUMAN	R.VFIMDSC(+414.19)DELIPEYLNFIR.G	86.91	2730.31	1.2	1366.16	2	20446	9	PEO-Biotin
H2	2	10	sp|P13639|EF2_HUMAN	R.LM(+15.99)EPIYLVEIQC(+414.19)PEQVVGGIYGVLNR.K	86.88	3371.72	1.7	1124.92	3	18706	5	Oxidation (M); PEO-Biotin; 13C(6) 15N(4) Silac label
H1	8	281	A0A087WVQ9|A0A087WVQ9_HUMAN	K.SGDAAIVDMVPGK(+8.01)PMC(+414.19)VESFSDYPPLGR(+10.01).F	86.84	3369.59	-1.1	1124.2	3	16078	6	13C(6) 15N(2) Silac label; PEO-Biotin; 13C(6) 15N(4) Silac label
H2	206	516	sp|P06748|NPM_HUMAN	M(+42.01)EDSMDMDMSPLRPQNYLFGC(+414.19)ELK.A	86.71	3305.42	0.4	1102.82	3	16929	2	Acetylation (N-term); PEO-Biotin
L1	131	886	sp|P30050|RL12_HUMAN	R.C(+414.19)TGGEVGATSALAPK.I	86.6	1782.87	0.3	892.444	2	7673	2	PEO-Biotin; 13C(6) 15N(2) Silac label
H1	13	307	G3V1A4|G3V1A4_HUMAN	K.HELQANC(+414.19)YEEVK.D	86.59	1875.85	-0.3	938.932	2	8103	2	PEO-Biotin
L2	221	516	sp|P06748|NPM_HUMAN	M(+42.01)EDSM(+15.99)DMDMSPLRPQNYLFGC(+414.19)ELK.A	86.57	3321.42	-0.5	1108.15	3	16271	1	Acetylation (N-term); Oxidation (M); PEO-Biotin
H2	28	67	sp|P00558|PGK1_HUMAN	K.AC(+414.19)ANPAAGSVILLENLR.F	86.42	2135.11	0.5	1068.56	2	15120	4	PEO-Biotin; 13C(6) 15N(4) Silac label
H1	72	392	sp|P49411|EFTU_HUMAN	K.GEETPVIVGSALC(+414.19)ALEGR.D	86.24	2214.1	1.8	1108.06	2	17195	4	PEO-Biotin
L1	15	281	A0A087WVQ9|A0A087WVQ9_HUMAN	K.SGDAAIVDMVPGKPMC(+414.19)VESFSDYPPLGR.F	86.21	3369.59	-0.6	1124.2	3	14996	5	13C(6) 15N(2) Silac label; PEO-Biotin; 13C(6) 15N(4) Silac label
H1	78	54	sp|P07355|ANXA2_HUMAN	K.GLGTDEDSLIEIIC(+414.19)SR.T	86.17	2134.03	0	1068.02	2	17530	6	PEO-Biotin
H1	7	14	sp|P07900|HS90A_HUMAN	R.VFIMDNC(+414.19)EELIPEYLNFIR.G	86.09	2771.34	0.5	1386.68	2	20293	8	PEO-Biotin
H1	2	10	sp|P13639|EF2_HUMAN	R.TFC(+414.19)QLILDPIFK.V	86.04	1850.97	-0.1	926.491	2	18832	5	PEO-Biotin
H1	72	392	sp|P49411|EFTU_HUMAN	R.HYAHTDC(+414.19)PGHADYVK.N	86.02	2126.93	0.2	532.74	4	5478	2	PEO-Biotin
H1	42	142	E7EUT5|E7EUT5_HUMAN	R.VPTANVSVVDLTC(+414.19)R.L	85.99	1886.96	0.9	944.488	2	13129	4	PEO-Biotin
H2	568	37943	A6NHK2|A6NHK2_HUMAN	R.IEGC(+414.19)IIGFDEYMNLVLDDAEEIHSK.T	85.98	3266.52	0.6	1089.85	3	18792	1	PEO-Biotin
H1	19	103	sp|P60174|TPIS_HUMAN	K.VPADTEVVC(+414.19)APPTAYIDFAR(+10.01).Q	85.84	2558.24	0.8	1280.13	2	15489	4	PEO-Biotin; 13C(6) 15N(4) Silac label
H1	23	94	V9GZ37|V9GZ37_HUMAN	K.C(+414.19)QEVISWLDANTLAEKDEFEHK.R	85.77	3018.41	0.4	755.61	4	15289	2	PEO-Biotin
L1	17	42	sp|P06733|ENOA_HUMAN	R.SGETEDTFIADLVVGLC(+414.19)TGQIK.T	85.67	2717.34	0.3	1359.68	2	19065	8	PEO-Biotin; 13C(6) 15N(2) Silac label
H1	541	861	H3BQZ9|H3BQZ9_HUMAN	R.VVVVDDLLATGGTMNAAC(+414.19)ELLGR.L	85.66	2730.38	-1.4	1366.19	2	18552	2	PEO-Biotin
H2	65	54	sp|P07355|ANXA2_HUMAN	K.GDLENAFLNLVQC(+414.19)IQNKPLYFADR.L	85.66	3194.59	0.3	1065.87	3	19290	1	PEO-Biotin
H2	15	107	sp|P00338|LDHA_HUMAN	K.GLYGIKDDVFLSVPC(+414.19)ILGQN(+.98)GISDLVK.V	85.44	3277.7	4	1093.58	3	18163	3	PEO-Biotin; Deamidation (NQ)
H1	317	1737	sp|P61081|UBC12_HUMAN	K.TC(+414.19)DISFSDPDDLLNFK.L	85.29	2243.01	-0.2	1122.51	2	16874	2	PEO-Biotin
H1	13	307	G3V1A4|G3V1A4_HUMAN	K.HELQANC(+414.19)YEEVKDR.C	85.23	2146.98	0.7	1074.5	2	7426	4	PEO-Biotin
H1	22	207	sp|P62937|PPIA_HUMAN	K.HTGPGILSMANAGPNTNGSQFFIC(+414.19)TAK.T	85.16	3147.49	-0.3	1050.17	3	14934	1	PEO-Biotin
H1	247	37390	sp|O75131|CPNE3_HUMAN	K.EALAQC(+414.19)VLAEIPQQVVGYFNTYK.L	85.09	2997.5	0.9	1000.17	3	21173	1	PEO-Biotin
H2	19	426	X6RJP6|X6RJP6_HUMAN	K.DGTVLC(+414.19)ELINALYPEGQAPVK.K	84.8	2651.34	0.6	1326.68	2	18826	7	PEO-Biotin; 13C(6) 15N(2) Silac label
H1	435	999	sp|Q96AE4|FUBP1_HUMAN	R.SC(+414.19)MLTGTPESVQSAK.R	84.68	1951.91	-0.1	976.96	2	10695	1	PEO-Biotin
H1	192	300	E7EX73|E7EX73_HUMAN	K.EAVQC(+414.19)VQELASPSLLFIFVR.H	84.63	2662.39	2.1	888.471	3	21079	1	PEO-Biotin
H1	9	7	sp|Q00610|CLH1_HUMAN	R.IHEGC(+414.19)EEPATHNALAK.I	84.63	2133	2.1	1067.51	2	6092	3	PEO-Biotin
H2	149	1704	E5RI99|E5RI99_HUMAN	K.TGVHHYSGNNIELGTAC(+414.19)GK.Y	84.62	2371.11	-0.7	791.375	3	6823	1	PEO-Biotin
H1	322	3343	K7EKD8|K7EKD8_HUMAN	R.YSDESGNMDFDNFISC(+414.19)LVR.L	84.6	2625.12	1.2	1313.57	2	19177	2	PEO-Biotin
L1	13	103	sp|P60174|TPIS_HUMAN	K.VPADTEVVC(+414.19)APPTAYIDFAR.Q	84.58	2558.24	0.8	1280.13	2	14085	5	PEO-Biotin; 13C(6) 15N(4) Silac label
L2	12	207	sp|P62937|PPIA_HUMAN	K.HTGPGILSMANAGPNTN(+.98)GSQFFIC(+414.19)TAK.T	84.52	3148.48	1.1	1050.5	3	14034	2	Deamidation (NQ); PEO-Biotin
H1	510	288	C9J9K3|C9J9K3_HUMAN	R.ADHQPLTEASYVNLPTIALC(+414.19)NTDSPLR.Y	84.42	3352.64	1.3	1118.56	3	16022	1	PEO-Biotin
H2	10	7	sp|Q00610|CLH1_HUMAN	R.LPVVIGGLLDVDC(+414.19)SEDVIK.N	84.41	2405.27	2.3	1203.64	2	16437	1	PEO-Biotin; 13C(6) 15N(2) Silac label
H1	350	662	sp|P21796|VDAC1_HUMAN	R.EHINLGC(+414.19)DMDFDIAGPSIR.G	84.38	2516.15	0.7	839.724	3	15117	1	PEO-Biotin
L1	8	2	Q60FE5|Q60FE5_HUMAN	K.ATC(+414.19)APQHGAPGPGPADASK.V	84.37	2154.01	0.6	1078.01	2	4291	1	PEO-Biotin; 13C(6) 15N(2) Silac label
H1	6	1	Q5HY54|Q5HY54_HUMAN	K.ATC(+414.19)APQHGAPGPGPADASK(+8.01).V	84.34	2154.01	0.1	719.01	3	5087	1	PEO-Biotin; 13C(6) 15N(2) Silac label
H2	4	13	sp|P08238|HS90B_HUMAN	R.VFIMDSC(+414.19)DELIPEYLNFIR.G	84.12	2740.32	1.5	1371.17	2	18530	7	PEO-Biotin; 13C(6) 15N(4) Silac label
L1	23	388	A8MUD9|A8MUD9_HUMAN	K.YGIIC(+414.19)MEDLIHEIYTVGK.R	84.06	2518.24	0.4	840.421	3	18819	10	PEO-Biotin; 13C(6) 15N(2) Silac label
H2	69	1095	sp|P07814|SYEP_HUMAN	K.YNVYPTYDFAC(+414.19)PIVDSIEGVTHALR.T	83.96	3266.57	0.3	1089.86	3	19151	2	PEO-Biotin; 13C(6) 15N(4) Silac label
H1	2	10	sp|P13639|EF2_HUMAN	K.IWC(+414.19)FGPDGTGPNILTDITK.G	83.89	2461.2	0.2	1231.61	2	18311	3	PEO-Biotin
H1	53	119	sp|P31948|STIP1_HUMAN	K.ALSVGNIDDALQC(+414.19)YSEAIK.L	83.75	2423.17	0.8	1212.59	2	17242	3	PEO-Biotin
L1	15	281	A0A087WVQ9|A0A087WVQ9_HUMAN	K.DGNASGTTLLEALDC(+414.19)ILPPTRPTDKPLR.L	83.67	3377.73	1.1	1126.92	3	17010	11	PEO-Biotin
H1	322	3343	K7EKD8|K7EKD8_HUMAN	R.YSDESGNMDFDNFISC(+414.19)LVR(+10.01).L	83.65	2635.13	2.3	1318.57	2	19176	1	PEO-Biotin; 13C(6) 15N(4) Silac label
H1	14	426	X6RJP6|X6RJP6_HUMAN	K.DGTVLC(+414.19)ELINALYPEGQAPVK.K	83.48	2643.33	1.3	1322.67	2	20617	13	PEO-Biotin
H2	14	94	V9GZ37|V9GZ37_HUMAN	K.ELEQVC(+414.19)NPIISGLYQGAGGPGPGGFGAQGPK.G	83.37	3419.67	3.6	1140.9	3	14716	2	PEO-Biotin; 13C(6) 15N(2) Silac label
H1	2	10	sp|P13639|EF2_HUMAN	R.KIWC(+414.19)FGPDGTGPNILTDITK.G	83.33	2589.3	-0.5	864.106	3	16891	2	PEO-Biotin
L1	14	7	sp|Q00610|CLH1_HUMAN	R.LPVVIGGLLDVDC(+414.19)SEDVIK.N	83.33	2405.27	0	1203.64	2	16423	2	PEO-Biotin; 13C(6) 15N(2) Silac label
H1	19	103	sp|P60174|TPIS_HUMAN	K.VAHALAEGLGVIAC(+414.19)IGEK(+8.01).L	83.24	2172.15	0.7	725.059	3	15451	3	PEO-Biotin; 13C(6) 15N(2) Silac label
H2	37	203	sp|P07195|LDHB_HUMAN	K.GMYGIENEVFLSLPC(+414.19)ILNAR.G	83.19	2662.32	1	1332.17	2	18694	3	PEO-Biotin; 13C(6) 15N(4) Silac label
H1	180	834	sp|P00505|AATM_HUMAN	K.TC(+414.19)GFDFTGAVEDISK.I	83.18	2002.9	-0.3	1002.46	2	15437	1	PEO-Biotin
H2	9	1	Q5HY54|Q5HY54_HUMAN	K.ATC(+414.19)APQHGAPGPGPADASK.V	83.15	2154.01	-1.3	1078.01	2	4315	2	PEO-Biotin; 13C(6) 15N(2) Silac label
H1	70	370	H0YEN5|H0YEN5_HUMAN	K.LLMMAGIDDC(+414.19)YTSAR.G	83.03	2072.94	-0.5	1037.48	2	14852	1	PEO-Biotin
H1	4	13	sp|P08238|HS90B_HUMAN	R.VFIM(+15.99)DSC(+414.19)DELIPEYLNFIR.G	82.97	2746.31	0.5	1374.16	2	19677	11	Oxidation (M); PEO-Biotin
H2	7	281	A0A087WVQ9|A0A087WVQ9_HUMAN	K.SGDAAIVDMVPGKPMC(+414.19)VESFSDYPPLGR.F	82.94	3369.59	-2.1	1124.2	3	14724	5	13C(6) 15N(2) Silac label; PEO-Biotin; 13C(6) 15N(4) Silac label
H1	394	349	sp|P27797|CALR_HUMAN	K.HEQNIDC(+414.19)GGGYVK.L	82.91	1832.82	0.3	917.417	2	7411	2	PEO-Biotin
H1	22	207	sp|P62937|PPIA_HUMAN	R.IIPGFMC(+414.19)QGGDFTR.H	82.9	1954.91	1	978.463	2	14625	4	PEO-Biotin
L1	58	1694	sp|P35268|RL22_HUMAN	K.FTLDC(+414.19)THPVEDGIMDAANFEQFLQER.I	82.85	3449.56	-0.2	1150.86	3	18111	3	PEO-Biotin; 13C(6) 15N(4) Silac label
H2	1	11	sp|P07437|TBB5_HUMAN	R.EIVHIQAGQC(+414.19)GNQIGAK.F	82.82	2187.1	1.3	1094.56	2	8088	4	PEO-Biotin; 13C(6) 15N(2) Silac label
H2	1	17	sp|P68371|TBB4B_HUMAN	R.EIVHLQAGQC(+414.19)GNQIGAK.F	82.82	2187.1	1.3	1094.56	2	8088	4	PEO-Biotin; 13C(6) 15N(2) Silac label
H1	118	388	A8MUD9|A8MUD9_HUMAN	K.YGIIC(+414.19)MEDLIHEIYTVGK.R	82.76	2510.23	-0.2	837.749	3	20276	8	PEO-Biotin
H1	2	10	sp|P13639|EF2_HUMAN	R.YVEPIEDVPC(+414.19)GNIVGLVGVDQFLVK.T	82.76	3115.6	1.2	1558.81	2	19508	5	PEO-Biotin
H1	225	1102	D3YTB1|D3YTB1_HUMAN	K.SYC(+414.19)AEIAHNVSSK.N	82.74	1821.84	0.7	911.927	2	9217	2	PEO-Biotin
H2	167	337	sp|O00151|PDLI1_HUMAN	K.AALANLC(+414.19)IGDVITAIDGENTSNMTHLEAQNR.I	82.73	3668.76	0.5	1223.93	3	16957	1	PEO-Biotin
L2	12	207	sp|P62937|PPIA_HUMAN	K.HTGPGILSMANAGPNTNGSQFFIC(+414.19)TAK.T	82.58	3147.49	1.1	1050.17	3	13838	1	PEO-Biotin
H1	51	264	E7ERF2|E7ERF2_HUMAN	K.VLC(+414.19)ELADLQDKEVGDGTTSVVIIAAELLK.N	82.55	3455.81	1	1152.95	3	21051	2	PEO-Biotin
L2	221	516	sp|P06748|NPM_HUMAN	M(+42.01)EDSMDM(+15.99)DMSPLRPQNYLFGC(+414.19)ELK.A	82.46	3321.42	1	1108.15	3	16327	1	Acetylation (N-term); Oxidation (M); PEO-Biotin
H1	186	61	sp|P12277|KCRB_HUMAN	R.FC(+414.19)TGLTQIETLFK.S	82.43	1913.96	0.4	957.989	2	18088	5	PEO-Biotin
H2	206	516	sp|P06748|NPM_HUMAN	M(+42.01)EDSMDM(+15.99)DMSPLRPQNYLFGC(+414.19)ELK.A	82.43	3321.42	-0.4	1108.15	3	16153	1	Acetylation (N-term); Oxidation (M); PEO-Biotin
H2	290	1237	sp|Q9UQE7|SMC3_HUMAN	K.C(+414.19)DPAPFYLFDEIDQALDAQHR.K	82.12	2877.31	1.1	960.112	3	18704	3	PEO-Biotin
L2	6	1	Q5HY54|Q5HY54_HUMAN	K.ATC(+414.19)APQHGAPGPGPADASK.V	81.9	2154.01	-1.1	1078.01	2	4352	1	PEO-Biotin; 13C(6) 15N(2) Silac label
L2	20	281	A0A087WVQ9|A0A087WVQ9_HUMAN	K.SGDAAIVDMVPGKPMC(+414.19)VESFSDYPPLGR.F	81.89	3369.59	-1.2	1124.2	3	15105	5	13C(6) 15N(2) Silac label; PEO-Biotin; 13C(6) 15N(4) Silac label
L1	21	207	sp|P62937|PPIA_HUMAN	K.HTGPGILSMANAGPNTNGSQFFIC(+414.19)TAK.T	81.86	3155.51	0	1052.84	3	13687	1	PEO-Biotin; 13C(6) 15N(2) Silac label
L2	145	288	C9J9K3|C9J9K3_HUMAN	R.ADHQPLTEASYVNLPTIALC(+414.19)NTDSPLR.Y	81.85	3362.65	0.5	1121.89	3	14941	2	PEO-Biotin; 13C(6) 15N(4) Silac label
H2	655	1217	sp|P47897|SYQ_HUMAN	R.EC(+414.19)GVGVIVTPEQIEEAVEAAINR.H	81.81	2839.41	1.3	947.478	3	19260	1	PEO-Biotin
H1	76	425	sp|O43175|SERA_HUMAN	R.ALVDHENVISC(+414.19)PHLGASTK.E	81.73	2404.19	1.9	802.405	3	10582	2	PEO-Biotin
H1	520	37871	C9J0F2|C9J0F2_HUMAN	K.ALDVGSGSGILTAC(+414.19)FAR.M	81.68	2051.02	3.1	1026.52	2	15132	1	PEO-Biotin
H2	128	300	E7EX73|E7EX73_HUMAN	R.LQGINC(+414.19)GPDFTPSFANLGR.T	81.58	2420.16	-1.3	1211.09	2	13870	2	PEO-Biotin
H1	6	1	Q5HY54|Q5HY54_HUMAN	K.C(+414.19)APGVVGPAEADIDFDIIR.N	81.57	2371.16	1.7	1186.59	2	16443	5	PEO-Biotin
H1	309	158	sp|P31150|GDIA_HUMAN	R.TDDYLDQPC(+414.19)LETVNR.I	81.56	2194.99	0	1098.5	2	12598	1	PEO-Biotin
H2	315	786	sp|P51858|HDGF_HUMAN	K.SC(+414.19)VEEPEPEPEAAEGDGDKK.G	81.56	2529.09	0	844.037	3	6157	2	PEO-Biotin
H1	409	37769	M0R026|M0R026_HUMAN	K.VLHDAQQQC(+414.19)R.D	81.39	1610.77	-0.5	806.39	2	4506	2	PEO-Biotin
H1	36	321	sp|P60981|DEST_HUMAN	K.HEC(+414.19)QANGPEDLNR.A	81.31	1895.83	-1.1	948.919	2	6042	2	PEO-Biotin
L1	204	516	sp|P06748|NPM_HUMAN	M(+42.01)EDSMDMDMSPLRPQNYLFGC(+414.19)ELK.A	81.29	3305.42	0.4	1102.82	3	17015	2	Acetylation (N-term); PEO-Biotin
L1	4	13	sp|P08238|HS90B_HUMAN	R.VFIMDSC(+414.19)DELIPEYLNFIR.G	81.28	2740.32	1.2	1371.17	2	18749	8	PEO-Biotin; 13C(6) 15N(4) Silac label
H1	42	142	E7EUT5|E7EUT5_HUMAN	R.VPTANVSVVDLTC(+414.19)R(+10.01).L	81.21	1896.97	-0.4	949.491	2	13214	4	PEO-Biotin; 13C(6) 15N(4) Silac label
H2	20	103	sp|P60174|TPIS_HUMAN	K.VAHALAEGLGVIAC(+414.19)IGEK.L	81.14	2172.15	0.5	725.058	3	14334	3	PEO-Biotin; 13C(6) 15N(2) Silac label
H1	6	1	Q5HY54|Q5HY54_HUMAN	K.THEAEIVEGENHTYC(+414.19)IR.F	81.1	2414.1	-0.5	805.707	3	9596	1	PEO-Biotin
H1	2	10	sp|P13639|EF2_HUMAN	R.C(+414.19)ELLYEGPPDDEAAMGIK.S	81.08	2364.07	0.7	1183.04	2	14339	3	PEO-Biotin
L1	268	195	sp|P34897|GLYM_HUMAN	R.YYGGAEVVDEIELLC(+414.19)QR.R	81.03	2380.13	0	1191.07	2	16016	1	PEO-Biotin; 13C(6) 15N(4) Silac label
H1	1	11	sp|P07437|TBB5_HUMAN	R.EIVHIQAGQC(+414.19)GNQIGAK(+8.01).F	81.02	2187.1	1.2	730.042	3	9654	3	PEO-Biotin; 13C(6) 15N(2) Silac label
H1	1	17	sp|P68371|TBB4B_HUMAN	R.EIVHLQAGQC(+414.19)GNQIGAK(+8.01).F	81.02	2187.1	1.2	730.042	3	9654	3	PEO-Biotin; 13C(6) 15N(2) Silac label
L1	27	67	sp|P00558|PGK1_HUMAN	K.AC(+414.19)ANPAAGSVILLENLR.F	81.02	2135.11	-0.3	1068.56	2	15209	5	PEO-Biotin; 13C(6) 15N(4) Silac label
H2	9	1	Q5HY54|Q5HY54_HUMAN	K.THEAEIVEGENHTYC(+414.19)IR.F	80.91	2414.1	0.6	805.708	3	8049	2	PEO-Biotin
L2	344	388	A8MUD9|A8MUD9_HUMAN	K.YGIIC(+414.19)MEDLIHEIYTVGK.R	80.84	2518.24	0.3	1260.13	2	18964	2	PEO-Biotin; 13C(6) 15N(2) Silac label
H1	44	384	F8VZ49|F8VZ49_HUMAN	K.YHTVN(+.98)GHNC(+414.19)EVR.K	80.8	1842.81	-0.3	922.414	2	5438	7	Deamidation (NQ); PEO-Biotin
L1	290	14452	sp|P62873|GBB1_HUMAN	K.AC(+414.19)ADATLSQITNNIDPVGR.I	80.8	2382.15	1.3	1192.09	2	13275	1	PEO-Biotin; 13C(6) 15N(4) Silac label
H2	251	247	sp|Q9NR30|DDX21_HUMAN	K.LSVAC(+414.19)FYGGTPYGGQFER.M	80.75	2365.09	-0.6	1183.55	2	13354	1	PEO-Biotin
H1	38	844	sp|P30084|ECHM_HUMAN	K.ALNALC(+414.19)DGLIDELNQALK.T	80.72	2327.19	0.9	1164.6	2	19389	5	PEO-Biotin
H1	542	14926	sp|O14617|AP3D1_HUMAN	K.C(+414.19)SDSTLLSNLLEEMK.A	80.62	2095.98	-0.8	1049	2	19232	2	PEO-Biotin
H1	768	1217	sp|P47897|SYQ_HUMAN	R.EC(+414.19)GVGVIVTPEQIEEAVEAAINR.H	80.56	2839.41	0.2	947.477	3	21189	1	PEO-Biotin
H1	277	18814	F8WCJ1|F8WCJ1_HUMAN	K.KYEDIC(+414.19)PSTHNMDVPNIK.R	80.53	2517.17	0.8	840.065	3	10836	2	PEO-Biotin
L1	3	14	sp|P07900|HS90A_HUMAN	K.HGLEVIYMIEPIDEYC(+414.19)VQQLK.E	80.51	2941.45	-1	981.49	3	16089	1	PEO-Biotin; 13C(6) 15N(2) Silac label
H1	34	617	M0R0F0|M0R0F0_HUMAN	K.TIAEC(+414.19)LADELINAAK.G	80.5	1988	0.5	995.006	2	18778	8	PEO-Biotin
H1	436	2342	sp|Q92621|NU205_HUMAN	R.C(+414.19)QDVSAGSLQELALLTGIISK.A	80.46	2559.33	4.8	1280.68	2	19903	1	PEO-Biotin
H1	23	94	V9GZ37|V9GZ37_HUMAN	K.ELEQVC(+414.19)N(+.98)PIISGLYQGAGGPGPGGFGAQGPK(+8.01).G	80.39	3420.66	5.4	1711.35	2	16339	2	PEO-Biotin; Deamidation (NQ); 13C(6) 15N(2) Silac label
H1	71	20	sp|P22314|UBA1_HUMAN	K.DNPGVVTC(+414.19)LDEAR.H	80.38	1801.83	-0.1	901.924	2	11671	2	PEO-Biotin
L2	19	103	sp|P60174|TPIS_HUMAN	K.VPADTEVVC(+414.19)APPTAYIDFAR.Q	80.36	2558.24	1	1280.13	2	14135	4	PEO-Biotin; 13C(6) 15N(4) Silac label
H1	101	1215	sp|P62701|RS4X_HUMAN	K.FDTGNLC(+414.19)MVTGGANLGR.I	80.32	2138.99	0.2	1070.5	2	13935	2	PEO-Biotin
L2	1	11	sp|P07437|TBB5_HUMAN	R.EIVHIQAGQC(+414.19)GNQIGAK.F	80.32	2187.1	1.9	1094.56	2	8141	3	PEO-Biotin; 13C(6) 15N(2) Silac label
L2	1	40	sp|P04350|TBB4A_HUMAN	R.EIVHLQAGQC(+414.19)GNQIGAK.F	80.32	2187.1	1.9	1094.56	2	8141	3	PEO-Biotin; 13C(6) 15N(2) Silac label
H1	11	22	sp|P60709|ACTB_HUMAN	M.D(+42.01)DDIAALVVDNGSGMC(+414.19)K.A	80.3	2177.96	0.4	1089.99	2	16693	3	Acetylation (N-term); PEO-Biotin
H1	75	495	E9PCY7|E9PCY7_HUMAN	R.YGDGGSTFQSTTGHC(+414.19)VHMR.G	80.3	2454.05	0.5	819.025	3	8600	2	PEO-Biotin
H2	162	50	sp|P50990|TCPQ_HUMAN	K.IAVYSC(+414.19)PFDGMITETK.G	80.26	2196.04	1.9	1099.03	2	13602	1	PEO-Biotin; 13C(6) 15N(2) Silac label
H1	236	364	sp|P40227|TCPZ_HUMAN	K.NAIDDGC(+414.19)VVPGAGAVEVAMAEALIK.H	80.21	2826.4	0.7	943.14	3	19920	3	PEO-Biotin
H1	12	107	sp|P00338|LDHA_HUMAN	K.GLYGIKDDVFLSVPC(+414.19)ILGQNGISDLVK.V	80.17	3276.71	0.2	1093.25	3	19898	2	PEO-Biotin
H1	104	1095	sp|P07814|SYEP_HUMAN	K.YNVYPTYDFAC(+414.19)PIVDSIEGVTHALR.T	80.17	3256.56	-0.2	1086.53	3	21036	2	PEO-Biotin
H2	48	388	A8MUD9|A8MUD9_HUMAN	K.YGIIC(+414.19)MEDLIHEIYTVGK.R	80.17	2518.24	0.9	1260.13	2	18486	6	PEO-Biotin; 13C(6) 15N(2) Silac label
H1	250	1256	sp|P50995|ANX11_HUMAN	K.GFGTDEQAIIDC(+414.19)LGSR.S	80.13	2094.97	0.9	1048.49	2	15492	2	PEO-Biotin
H1	68	39	sp|P10809|CH60_HUMAN	K.C(+414.19)EFQDAYVLLSEK(+8.01).K	80.02	1965.93	-0.1	983.972	2	15645	4	PEO-Biotin; 13C(6) 15N(2) Silac label
H1	44	384	F8VZ49|F8VZ49_HUMAN	K.YHTVNGHNC(+414.19)EVR.K	80.01	1841.83	-0.2	921.922	2	4993	3	PEO-Biotin
H1	489	14444	B0QY90|B0QY90_HUMAN	K.GDPQVYEELFSYSC(+414.19)PK.F	80	2275.02	-0.4	1138.52	2	15711	2	PEO-Biotin
H1	893	57977	B1AMX5|B1AMX5_HUMAN	K.GPAPAPQQC(+414.19)SEPETK.W	79.99	1952.9	-2	977.454	2	5827	1	PEO-Biotin
H2	3	14	sp|P07900|HS90A_HUMAN	R.VFIMDNC(+414.19)EELIPEYLNFIR.G	79.97	2781.35	-0.1	1391.68	2	18529	7	PEO-Biotin; 13C(6) 15N(4) Silac label
L1	2	10	sp|P13639|EF2_HUMAN	R.LM(+15.99)EPIYLVEIQC(+414.19)PEQVVGGIYGVLNR.K	79.94	3371.72	1	1124.92	3	19022	3	Oxidation (M); PEO-Biotin; 13C(6) 15N(4) Silac label
H1	93	1186	H0Y5F5|H0Y5F5_HUMAN	K.GFGFVC(+414.19)FSSPEEATK.A	79.87	2018.91	-0.3	1010.46	2	15177	1	PEO-Biotin
H1	648	1365	C9J3R0|C9J3R0_HUMAN	K.SGQVYSFGC(+414.19)NDEGALGR.D	79.78	2172.96	0.4	1087.49	2	12213	1	PEO-Biotin
L2	73	1694	sp|P35268|RL22_HUMAN	K.FTLDC(+414.19)THPVEDGIMDAANFEQFLQER.I	79.7	3449.56	0	1150.86	3	18155	3	PEO-Biotin; 13C(6) 15N(4) Silac label
H1	34	617	M0R0F0|M0R0F0_HUMAN	K.TIAEC(+414.19)LADELINAAK(+8.01).G	79.67	1996.01	-0.2	999.012	2	18731	5	PEO-Biotin; 13C(6) 15N(2) Silac label
L2	19	103	sp|P60174|TPIS_HUMAN	K.VAHALAEGLGVIAC(+414.19)IGEK.L	79.66	2172.15	-1.1	1087.08	2	14741	3	PEO-Biotin; 13C(6) 15N(2) Silac label
H1	113	518	G5E9G0|G5E9G0_HUMAN	K.TVFAEHISDEC(+414.19)K.R	79.64	1791.82	0.8	896.917	2	9743	2	PEO-Biotin
H1	9	7	sp|Q00610|CLH1_HUMAN	R.IHEGC(+414.19)EEPATHNALAK(+8.01).I	79.6	2141.01	-0.4	714.678	3	6089	1	PEO-Biotin; 13C(6) 15N(2) Silac label
H1	83	59	sp|P40926|MDHM_HUMAN	K.SQETEC(+414.19)TYFSTPLLLGK(+8.01).K	79.52	2338.13	1.6	1170.08	2	15880	2	PEO-Biotin; 13C(6) 15N(2) Silac label
H2	89	6839	sp|P68431|H31_HUMAN	R.FQSSAVM(+15.99)ALQEAC(+414.19)EAYLVGLFEDTNLC(+414.19)AIHAK.R	79.48	4316.03	3.1	1080.02	4	19198	4	Oxidation (M); PEO-Biotin
H1	562	122482	D6R938|D6R938_HUMAN	K.IC(+414.19)DPGLTAFEPEALGNLVEGMDFHR.F	79.47	3144.47	5.3	1049.17	3	19545	1	PEO-Biotin
H2	114	1694	sp|P35268|RL22_HUMAN	K.FTLDC(+414.19)THPVEDGIMDAANFEQFLQER.I	79.47	3449.56	0.9	1150.86	3	17852	2	PEO-Biotin; 13C(6) 15N(4) Silac label
L2	83	886	sp|P30050|RL12_HUMAN	R.C(+414.19)TGGEVGATSALAPK.I	79.45	1782.87	0.5	892.444	2	7797	3	PEO-Biotin; 13C(6) 15N(2) Silac label
H1	183	43030	Q5JX53|Q5JX53_HUMAN	K.SDPLC(+414.19)VLLQDVGGGSWAELGR.T	79.44	2585.26	0.3	1293.64	2	20883	4	PEO-Biotin
H1	892	143778	K7EII7|K7EII7_HUMAN	R.SLRDDYEVSC(+414.19)PELDQLVEAALAVPGVYGSR.M	79.42	3664.78	3.1	1222.6	3	20739	1	PEO-Biotin
H1	194	375	sp|O00571|DDX3X_HUMAN	R.VRPC(+414.19)VVYGGADIGQQIR.D	79.4	2244.15	1.2	749.058	3	11781	1	PEO-Biotin
H1	71	20	sp|P22314|UBA1_HUMAN	K.YFLVGAGAIGC(+414.19)ELLK.N	79.39	1967.03	1.3	984.521	2	17494	1	PEO-Biotin
H1	13	307	G3V1A4|G3V1A4_HUMAN	K.HELQANC(+414.19)YEEVK(+8.01).D	79.38	1883.86	-0.1	942.939	2	8116	1	PEO-Biotin; 13C(6) 15N(2) Silac label
H1	390	504	sp|P31946|1433B_HUMAN	K.IEAELQDIC(+414.19)NDVLELLDK(+8.01).Y	79.38	2494.24	1.8	1248.13	2	21184	1	PEO-Biotin; 13C(6) 15N(2) Silac label
L2	519	391	sp|P39748|FEN1_HUMAN	K.HLLSLMGIPYLDAPSEAEASC(+414.19)AALVK.A	79.36	3120.58	0.1	1041.2	3	16906	1	PEO-Biotin; 13C(6) 15N(2) Silac label
L1	160	288	C9J9K3|C9J9K3_HUMAN	R.ADHQPLTEASYVNLPTIALC(+414.19)NTDSPLR.Y	79.34	3362.65	0.3	1121.89	3	14804	2	PEO-Biotin; 13C(6) 15N(4) Silac label
H1	2	10	sp|P13639|EF2_HUMAN	R.TFC(+414.19)QLILDPIFK(+8.01).V	79.3	1858.98	-0.1	930.498	2	18838	5	PEO-Biotin; 13C(6) 15N(2) Silac label
H1	125	652	F6UJC5|F6UJC5_HUMAN	K.NC(+414.19)PHIVVGTPGR.I	79.29	1662.83	0.4	832.424	2	9218	3	PEO-Biotin
H2	222	288	C9J9K3|C9J9K3_HUMAN	R.ADHQPLTEASYVNLPTIALC(+414.19)NTDSPLR.Y	79.26	3362.65	1.6	1121.89	3	14653	1	PEO-Biotin; 13C(6) 15N(4) Silac label
H1	58	498	sp|O00410|IPO5_HUMAN	K.HFADLLPGFLQAVNDSC(+414.19)YQNDDSVLK.S	79.24	3322.56	1.1	1108.53	3	19076	1	PEO-Biotin
H1	236	364	sp|P40227|TCPZ_HUMAN	K.NAIDDGC(+414.19)VVPGAGAVEVAMAEALIK(+8.01).H	79.19	2834.41	2.3	1418.22	2	19963	2	PEO-Biotin; 13C(6) 15N(2) Silac label
H1	7	14	sp|P07900|HS90A_HUMAN	K.HGLEVIYMIEPIDEYC(+414.19)VQQLK.E	79.17	2933.44	0.1	978.82	3	17508	3	PEO-Biotin
H2	473	33070	sp|P04899|GNAI2_HUMAN	K.IIHEDGYSEEEC(+414.19)R.Q	79.17	1992.86	-1	997.434	2	6014	1	PEO-Biotin
L1	692	37943	A6NHK2|A6NHK2_HUMAN	R.IEGC(+414.19)IIGFDEYMNLVLDDAEEIHSK.T	79.17	3266.52	-0.8	1089.85	3	19217	1	PEO-Biotin
H2	72	20	sp|P22314|UBA1_HUMAN	K.VLGPYTFSIC(+414.19)DTSNFSDYIR.G	79.13	2711.26	0.7	1356.64	2	15997	1	PEO-Biotin
H1	2	10	sp|P13639|EF2_HUMAN	R.C(+414.19)ELLYEGPPDDEAAMGIK(+8.01).S	79.11	2372.08	1.9	1187.05	2	14355	2	PEO-Biotin; 13C(6) 15N(2) Silac label
L2	13	107	sp|P00338|LDHA_HUMAN	K.GLYGIKDDVFLSVPC(+414.19)ILGQN(+.98)GISDLVK.V	79.11	3277.7	0.7	1093.57	3	18495	2	PEO-Biotin; Deamidation (NQ)
H1	242	1141	F8VQY6|F8VQY6_HUMAN	R.AGAIAPC(+414.19)EVTVPAQNTGLGPEK.T	79.09	2536.27	0.7	1269.14	2	12260	2	PEO-Biotin
H1	185	477	sp|P18669|PGAM1_HUMAN	R.YADLTEDQLPSC(+414.19)ESLK.D	79.07	2225.02	0.2	1113.52	2	12825	3	PEO-Biotin
H2	247	367	sp|P53621|COPA_HUMAN	K.VQVPNC(+414.19)DEIFYAGTGNLLLR.D	79.06	2645.32	2	1323.67	2	15808	1	PEO-Biotin; 13C(6) 15N(4) Silac label
L1	10	426	X6RJP6|X6RJP6_HUMAN	K.DGTVLC(+414.19)ELINALYPEGQAPVK.K	79.04	2651.34	0.7	1326.68	2	19051	9	PEO-Biotin; 13C(6) 15N(2) Silac label
H1	41	48	sp|P55072|TERA_HUMAN	R.QAAPC(+414.19)VLFFDELDSIAK.A	78.94	2280.12	0	1141.07	2	20294	6	PEO-Biotin
H1	61	268	sp|P26639|SYTC_HUMAN	K.VNNVVWDLDRPLEEDC(+414.19)TLELLK.F	78.81	3026.51	0.2	1009.84	3	17588	1	PEO-Biotin
H1	189	4227	sp|O60610|DIAP1_HUMAN	K.VGC(+414.19)LQLINALITPAEELDFR.V	78.78	2628.37	-0.4	1315.19	2	20734	1	PEO-Biotin
L1	34	844	sp|P30084|ECHM_HUMAN	K.ALNALC(+414.19)DGLIDELNQALK.T	78.76	2335.2	1.3	1168.61	2	17645	4	PEO-Biotin; 13C(6) 15N(2) Silac label
H1	83	59	sp|P40926|MDHM_HUMAN	K.SQETEC(+414.19)TYFSTPLLLGK.K	78.74	2330.12	1.7	1166.07	2	15874	2	PEO-Biotin
H2	289	183	sp|Q6S8J3|POTEE_HUMAN	R.C(+414.19)PEALFQPC(+414.19)FLGMESCGIHETTFNSIMK.S	78.63	3968.79	2.7	1323.94	3	15947	2	PEO-Biotin; 13C(6) 15N(2) Silac label
H2	260	3590	E9PPH5|E9PPH5_HUMAN	K.SLDLFNC(+414.19)EITNLEDYR.E	78.61	2368.1	-0.2	1185.05	2	16007	1	PEO-Biotin; 13C(6) 15N(4) Silac label
H1	38	844	sp|P30084|ECHM_HUMAN	K.ALNALC(+414.19)DGLIDELNQALK(+8.01).T	78.56	2335.2	1.3	1168.61	2	19338	4	PEO-Biotin; 13C(6) 15N(2) Silac label
H2	72	20	sp|P22314|UBA1_HUMAN	K.DNPGVVTC(+414.19)LDEAR.H	78.56	1811.84	0.3	906.929	2	10084	1	PEO-Biotin; 13C(6) 15N(4) Silac label
H1	72	392	sp|P49411|EFTU_HUMAN	K.GEETPVIVGSALC(+414.19)ALEGR(+10.01).D	78.55	2224.11	0.8	1113.06	2	17196	1	PEO-Biotin; 13C(6) 15N(4) Silac label
L1	77	425	sp|O43175|SERA_HUMAN	K.NAGNC(+414.19)LSPAVIVGLLK.E	78.54	1990.08	0.4	996.049	2	16495	4	PEO-Biotin; 13C(6) 15N(2) Silac label
H1	50	1694	sp|P35268|RL22_HUMAN	K.FTLDC(+414.19)THPVEDGIM(+15.99)DAANFEQFLQER(+10.01).I	78.49	3465.56	-3	1156.19	3	19026	2	PEO-Biotin; Oxidation (M); 13C(6) 15N(4) Silac label
H1	82	6041	sp|P22102|PUR2_HUMAN	R.SAGVQC(+414.19)FGPTAEAAQLESSK.R	78.49	2394.12	1.8	1198.07	2	12725	2	PEO-Biotin
H1	158	50	sp|P50990|TCPQ_HUMAN	K.IAVYSC(+414.19)PFDGMITETK.G	78.45	2188.03	0.7	1095.02	2	15128	2	PEO-Biotin
L1	44	39	sp|P10809|CH60_HUMAN	K.C(+414.19)EFQDAYVLLSEK.K	78.45	1965.93	0	983.973	2	14209	4	PEO-Biotin; 13C(6) 15N(2) Silac label
H1	31	79	sp|P50991|TCPD_HUMAN	K.LGGTIDDC(+414.19)ELVEGLVLTQK.V	78.38	2416.22	1.2	1209.12	2	16893	2	PEO-Biotin
H1	2	10	sp|P13639|EF2_HUMAN	R.YVEPIEDVPC(+414.19)GNIVGLVGVDQFLVK(+8.01).T	78.38	3123.61	2	1042.21	3	19450	2	PEO-Biotin; 13C(6) 15N(2) Silac label
H1	183	43030	Q5JX53|Q5JX53_HUMAN	K.SDPLC(+414.19)VLLQDVGGGSWAELGR(+10.01).T	78.34	2595.27	3.5	1298.65	2	20864	2	PEO-Biotin; 13C(6) 15N(4) Silac label
H1	44	384	F8VZ49|F8VZ49_HUMAN	K.YHTVNGHNC(+414.19)EVR(+10.01).K	78.33	1851.84	0.8	926.927	2	4996	1	PEO-Biotin; 13C(6) 15N(4) Silac label
H1	186	61	sp|P12277|KCRB_HUMAN	R.FC(+414.19)TGLTQIETLFK(+8.01).S	78.33	1921.98	0.6	961.996	2	18037	3	PEO-Biotin; 13C(6) 15N(2) Silac label
H1	185	477	sp|P18669|PGAM1_HUMAN	R.YADLTEDQLPSC(+414.19)ESLK(+8.01).D	78.31	2233.04	0.8	1117.53	2	12852	2	PEO-Biotin; 13C(6) 15N(2) Silac label
H1	97	397	sp|P51991|ROA3_HUMAN	K.YHTINGHNC(+414.19)EVK.K	78.24	1827.84	-1.5	914.926	2	5549	2	PEO-Biotin
H2	36	109	sp|Q16658|FSCN1_HUMAN	K.VGKDELFALEQSC(+414.19)AQVVLQAANER.N	78.23	3031.51	0.9	1011.51	3	15458	1	PEO-Biotin
H1	284	905	sp|P46777|RL5_HUMAN	R.IEGDMIVC(+414.19)AAYAHELPK.Y	78.19	2273.09	2.5	758.706	3	13823	1	PEO-Biotin
H1	226	904	sp|P24752|THIL_HUMAN	K.IHMGSC(+414.19)AENTAK.K	78.18	1674.75	-1.2	838.383	2	6470	1	PEO-Biotin
H2	56	838	sp|P13489|RINI_HUMAN	R.ELDLSNNC(+414.19)LGDAGILQLVESVR.Q	78.14	2771.38	2	924.804	3	18101	2	PEO-Biotin
H1	497	14452	sp|P62873|GBB1_HUMAN	K.AC(+414.19)ADATLSQITNNIDPVGR.I	78.07	2372.15	1.3	1187.08	2	14838	1	PEO-Biotin
H1	290	65154	sp|Q09161|NCBP1_HUMAN	K.SAC(+414.19)SLESNLEGLAGVLEADLPNYK.S	78.07	2906.4	-0.6	1454.21	2	20904	2	PEO-Biotin
L1	37	321	sp|P60981|DEST_HUMAN	K.HEC(+414.19)QANGPEDLNR.A	77.97	1895.83	-0.8	948.919	2	4979	2	PEO-Biotin
H1	306	1698	C9JD32|C9JD32_HUMAN	R.ISLGLPVGAVINC(+414.19)ADNTGAK.N	77.95	2326.2	1	776.409	3	15935	4	PEO-Biotin
H2	143	2155	sp|Q9UNE7|CHIP_HUMAN	K.MQQHEQALADC(+414.19)R.R	77.95	1842.82	-1.5	922.415	2	5577	2	PEO-Biotin
L1	13	103	sp|P60174|TPIS_HUMAN	K.VAHALAEGLGVIAC(+414.19)IGEK.L	77.95	2172.15	0.4	725.058	3	14564	5	PEO-Biotin; 13C(6) 15N(2) Silac label
H1	14	426	X6RJP6|X6RJP6_HUMAN	K.DGTVLC(+414.19)ELINALYPEGQAPVK(+8.01).K	77.92	2651.34	0.7	1326.68	2	20634	8	PEO-Biotin; 13C(6) 15N(2) Silac label
H1	101	1215	sp|P62701|RS4X_HUMAN	K.FDTGNLC(+414.19)MVTGGANLGR(+10.01).I	77.92	2149	-1.5	1075.51	2	13940	1	PEO-Biotin; 13C(6) 15N(4) Silac label
H2	447	18814	F8WCJ1|F8WCJ1_HUMAN	K.KYEDIC(+414.19)PSTHNMDVPNIK.R	77.82	2517.17	0.5	840.064	3	9274	2	PEO-Biotin
H2	27	617	M0R0F0|M0R0F0_HUMAN	K.TIAEC(+414.19)LADELINAAK.G	77.82	1996.01	-0.2	999.012	2	17043	5	PEO-Biotin; 13C(6) 15N(2) Silac label
H1	370	164951	sp|P61970|NTF2_HUMAN	K.NINDAWVC(+414.19)TNDMFR.L	77.81	2111.92	-0.2	1056.97	2	15276	1	PEO-Biotin
H1	71	20	sp|P22314|UBA1_HUMAN	K.DNPGVVTC(+414.19)LDEAR(+10.01).H	77.8	1811.84	-3.7	906.925	2	11713	1	PEO-Biotin; 13C(6) 15N(4) Silac label
H2	331	3343	K7EKD8|K7EKD8_HUMAN	R.YSDESGNMDFDNFISC(+414.19)LVR.L	77.73	2635.13	0.5	1318.57	2	17378	1	PEO-Biotin; 13C(6) 15N(4) Silac label
H1	4	13	sp|P08238|HS90B_HUMAN	K.C(+414.19)LELFSELAEDKENYK.K	77.66	2344.1	0.3	782.373	3	15310	1	PEO-Biotin
H1	22	207	sp|P62937|PPIA_HUMAN	R.IIPGFMC(+414.19)QGGDFTR(+10.01).H	77.64	1964.92	0.2	983.467	2	14548	3	PEO-Biotin; 13C(6) 15N(4) Silac label
L2	147	498	sp|O00410|IPO5_HUMAN	K.HFADLLPGFLQAVNDSC(+414.19)YQNDDSVLK.S	77.62	3322.56	1.3	1108.53	3	17597	1	PEO-Biotin
H1	7	14	sp|P07900|HS90A_HUMAN	R.VFIMDNC(+414.19)EELIPEYLNFIR(+10.01).G	77.6	2781.35	2.2	1391.68	2	20297	4	PEO-Biotin; 13C(6) 15N(4) Silac label
H1	472	279	sp|Q02952|AKA12_HUMAN	K.SDEVDEQVAC(+414.19)QEVK.V	77.58	1991.88	-0.1	996.948	2	8780	1	PEO-Biotin
H2	156	1321	sp|P02765|FETUA_HUMAN	K.C(+414.19)DSSPDSAEDVRK.V	77.55	1821.79	-0.3	911.901	2	3997	3	PEO-Biotin
H1	100	1704	E5RI99|E5RI99_HUMAN	R.VC(+414.19)TLAIIDPGDSDIIR.S	77.53	2114.08	0.9	1058.05	2	15767	4	PEO-Biotin
L1	3	14	sp|P07900|HS90A_HUMAN	R.VFIMDNC(+414.19)EELIPEYLNFIR.G	77.49	2781.35	1.2	1391.68	2	18688	11	PEO-Biotin; 13C(6) 15N(4) Silac label
H1	100	1704	E5RI99|E5RI99_HUMAN	K.TGVHHYSGNNIELGTAC(+414.19)GK.Y	77.48	2371.11	-0.1	791.375	3	8203	1	PEO-Biotin
H1	1	11	sp|P07437|TBB5_HUMAN	K.LTTPTYGDLNHLVSATMSGVTTC(+414.19)LR.F	77.46	3064.5	-0.7	1022.51	3	18841	3	PEO-Biotin
H1	4	13	sp|P08238|HS90B_HUMAN	R.VFIMDSC(+414.19)DELIPEYLNFIR(+10.01).G	77.46	2740.32	0.7	1371.17	2	20375	6	PEO-Biotin; 13C(6) 15N(4) Silac label
L2	55	203	sp|P07195|LDHB_HUMAN	K.GMYGIENEVFLSLPC(+414.19)ILNAR.G	77.44	2662.32	4.3	1332.17	2	18908	2	PEO-Biotin; 13C(6) 15N(4) Silac label
H2	30	844	sp|P30084|ECHM_HUMAN	K.ALNALC(+414.19)DGLIDELNQALK.T	77.43	2335.2	0	1168.61	2	17546	5	PEO-Biotin; 13C(6) 15N(2) Silac label
H2	445	785	sp|Q15181|IPYR_HUMAN	K.GISC(+414.19)MNTTLSESPFK.C	77.38	2035.95	0.8	1018.98	2	12239	1	PEO-Biotin; 13C(6) 15N(2) Silac label
L1	14	7	sp|Q00610|CLH1_HUMAN	R.IHEGC(+414.19)EEPATHNALAK.I	77.38	2141.01	1.5	1071.52	2	5194	2	PEO-Biotin; 13C(6) 15N(2) Silac label
H1	172	337	sp|O00151|PDLI1_HUMAN	K.AALANLC(+414.19)IGDVITAIDGENTSNMTHLEAQNR.I	77.31	3668.76	2.6	1223.93	3	18647	1	PEO-Biotin
H2	211	2646	Q5JSD2|Q5JSD2_HUMAN	K.SC(+414.19)SGVEFSTSGSSNTDTGK.V	77.31	2271.97	1.8	1136.99	2	7482	1	PEO-Biotin; 13C(6) 15N(2) Silac label
H1	110	690	sp|Q08J23|NSUN2_HUMAN	R.MVYSTC(+414.19)SLNPIEDEAVIASLLEK.S	77.26	2938.44	1.8	980.488	3	20505	2	PEO-Biotin
H1	227	516	sp|P06748|NPM_HUMAN	M(+42.01)EDSMDMDMSPLRPQNYLFGC(+414.19)ELK.A	77.22	3305.42	0.2	1102.82	3	18746	4	Acetylation (N-term); PEO-Biotin
H2	425	18946	H0Y711|H0Y711_HUMAN	R.AHAAQVTC(+414.19)VAASPHK.D	77.13	1903.94	-0.1	635.654	3	4903	2	PEO-Biotin
H1	18	72	sp|Q9BQE3|TBA1C_HUMAN	R.AVC(+414.19)MLSNTTAVAEAWAR.L	77.11	2207.05	0.7	1104.53	2	15860	3	PEO-Biotin
H1	9	7	sp|Q00610|CLH1_HUMAN	R.LPVVIGGLLDVDC(+414.19)SEDVIK.N	77.07	2397.25	0.3	1199.63	2	18149	3	PEO-Biotin
H2	268	1371	A6NJA2|A6NJA2_HUMAN	K.YEPFSFADDIGSNNC(+414.19)GYYDLQAVLTHQGR.S	77.06	3703.66	-2.3	1235.56	3	16408	1	PEO-Biotin; 13C(6) 15N(4) Silac label
L2	256	14452	sp|P62873|GBB1_HUMAN	K.AC(+414.19)ADATLSQITNNIDPVGR.I	77.05	2382.15	-0.4	1192.08	2	13360	1	PEO-Biotin; 13C(6) 15N(4) Silac label
H2	9	1	Q5HY54|Q5HY54_HUMAN	K.LQVEPAVDTSGVQC(+414.19)YGPGIEGQGVFR.E	77	3119.51	1.2	1040.84	3	13024	1	PEO-Biotin
L1	265	662	sp|P21796|VDAC1_HUMAN	R.EHINLGC(+414.19)DMDFDIAGPSIR.G	77	2526.16	-1.6	843.059	3	13787	1	PEO-Biotin; 13C(6) 15N(4) Silac label
H2	2	10	sp|P13639|EF2_HUMAN	K.IWC(+414.19)FGPDGTGPNILTDITK.G	76.98	2469.22	1.2	1235.62	2	16566	1	PEO-Biotin; 13C(6) 15N(2) Silac label
H1	256	445	sp|P05455|LA_HUMAN	K.IC(+414.19)HQIEYYFGDFNLPR.D	76.93	2428.13	0.7	810.386	3	16047	2	PEO-Biotin
H1	39	319	sp|P42704|LPPRC_HUMAN	R.C(+414.19)VANNQVETLEK.L	76.89	1760.84	0.4	881.429	2	9214	1	PEO-Biotin
L1	21	207	sp|P62937|PPIA_HUMAN	R.IIPGFMC(+414.19)QGGDFTR.H	76.86	1964.92	0.4	983.467	2	12947	5	PEO-Biotin; 13C(6) 15N(4) Silac label
H1	12	107	sp|P00338|LDHA_HUMAN	K.DDVFLSVPC(+414.19)ILGQN(+.98)GISDLVK.V	76.85	2646.33	1.1	1324.17	2	19836	7	PEO-Biotin; Deamidation (NQ)
H1	47	49	sp|Q14315|FLNC_HUMAN	K.AFGPGLEPTGC(+414.19)IVDKPAEFTIDAR.A	76.84	2917.44	-0.7	973.485	3	14915	1	PEO-Biotin
H1	482	1353	J3QT28|J3QT28_HUMAN	R.TPC(+414.19)NAGTFSQPEK.V	76.84	1792.81	0.1	897.414	2	8120	1	PEO-Biotin
H2	5	21	sp|P78527|PRKDC_HUMAN	R.GSC(+414.19)VTQVGLLESVYEMFR.K	76.83	2441.17	1.9	1221.59	2	19240	1	PEO-Biotin; 13C(6) 15N(4) Silac label
H2	65	54	sp|P07355|ANXA2_HUMAN	K.GLGTDEDSLIEIIC(+414.19)SR.T	76.81	2144.04	0.6	1073.03	2	15968	3	PEO-Biotin; 13C(6) 15N(4) Silac label
H2	47	142	E7EUT5|E7EUT5_HUMAN	R.VPTANVSVVDLTC(+414.19)R.L	76.79	1896.97	0.2	949.491	2	11540	5	PEO-Biotin; 13C(6) 15N(4) Silac label
H1	208	550	sp|O14980|XPO1_HUMAN	K.LDINLLDNVVNC(+414.19)LYHGEGAQQR.M	76.76	2897.42	1.2	966.814	3	19214	1	PEO-Biotin
H1	303	2806	Q5T8U2|Q5T8U2_HUMAN	K.TC(+414.19)TTVAFTQVNSEDK.G	76.75	2056.94	-0.2	1029.48	2	10793	1	PEO-Biotin
H2	10	7	sp|Q00610|CLH1_HUMAN	R.IHEGC(+414.19)EEPATHNALAK.I	76.75	2141.01	-0.4	714.678	3	5232	2	PEO-Biotin; 13C(6) 15N(2) Silac label
H2	551	1292	Q5JP01|Q5JP01_HUMAN	K.HPAKPDPSGEC(+414.19)NPDLR.L	76.74	2145.99	-0.6	716.338	3	5123	1	PEO-Biotin
L2	3	14	sp|P07900|HS90A_HUMAN	R.VFIMDNC(+414.19)EELIPEYLNFIR.G	76.74	2781.35	1.2	1391.68	2	18723	6	PEO-Biotin; 13C(6) 15N(4) Silac label
H1	50	1694	sp|P35268|RL22_HUMAN	K.FTLDC(+414.19)THPVEDGIM(+15.99)DAANFEQFLQER.I	76.72	3455.55	0.1	1152.86	3	19109	9	PEO-Biotin; Oxidation (M)
H1	179	886	sp|P30050|RL12_HUMAN	K.EILGTAQSVGC(+414.19)NVDGR.H	76.71	2031.97	0.2	1016.99	2	10823	2	PEO-Biotin
L2	3	14	sp|P07900|HS90A_HUMAN	K.HGLEVIYMIEPIDEYC(+414.19)VQQLK.E	76.71	2941.45	1.3	981.492	3	16367	2	PEO-Biotin; 13C(6) 15N(2) Silac label
H1	68	39	sp|P10809|CH60_HUMAN	K.C(+414.19)EFQDAYVLLSEK.K	76.7	1957.92	-0.2	979.965	2	15646	3	PEO-Biotin
L1	52	142	E7EUT5|E7EUT5_HUMAN	R.VPTANVSVVDLTC(+414.19)R.L	76.66	1896.97	-0.1	949.491	2	11527	3	PEO-Biotin; 13C(6) 15N(4) Silac label
H1	23	94	V9GZ37|V9GZ37_HUMAN	K.ELEQVC(+414.19)NPIISGLYQ(+.98)GAGGPGPGGFGAQGPK.G	76.65	3412.64	0.8	1138.56	3	16664	1	PEO-Biotin; Deamidation (NQ)
H2	221	1736	sp|O75348|VATG1_HUMAN	R.DEVLDNLLAFVC(+414.19)DIRPEIHENYR.I	76.59	3186.55	1.8	1063.19	3	19211	2	PEO-Biotin
H2	36	109	sp|Q16658|FSCN1_HUMAN	R.LSC(+414.19)FAQTVSPAEK.W	76.56	1801.88	0.3	901.949	2	9560	1	PEO-Biotin; 13C(6) 15N(2) Silac label
H2	51	753	sp|O95373|IPO7_HUMAN	K.VLTGVAGEDAEC(+414.19)HAAK.L	76.51	1983.94	0.7	992.978	2	6513	2	PEO-Biotin
H1	35	109	sp|Q16658|FSCN1_HUMAN	R.YLAADKDGNVTC(+414.19)ER.E	76.5	1967.91	-0.5	984.961	2	7401	2	PEO-Biotin
H1	369	482	sp|Q09028|RBBP4_HUMAN	K.HPSKPDPSGEC(+414.19)NPDLR.L	76.49	2161.99	0	721.67	3	5945	3	PEO-Biotin
H2	10	7	sp|Q00610|CLH1_HUMAN	R.KGQVLSVC(+414.19)VEEENIIPYITNVLQNPDLALR.M	76.48	3799	0.3	1267.34	3	19124	2	13C(6) 15N(2) Silac label; PEO-Biotin; 13C(6) 15N(4) Silac label
L2	44	67	sp|P00558|PGK1_HUMAN	K.AC(+414.19)ANPAAGSVILLENLR.F	76.47	2135.11	0.7	1068.56	2	15343	5	PEO-Biotin; 13C(6) 15N(4) Silac label
L1	330	477	sp|P18669|PGAM1_HUMAN	R.YADLTEDQLPSC(+414.19)ESLK.D	76.4	2233.04	0.3	1117.53	2	11170	1	PEO-Biotin; 13C(6) 15N(2) Silac label
H1	86	753	sp|O95373|IPO7_HUMAN	K.VLTGVAGEDAEC(+414.19)HAAK.L	76.38	1983.94	0.4	992.977	2	7888	2	PEO-Biotin
H1	38	844	sp|P30084|ECHM_HUMAN	K.EMQNLSFQDC(+414.19)YSSK.F	76.36	2092.89	-1.7	1047.45	2	11999	1	PEO-Biotin
L1	70	179	sp|P13010|XRCC5_HUMAN	K.HNYEC(+414.19)LVYVQLPFMEDLR.Q	76.36	2692.27	-2.4	898.429	3	17304	2	PEO-Biotin; 13C(6) 15N(4) Silac label
H1	100	1704	E5RI99|E5RI99_HUMAN	K.TGVHHYSGNNIELGTAC(+414.19)GK(+8.01).Y	76.28	2379.12	1.2	794.048	3	8225	2	PEO-Biotin; 13C(6) 15N(2) Silac label
H1	85	390	sp|Q01518|CAP1_HUMAN	R.ALLVTASQC(+414.19)QQPAENK.L	76.27	2114.05	0.4	1058.03	2	10094	2	PEO-Biotin
L2	30	42	sp|P06733|ENOA_HUMAN	R.SGETEDTFIADLVVGLC(+414.19)TGQIK.T	76.27	2717.34	1.7	1359.68	2	18942	2	PEO-Biotin; 13C(6) 15N(2) Silac label
H1	140	214	sp|Q9UQ80|PA2G4_HUMAN	K.AAHLC(+414.19)AEAALR.L	76.25	1538.77	1.1	770.393	2	9307	2	PEO-Biotin
H2	150	169	sp|P49321|NASP_HUMAN	K.YGETANEC(+414.19)GEAFFFYGK.S	76.25	2346	0.4	1174.01	2	13848	1	PEO-Biotin
H1	12	107	sp|P00338|LDHA_HUMAN	K.DDVFLSVPC(+414.19)ILGQN(+.98)GISDLVK(+8.01).V	76.24	2654.34	2.7	1328.18	2	19804	5	PEO-Biotin; Deamidation (NQ); 13C(6) 15N(2) Silac label
H1	270	903	sp|Q13347|EIF3I_HUMAN	K.HVLTGSADNSC(+414.19)R.L	76.22	1672.77	-0.8	837.39	2	5451	2	PEO-Biotin
H1	138	203	sp|P07195|LDHB_HUMAN	K.GMYGIEN(+.98)EVFLSLPC(+414.19)ILNAR(+10.01).G	76.2	2663.3	8.4	1332.67	2	20474	1	Deamidation (NQ); PEO-Biotin; 13C(6) 15N(4) Silac label
H2	448	477	sp|P18669|PGAM1_HUMAN	R.YADLTEDQLPSC(+414.19)ESLK.D	76.2	2233.04	0.2	1117.53	2	11226	1	PEO-Biotin; 13C(6) 15N(2) Silac label
H1	324	513	sp|P05141|ADT2_HUMAN	K.GTDIMYTGTLDC(+414.19)WR.K	76.19	2044.91	1.1	1023.46	2	14805	1	PEO-Biotin
H2	220	61	sp|P12277|KCRB_HUMAN	R.FC(+414.19)TGLTQIETLFK.S	76.14	1921.98	-0.1	961.996	2	16445	3	PEO-Biotin; 13C(6) 15N(2) Silac label
H1	894	274	sp|P04181|OAT_HUMAN	K.VLPMNTGVEAGETAC(+414.19)K.L	76.12	2032.96	0.5	1017.49	2	10618	1	PEO-Biotin
L2	20	281	A0A087WVQ9|A0A087WVQ9_HUMAN	K.DGNASGTTLLEALDC(+414.19)ILPPTRPTDKPLR.L	76.11	3377.73	2.1	1126.92	3	17136	9	PEO-Biotin
L1	86	54	sp|P07355|ANXA2_HUMAN	K.GLGTDEDSLIEIIC(+414.19)SR.T	76.03	2144.04	-0.6	1073.03	2	15929	3	PEO-Biotin; 13C(6) 15N(4) Silac label
H1	16	42	sp|P06733|ENOA_HUMAN	K.VNQIGSVTESLQAC(+414.19)K.L	75.98	1989.99	0.8	996.001	2	11983	4	PEO-Biotin
H2	301	5697	sp|P49189|AL9A1_HUMAN	K.SPLIIFSDC(+414.19)DMNNAVK.G	75.95	2180.03	0.3	1091.02	2	13960	1	PEO-Biotin
H1	288	1321	sp|P02765|FETUA_HUMAN	K.C(+414.19)DSSPDSAEDVR.K	75.93	1693.69	0.6	847.854	2	6167	1	PEO-Biotin
H2	371	3033	F8VQR7|F8VQR7_HUMAN	R.TVYHAEEVQC(+414.19)DGR.S	75.87	1919.85	0.4	960.933	2	5751	1	PEO-Biotin
H1	151	2561	sp|P21281|VATB2_HUMAN	R.GPVVLAEDFLDIMGQPINPQC(+414.19)R.I	75.84	2825.39	0.4	942.805	3	20981	4	PEO-Biotin
H1	394	349	sp|P27797|CALR_HUMAN	K.HEQNIDC(+414.19)GGGYVK(+8.01).L	75.83	1840.83	0.3	921.424	2	7427	1	PEO-Biotin; 13C(6) 15N(2) Silac label
H1	81	836	sp|O75643|U520_HUMAN	R.DILC(+414.19)GAADEVLAVLK.N	75.83	1943.01	0.7	972.513	2	20205	2	PEO-Biotin
H2	53	39	sp|P10809|CH60_HUMAN	K.C(+414.19)EFQDAYVLLSEK.K	75.83	1965.93	0	983.973	2	14184	3	PEO-Biotin; 13C(6) 15N(2) Silac label
H2	13	307	G3V1A4|G3V1A4_HUMAN	K.HELQANC(+414.19)YEEVK.D	75.82	1883.86	-0.1	942.939	2	6682	2	PEO-Biotin; 13C(6) 15N(2) Silac label
H1	2	10	sp|P13639|EF2_HUMAN	R.LM(+15.99)EPIYLVEIQC(+414.19)PEQVVGGIYGVLNR.K	75.77	3361.71	-7.9	1121.57	3	20943	4	Oxidation (M); PEO-Biotin
H1	393	5364	sp|P30520|PURA2_HUMAN	R.MC(+414.19)DLVSDFDGFSER.F	75.74	2033.85	1.1	1017.93	2	15900	1	PEO-Biotin
L2	321	662	sp|P21796|VDAC1_HUMAN	R.EHINLGC(+414.19)DMDFDIAGPSIR.G	75.72	2526.16	-0.4	843.06	3	13953	1	PEO-Biotin; 13C(6) 15N(4) Silac label
L1	55	690	sp|Q08J23|NSUN2_HUMAN	R.MVYSTC(+414.19)SLNPIEDEAVIASLLEK.S	75.71	2946.45	2.1	1474.24	2	18914	5	PEO-Biotin; 13C(6) 15N(2) Silac label
H1	1	11	sp|P07437|TBB5_HUMAN	K.LTTPTYGDLNHLVSATMSGVTTC(+414.19)LR(+10.01).F	75.69	3074.51	-1.1	1025.84	3	18862	4	PEO-Biotin; 13C(6) 15N(4) Silac label
H1	185	477	sp|P18669|PGAM1_HUMAN	R.YADLTEDQLPSC(+414.19)ESLKDTIAR.A	75.66	2781.32	0.5	928.114	3	13744	1	PEO-Biotin
H2	262	349	sp|P27797|CALR_HUMAN	K.HEQNIDC(+414.19)GGGYVK.L	75.65	1840.83	0.4	921.424	2	6130	2	PEO-Biotin; 13C(6) 15N(2) Silac label
L1	1	11	sp|P07437|TBB5_HUMAN	R.EIVHIQAGQC(+414.19)GNQIGAK.F	75.65	2187.1	-0.2	1094.56	2	7933	4	PEO-Biotin; 13C(6) 15N(2) Silac label
L1	1	40	sp|P04350|TBB4A_HUMAN	R.EIVHLQAGQC(+414.19)GNQIGAK.F	75.65	2187.1	-0.2	1094.56	2	7933	4	PEO-Biotin; 13C(6) 15N(2) Silac label
H1	158	50	sp|P50990|TCPQ_HUMAN	K.IAVYSC(+414.19)PFDGMITETK(+8.01).G	75.64	2196.04	0.6	1099.03	2	15130	1	PEO-Biotin; 13C(6) 15N(2) Silac label
H2	330	1737	sp|P61081|UBC12_HUMAN	K.TC(+414.19)DISFSDPDDLLNFK.L	75.57	2251.03	-0.4	1126.52	2	15263	1	PEO-Biotin; 13C(6) 15N(2) Silac label
H1	51	264	E7ERF2|E7ERF2_HUMAN	R.GANDFMC(+414.19)DEMER.S	75.51	1830.7	1.1	916.361	2	11985	2	PEO-Biotin
H1	78	54	sp|P07355|ANXA2_HUMAN	K.GLGTDEDSLIEIIC(+414.19)SR(+10.01).T	75.48	2144.04	0.5	1073.03	2	17600	3	PEO-Biotin; 13C(6) 15N(4) Silac label
H1	169	1531	sp|P61586|RHOA_HUMAN	R.IGAFGYMEC(+414.19)SAK.T	75.47	1689.76	0.1	845.886	2	13028	1	PEO-Biotin
H1	377	2100	sp|Q9Y2X3|NOP58_HUMAN	K.TYDPSGDSTLPTC(+414.19)SK.K	75.42	1984.88	-0.5	993.445	2	9376	1	PEO-Biotin
H1	190	5697	sp|P49189|AL9A1_HUMAN	K.SPLIIFSDC(+414.19)DMNNAVK.G	75.38	2180.03	-2	1091.02	2	15408	1	PEO-Biotin
H1	615	961	sp|Q15056|IF4H_HUMAN	K.GFC(+414.19)YVEFDEVDSLK.E	75.37	2063.92	-1.6	1032.97	2	15708	1	PEO-Biotin
H1	90	37606	sp|Q9Y678|COPG1_HUMAN	K.ELAPAVSVLQLFC(+414.19)SSPK.A	75.33	2202.14	1.2	1102.08	2	19328	1	PEO-Biotin
L2	72	392	sp|P49411|EFTU_HUMAN	K.GEETPVIVGSALC(+414.19)ALEGR.D	75.33	2224.11	1	1113.06	2	15858	2	PEO-Biotin; 13C(6) 15N(4) Silac label
H1	67	199	sp|P07737|PROF1_HUMAN	M.A(+42.01)GWNAYIDNLMADGTC(+414.19)QDAAIVGYK(+8.01).D	75.32	3123.42	-2.4	1562.72	2	20037	2	Acetylation (N-term); PEO-Biotin; 13C(6) 15N(2) Silac label
L1	119	1701	sp|P62829|RL23_HUMAN	R.ISLGLPVGAVINC(+414.19)ADNTGAK.N	75.31	2334.22	1.2	1168.12	2	14563	4	PEO-Biotin; 13C(6) 15N(2) Silac label
L2	4	13	sp|P08238|HS90B_HUMAN	R.VFIMDSC(+414.19)DELIPEYLNFIR.G	75.31	2740.32	1	1371.17	2	18812	2	PEO-Biotin; 13C(6) 15N(4) Silac label
H1	95	46	sp|P78371|TCPB_HUMAN	R.SLHDALC(+414.19)VLAQTVK.D	75.28	1911	1.1	956.506	2	15472	2	PEO-Biotin
L1	19	26	B4DNK4|B4DNK4_HUMAN	R.AEGSDVANAVLDGADC(+414.19)IMLSGETAK.G	75.26	2858.32	-0.3	1430.17	2	16058	1	PEO-Biotin; 13C(6) 15N(2) Silac label
H2	24	72	sp|Q9BQE3|TBA1C_HUMAN	R.AVC(+414.19)MLSNTTAVAEAWAR.L	75.22	2217.06	0.9	1109.54	2	14469	1	PEO-Biotin; 13C(6) 15N(4) Silac label
H1	334	1237	sp|Q9UQE7|SMC3_HUMAN	K.C(+414.19)DPAPFYLFDEIDQALDAQHR(+10.01).K	75.18	2887.32	-2.8	963.444	3	20520	1	PEO-Biotin; 13C(6) 15N(4) Silac label
H1	8	281	A0A087WVQ9|A0A087WVQ9_HUMAN	K.SGDAAIVDM(+15.99)VPGKPMC(+414.19)VESFSDYPPLGR.F	75.18	3367.56	-0.2	1123.53	3	14868	3	Oxidation (M); PEO-Biotin
H1	487	1858	sp|P48047|ATPO_HUMAN	R.GEVPC(+414.19)TVTSASPLEEATLSELK.T	75.17	2674.31	0.1	1338.16	2	15390	2	PEO-Biotin
L1	33	617	M0R0F0|M0R0F0_HUMAN	K.TIAEC(+414.19)LADELINAAK.G	75.16	1996.01	-0.1	999.012	2	17107	5	PEO-Biotin; 13C(6) 15N(2) Silac label
H1	123	36	sp|O43707|ACTN4_HUMAN	K.AC(+414.19)LISLGYDVENDR.Q	75.12	1980.93	0.2	991.472	2	14916	1	PEO-Biotin
H1	130	6839	sp|P68431|H31_HUMAN	R.FQSSAVM(+15.99)ALQEAC(+414.19)EAYLVGLFEDTNLC(+414.19)AIHAK.R	75.02	4316.03	0.6	1439.69	3	21059	5	Oxidation (M); PEO-Biotin
L2	2	10	sp|P13639|EF2_HUMAN	R.C(+414.19)ELLYEGPPDDEAAMGIK.S	75	2372.08	-0.5	1187.05	2	12777	2	PEO-Biotin; 13C(6) 15N(2) Silac label
H1	19	103	sp|P60174|TPIS_HUMAN	R.IIYGGSVTGATC(+414.19)K.E	74.97	1682.84	0.9	842.427	2	9890	3	PEO-Biotin
H2	189	879	sp|Q01813|PFKAP_HUMAN	R.GITNLC(+414.19)VIGGDGSLTGANLFR.K	74.97	2491.26	0.4	1246.64	2	15576	1	PEO-Biotin
L1	45	59	sp|P40926|MDHM_HUMAN	K.SQETEC(+414.19)TYFSTPLLLGK.K	74.94	2338.13	0.9	1170.07	2	14488	3	PEO-Biotin; 13C(6) 15N(2) Silac label
H1	70	370	H0YEN5|H0YEN5_HUMAN	K.LLMMAGIDDC(+414.19)YTSAR(+10.01).G	74.92	2082.95	-0.3	1042.48	2	14854	1	PEO-Biotin; 13C(6) 15N(4) Silac label
H1	146	38	sp|P09874|PARP1_HUMAN	K.SDAYYC(+414.19)TGDVTAWTK.C	74.91	2093.91	-0.3	1047.96	2	13115	1	PEO-Biotin
H1	9	7	sp|Q00610|CLH1_HUMAN	R.GQC(+414.19)DLELINVC(+414.19)NENSLFK.S	74.9	2866.34	-0.7	956.452	3	16896	2	PEO-Biotin
H1	667	5880	sp|Q9BS26|ERP44_HUMAN	R.VDC(+414.19)DQHSDIAQR.Y	74.9	1799.79	-0.2	900.904	2	5404	2	PEO-Biotin
L2	261	3416	sp|P08574|CY1_HUMAN	R.HGGEDYVFSLLTGYC(+414.19)EPPTGVSLR.E	74.89	3020.43	1.6	1007.82	3	16570	1	PEO-Biotin; 13C(6) 15N(4) Silac label
L2	520	171695	D6RD47|D6RD47_HUMAN	K.ITAFVPNDGC(+414.19)LNFIEENDEVLVAGFGR.K	74.88	3352.61	0.6	1118.54	3	17897	1	PEO-Biotin
H1	112	359	sp|P40925|MDHC_HUMAN	K.VIVVGNPANTNC(+414.19)LTASK.S	74.87	2114.09	0.2	705.703	3	11600	3	PEO-Biotin
H2	779	58100	A8MYZ9|A8MYZ9_HUMAN	R.DLC(+414.19)FSPGLMEASHVVNDVNEAVQLVFR.K	74.85	3402.64	2	1135.22	3	19368	1	PEO-Biotin
L2	14	307	G3V1A4|G3V1A4_HUMAN	K.HELQANC(+414.19)YEEVK.D	74.79	1883.86	0.8	942.94	2	6855	1	PEO-Biotin; 13C(6) 15N(2) Silac label
H2	570	1591	sp|Q9Y6M1|IF2B2_HUMAN	K.ENSGAAEKPVTIHATPEGTSEAC(+414.19)R.M	74.78	2868.34	-0.9	957.119	3	5996	2	PEO-Biotin
H1	168	180	sp|P43243|MATR3_HUMAN	R.EDAMAMVDHC(+414.19)LK.K	74.76	1775.77	-0.8	888.892	2	13001	2	PEO-Biotin
H1	895	18946	H0Y711|H0Y711_HUMAN	R.AHAAQVTC(+414.19)VAASPHK.D	74.73	1903.94	0	635.654	3	5678	1	PEO-Biotin
L1	151	58	F5GWF6|F5GWF6_HUMAN	R.SLHDALC(+414.19)VLAQTVK.D	74.73	1919.01	0.9	960.513	2	14431	2	PEO-Biotin; 13C(6) 15N(2) Silac label
H1	427	3363	sp|P67775|PP2AA_HUMAN	R.C(+414.19)GNQAAIMELDDTLK.Y	74.68	2034.94	0.2	1018.48	2	14215	1	PEO-Biotin
H1	99	1313	M0R117|M0R117_HUMAN	R.DLTTAGAVTQC(+414.19)YR.D	74.67	1811.85	1.1	906.936	2	10821	2	PEO-Biotin
H1	223	1567	E7ESE0|E7ESE0_HUMAN	R.MRPGVAC(+414.19)SVSQAQK.D	74.67	1874.92	0.2	938.466	2	6950	3	PEO-Biotin
H1	221	496	sp|P00492|HPRT_HUMAN	K.SYC(+414.19)NDQSTGDIK(+8.01).V	74.65	1751.76	-0.6	876.886	2	7082	1	PEO-Biotin; 13C(6) 15N(2) Silac label
H1	264	797	sp|O00567|NOP56_HUMAN	R.IDC(+414.19)FSEVPTSVFGEK.L	74.63	2070.96	0.3	1036.49	2	15116	1	PEO-Biotin
H2	137	1201	C9JRL4|C9JRL4_HUMAN	M.MGVLDGVLMELQDC(+414.19)ALPLLK.D	74.63	2571.32	2.3	858.115	3	19350	1	PEO-Biotin
L2	45	426	X6RJP6|X6RJP6_HUMAN	K.DGTVLC(+414.19)ELINALYPEGQAPVK.K	74.61	2651.34	2	884.79	3	18985	3	PEO-Biotin; 13C(6) 15N(2) Silac label
H1	44	384	F8VZ49|F8VZ49_HUMAN	K.YHTVN(+.98)GHNC(+414.19)EVR(+10.01).K	74.59	1852.82	-0.5	927.418	2	5574	4	Deamidation (NQ); PEO-Biotin; 13C(6) 15N(4) Silac label
H1	330	3081	H0YN73|H0YN73_HUMAN	R.VC(+414.19)EEIAIIPSK.K	74.57	1614.84	0.1	808.425	2	12758	2	PEO-Biotin
H2	78	392	sp|P49411|EFTU_HUMAN	K.GEETPVIVGSALC(+414.19)ALEGR.D	74.55	2224.11	1.3	1113.06	2	15627	2	PEO-Biotin; 13C(6) 15N(4) Silac label
H2	140	425	sp|O43175|SERA_HUMAN	R.C(+414.19)GEEIAVQFVDMVK.G	74.55	1980.94	-1.2	991.474	2	15479	2	PEO-Biotin
H2	348	18929	sp|P31949|S10AB_HUMAN	R.C(+414.19)IESLIAVFQK.Y	74.55	1671.88	-0.3	836.948	2	15874	2	PEO-Biotin; 13C(6) 15N(2) Silac label
H1	19	103	sp|P60174|TPIS_HUMAN	R.IIYGGSVTGATC(+414.19)K(+8.01).E	74.52	1690.85	0.7	846.433	2	9857	2	PEO-Biotin; 13C(6) 15N(2) Silac label
L2	9	7	sp|Q00610|CLH1_HUMAN	R.LPVVIGGLLDVDC(+414.19)SEDVIK.N	74.51	2405.27	3.4	1203.65	2	16639	2	PEO-Biotin; 13C(6) 15N(2) Silac label
H1	202	367	sp|P53621|COPA_HUMAN	K.VQVPNC(+414.19)DEIFYAGTGNLLLR.D	74.5	2635.31	1	1318.67	2	17392	2	PEO-Biotin
H1	3	23	sp|P63261|ACTG_HUMAN	M.E(+42.01)EEIAALVIDNGSGMC(+414.19)K.A	74.5	2234.03	0.5	1118.02	2	18443	9	Acetylation (N-term); PEO-Biotin
H2	58	59	sp|P40926|MDHM_HUMAN	K.GC(+414.19)DVVVIPAGVPR.K	74.4	1704.89	-0.1	853.454	2	11795	1	PEO-Biotin; 13C(6) 15N(4) Silac label
H1	254	43071	E9PCX2|E9PCX2_HUMAN	K.YKPAVNQIEC(+414.19)HPYLTQEK.L	74.38	2574.26	0.7	859.095	3	10020	2	PEO-Biotin
H1	61	268	sp|P26639|SYTC_HUMAN	K.FMADIDLDPGC(+414.19)TLNK.K	74.37	2065.95	0	1033.98	2	14689	1	PEO-Biotin
H2	161	438	Q5STU3|Q5STU3_HUMAN	R.C(+414.19)IALAQLLVEQNFPAIAIHR.G	74.35	2643.43	0.4	882.15	3	17514	1	PEO-Biotin; 13C(6) 15N(4) Silac label
H1	6	1	Q5HY54|Q5HY54_HUMAN	K.IVGPSGAAVPC(+414.19)K.V	74.31	1511.78	1.1	756.9	2	8928	2	PEO-Biotin
L2	666	20164	sp|Q9Y4E8|UBP15_HUMAN	K.IGNILDLC(+414.19)TALSALSGIPADK.M	74.28	2506.33	-1.3	1254.17	2	18861	1	PEO-Biotin; 13C(6) 15N(2) Silac label
H1	590	535	E7EVY3|E7EVY3_HUMAN	K.AAAPAPVSEAVC(+414.19)R.T	74.25	1654.82	0.6	828.416	2	9260	1	PEO-Biotin
H1	225	1102	D3YTB1|D3YTB1_HUMAN	K.SYC(+414.19)AEIAHNVSSK(+8.01).N	74.21	1829.85	0.3	610.958	3	9211	2	PEO-Biotin; 13C(6) 15N(2) Silac label
H1	463	2103	K7EPL2|K7EPL2_HUMAN	R.MC(+414.19)LAADVPLIESGTAGYLGQVTTIK.K	74.17	2964.5	1.8	989.176	3	18706	1	PEO-Biotin
H2	63	119	sp|P31948|STIP1_HUMAN	K.ALSVGNIDDALQC(+414.19)YSEAIK.L	74.16	2431.19	0.5	1216.6	2	15648	3	PEO-Biotin; 13C(6) 15N(2) Silac label
H2	84	179	sp|P13010|XRCC5_HUMAN	K.HNYEC(+414.19)LVYVQLPFMEDLR.Q	74.1	2692.27	-0.7	898.431	3	17142	2	PEO-Biotin; 13C(6) 15N(4) Silac label
H1	214	258	sp|P50395|GDIB_HUMAN	R.TDDYLDQPC(+414.19)YETINR.I	74.06	2258.98	-1.4	1130.5	2	12184	2	PEO-Biotin
H1	72	392	sp|P49411|EFTU_HUMAN	R.HYAHTDC(+414.19)PGHADYVK(+8.01).N	74.05	2134.94	0.8	712.656	3	5481	2	PEO-Biotin; 13C(6) 15N(2) Silac label
H2	307	662	sp|P21796|VDAC1_HUMAN	R.EHINLGC(+414.19)DMDFDIAGPSIR.G	74.04	2526.16	-2.9	843.058	3	13681	1	PEO-Biotin; 13C(6) 15N(4) Silac label
H1	35	109	sp|Q16658|FSCN1_HUMAN	K.VGKDELFALEQSC(+414.19)AQVVLQAANER.N	74.02	3031.51	0.2	1011.51	3	16958	1	PEO-Biotin
H1	3	23	sp|P63261|ACTG_HUMAN	M.E(+42.01)EEIAALVIDN(+.98)GSGMC(+414.19)K.A	74.01	2235.01	1	1118.51	2	18836	1	Acetylation (N-term); Deamidation (NQ); PEO-Biotin
H1	50	1694	sp|P35268|RL22_HUMAN	K.FTLDC(+414.19)THPVEDGIMDAANFEQFLQER(+10.01).I	73.97	3449.56	-0.6	1150.86	3	19727	2	PEO-Biotin; 13C(6) 15N(4) Silac label
H1	379	5268	sp|Q53EL6|PDCD4_HUMAN	K.LLSDLC(+414.19)GTVMSTTDVEK.S	73.97	2225.06	0.7	1113.54	2	14318	1	PEO-Biotin
H2	4	13	sp|P08238|HS90B_HUMAN	R.GFEVVYMTEPIDEYC(+414.19)VQQLK.E	73.96	2812.33	1.2	1407.17	2	15279	4	PEO-Biotin; 13C(6) 15N(2) Silac label
H1	76	425	sp|O43175|SERA_HUMAN	R.C(+414.19)GEEIAVQFVDMVK.G	73.94	1980.94	0.5	991.476	2	17047	2	PEO-Biotin
H2	25	384	F8VZ49|F8VZ49_HUMAN	K.YHTVNGHNC(+414.19)EVR.K	73.93	1851.84	-0.3	926.926	2	4317	4	PEO-Biotin; 13C(6) 15N(4) Silac label
L2	31	39	sp|P10809|CH60_HUMAN	K.C(+414.19)EFQDAYVLLSEK.K	73.85	1965.93	0	983.973	2	14341	5	PEO-Biotin; 13C(6) 15N(2) Silac label
H1	242	1141	F8VQY6|F8VQY6_HUMAN	K.C(+414.19)FIVGADNVGSK.Q	73.83	1622.78	0.7	812.398	2	12209	2	PEO-Biotin
H2	253	2806	Q5T8U2|Q5T8U2_HUMAN	K.TC(+414.19)TTVAFTQVNSEDK.G	73.83	2064.96	0.2	1033.49	2	9189	1	PEO-Biotin; 13C(6) 15N(2) Silac label
H1	14	426	X6RJP6|X6RJP6_HUMAN	K.DGTVLC(+414.19)ELINALYPEGQAPVKK.I	73.82	2771.42	-1	924.814	3	19743	5	PEO-Biotin
H1	567	185575	Q5T852|Q5T852_HUMAN	K.LGC(+414.19)DLDMFLDLDETR.N	73.82	2168.98	-0.4	1085.5	2	18072	1	PEO-Biotin
H1	115	256	sp|P12004|PCNA_HUMAN	K.LMDLDVEQLGIPEQEYSC(+414.19)VVK.M	73.79	2821.36	-0.1	941.46	3	16976	3	PEO-Biotin
L1	373	71809	sp|P82933|RT09_HUMAN	K.HDVTC(+414.19)TVSGGGR.S	73.75	1611.74	-0.6	806.875	2	4526	1	PEO-Biotin; 13C(6) 15N(4) Silac label
H1	319	3590	E9PPH5|E9PPH5_HUMAN	K.SLDLFNC(+414.19)EITNLEDYR.E	73.74	2358.09	-0.1	1180.05	2	17602	3	PEO-Biotin
H2	152	1296	sp|P10768|ESTD_HUMAN	K.VFEHDSVELNC(+414.19)K.M	73.74	1832.84	0.7	917.43	2	8083	2	PEO-Biotin
L1	2	10	sp|P13639|EF2_HUMAN	K.IWC(+414.19)FGPDGTGPNILTDITK.G	73.72	2469.22	1.2	1235.62	2	16606	4	PEO-Biotin; 13C(6) 15N(2) Silac label
L1	298	1574	sp|P62753|RS6_HUMAN	R.GC(+414.19)IVDANLSVLNLVIVK.K	73.72	2191.22	1	1096.62	2	17546	1	PEO-Biotin; 13C(6) 15N(2) Silac label
H1	376	9997	A0A0A0MSX9|A0A0A0MSX9_HUMAN	K.MGITEYNNQC(+414.19)R.A	73.7	1741.76	-0.2	871.886	2	9327	1	PEO-Biotin
H1	376	9996	J3KR24|J3KR24_HUMAN	MGITEYNNQC(+414.19)R.A	73.7	1741.76	-0.2	871.886	2	9327	1	PEO-Biotin
H2	100	78	J3KTM9|J3KTM9_HUMAN	R.ESC(+414.19)LEAYTGIVQGLK.G	73.66	2032.01	0.8	1017.01	2	14199	2	PEO-Biotin; 13C(6) 15N(2) Silac label
L1	2	10	sp|P13639|EF2_HUMAN	R.YVEPIEDVPC(+414.19)GNIVGLVGVDQFLVK.T	73.64	3123.61	2.5	1562.82	2	17802	6	PEO-Biotin; 13C(6) 15N(2) Silac label
H1	662	251042	E7EUB5|E7EUB5_HUMAN	R.GC(+414.19)SHPGGSADGPAK.K	73.6	1653.72	1	827.87	2	3627	2	PEO-Biotin
H2	10	7	sp|Q00610|CLH1_HUMAN	K.VIQC(+414.19)FAETGQVQK.I	73.59	1871.94	0.5	936.976	2	9055	2	PEO-Biotin; 13C(6) 15N(2) Silac label
H1	156	78	J3KTM9|J3KTM9_HUMAN	R.ESC(+414.19)LEAYTGIVQGLK.G	73.57	2024	-0.1	1013.01	2	15657	3	PEO-Biotin
H1	389	3122	sp|Q9Y265|RUVB1_HUMAN	K.VPFC(+414.19)PMVGSEVYSTEIK.K	73.56	2299.09	0.7	1150.55	2	15053	1	PEO-Biotin
H1	339	1219	sp|Q96QK1|VPS35_HUMAN	R.AC(+414.19)AELHQNVNVK.N	73.55	1738.85	1.5	580.625	3	7157	1	PEO-Biotin
H1	661	3552	J3QKR0|J3QKR0_HUMAN	R.YATDTFAGLC(+414.19)HQLTNALVER.K	73.55	2636.27	1.5	879.766	3	16883	1	PEO-Biotin
H2	23	42	sp|P06733|ENOA_HUMAN	K.VNQIGSVTESLQAC(+414.19)K.L	73.54	1998	-0.1	1000.01	2	10378	3	PEO-Biotin; 13C(6) 15N(2) Silac label
H1	669	42901	sp|P48637|GSHB_HUMAN	K.C(+414.19)PDIATQLAGTK.K	73.52	1630.81	-0.4	816.41	2	11516	1	PEO-Biotin
H1	660	171695	D6RD47|D6RD47_HUMAN	K.ITAFVPNDGC(+414.19)LNFIEENDEVLVAGFGR.K	73.49	3352.61	-0.2	1118.54	3	19562	2	PEO-Biotin
H1	110	690	sp|Q08J23|NSUN2_HUMAN	R.MVYSTC(+414.19)SLNPIEDEAVIASLLEK(+8.01).S	73.49	2946.45	-2.2	1474.23	2	20521	1	PEO-Biotin; 13C(6) 15N(2) Silac label
H1	71	20	sp|P22314|UBA1_HUMAN	K.YFLVGAGAIGC(+414.19)ELLK(+8.01).N	73.44	1975.04	0.7	988.528	2	17495	1	PEO-Biotin; 13C(6) 15N(2) Silac label
H2	316	1698	C9JD32|C9JD32_HUMAN	R.ISLGLPVGAVINC(+414.19)ADNTGAK.N	73.44	2334.22	1.2	1168.12	2	14503	2	PEO-Biotin; 13C(6) 15N(2) Silac label
H2	2	10	sp|P13639|EF2_HUMAN	R.TFC(+414.19)QLILDPIFK.V	73.44	1858.98	-0.1	930.498	2	17148	6	PEO-Biotin; 13C(6) 15N(2) Silac label
H1	289	134583	sp|Q12769|NU160_HUMAN	R.NHDGEC(+414.19)TAAPTNR.Q	73.41	1798.77	-0.2	900.393	2	4354	2	PEO-Biotin
L1	380	1737	sp|P61081|UBC12_HUMAN	K.TC(+414.19)DISFSDPDDLLNFK.L	73.4	2251.03	-1.5	1126.52	2	15341	1	PEO-Biotin; 13C(6) 15N(2) Silac label
L1	385	6076	sp|Q7Z434|MAVS_HUMAN	R.GC(+414.19)ELVDLADEVASVYQSYQPR.T	73.39	2755.28	-0.7	919.434	3	19295	1	PEO-Biotin
H1	511	2646	Q5JSD2|Q5JSD2_HUMAN	K.WC(+414.19)EYGLTFTEK.W	73.37	1789.81	0.5	895.91	2	14229	1	PEO-Biotin
H1	327	785	sp|Q15181|IPYR_HUMAN	K.GISC(+414.19)MNTTLSESPFK.C	73.36	2027.94	0.5	1014.98	2	13855	1	PEO-Biotin
H2	3	14	sp|P07900|HS90A_HUMAN	K.HGLEVIYMIEPIDEYC(+414.19)VQQLK.E	73.36	2941.45	-0.3	981.491	3	16158	2	PEO-Biotin; 13C(6) 15N(2) Silac label
H1	242	1141	F8VQY6|F8VQY6_HUMAN	K.C(+414.19)FIVGADNVGSK(+8.01).Q	73.35	1630.79	0.3	816.404	2	12137	1	PEO-Biotin; 13C(6) 15N(2) Silac label
H1	239	789	sp|P22234|PUR6_HUMAN	R.VVVLMGSTSDLGHC(+414.19)EK.I	73.34	2088.01	0.7	697.01	3	11725	2	PEO-Biotin
H1	242	1141	F8VQY6|F8VQY6_HUMAN	R.AGAIAPC(+414.19)EVTVPAQNTGLGPEK(+8.01).T	73.32	2544.28	1.2	1273.15	2	12269	1	PEO-Biotin; 13C(6) 15N(2) Silac label
H2	58	59	sp|P40926|MDHM_HUMAN	K.SQETEC(+414.19)TYFSTPLLLGK.K	73.31	2338.13	0.4	1170.07	2	14447	2	PEO-Biotin; 13C(6) 15N(2) Silac label
H1	8	281	A0A087WVQ9|A0A087WVQ9_HUMAN	K.SGDAAIVDMVPGKPM(+15.99)C(+414.19)VESFSDYPPLGR.F	73.3	3367.56	0.8	1123.53	3	15186	1	Oxidation (M); PEO-Biotin
H1	10	143	sp|P68366|TBA4A_HUMAN	R.SIQFVDWC(+414.19)PTGFK.V	73.3	1940.92	-0.1	971.465	2	16430	9	PEO-Biotin
H2	313	999	sp|Q96AE4|FUBP1_HUMAN	R.SC(+414.19)MLTGTPESVQSAK.R	73.3	1959.92	0.5	980.968	2	9109	1	PEO-Biotin; 13C(6) 15N(2) Silac label
L1	2	10	sp|P13639|EF2_HUMAN	R.C(+414.19)ELLYEGPPDDEAAMGIK.S	73.25	2372.08	1.6	1187.05	2	12661	3	PEO-Biotin; 13C(6) 15N(2) Silac label
H1	288	1321	sp|P02765|FETUA_HUMAN	K.C(+414.19)DSSPDSAEDVRK.V	73.19	1821.79	-0.3	911.901	2	4784	2	PEO-Biotin
L2	8	94	V9GZ37|V9GZ37_HUMAN	K.C(+414.19)QEVISWLDANTLAEKDEFEHK.R	73.18	3034.44	-0.8	759.616	4	14484	3	PEO-Biotin; 13C(6) 15N(2) Silac label
H1	40	90	sp|P55060|XPO2_HUMAN	K.SQIC(+414.19)DNAALYAQK.Y	73.16	1837.87	0	919.942	2	10027	1	PEO-Biotin
H1	249	1371	A6NJA2|A6NJA2_HUMAN	K.C(+414.19)TESEEEEVTK(+8.01).G	73.15	1704.73	-0.7	853.372	2	6067	1	PEO-Biotin; 13C(6) 15N(2) Silac label
H2	423	837	K4DI93|K4DI93_HUMAN	K.YNLEELYQAVENLC(+414.19)SYK.I	73.15	2492.16	1.2	1247.09	2	18268	2	PEO-Biotin
H2	90	16	sp|P49327|FAS_HUMAN	R.MASC(+414.19)LEVLDLFLNQPHMVLSSFVLAEK.A	73.14	3447.73	-1.8	1150.25	3	19322	1	PEO-Biotin
H2	103	58	F5GWF6|F5GWF6_HUMAN	R.SLHDALC(+414.19)VLAQTVK.D	73.14	1919.01	2	960.514	2	14256	2	PEO-Biotin; 13C(6) 15N(2) Silac label
H2	781	1310	E7EQ12|E7EQ12_HUMAN	K.AAAPAPVSEAVC(+414.19)R.T	73.13	1654.82	0.4	828.416	2	7730	1	PEO-Biotin
H2	5	21	sp|P78527|PRKDC_HUMAN	K.DFSAFINLVEFC(+414.19)R.E	73.12	1983.95	-0.4	992.98	2	18220	1	PEO-Biotin; 13C(6) 15N(4) Silac label
H2	1	11	sp|P07437|TBB5_HUMAN	K.LTTPTYGDLNHLVSATMSGVTTC(+414.19)LR.F	73.12	3074.51	0.8	1025.85	3	17058	4	PEO-Biotin; 13C(6) 15N(4) Silac label
L1	12	107	sp|P00338|LDHA_HUMAN	K.GLYGIKDDVFLSVPC(+414.19)ILGQN(+.98)GISDLVK.V	73.04	3277.7	2.1	1093.58	3	18416	2	PEO-Biotin; Deamidation (NQ)
H1	115	256	sp|P12004|PCNA_HUMAN	K.LMDLDVEQLGIPEQEYSC(+414.19)VVK(+8.01).M	73.03	2829.37	2.3	1415.7	2	16939	2	PEO-Biotin; 13C(6) 15N(2) Silac label
H2	345	151029	sp|Q9P1F3|ABRAL_HUMAN	K.C(+414.19)ANLFEALVGTLK.A	73	1799.94	0.3	900.978	2	18295	2	PEO-Biotin; 13C(6) 15N(2) Silac label
H2	150	169	sp|P49321|NASP_HUMAN	K.SVSGTDVQEEC(+414.19)R.E	72.99	1732.76	0.3	867.389	2	5377	1	PEO-Biotin; 13C(6) 15N(4) Silac label
H1	16	42	sp|P06733|ENOA_HUMAN	K.VNQIGSVTESLQAC(+414.19)K(+8.01).L	72.98	1998	0.3	1000.01	2	11898	2	PEO-Biotin; 13C(6) 15N(2) Silac label
H2	74	390	sp|Q01518|CAP1_HUMAN	R.ALLVTASQC(+414.19)QQPAENK.L	72.98	2114.05	-0.2	1058.03	2	8546	2	PEO-Biotin
H2	41	321	sp|P60981|DEST_HUMAN	K.HEC(+414.19)QANGPEDLNR.A	72.96	1905.83	0.8	636.286	3	5133	2	PEO-Biotin; 13C(6) 15N(4) Silac label
H2	317	258	sp|P50395|GDIB_HUMAN	R.TDDYLDQPC(+414.19)YETINR.I	72.96	2258.98	-0.1	1130.5	2	10574	1	PEO-Biotin
H2	149	1704	E5RI99|E5RI99_HUMAN	R.VC(+414.19)TLAIIDPGDSDIIR.S	72.96	2124.08	-0.2	1063.05	2	14313	2	PEO-Biotin; 13C(6) 15N(4) Silac label
H2	80	319	sp|P42704|LPPRC_HUMAN	R.C(+414.19)VANNQVETLEK.L	72.95	1760.84	1.4	881.43	2	7674	1	PEO-Biotin
H1	663	2754	D6REK3|D6REK3_HUMAN	K.SC(+414.19)EVLFNPFDDIIPR.E	72.88	2178.05	-0.5	1090.03	2	19025	1	PEO-Biotin
H1	7	14	sp|P07900|HS90A_HUMAN	K.C(+414.19)LELFTELAEDKENYK.K	72.86	2358.11	-0.8	787.044	3	15607	2	PEO-Biotin
L2	143	1704	E5RI99|E5RI99_HUMAN	R.VC(+414.19)TLAIIDPGDSDIIR.S	72.86	2124.08	0.9	1063.05	2	14469	3	PEO-Biotin; 13C(6) 15N(4) Silac label
H1	12	107	sp|P00338|LDHA_HUMAN	K.DDVFLSVPC(+414.19)ILGQNGISDLVK.V	72.84	2645.34	-0.4	882.788	3	19686	3	PEO-Biotin
L2	521	37871	C9J0F2|C9J0F2_HUMAN	K.ALDVGSGSGILTAC(+414.19)FAR.M	72.84	2061.03	1.6	1031.52	2	13823	1	PEO-Biotin; 13C(6) 15N(4) Silac label
H2	116	6041	sp|P22102|PUR2_HUMAN	K.AFTKPEEAC(+414.19)SFILSADFPALVVK.A	72.79	2896.48	-0.2	966.499	3	16591	1	PEO-Biotin
H2	309	788	E9PBS1|E9PBS1_HUMAN	K.ITSC(+414.19)IFQLLQEAGIK.T	72.79	2085.11	-0.2	1043.56	2	18086	1	PEO-Biotin; 13C(6) 15N(2) Silac label
H2	6	23	sp|P63261|ACTG_HUMAN	M.E(+42.01)EEIAALVIDNGSGMC(+414.19)K.A	72.79	2242.04	0.7	1122.03	2	16564	3	Acetylation (N-term); PEO-Biotin; 13C(6) 15N(2) Silac label
L2	66	119	sp|P31948|STIP1_HUMAN	K.ALSVGNIDDALQC(+414.19)YSEAIK.L	72.77	2431.19	1.1	1216.6	2	15783	2	PEO-Biotin; 13C(6) 15N(2) Silac label
H1	156	78	J3KTM9|J3KTM9_HUMAN	R.ESC(+414.19)LEAYTGIVQGLK(+8.01).G	72.76	2032.01	1	1017.01	2	15671	3	PEO-Biotin; 13C(6) 15N(2) Silac label
H1	25	12	sp|P13797|PLST_HUMAN	K.VDLNSN(+.98)GFIC(+414.19)DYELHELFK.E	72.75	2670.23	-0.5	891.085	3	17214	3	Deamidation (NQ); PEO-Biotin
H2	25	384	F8VZ49|F8VZ49_HUMAN	K.YHTVN(+.98)GHNC(+414.19)EVR.K	72.74	1852.82	-0.4	927.418	2	4699	4	Deamidation (NQ); PEO-Biotin; 13C(6) 15N(4) Silac label
H2	18	207	sp|P62937|PPIA_HUMAN	R.IIPGFMC(+414.19)QGGDFTR.H	72.73	1964.92	-0.1	983.466	2	12892	5	PEO-Biotin; 13C(6) 15N(4) Silac label
L1	11	307	G3V1A4|G3V1A4_HUMAN	K.HELQANC(+414.19)YEEVK.D	72.72	1883.86	0	942.939	2	6535	1	PEO-Biotin; 13C(6) 15N(2) Silac label
L1	3	14	sp|P07900|HS90A_HUMAN	R.VFIM(+15.99)DNC(+414.19)EELIPEYLNFIR.G	72.72	2797.34	2.7	1399.68	2	17919	7	Oxidation (M); PEO-Biotin; 13C(6) 15N(4) Silac label
H1	32	10168	sp|P62633|CNBP_HUMAN	R.C(+414.19)GETGHVAINC(+414.19)SK.T	72.69	2145.97	-0.1	716.33	3	9268	2	PEO-Biotin
H1	97	397	sp|P51991|ROA3_HUMAN	K.YHTINGHNC(+414.19)EVK(+8.01).K	72.64	1835.85	1.8	612.96	3	5557	1	PEO-Biotin; 13C(6) 15N(2) Silac label
L1	279	3590	E9PPH5|E9PPH5_HUMAN	K.SLDLFNC(+414.19)EITNLEDYR.E	72.61	2368.1	1.1	1185.06	2	15982	2	PEO-Biotin; 13C(6) 15N(4) Silac label
L1	114	1704	E5RI99|E5RI99_HUMAN	K.TGVHHYSGNNIELGTAC(+414.19)GK.Y	72.6	2379.12	-0.1	794.047	3	6710	2	PEO-Biotin; 13C(6) 15N(2) Silac label
L2	23	617	M0R0F0|M0R0F0_HUMAN	K.TIAEC(+414.19)LADELINAAK.G	72.6	1996.01	-0.1	999.012	2	17216	7	PEO-Biotin; 13C(6) 15N(2) Silac label
L1	300	43030	Q5JX53|Q5JX53_HUMAN	K.SDPLC(+414.19)VLLQDVGGGSWAELGR.T	72.59	2595.27	-1.7	1298.64	2	19331	1	PEO-Biotin; 13C(6) 15N(4) Silac label
H1	2	10	sp|P13639|EF2_HUMAN	K.IWC(+414.19)FGPDGTGPNILTDITK(+8.01).G	72.58	2469.22	1.1	1235.62	2	18322	3	PEO-Biotin; 13C(6) 15N(2) Silac label
L1	196	445	sp|P05455|LA_HUMAN	K.FSGDLDDQTC(+414.19)R.E	72.58	1669.71	-0.3	835.861	2	7215	1	PEO-Biotin
H1	83	59	sp|P40926|MDHM_HUMAN	K.GC(+414.19)DVVVIPAGVPR.K	72.56	1694.88	0.4	848.45	2	13500	2	PEO-Biotin
L2	143	1704	E5RI99|E5RI99_HUMAN	K.TGVHHYSGNNIELGTAC(+414.19)GK.Y	72.56	2371.11	0.4	791.376	3	7072	1	PEO-Biotin
L2	240	61	sp|P12277|KCRB_HUMAN	R.FC(+414.19)TGLTQIETLFK.S	72.54	1921.98	0.4	961.996	2	16741	2	PEO-Biotin; 13C(6) 15N(2) Silac label
L1	2	10	sp|P13639|EF2_HUMAN	R.TFC(+414.19)QLILDPIFK.V	72.53	1858.98	0	930.498	2	17238	5	PEO-Biotin; 13C(6) 15N(2) Silac label
L1	36	384	F8VZ49|F8VZ49_HUMAN	K.YHTVNGHNC(+414.19)EVR.K	72.5	1851.84	-0.5	926.926	2	4471	2	PEO-Biotin; 13C(6) 15N(4) Silac label
H2	463	5984	sp|Q9BQ04|RBM4B_HUMAN	R.TAPGMGDQSGC(+414.19)YR.C	72.47	1755.74	0	878.876	2	6438	1	PEO-Biotin
H2	463	5983	E9PB51|E9PB51_HUMAN	R.TAPGMGDQSGC(+414.19)YR.H	72.47	1755.74	0	878.876	2	6438	1	PEO-Biotin
H2	138	700	F8VU65|F8VU65_HUMAN	K.C(+414.19)FIVGADNVGSK.Q	72.46	1630.79	0.4	816.404	2	10595	2	PEO-Biotin; 13C(6) 15N(2) Silac label
H1	351	2869	sp|Q9NRW3|ABC3C_HUMAN	R.NQVDSETHC(+414.19)HAER.C	72.41	1938.83	-1.2	647.284	3	3961	3	PEO-Biotin
H1	327	785	sp|Q15181|IPYR_HUMAN	K.GISC(+414.19)MNTTLSESPFK(+8.01).C	72.4	2035.95	0.7	1018.98	2	13862	1	PEO-Biotin; 13C(6) 15N(2) Silac label
L1	5	23	sp|P63261|ACTG_HUMAN	M.E(+42.01)EEIAALVIDNGSGMC(+414.19)K.A	72.39	2242.04	0.9	1122.03	2	16664	6	Acetylation (N-term); PEO-Biotin; 13C(6) 15N(2) Silac label
L2	37	12	sp|P13797|PLST_HUMAN	K.VDLNSN(+.98)GFIC(+414.19)DYELHELFK.E	72.37	2678.25	-1.6	893.755	3	15954	2	Deamidation (NQ); PEO-Biotin; 13C(6) 15N(2) Silac label
H1	574	2873	sp|P14649|MYL6B_HUMAN	K.ILYSQC(+414.19)GDVMR.A	72.36	1697.79	0.5	849.905	2	11072	1	PEO-Biotin
L2	8	94	V9GZ37|V9GZ37_HUMAN	K.ELEQVC(+414.19)NPIISGLYQGAGGPGPGGFGAQGPK.G	72.36	3419.67	2.2	1710.85	2	14929	3	PEO-Biotin; 13C(6) 15N(2) Silac label
H1	47	49	sp|Q14315|FLNC_HUMAN	R.VPQTFTVDC(+414.19)SQAGR.A	72.35	1921.9	0.1	961.959	2	10595	1	PEO-Biotin
L1	165	57700	E7ERW8|E7ERW8_HUMAN	K.VGC(+414.19)LQLINALITPAEELDFR.V	72.35	2638.37	3.5	1320.2	2	19278	2	PEO-Biotin; 13C(6) 15N(4) Silac label
H2	372	2019	sp|Q15417|CNN3_HUMAN	K.C(+414.19)ASQAGMTAYGTR.R	72.33	1729.76	0	865.886	2	6581	1	PEO-Biotin
H1	393	5364	sp|P30520|PURA2_HUMAN	R.MC(+414.19)DLVSDFDGFSER(+10.01).F	72.32	2043.86	0.8	1022.94	2	15905	1	PEO-Biotin; 13C(6) 15N(4) Silac label
H2	30	844	sp|P30084|ECHM_HUMAN	K.EMQNLSFQDC(+414.19)YSSK.F	72.3	2092.89	0.6	1047.45	2	10396	1	PEO-Biotin
L2	40	20	sp|P22314|UBA1_HUMAN	K.DNPGVVTC(+414.19)LDEAR.H	72.22	1811.84	0.8	906.929	2	10026	2	PEO-Biotin; 13C(6) 15N(4) Silac label
H1	79	29	E9PKE3|E9PKE3_HUMAN	K.C(+414.19)NEIINWLDK.N	72.21	1660.8	0.5	831.405	2	15524	3	PEO-Biotin
H1	114	1123	sp|P45973|CBX5_HUMAN	K.NLDC(+414.19)PELISEFMK.K	72.2	1951.91	0.9	976.963	2	17031	3	PEO-Biotin
H2	723	6000	H7C2M1|H7C2M1_HUMAN	DAPAPAASQPSGC(+414.19)GK.H	72.2	1769.81	0.7	885.912	2	4401	1	PEO-Biotin
H2	723	6001	C9JNL5|C9JNL5_HUMAN	R.DAPAPAASQPSGC(+414.19)GK.H	72.2	1769.81	0.7	885.912	2	4401	1	PEO-Biotin
H2	667	279	sp|Q02952|AKA12_HUMAN	K.SDEVDEQVAC(+414.19)QEVK.V	72.19	1991.88	-0.3	996.948	2	7219	1	PEO-Biotin
L2	12	207	sp|P62937|PPIA_HUMAN	K.HTGPGILSM(+15.99)ANAGPNTN(+.98)GSQFFIC(+414.19)TAK.T	72.19	3164.47	1.5	1055.83	3	12541	1	Oxidation (M); Deamidation (NQ); PEO-Biotin
H2	294	230	sp|P49915|GUAA_HUMAN	R.EDGVFNISVDNTC(+414.19)SLFR.G	72.18	2329.07	-0.2	1165.54	2	15245	1	PEO-Biotin
H2	261	339	sp|P26038|MOES_HUMAN	K.EGILNDDIYC(+414.19)PPETAVLLASYAVQSK.Y	72.17	3230.6	2	1077.88	3	17694	1	PEO-Biotin; 13C(6) 15N(2) Silac label
H2	780	215291	Q5T2B7|Q5T2B7_HUMAN	R.FSDIYALC(+414.19)VAYPEPLGER.L	72.17	2456.18	-1.2	1229.09	2	15089	1	PEO-Biotin
H1	118	388	A8MUD9|A8MUD9_HUMAN	K.YGIIC(+414.19)MEDLIHEIYTVGK(+8.01).R	72.16	2518.24	1.6	1260.13	2	20282	3	PEO-Biotin; 13C(6) 15N(2) Silac label
H2	64	2322	E9PDE8|E9PDE8_HUMAN	K.C(+414.19)HAEHTPEEEIDHTGAK.T	72.16	2325.02	-0.4	776.015	3	4842	2	PEO-Biotin; 13C(6) 15N(2) Silac label
H1	259	1296	sp|P10768|ESTD_HUMAN	K.VFEHDSVELNC(+414.19)K.M	72.15	1832.84	1	611.956	3	9631	2	PEO-Biotin
H2	13	307	G3V1A4|G3V1A4_HUMAN	K.HELQANC(+414.19)YEEVKDR.C	72.15	2165	0.7	542.258	4	6128	3	PEO-Biotin; 13C(6) 15N(2) Silac label; 13C(6) 15N(4) Silac label
L2	127	625	Q5SZU1|Q5SZU1_HUMAN	K.NAGNC(+414.19)LSPAVIVGLLK.E	72.15	1990.08	-0.2	996.049	2	16771	2	PEO-Biotin; 13C(6) 15N(2) Silac label
H1	2	10	sp|P13639|EF2_HUMAN	R.C(+414.19)LYASVLTAQPR.L	72.14	1734.88	-0.3	868.447	2	13533	3	PEO-Biotin
H1	106	80	sp|P04083|ANXA1_HUMAN	K.MYGISLC(+414.19)QAILDETK(+8.01).G	72.11	2106.03	0	1054.02	2	16865	1	PEO-Biotin; 13C(6) 15N(2) Silac label
H1	296	169	sp|P49321|NASP_HUMAN	K.SVSGTDVQEEC(+414.19)R(+10.01).E	72.09	1732.76	-0.6	867.389	2	6519	1	PEO-Biotin; 13C(6) 15N(4) Silac label
H1	248	3492	sp|Q92973|TNPO1_HUMAN	K.SEC(+414.19)LNNIGDSSPLIR.A	72.06	2030.98	1.2	1016.5	2	13073	1	PEO-Biotin
H1	58	498	sp|O00410|IPO5_HUMAN	R.VAAAESMPLLLEC(+414.19)AR.V	72.06	1986.99	2.2	994.506	2	15335	1	PEO-Biotin
H2	263	504	sp|P31946|1433B_HUMAN	K.IEAELQDIC(+414.19)NDVLELLDK.Y	72.06	2494.24	2.6	1248.13	2	19250	1	PEO-Biotin; 13C(6) 15N(2) Silac label
H1	10	143	sp|P68366|TBA4A_HUMAN	R.SIQFVDWC(+414.19)PTGFK(+8.01).V	72.04	1948.93	-0.2	975.472	2	16176	8	PEO-Biotin; 13C(6) 15N(2) Silac label
H1	196	848	sp|P35998|PRS7_HUMAN	K.AC(+414.19)LIFFDEIDAIGGAR.F	72.02	2124.04	0.4	1063.03	2	19009	3	PEO-Biotin
L2	397	1782	H0YLC2|H0YLC2_HUMAN	R.YLLQYQEPIPC(+414.19)EQLVTALC(+414.19)DIK.Q	72.02	3415.7	0.6	1139.58	3	17732	1	PEO-Biotin; 13C(6) 15N(2) Silac label
L1	54	109	sp|Q16658|FSCN1_HUMAN	K.VGKDELFALEQSC(+414.19)AQVVLQAANER.N	72	3049.53	-1.4	1017.52	3	15525	1	13C(6) 15N(2) Silac label; PEO-Biotin; 13C(6) 15N(4) Silac label
H1	82	6041	sp|P22102|PUR2_HUMAN	R.FGDPEC(+414.19)QVILPLLK.S	71.98	1985.04	1.6	993.527	2	17338	2	PEO-Biotin
H2	120	55	sp|P14625|ENPL_HUMAN	R.LTESPC(+414.19)ALVASQYGWSGNMER.I	71.95	2722.24	-0.4	1362.13	2	13548	1	PEO-Biotin; 13C(6) 15N(4) Silac label
L2	239	1186	H0Y5F5|H0Y5F5_HUMAN	K.ALYDTFSAFGNILSC(+414.19)K.V	71.94	2171.05	0.9	1086.53	2	16822	1	PEO-Biotin; 13C(6) 15N(2) Silac label
H1	11	22	sp|P60709|ACTB_HUMAN	M.D(+42.01)DDIAALVVDNGSGMC(+414.19)K(+8.01).A	71.93	2185.98	0.9	1094	2	16629	2	Acetylation (N-term); PEO-Biotin; 13C(6) 15N(2) Silac label
H2	8	63	sp|P68363|TBA1B_HUMAN	R.SIQFVDWC(+414.19)PTGFK.V	71.92	1948.93	-0.6	975.472	2	14710	7	PEO-Biotin; 13C(6) 15N(2) Silac label
L1	62	836	sp|O75643|U520_HUMAN	R.DILC(+414.19)GAADEVLAVLK.N	71.92	1951.02	0.5	976.52	2	18534	3	PEO-Biotin; 13C(6) 15N(2) Silac label
L2	2	10	sp|P13639|EF2_HUMAN	R.LM(+15.99)EPIYLVEIQC(+414.19)PEQVVGGIYGVLNR.K	71.92	3371.72	1.5	1124.92	3	18862	1	Oxidation (M); PEO-Biotin; 13C(6) 15N(4) Silac label
H1	367	2019	sp|Q15417|CNN3_HUMAN	K.C(+414.19)ASQAGMTAYGTR.R	71.87	1729.76	-0.3	865.886	2	8006	1	PEO-Biotin
L1	236	61	sp|P12277|KCRB_HUMAN	R.FC(+414.19)TGLTQIETLFK.S	71.87	1921.98	0.6	961.996	2	16475	3	PEO-Biotin; 13C(6) 15N(2) Silac label
L1	216	339	sp|P26038|MOES_HUMAN	K.EGILNDDIYC(+414.19)PPETAVLLASYAVQSK.Y	71.83	3222.58	2.8	1075.2	3	17805	2	PEO-Biotin
H1	435	999	sp|Q96AE4|FUBP1_HUMAN	R.C(+414.19)QHAAEIITDLLR(+10.01).S	71.81	1905.97	5.6	953.997	2	15571	1	PEO-Biotin; 13C(6) 15N(4) Silac label
L1	65	392	sp|P49411|EFTU_HUMAN	R.HYAHTDC(+414.19)PGHADYVK.N	71.8	2134.94	-1.3	712.654	3	4827	1	PEO-Biotin; 13C(6) 15N(2) Silac label
L2	293	3592	sp|Q9BTT0|AN32E_HUMAN	K.SLDLFNC(+414.19)EITNLEDYR.E	71.8	2368.1	0.9	1185.06	2	16166	2	PEO-Biotin; 13C(6) 15N(4) Silac label
H1	206	247	sp|Q9NR30|DDX21_HUMAN	K.LGVC(+414.19)FDVPTASVTEIQEK.W	71.76	2349.16	4.6	1175.59	2	15076	2	PEO-Biotin
H1	33	223	sp|P04075|ALDOA_HUMAN	R.VNPC(+414.19)IGGVILFHETLYQK.A	71.75	2444.26	0.8	1223.14	2	15801	3	PEO-Biotin
H1	127	10077	sp|O43776|SYNC_HUMAN	R.LMTDTINEPILLC(+414.19)R.F	71.73	2045.04	0.6	1023.53	2	15093	2	PEO-Biotin
L2	2	10	sp|P13639|EF2_HUMAN	K.IWC(+414.19)FGPDGTGPNILTDITK.G	71.73	2469.22	0.9	1235.62	2	16710	2	PEO-Biotin; 13C(6) 15N(2) Silac label
H1	18	72	sp|Q9BQE3|TBA1C_HUMAN	R.AVC(+414.19)MLSNTTAVAEAWAR(+10.01).L	71.71	2217.06	-2.6	1109.54	2	15865	2	PEO-Biotin; 13C(6) 15N(4) Silac label
H1	383	222	sp|P33993|MCM7_HUMAN	R.C(+414.19)SILAAANPAYGR.Y	71.7	1719.84	3.1	860.932	2	12463	1	PEO-Biotin
H2	525	5364	sp|P30520|PURA2_HUMAN	R.MC(+414.19)DLVSDFDGFSER.F	71.66	2033.85	0.1	1017.93	2	14415	1	PEO-Biotin
H2	59	303	sp|P36578|RL4_HUMAN	R.YAIC(+414.19)SALAASALPALVMSK.G	71.62	2301.2	1.8	1151.61	2	16596	1	PEO-Biotin; 13C(6) 15N(2) Silac label
H1	83	59	sp|P40926|MDHM_HUMAN	K.GC(+414.19)DVVVIPAGVPR(+10.01).K	71.6	1704.89	0.9	853.455	2	13433	1	PEO-Biotin; 13C(6) 15N(4) Silac label
H1	44	384	F8VZ49|F8VZ49_HUMAN	R.SHFEQWGTLTDC(+414.19)VVMR.D	71.59	2322.06	-0.4	775.027	3	14558	1	PEO-Biotin
H2	263	504	sp|P31946|1433B_HUMAN	R.EKIEAELQDIC(+414.19)NDVLELLDK.Y	71.59	2759.39	-7.5	920.798	3	19296	1	13C(6) 15N(2) Silac label; PEO-Biotin
H1	29	162	sp|P49368|TCPG_HUMAN	R.ILQMEEEYIQQLC(+414.19)EDIIQLKPDVVITEK.G	71.58	3773.92	6.3	944.493	4	21069	1	PEO-Biotin
H1	264	797	sp|O00567|NOP56_HUMAN	R.IDC(+414.19)FSEVPTSVFGEK(+8.01).L	71.57	2078.98	0.2	1040.5	2	15131	1	PEO-Biotin; 13C(6) 15N(2) Silac label
H1	318	243	sp|P30041|PRDX6_HUMAN	K.DINAYNC(+414.19)EEPTEK.L	71.56	1938.83	0.1	970.424	2	8873	1	PEO-Biotin
H1	43	838	sp|P13489|RINI_HUMAN	R.ELDLSNNC(+414.19)LGDAGILQLVESVR.Q	71.56	2771.38	3.3	1386.7	2	19939	3	PEO-Biotin
H1	665	57767	J3KS05|J3KS05_HUMAN	K.C(+414.19)PQVVISFYEER(+10.01).L	71.55	1892.9	1.2	947.46	2	14440	1	PEO-Biotin; 13C(6) 15N(4) Silac label
H1	4	13	sp|P08238|HS90B_HUMAN	R.GFEVVYMTEPIDEYC(+414.19)VQQLK.E	71.55	2804.31	1.6	1403.16	2	16908	4	PEO-Biotin
H2	106	36	sp|O43707|ACTN4_HUMAN	K.AC(+414.19)LISLGYDVENDR.Q	71.55	1980.93	-1	991.471	2	13348	1	PEO-Biotin
H1	233	2030	sp|O15067|PUR4_HUMAN	K.FC(+414.19)DNSSAIQGK.E	71.53	1582.71	0.7	792.364	2	7619	1	PEO-Biotin
H1	13	307	G3V1A4|G3V1A4_HUMAN	K.HELQANC(+414.19)YEEVK(+8.01)DR(+10.01).C	71.53	2165	-0.3	722.674	3	7420	2	PEO-Biotin; 13C(6) 15N(2) Silac label; 13C(6) 15N(4) Silac label
H2	20	103	sp|P60174|TPIS_HUMAN	K.VPADTEVVC(+414.19)APPTAYIDFAR.Q	71.53	2558.24	0.8	1280.13	2	13968	4	PEO-Biotin; 13C(6) 15N(4) Silac label
L2	243	797	sp|O00567|NOP56_HUMAN	R.IDC(+414.19)FSEVPTSVFGEK.L	71.53	2078.98	0.4	1040.5	2	13708	1	PEO-Biotin; 13C(6) 15N(2) Silac label
H1	63	16	sp|P49327|FAS_HUMAN	K.ADEASELAC(+414.19)PTPK.E	71.5	1744.8	-0.6	873.407	2	9216	1	PEO-Biotin
L1	11	307	G3V1A4|G3V1A4_HUMAN	K.HELQANC(+414.19)YEEVKDR.C	71.5	2165	0.1	722.674	3	6025	2	PEO-Biotin; 13C(6) 15N(2) Silac label; 13C(6) 15N(4) Silac label
H1	3	23	sp|P63261|ACTG_HUMAN	M.E(+42.01)EEIAALVIDNGSGMC(+414.19)K(+8.01).A	71.49	2242.04	0.6	1122.03	2	18445	5	Acetylation (N-term); PEO-Biotin; 13C(6) 15N(2) Silac label
H1	223	1567	E7ESE0|E7ESE0_HUMAN	R.MR(+10.01)PGVAC(+414.19)SVSQAQK(+8.01).D	71.49	1892.94	-0.3	947.476	2	6953	2	13C(6) 15N(4) Silac label; PEO-Biotin; 13C(6) 15N(2) Silac label
L1	47	20	sp|P22314|UBA1_HUMAN	K.YFLVGAGAIGC(+414.19)ELLK.N	71.47	1975.04	0.9	988.528	2	16011	2	PEO-Biotin; 13C(6) 15N(2) Silac label
H1	158	50	sp|P50990|TCPQ_HUMAN	K.AHEILPNLVC(+414.19)C(+414.19)SAK.N	71.46	2325.14	2.1	776.054	3	13863	1	PEO-Biotin
H1	664	5735	H0YE57|H0YE57_HUMAN	K.VIEC(+414.19)SYTSADGQR.H	71.45	1841.83	0.3	921.922	2	8406	1	PEO-Biotin
H2	156	1321	sp|P02765|FETUA_HUMAN	K.C(+414.19)DSSPDSAEDVR.K	71.43	1693.69	0.4	847.854	2	5099	1	PEO-Biotin
H2	672	14562	sp|Q14137|BOP1_HUMAN	K.TTEEQVQASTPC(+414.19)PR.T	71.38	1959.9	0.4	980.959	2	6074	1	PEO-Biotin
H2	55	223	sp|P04075|ALDOA_HUMAN	R.YASIC(+414.19)QQNGIVPIVEPEILPDGDHDLK.R	71.38	3376.67	1.4	1126.56	3	14279	1	PEO-Biotin
H2	668	42901	sp|P48637|GSHB_HUMAN	K.C(+414.19)PDIATQLAGTK.K	71.37	1630.81	0.9	816.411	2	9904	1	PEO-Biotin
H2	415	9985	F8VS02|F8VS02_HUMAN	R.GEVITTYC(+414.19)PANNEPIAR.V	71.37	2261.08	1.2	1131.55	2	9993	1	PEO-Biotin
H1	6	1	Q5HY54|Q5HY54_HUMAN	R.APSVANVGSHC(+414.19)DLSLK.I	71.32	2010.99	0.4	671.336	3	10704	2	PEO-Biotin
H1	821	10509	sp|A0AVT1|UBA6_HUMAN	K.C(+414.19)LIVDFSNPEAPLEIHTAMLALDQFQEK.Y	71.31	3585.76	-1.4	1196.26	3	20482	1	PEO-Biotin
H2	2	10	sp|P13639|EF2_HUMAN	R.YVEPIEDVPC(+414.19)GNIVGLVGVDQFLVK.T	71.3	3123.61	-0.4	1562.81	2	17646	1	PEO-Biotin; 13C(6) 15N(2) Silac label
L1	120	1237	sp|Q9UQE7|SMC3_HUMAN	K.C(+414.19)DPAPFYLFDEIDQALDAQHR.K	71.3	2887.32	0.2	963.447	3	19155	4	PEO-Biotin; 13C(6) 15N(4) Silac label
L2	13	107	sp|P00338|LDHA_HUMAN	K.GLYGIKDDVFLSVPC(+414.19)ILGQNGISDLVK.V	71.3	3292.74	0.3	1098.59	3	18441	2	13C(6) 15N(2) Silac label; PEO-Biotin
H2	322	230578	sp|Q9Y2A7|NCKP1_HUMAN	K.VAMNVYELSSAAGLPC(+414.19)EIDPALVVALSSQK.S	71.29	3488.76	1.5	1163.93	3	17900	1	PEO-Biotin
H2	110	195	sp|P34897|GLYM_HUMAN	R.YYGGAEVVDEIELLC(+414.19)QR.R	71.28	2380.13	1	1191.07	2	16045	1	PEO-Biotin; 13C(6) 15N(4) Silac label
H1	107	129	B1AHB1|B1AHB1_HUMAN	R.C(+414.19)SVLAAANSVFGR.W	71.27	1707.84	-1.2	854.928	2	15052	1	PEO-Biotin
H1	199	468	sp|P16615|AT2A2_HUMAN	K.TGTLTTNQMSVC(+414.19)R.M	71.26	1824.85	-1.2	913.433	2	9614	1	PEO-Biotin
H2	77	690	sp|Q08J23|NSUN2_HUMAN	R.MVYSTC(+414.19)SLNPIEDEAVIASLLEK.S	71.26	2946.45	4.1	1474.24	2	18727	2	PEO-Biotin; 13C(6) 15N(2) Silac label
L1	133	700	F8VU65|F8VU65_HUMAN	R.AGAIAPC(+414.19)EVTVPAQNTGLGPEK.T	71.25	2544.28	0.9	1273.15	2	10586	1	PEO-Biotin; 13C(6) 15N(2) Silac label
L2	9	7	sp|Q00610|CLH1_HUMAN	R.IHEGC(+414.19)EEPATHNALAK.I	71.25	2141.01	0.1	714.678	3	5487	2	PEO-Biotin; 13C(6) 15N(2) Silac label
H1	33	223	sp|P04075|ALDOA_HUMAN	R.ALANSLAC(+414.19)QGK.Y	71.23	1488.74	1.2	745.38	2	8883	2	PEO-Biotin
L2	12	207	sp|P62937|PPIA_HUMAN	R.IIPGFMC(+414.19)QGGDFTR.H	71.21	1964.92	1	983.468	2	13177	5	PEO-Biotin; 13C(6) 15N(4) Silac label
H2	403	335	sp|P54886|P5CS_HUMAN	K.C(+414.19)EYPAAC(+414.19)NALETLLIHR.D	71.17	2744.32	-3.8	915.776	3	15835	1	PEO-Biotin
L1	6	94	V9GZ37|V9GZ37_HUMAN	K.AAAIGIDLGTTYSC(+414.19)VGVFQHGK.G	71.17	2629.31	1.5	877.446	3	13500	1	PEO-Biotin; 13C(6) 15N(2) Silac label
L1	6	6	sp|P08107|HSP71_HUMAN	K.AAAIGIDLGTTYSC(+414.19)VGVFQHGK.V	71.17	2629.31	1.5	877.446	3	13500	1	PEO-Biotin; 13C(6) 15N(2) Silac label
H1	249	1371	A6NJA2|A6NJA2_HUMAN	K.C(+414.19)TESEEEEVTK.G	71.15	1696.72	0.4	849.366	2	6077	1	PEO-Biotin
H2	51	753	sp|O95373|IPO7_HUMAN	R.GIDQC(+414.19)IPLFVEAALER.L	71.15	2197.11	-0.5	1099.56	2	17890	2	PEO-Biotin; 13C(6) 15N(4) Silac label
H1	58	498	sp|O00410|IPO5_HUMAN	K.LC(+414.19)GDTSLNNMQR.Q	71.14	1764.8	-1.1	883.404	2	9415	1	PEO-Biotin
H1	76	425	sp|O43175|SERA_HUMAN	K.NAGNC(+414.19)LSPAVIVGLLK.E	71.13	1982.07	0	992.042	2	18181	4	PEO-Biotin
L1	133	700	F8VU65|F8VU65_HUMAN	K.C(+414.19)FIVGADNVGSK.Q	71.12	1630.79	0.2	816.404	2	10543	2	PEO-Biotin; 13C(6) 15N(2) Silac label
H1	17	170	sp|P63104|1433Z_HUMAN	R.DIC(+414.19)NDVLSLLEK.F	71.09	1774.88	0.5	888.45	2	19397	10	PEO-Biotin
H1	319	3590	E9PPH5|E9PPH5_HUMAN	K.SLDLFNC(+414.19)EITNLEDYR(+10.01).E	71.08	2368.1	-0.1	1185.05	2	17610	1	PEO-Biotin; 13C(6) 15N(4) Silac label
L1	97	438	Q5STU3|Q5STU3_HUMAN	R.C(+414.19)IALAQLLVEQNFPAIAIHR.G	71.08	2643.43	0.8	882.15	3	17701	1	PEO-Biotin; 13C(6) 15N(4) Silac label
H2	3	14	sp|P07900|HS90A_HUMAN	R.VFIM(+15.99)DNC(+414.19)EELIPEYLNFIR.G	71.06	2797.34	3.9	1399.68	2	17771	8	Oxidation (M); PEO-Biotin; 13C(6) 15N(4) Silac label
H1	256	445	sp|P05455|LA_HUMAN	K.FSGDLDDQTC(+414.19)R.E	71.03	1669.71	0.8	835.862	2	8929	1	PEO-Biotin
L1	12	107	sp|P00338|LDHA_HUMAN	K.DDVFLSVPC(+414.19)ILGQNGISDLVK.V	71.03	2653.36	1.3	1327.69	2	18003	4	PEO-Biotin; 13C(6) 15N(2) Silac label
L2	51	54	sp|P07355|ANXA2_HUMAN	K.GLGTDEDSLIEIIC(+414.19)SR.T	71.03	2144.04	0.7	1073.03	2	16118	4	PEO-Biotin; 13C(6) 15N(4) Silac label
H1	70	370	H0YEN5|H0YEN5_HUMAN	R.GC(+414.19)TATLGNFAK.A	71.01	1495.72	1	748.866	2	11003	1	PEO-Biotin
L2	25	384	F8VZ49|F8VZ49_HUMAN	K.YHTVN(+.98)GHNC(+414.19)EVR.K	71.01	1852.82	-0.3	927.418	2	4897	6	Deamidation (NQ); PEO-Biotin; 13C(6) 15N(4) Silac label
L2	165	153	sp|Q99460|PSMD1_HUMAN	R.TPEQC(+414.19)PSVVSLLSESYNPHVR.Y	70.99	2755.33	0.9	919.452	3	14238	1	PEO-Biotin
H2	59	303	sp|P36578|RL4_HUMAN	R.GPC(+414.19)IIYNEDNGIIK.A	70.98	1961.96	0.7	981.987	2	11734	1	PEO-Biotin
H1	41	48	sp|P55072|TERA_HUMAN	R.QAAPC(+414.19)VLFFDELDSIAK(+8.01).A	70.97	2288.13	0.6	1145.07	2	20296	4	PEO-Biotin; 13C(6) 15N(2) Silac label
H1	256	445	sp|P05455|LA_HUMAN	K.FSGDLDDQTC(+414.19)R(+10.01).E	70.93	1679.72	0.3	840.865	2	8917	1	PEO-Biotin; 13C(6) 15N(4) Silac label
L2	188	496	sp|P00492|HPRT_HUMAN	K.SYC(+414.19)NDQSTGDIK.V	70.89	1751.76	-0.2	876.886	2	5853	1	PEO-Biotin; 13C(6) 15N(2) Silac label
L2	164	445	sp|P05455|LA_HUMAN	K.FSGDLDDQTC(+414.19)R.E	70.88	1679.72	0.2	840.865	2	7397	1	PEO-Biotin; 13C(6) 15N(4) Silac label
L2	138	10063	D6RB09|D6RB09_HUMAN	K.AC(+414.19)QSIYPLHDVFVR.K	70.86	2071.03	-0.3	691.349	3	12911	1	PEO-Biotin; 13C(6) 15N(4) Silac label
H1	139	1002	E7EPB3|E7EPB3_HUMAN	K.C(+414.19)MQLTDFILK.F	70.84	1624.8	-0.2	813.408	2	16975	3	PEO-Biotin
H1	133	692	sp|P63000|RAC1_HUMAN	R.HHC(+414.19)PNTPIILVGTK.L	70.84	1943.01	0.4	648.678	3	10693	1	PEO-Biotin
H1	458	1518	H0YCK3|H0YCK3_HUMAN	R.C(+414.19)FNTLTNSFQPSLLGR.K	70.83	2211.08	3.1	1106.55	2	15744	1	PEO-Biotin
L1	12	107	sp|P00338|LDHA_HUMAN	K.GLYGIKDDVFLSVPC(+414.19)ILGQNGISDLVK.V	70.83	3292.74	-0.5	1098.59	3	18363	2	13C(6) 15N(2) Silac label; PEO-Biotin
H1	410	2760	sp|P62857|RS28_HUMAN	R.TGSQGQC(+414.19)TQVR.V	70.8	1577.73	0	789.872	2	4804	2	PEO-Biotin
H1	896	251043	C9J4K0|C9J4K0_HUMAN	R.SC(+414.19)TDSELLLHPELLSQEFLLLTLEQK.N	70.78	3412.75	3.1	1138.59	3	21147	1	PEO-Biotin
L2	99	844	sp|P30084|ECHM_HUMAN	K.ALNALC(+414.19)DGLIDELNQALK.T	70.78	2335.2	0.7	1168.61	2	17744	3	PEO-Biotin; 13C(6) 15N(2) Silac label
H1	799	10132	sp|P15927|RFA2_HUMAN	R.AQHIVPC(+414.19)TISQLLSATLVDEVFR.I	70.74	2953.54	2.4	985.523	3	21193	1	PEO-Biotin
H1	68	39	sp|P10809|CH60_HUMAN	R.C(+414.19)IPALDSLTPANEDQK.I	70.74	2128.02	0.5	1065.02	2	13746	2	PEO-Biotin
H1	239	789	sp|P22234|PUR6_HUMAN	K.AC(+414.19)GNFGIPC(+414.19)ELR.V	70.71	2106.97	3.4	1054.5	2	14547	2	PEO-Biotin
H1	5	21	sp|P78527|PRKDC_HUMAN	K.DFSAFINLVEFC(+414.19)R(+10.01).E	70.7	1983.95	0.8	992.981	2	20073	1	PEO-Biotin; 13C(6) 15N(4) Silac label
H1	9	7	sp|Q00610|CLH1_HUMAN	K.LTDQLPLIIVC(+414.19)DR.F	70.7	1912.02	0.5	957.016	2	16256	2	PEO-Biotin
H1	105	6057	sp|Q9ULV4|COR1C_HUMAN	K.SIKDTIC(+414.19)NQDER.I	70.7	1834.86	0.7	918.436	2	8053	1	PEO-Biotin
H1	68	39	sp|P10809|CH60_HUMAN	R.C(+414.19)IPALDSLTPANEDQK(+8.01).I	70.7	2136.03	-0.5	1069.02	2	13761	2	PEO-Biotin; 13C(6) 15N(2) Silac label
H2	157	1567	E7ESE0|E7ESE0_HUMAN	R.MRPGVAC(+414.19)SVSQAQK.D	70.69	1892.94	0.3	947.477	2	5804	2	13C(6) 15N(4) Silac label; PEO-Biotin; 13C(6) 15N(2) Silac label
H2	206	516	sp|P06748|NPM_HUMAN	M(+15.99)(+42.01)EDSMDMDMSPLRPQNYLFGC(+414.19)ELK.A	70.68	3321.42	-0.8	1108.15	3	16095	1	Oxidation (M); Acetylation (N-term); PEO-Biotin
H1	192	300	E7EX73|E7EX73_HUMAN	K.EAVQC(+414.19)VQELASPSLLFIFVR(+10.01).H	70.67	2672.39	5	891.81	3	21070	1	PEO-Biotin; 13C(6) 15N(4) Silac label
H1	107	129	B1AHB1|B1AHB1_HUMAN	K.C(+414.19)SPIGVYTSGK.G	70.66	1524.73	1	763.374	2	10363	1	PEO-Biotin
H1	37	519	E9PG15|E9PG15_HUMAN	R.YDDMATC(+414.19)MK(+8.01).A	70.66	1498.61	0.6	750.311	2	9537	1	PEO-Biotin; 13C(6) 15N(2) Silac label
H2	254	1426	sp|P60891|PRPS1_HUMAN	K.FSNQETC(+414.19)VEIGESVR.G	70.65	2110.97	1.2	1056.49	2	9885	1	PEO-Biotin
L2	476	504	sp|P31946|1433B_HUMAN	R.EKIEAELQDIC(+414.19)NDVLELLDK.Y	70.65	2743.37	0.9	915.463	3	19036	1	PEO-Biotin
H2	70	836	sp|O75643|U520_HUMAN	R.LTAIDILTTC(+414.19)AADIQR.Q	70.62	2131.1	-1.3	1066.56	2	15750	1	PEO-Biotin
L2	279	18814	F8WCJ1|F8WCJ1_HUMAN	K.KYEDIC(+414.19)PSTHNMDVPNIK.R	70.62	2533.2	0.6	845.407	3	9472	1	13C(6) 15N(2) Silac label; PEO-Biotin
H1	257	730	G3V295|G3V295_HUMAN	K.YGYEIPVDMLC(+414.19)K(+8.01).R	70.6	1851.87	-0.4	926.942	2	15386	1	PEO-Biotin; 13C(6) 15N(2) Silac label
H2	87	370	H0YEN5|H0YEN5_HUMAN	K.LLMMAGIDDC(+414.19)YTSAR.G	70.6	2082.95	0	1042.48	2	13268	1	PEO-Biotin; 13C(6) 15N(4) Silac label
H2	2	10	sp|P13639|EF2_HUMAN	R.LM(+15.99)EPIYLVEIQ(+.98)C(+414.19)PEQVVGGIYGVLNR.K	70.6	3362.7	6.1	1121.91	3	19015	2	Oxidation (M); Deamidation (NQ); PEO-Biotin
H1	143	43	sp|Q13813|SPTN1_HUMAN	K.C(+414.19)TELNQAWSSLGK(+8.01).R	70.59	1857.88	-1.4	929.948	2	13636	1	PEO-Biotin; 13C(6) 15N(2) Silac label
H2	413	391	sp|P39748|FEN1_HUMAN	K.HLLSLMGIPYLDAPSEAEASC(+414.19)AALVK.A	70.59	3120.58	0.2	1041.2	3	16636	1	PEO-Biotin; 13C(6) 15N(2) Silac label
H1	21	163	sp|Q00839|HNRPU_HUMAN	K.GNFTLPEVAEC(+414.19)FDEITYVELQKEEAQK.L	70.57	3543.68	2	1182.24	3	19702	3	PEO-Biotin
L1	106	10168	sp|P62633|CNBP_HUMAN	R.GFQFVSSSLPDIC(+414.19)YR.C	70.57	2142.02	-0.1	1072.01	2	14553	2	PEO-Biotin; 13C(6) 15N(4) Silac label
H1	46	75	sp|O75369|FLNB_HUMAN	K.MDC(+414.19)QETPEGYK.V	70.54	1713.7	0.5	857.86	2	7744	1	PEO-Biotin
L1	4	13	sp|P08238|HS90B_HUMAN	R.VFIM(+15.99)DSC(+414.19)DELIPEYLNFIR.G	70.52	2756.31	0.7	1379.17	2	17958	6	Oxidation (M); PEO-Biotin; 13C(6) 15N(4) Silac label
H2	236	467	H7C5W9|H7C5W9_HUMAN	K.VGEATETALTC(+414.19)LVEK.M	70.49	1976.98	0.7	989.498	2	12314	1	PEO-Biotin
H1	263	5966	sp|P61158|ARP3_HUMAN	K.DYEEIGPSIC(+414.19)R.H	70.47	1694.76	0.6	848.39	2	11727	1	PEO-Biotin
H1	532	1349	H0YER7|H0YER7_HUMAN	K.LLAEMSSFC(+414.19)GDMEK.L	70.44	1973.86	0.4	987.938	2	14186	1	PEO-Biotin
L1	497	37871	C9J0F2|C9J0F2_HUMAN	K.ALDVGSGSGILTAC(+414.19)FAR.M	70.43	2061.03	1.5	1031.52	2	13664	1	PEO-Biotin; 13C(6) 15N(4) Silac label
L2	2	10	sp|P13639|EF2_HUMAN	R.TFC(+414.19)QLILDPIFK.V	70.42	1858.98	0	930.498	2	17341	5	PEO-Biotin; 13C(6) 15N(2) Silac label
H1	686	506	sp|P61981|1433G_HUMAN	K.NC(+414.19)SETQYESK.V	70.39	1601.67	-0.4	801.842	2	5414	1	PEO-Biotin
H1	49	89	sp|Q86VP6|CAND1_HUMAN	R.TYIQC(+414.19)IAAISR.Q	70.36	1651.84	-0.4	826.928	2	13875	1	PEO-Biotin
H1	40	90	sp|P55060|XPO2_HUMAN	R.IVEDEPNKIC(+414.19)EADR.V	70.35	2043.96	0.2	1022.99	2	8079	2	PEO-Biotin
H1	59	217	sp|P30153|2AAA_HUMAN	R.LNIISNLDC(+414.19)VNEVIGIR(+10.01).Q	70.34	2308.22	0.5	1155.12	2	18068	1	PEO-Biotin; 13C(6) 15N(4) Silac label
H1	583	608	sp|P46821|MAP1B_HUMAN	R.TPDTSTYC(+414.19)YETAEK.I	70.34	2021.86	-0.3	1011.94	2	9044	1	PEO-Biotin
H1	196	848	sp|P35998|PRS7_HUMAN	K.AC(+414.19)LIFFDEIDAIGGAR(+10.01).F	70.33	2134.05	-0.6	1068.03	2	18989	1	PEO-Biotin; 13C(6) 15N(4) Silac label
L1	498	57977	B1AMX5|B1AMX5_HUMAN	K.GPAPAPQQC(+414.19)SEPETK.W	70.33	1960.91	-0.9	981.462	2	4652	1	PEO-Biotin; 13C(6) 15N(2) Silac label
H1	278	2165	sp|P41227|NAA10_HUMAN	K.GNSPPSSGEAC(+414.19)R.E	70.32	1574.68	0.7	788.349	2	4540	2	PEO-Biotin
H1	89	2906	K7EIT4|K7EIT4_HUMAN	K.LIC(+414.19)C(+414.19)DILDVLDK.H	70.32	2190.08	0.5	1096.05	2	18200	5	PEO-Biotin
H2	44	60	sp|Q08211|DHX9_HUMAN	K.SSVNC(+414.19)PFSSQDMK.Y	70.32	1842.8	1	922.406	2	9255	1	PEO-Biotin
H1	41	48	sp|P55072|TERA_HUMAN	K.LADDVDLEQVANETHGHVGADLAALC(+414.19)SEAALQAIR.K	70.28	4028.96	-0.3	1008.25	4	17256	1	PEO-Biotin
H1	208	550	sp|O14980|XPO1_HUMAN	K.LDINLLDNVVNC(+414.19)LYHGEGAQQR(+10.01).M	70.28	2907.42	2	970.151	3	19218	1	PEO-Biotin; 13C(6) 15N(4) Silac label
H1	221	496	sp|P00492|HPRT_HUMAN	K.SYC(+414.19)NDQSTGDIK.V	70.27	1743.74	0.5	872.88	2	7080	1	PEO-Biotin
H1	609	33018	sp|Q8WXX5|DNJC9_HUMAN	M.GLLDLC(+414.19)EEVFGTADLYR.V	70.26	2327.12	0.5	1164.57	2	19442	1	PEO-Biotin
L2	144	1141	F8VQY6|F8VQY6_HUMAN	R.AGAIAPC(+414.19)EVTVPAQNTGLGPEK.T	70.26	2544.28	-0.2	1273.15	2	10663	2	PEO-Biotin; 13C(6) 15N(2) Silac label
H1	9	7	sp|Q00610|CLH1_HUMAN	R.AHIAQLC(+414.19)EK.A	70.24	1425.71	1.4	713.864	2	7717	2	PEO-Biotin
L1	36	384	F8VZ49|F8VZ49_HUMAN	K.YHTVN(+.98)GHNC(+414.19)EVR.K	70.22	1852.82	-0.8	927.418	2	4693	4	Deamidation (NQ); PEO-Biotin; 13C(6) 15N(4) Silac label
L1	693	14463	sp|P19525|E2AK2_HUMAN	K.EVDLYALGLILAELLHVC(+414.19)DTAFETSK.F	70.17	3276.67	2.5	1093.23	3	19441	1	PEO-Biotin
H1	83	59	sp|P40926|MDHM_HUMAN	K.TIIPLISQC(+414.19)TPK.V	70.15	1726.94	2.3	864.477	2	14334	2	PEO-Biotin
H1	23	94	V9GZ37|V9GZ37_HUMAN	R.ARFEELC(+414.19)SDLFR.S	70.15	1898.9	1.2	950.459	2	14398	2	PEO-Biotin
H2	658	15974	sp|P57737|CORO7_HUMAN	R.VFLYELLPESPFFLEC(+414.19)NSFTSPDPHK.G	70.13	3469.66	-3.4	1157.56	3	18705	1	PEO-Biotin
H1	22	207	sp|P62937|PPIA_HUMAN	K.HTGPGILSM(+15.99)ANAGPNTN(+.98)GSQFFIC(+414.19)TAK.T	70.08	3164.47	-2.5	1055.83	3	14023	1	Oxidation (M); Deamidation (NQ); PEO-Biotin
H1	59	217	sp|P30153|2AAA_HUMAN	R.LNIISNLDC(+414.19)VNEVIGIR.Q	70.07	2298.21	0.3	1150.11	2	18054	3	PEO-Biotin
H1	99	1313	M0R117|M0R117_HUMAN	K.SSGEIVYC(+414.19)GQVFEK.S	70.05	1958.91	0.5	980.464	2	12431	1	PEO-Biotin
H1	430	230578	sp|Q9Y2A7|NCKP1_HUMAN	R.SLSLC(+414.19)NMFLDEMAK.Q	70.05	2014.92	-0.3	1008.47	2	18061	1	PEO-Biotin
L2	46	303	sp|P36578|RL4_HUMAN	R.YAIC(+414.19)SALAASALPALVMSK.G	70.04	2301.2	-0.2	1151.61	2	16793	1	PEO-Biotin; 13C(6) 15N(2) Silac label
H2	21	12	sp|P13797|PLST_HUMAN	K.VDLNSNGFIC(+414.19)DYELHELFK.E	70.03	2669.25	-0.7	890.757	3	15552	2	PEO-Biotin
H1	69	303	sp|P36578|RL4_HUMAN	R.SGQGAFGNMC(+414.19)R.G	70.02	1540.66	0.1	771.337	2	9912	2	PEO-Biotin
H1	409	37769	M0R026|M0R026_HUMAN	K.VLHDAQQQC(+414.19)R(+10.01).D	70.01	1620.77	2.1	811.396	2	4508	1	PEO-Biotin; 13C(6) 15N(4) Silac label
H2	575	3064	sp|P38432|COIL_HUMAN	K.ATC(+414.19)GTVGDDNEEAK.R	69.99	1822.77	0.9	912.394	2	4641	1	PEO-Biotin
H1	59	217	sp|P30153|2AAA_HUMAN	R.NLC(+414.19)SDDTPMVR.R	69.97	1663.74	0	832.876	2	10301	1	PEO-Biotin
L1	343	2806	Q5T8U2|Q5T8U2_HUMAN	K.TC(+414.19)TTVAFTQVNSEDK.G	69.95	2064.96	-0.1	1033.49	2	9063	1	PEO-Biotin; 13C(6) 15N(2) Silac label
H1	669	42901	sp|P48637|GSHB_HUMAN	K.C(+414.19)PDIATQLAGTK(+8.01).K	69.94	1638.82	1	820.418	2	11517	1	PEO-Biotin; 13C(6) 15N(2) Silac label
H1	102	95	sp|Q99832|TCPH_HUMAN	R.C(+414.19)QVFEETQIGGER.Y	69.93	1908.87	-0.2	955.443	2	11420	1	PEO-Biotin
H1	378	1426	sp|P60891|PRPS1_HUMAN	R.NC(+414.19)TIVSPDAGGAK(+8.01).R	69.93	1653.79	0.1	827.905	2	8845	1	PEO-Biotin; 13C(6) 15N(2) Silac label
H2	158	513	sp|P05141|ADT2_HUMAN	R.KGTDIMYTGTLDC(+414.19)WR.K	69.93	2173	2.1	1087.51	2	12247	2	PEO-Biotin
L1	26	48	sp|P55072|TERA_HUMAN	K.LADDVDLEQVANETHGHVGADLAALC(+414.19)SEAALQAIR.K	69.93	4038.97	1.1	1010.75	4	15844	1	PEO-Biotin; 13C(6) 15N(4) Silac label
H1	31	79	sp|P50991|TCPD_HUMAN	R.TLSGMESYC(+414.19)VR.A	69.92	1658.75	0.4	830.381	2	11305	1	PEO-Biotin
L2	179	177	sp|P26641|EF1G_HUMAN	R.FPEELTQTFMSC(+414.19)NLITGMFQR.L	69.9	2916.36	-1.2	973.125	3	18563	1	PEO-Biotin; 13C(6) 15N(4) Silac label
H1	478	32842	K7EMD6|K7EMD6_HUMAN	K.LGNYAGAVQDC(+414.19)ER(+10.01).A	69.89	1818.83	0.4	910.421	2	9346	1	PEO-Biotin; 13C(6) 15N(4) Silac label
H1	395	324	sp|P53396|ACLY_HUMAN	R.AVQGMLDFDYVC(+414.19)SR.D	69.89	2016.91	-1.8	1009.46	2	15095	1	PEO-Biotin
H2	70	836	sp|O75643|U520_HUMAN	R.DILC(+414.19)GAADEVLAVLK.N	69.89	1951.02	0.7	976.52	2	18374	1	PEO-Biotin; 13C(6) 15N(2) Silac label
H2	385	1429	A0A087X1E7|A0A087X1E7_HUMAN	R.KLGLC(+414.19)EFPDNDQFSNLEALLIQIGPK.E	69.89	3331.72	4.2	1111.58	3	18688	1	13C(6) 15N(2) Silac label; PEO-Biotin
H2	782	1951	C9JRH2|C9JRH2_HUMAN	K.SGQVYSFGC(+414.19)NDEGALGR.D	69.87	2172.96	-1.4	1087.48	2	10592	1	PEO-Biotin
H1	70	370	H0YEN5|H0YEN5_HUMAN	K.IGKPHTVPC(+414.19)K.V	69.84	1492.79	-0.3	747.402	2	4710	4	PEO-Biotin
H2	104	214	sp|Q9UQ80|PA2G4_HUMAN	K.AAHLC(+414.19)AEAALR.L	69.83	1548.78	0.2	775.396	2	7782	2	PEO-Biotin; 13C(6) 15N(4) Silac label
L2	2	10	sp|P13639|EF2_HUMAN	R.YVEPIEDVPC(+414.19)GNIVGLVGVDQFLVK.T	69.83	3123.61	4.9	1042.22	3	17909	2	PEO-Biotin; 13C(6) 15N(2) Silac label
H1	76	425	sp|O43175|SERA_HUMAN	K.NAGNC(+414.19)LSPAVIVGLLK(+8.01).E	69.82	1990.08	0.4	996.049	2	18102	2	PEO-Biotin; 13C(6) 15N(2) Silac label
H2	566	720	sp|P84077|ARF1_HUMAN	R.NWYIQATC(+414.19)ATSGDGLYEGLDWLSNQLR.N	69.81	3497.63	-1.7	1166.88	3	18901	1	PEO-Biotin; 13C(6) 15N(4) Silac label
L2	27	73	F5H5D3|F5H5D3_HUMAN	R.AVC(+414.19)MLSNTTAVAEAWAR.L	69.81	2217.06	1.6	1109.54	2	14651	1	PEO-Biotin; 13C(6) 15N(4) Silac label
H1	211	1326	K7ELW0|K7ELW0_HUMAN	R.DVVIC(+414.19)PDASLEDAKK.E	69.8	2015.99	-0.4	1009	2	11315	3	PEO-Biotin
H1	306	1698	C9JD32|C9JD32_HUMAN	R.ISLGLPVGAVINC(+414.19)ADNTGAK(+8.01).N	69.8	2334.22	1.9	1168.12	2	15949	2	PEO-Biotin; 13C(6) 15N(2) Silac label
H1	63	16	sp|P49327|FAS_HUMAN	K.AC(+414.19)LDTAVENMPSLK.M	69.78	1904.9	1.1	953.461	2	13650	1	PEO-Biotin
H1	67	199	sp|P07737|PROF1_HUMAN	K.C(+414.19)YEMASHLR.R	69.78	1522.67	1	508.565	3	9130	4	PEO-Biotin
H1	220	74	sp|P23396|RS3_HUMAN	R.GLC(+414.19)AIAQAESLR.Y	69.76	1644.83	-1.4	823.423	2	13253	2	PEO-Biotin
L2	206	3166	sp|Q9UHD1|CHRD1_HUMAN	R.TTDFSDFLSIVGC(+414.19)TK.G	69.76	2054.98	1.1	1028.5	2	16458	1	PEO-Biotin; 13C(6) 15N(2) Silac label
H1	5	21	sp|P78527|PRKDC_HUMAN	R.GYGLFAGPC(+414.19)K.V	69.74	1425.68	0.2	713.847	2	13029	1	PEO-Biotin
H1	559	122592	M0QXK0|M0QXK0_HUMAN	R.VSLEEIYSGC(+414.19)TK.K	69.73	1741.83	2.7	871.923	2	13364	1	PEO-Biotin
H1	559	171745	sp|Q9UDY4|DNJB4_HUMAN	R.VSLEEIYSGC(+414.19)TK.R	69.73	1741.83	2.7	871.923	2	13364	1	PEO-Biotin
H1	100	1704	E5RI99|E5RI99_HUMAN	R.VC(+414.19)TLAIIDPGDSDIIR(+10.01).S	69.71	2124.08	1.3	1063.05	2	15747	3	PEO-Biotin; 13C(6) 15N(4) Silac label
L1	159	848	sp|P35998|PRS7_HUMAN	K.AC(+414.19)LIFFDEIDAIGGAR.F	69.71	2134.05	2	1068.03	2	17347	2	PEO-Biotin; 13C(6) 15N(4) Silac label
H1	35	109	sp|Q16658|FSCN1_HUMAN	R.LSC(+414.19)FAQTVSPAEK.W	69.7	1793.87	1	897.943	2	11199	2	PEO-Biotin
H2	125	42936	Q5JX45|Q5JX45_HUMAN	K.SDPLC(+414.19)VLLQDVGGGSWAELGR.T	69.69	2595.27	2.2	1298.65	2	19007	2	PEO-Biotin; 13C(6) 15N(4) Silac label
H1	455	531	F2Z393|F2Z393_HUMAN	K.ALAGC(+414.19)DFLTISPK.L	69.68	1748.88	0.1	875.449	2	14681	2	PEO-Biotin
H1	7	14	sp|P07900|HS90A_HUMAN	K.C(+414.19)LELFTELAEDK(+8.01)ENYK(+8.01).K	69.66	2374.14	-0.3	792.387	3	15610	1	PEO-Biotin; 13C(6) 15N(2) Silac label
H1	96	609	H0YN26|H0YN26_HUMAN	K.C(+414.19)PNLTHLNLSGNK.I	69.66	1823.9	0.7	608.975	3	11140	1	PEO-Biotin
L1	225	496	sp|P00492|HPRT_HUMAN	K.SYC(+414.19)NDQSTGDIK.V	69.66	1751.76	0.5	876.887	2	5617	1	PEO-Biotin; 13C(6) 15N(2) Silac label
L2	3	14	sp|P07900|HS90A_HUMAN	R.VFIM(+15.99)DNC(+414.19)EELIPEYLNFIR.G	69.66	2797.34	1.4	1399.68	2	18035	7	Oxidation (M); PEO-Biotin; 13C(6) 15N(4) Silac label
H1	97	397	sp|P51991|ROA3_HUMAN	K.YHTIN(+.98)GHNC(+414.19)EVK.K	69.65	1828.82	-0.3	915.419	2	6158	3	Deamidation (NQ); PEO-Biotin
H1	177	164	H0Y8E6|H0Y8E6_HUMAN	R.C(+414.19)TVIAAANPIGGR.Y	69.65	1655.85	0.2	828.932	2	11279	1	PEO-Biotin
L2	8	94	V9GZ37|V9GZ37_HUMAN	R.KELEQVC(+414.19)NPIISGLYQGAGGPGPGGFGAQGPK.G	69.65	3555.78	-1.7	1186.27	3	13888	1	13C(6) 15N(2) Silac label; PEO-Biotin
L2	18	22	sp|P60709|ACTB_HUMAN	M.D(+42.01)DDIAALVVDNGSGMC(+414.19)K.A	69.63	2185.98	-2.5	1093.99	2	14794	1	Acetylation (N-term); PEO-Biotin; 13C(6) 15N(2) Silac label
H1	317	1737	sp|P61081|UBC12_HUMAN	K.TC(+414.19)DISFSDPDDLLNFK(+8.01).L	69.62	2251.03	1.9	1126.52	2	16875	1	PEO-Biotin; 13C(6) 15N(2) Silac label
H1	86	753	sp|O95373|IPO7_HUMAN	R.GIDQC(+414.19)IPLFVEAALER.L	69.61	2187.11	-0.2	1094.56	2	19661	4	PEO-Biotin
H1	40	90	sp|P55060|XPO2_HUMAN	K.ATIELC(+414.19)STHANDASALR.I	69.6	2186.05	0.7	729.69	3	10562	1	PEO-Biotin
L1	203	349	sp|P27797|CALR_HUMAN	K.HEQNIDC(+414.19)GGGYVK.L	69.6	1840.83	1	921.425	2	5990	2	PEO-Biotin; 13C(6) 15N(2) Silac label
H1	296	169	sp|P49321|NASP_HUMAN	K.SVSGTDVQEEC(+414.19)R.E	69.58	1722.76	-1.3	862.384	2	6478	1	PEO-Biotin
H1	226	904	sp|P24752|THIL_HUMAN	K.IHMGSC(+414.19)AENTAK(+8.01).K	69.56	1682.77	1.7	842.392	2	6456	1	PEO-Biotin; 13C(6) 15N(2) Silac label
H2	217	848	sp|P35998|PRS7_HUMAN	K.AC(+414.19)LIFFDEIDAIGGAR.F	69.55	2134.05	-0.8	1068.03	2	17245	2	PEO-Biotin; 13C(6) 15N(4) Silac label
H2	12	22	sp|P60709|ACTB_HUMAN	M.D(+42.01)DDIAALVVDNGSGMC(+414.19)K.A	69.55	2185.98	1	1094	2	14845	1	Acetylation (N-term); PEO-Biotin; 13C(6) 15N(2) Silac label
L2	255	1256	sp|P50995|ANX11_HUMAN	K.GVGTDEAC(+414.19)LIEILASR.S	69.55	2070.04	1.5	1036.03	2	16402	1	PEO-Biotin; 13C(6) 15N(4) Silac label
H1	29	162	sp|P49368|TCPG_HUMAN	K.IPGGIIEDSC(+414.19)VLR.G	69.53	1784.92	-0.6	893.465	2	14000	2	PEO-Biotin
H1	243	2699	Q5TA01|Q5TA01_HUMAN	K.LNEC(+414.19)VDHTPK.L	69.52	1568.73	-0.2	785.374	2	6056	2	PEO-Biotin
H1	179	886	sp|P30050|RL12_HUMAN	K.EILGTAQSVGC(+414.19)NVDGR(+10.01).H	69.51	2041.98	1.6	1022	2	10795	2	PEO-Biotin; 13C(6) 15N(4) Silac label
H1	79	29	E9PKE3|E9PKE3_HUMAN	K.C(+414.19)NEIINWLDK(+8.01).N	69.5	1668.81	0.8	835.413	2	15491	1	PEO-Biotin; 13C(6) 15N(2) Silac label
H1	2	10	sp|P13639|EF2_HUMAN	K.DLEEDHAC(+414.19)IPIK.K	69.5	1795.85	-0.4	898.931	2	10907	1	PEO-Biotin
H1	229	113	E7EVA0|E7EVA0_HUMAN	K.NVC(+414.19)LPPEMEVALTEDQVPALK.T	69.5	2709.34	0.9	904.122	3	17316	2	PEO-Biotin
H1	446	5606	sp|Q8N163|CCAR2_HUMAN	R.GEASEDLC(+414.19)EMALDPELLLLR.D	69.5	2630.26	0.3	1316.14	2	19940	1	PEO-Biotin
L2	493	1385	C9JW69|C9JW69_HUMAN	K.SGQVYSFGC(+414.19)NDEGALGR.D	69.5	2182.97	0.7	1092.49	2	10638	1	PEO-Biotin; 13C(6) 15N(4) Silac label
H1	116	3066	sp|Q15185|TEBP_HUMAN	K.HLNEIDLFHC(+414.19)IDPNDSK.H	69.46	2423.12	2.3	808.717	3	14335	1	PEO-Biotin
H1	4	13	sp|P08238|HS90B_HUMAN	R.GFEVVYMTEPIDEYC(+414.19)VQQLK(+8.01).E	69.43	2812.33	0.4	1407.17	2	16843	1	PEO-Biotin; 13C(6) 15N(2) Silac label
H1	103	2325	sp|O95757|HS74L_HUMAN	R.NFDEALVDYFC(+414.19)DEFK.T	69.41	2267.98	0.5	1135	2	19431	1	PEO-Biotin
L2	157	789	sp|P22234|PUR6_HUMAN	R.VVVLMGSTSDLGHC(+414.19)EK.I	69.41	2088.01	1	697.01	3	10343	1	PEO-Biotin
H2	155	886	sp|P30050|RL12_HUMAN	K.EILGTAQSVGC(+414.19)NVDGR.H	69.38	2041.98	0.6	1022	2	9234	2	PEO-Biotin; 13C(6) 15N(4) Silac label
H1	278	2165	sp|P41227|NAA10_HUMAN	K.GNSPPSSGEAC(+414.19)R(+10.01).E	69.36	1584.69	0	793.352	2	4550	2	PEO-Biotin; 13C(6) 15N(4) Silac label
H1	219	1041	I3L1L3|I3L1L3_HUMAN	R.HYGEHVC(+414.19)TAK.L	69.34	1557.71	0.4	520.243	3	4573	2	PEO-Biotin
H2	140	425	sp|O43175|SERA_HUMAN	K.NAGNC(+414.19)LSPAVIVGLLK.E	69.33	1990.08	0.5	996.049	2	16553	2	PEO-Biotin; 13C(6) 15N(2) Silac label
L2	271	2304	sp|P58546|MTPN_HUMAN	R.KPLHYAADC(+414.19)GQLEILEFLLLK.G	69.3	2843.53	0.2	948.851	3	18923	1	13C(6) 15N(2) Silac label; PEO-Biotin
L1	79	364	sp|P40227|TCPZ_HUMAN	K.NAIDDGC(+414.19)VVPGAGAVEVAMAEALIK.H	69.29	2834.41	-0.1	1418.21	2	18306	4	PEO-Biotin; 13C(6) 15N(2) Silac label
H2	138	700	F8VU65|F8VU65_HUMAN	R.AGAIAPC(+414.19)EVTVPAQNTGLGPEK.T	69.27	2544.28	1.6	1273.15	2	10659	1	PEO-Biotin; 13C(6) 15N(2) Silac label
H1	134	2582	sp|P25398|RS12_HUMAN	K.LVEALC(+414.19)AEHQINLIK.V	69.26	2107.12	-1.6	1054.56	2	13501	2	PEO-Biotin
L1	47	20	sp|P22314|UBA1_HUMAN	K.DNPGVVTC(+414.19)LDEAR.H	69.25	1811.84	-0.2	906.928	2	9985	1	PEO-Biotin; 13C(6) 15N(4) Silac label
L1	499	251051	sp|Q9Y3C4|TPRKB_HUMAN	K.LSSQEESIGTLLDAIIC(+414.19)R.M	69.24	2371.2	-4.2	1186.6	2	19228	1	PEO-Biotin; 13C(6) 15N(4) Silac label
H2	395	922	A0A087X2E9|A0A087X2E9_HUMAN	K.ASC(+414.19)LYGQLPK.F	69.23	1500.76	0.8	751.386	2	10053	2	PEO-Biotin; 13C(6) 15N(2) Silac label
L2	163	359	sp|P40925|MDHC_HUMAN	K.VIVVGNPANTNC(+414.19)LTASK.S	69.23	2122.1	-0.1	1062.06	2	10027	1	PEO-Biotin; 13C(6) 15N(2) Silac label
H1	38	844	sp|P30084|ECHM_HUMAN	K.IC(+414.19)PVETLVEEAIQC(+414.19)AEK.I	69.21	2702.3	1.1	901.776	3	21180	2	PEO-Biotin
H1	286	837	K4DI93|K4DI93_HUMAN	K.YNLEELYQAVENLC(+414.19)SYK.I	69.21	2492.16	-0.5	1247.09	2	20119	2	PEO-Biotin
H2	26	48	sp|P55072|TERA_HUMAN	R.QAAPC(+414.19)VLFFDELDSIAK.A	69.21	2288.13	1.1	1145.07	2	18479	6	PEO-Biotin; 13C(6) 15N(2) Silac label
H2	139	5993	sp|P46063|RECQ1_HUMAN	K.ADC(+414.19)ILYYGFGDIFR.I	69.2	2075.97	-0.5	1038.99	2	17468	1	PEO-Biotin; 13C(6) 15N(4) Silac label
H2	6	23	sp|P63261|ACTG_HUMAN	M.E(+42.01)EEIAALVIDNGSGM(+15.99)C(+414.19)K.A	69.2	2250.02	0.5	1126.02	2	15612	3	Acetylation (N-term); Oxidation (M); PEO-Biotin
L1	65	392	sp|P49411|EFTU_HUMAN	K.GEETPVIVGSALC(+414.19)ALEGR.D	69.2	2224.11	0.7	1113.06	2	15730	2	PEO-Biotin; 13C(6) 15N(4) Silac label
H1	104	1095	sp|P07814|SYEP_HUMAN	K.YNVYPTYDFAC(+414.19)PIVDSIEGVTHALR(+10.01).T	69.18	3266.57	3	1089.87	3	21043	2	PEO-Biotin; 13C(6) 15N(4) Silac label
H2	113	1186	H0Y5F5|H0Y5F5_HUMAN	K.GFGFVC(+414.19)FSSPEEATK.A	69.18	2026.93	0.1	1014.47	2	13678	2	PEO-Biotin; 13C(6) 15N(2) Silac label
H1	444	1189	sp|Q9Y5B9|SP16H_HUMAN	K.IC(+414.19)DVYNAVMDVVK(+8.01).K	69.15	1889.92	0.5	945.967	2	16799	1	PEO-Biotin; 13C(6) 15N(2) Silac label
H2	30	844	sp|P30084|ECHM_HUMAN	K.IC(+414.19)PVETLVEEAIQC(+414.19)AEK.I	69.12	2702.3	1.1	1352.16	2	19218	3	PEO-Biotin
H2	699	5920	sp|Q9UBM7|DHCR7_HUMAN	K.VIEC(+414.19)SYTSADGQR.H	69.07	1841.83	0.3	921.922	2	6893	1	PEO-Biotin
H1	115	256	sp|P12004|PCNA_HUMAN	K.C(+414.19)AGNEDIITLR.A	69.06	1617.79	0.1	809.9	2	12211	2	PEO-Biotin
H1	336	5648	sp|Q9BWF3|RBM4_HUMAN	R.TAPGMGDQSGC(+414.19)YR.C	69.06	1755.74	0	878.876	2	7865	1	PEO-Biotin
H1	336	5983	E9PB51|E9PB51_HUMAN	R.TAPGMGDQSGC(+414.19)YR.H	69.06	1755.74	0	878.876	2	7865	1	PEO-Biotin
H1	484	58559	sp|Q9NQ88|TIGAR_HUMAN	K.EQFSQGSPSNC(+414.19)LETSLAEIFPLGK.N	69.05	2995.43	-1.6	999.482	3	19687	1	PEO-Biotin
H2	14	94	V9GZ37|V9GZ37_HUMAN	K.AAAIGIDLGTTYSC(+414.19)VGVFQHGK.G	69.05	2621.3	0.4	874.774	3	13393	1	PEO-Biotin
H2	14	6	sp|P08107|HSP71_HUMAN	K.AAAIGIDLGTTYSC(+414.19)VGVFQHGK.V	69.05	2621.3	0.4	874.774	3	13393	1	PEO-Biotin
H2	53	39	sp|P10809|CH60_HUMAN	R.AAVEEGIVLGGGC(+414.19)ALLR.C	69.05	2051.08	0.6	1026.55	2	13713	2	PEO-Biotin; 13C(6) 15N(4) Silac label
H2	134	96	sp|P05023|AT1A1_HUMAN	R.NIAFFSTNC(+414.19)VEGTAR.G	69.02	2042.96	-0.3	1022.48	2	12649	1	PEO-Biotin
H1	140	214	sp|Q9UQ80|PA2G4_HUMAN	K.AAHLC(+414.19)AEAALR(+10.01).L	69	1548.78	0.2	775.396	2	9323	2	PEO-Biotin; 13C(6) 15N(4) Silac label
L1	374	1321	sp|P02765|FETUA_HUMAN	K.C(+414.19)DSSPDSAEDVR.K	68.99	1693.69	-0.1	847.853	2	4910	1	PEO-Biotin
H1	192	300	E7EX73|E7EX73_HUMAN	R.LQGINC(+414.19)GPDFTPSFANLGR.T	68.97	2420.16	3.9	1211.09	2	15398	2	PEO-Biotin
L2	39	53	sp|P34932|HSP74_HUMAN	K.KPVVDC(+414.19)VVSVPC(+414.19)FYTDAER.R	68.97	2954.41	-0.9	985.808	3	14101	1	PEO-Biotin
H1	897	176284	sp|Q9BVG4|PBDC1_HUMAN	R.LDC(+414.19)SQGYTEENTIFAPR.I	68.96	2357.07	1.4	1179.54	2	13268	1	PEO-Biotin
H1	2	10	sp|P13639|EF2_HUMAN	R.LM(+15.99)EPIYLVEIQC(+414.19)PEQVVGGIYGVLNR(+10.01).K	68.94	3371.72	-0.3	1124.91	3	20632	5	Oxidation (M); PEO-Biotin; 13C(6) 15N(4) Silac label
H1	86	753	sp|O95373|IPO7_HUMAN	R.GIDQC(+414.19)IPLFVEAALER(+10.01).L	68.93	2197.11	2.3	1099.57	2	19679	2	PEO-Biotin; 13C(6) 15N(4) Silac label
H2	49	64	sp|P35580|MYH10_HUMAN	R.IAEC(+414.19)SSQLAEEEEK.A	68.93	1978.89	0.4	990.451	2	7021	1	PEO-Biotin
L1	17	42	sp|P06733|ENOA_HUMAN	K.VNQIGSVTESLQAC(+414.19)K.L	68.93	1998	-0.2	1000.01	2	10328	3	PEO-Biotin; 13C(6) 15N(2) Silac label
H1	113	518	G5E9G0|G5E9G0_HUMAN	K.TVFAEHISDEC(+414.19)KR.R	68.91	1947.92	0.7	650.314	3	8884	1	PEO-Biotin
H1	106	80	sp|P04083|ANXA1_HUMAN	K.MYGISLC(+414.19)QAILDETK.G	68.9	2098.01	0.5	1050.02	2	16907	3	PEO-Biotin
H1	87	654	sp|P52788|SPSY_HUMAN	K.GDC(+414.19)YQVLIEDC(+414.19)IPVLK.R	68.88	2635.28	0.9	1318.65	2	17802	2	PEO-Biotin
L2	90	370	H0YEN5|H0YEN5_HUMAN	K.LLMMAGIDDC(+414.19)YTSAR.G	68.86	2082.95	-0.3	1042.48	2	13470	1	PEO-Biotin; 13C(6) 15N(4) Silac label
H1	9	7	sp|Q00610|CLH1_HUMAN	K.VIQC(+414.19)FAETGQVQK.I	68.83	1863.92	-0.1	932.968	2	10638	1	PEO-Biotin
H1	315	57597	K7EJE8|K7EJE8_HUMAN	K.VLFIC(+414.19)TANVTDTIPEPLR.D	68.81	2415.25	0.3	1208.63	2	17238	1	PEO-Biotin
H1	93	1186	H0Y5F5|H0Y5F5_HUMAN	K.GFGFVC(+414.19)FSSPEEATK(+8.01).A	68.8	2026.93	-0.9	1014.47	2	15175	1	PEO-Biotin; 13C(6) 15N(2) Silac label
L1	180	78	J3KTM9|J3KTM9_HUMAN	R.ESC(+414.19)LEAYTGIVQGLK.G	68.78	2032.01	0	1017.01	2	14263	2	PEO-Biotin; 13C(6) 15N(2) Silac label
H1	516	1849	sp|Q16555|DPYL2_HUMAN	R.FQLTDC(+414.19)QIYEVLSVIR.D	68.77	2340.19	1.8	1171.1	2	19999	1	PEO-Biotin
H1	410	2760	sp|P62857|RS28_HUMAN	R.TGSQGQC(+414.19)TQVR(+10.01).V	68.77	1587.74	0.1	794.876	2	4793	2	PEO-Biotin; 13C(6) 15N(4) Silac label
H1	686	506	sp|P61981|1433G_HUMAN	K.NC(+414.19)SETQYESK(+8.01).V	68.76	1609.68	0.2	805.85	2	5423	1	PEO-Biotin; 13C(6) 15N(2) Silac label
H1	37	519	E9PG15|E9PG15_HUMAN	R.SIC(+414.19)TTVLELLDK.Y	68.76	1747.91	-0.2	874.962	2	19284	5	PEO-Biotin
H1	296	169	sp|P49321|NASP_HUMAN	K.YGETANEC(+414.19)GEAFFFYGK(+8.01).S	68.73	2354.01	-2.7	1178.01	2	15315	1	PEO-Biotin; 13C(6) 15N(2) Silac label
H1	318	243	sp|P30041|PRDX6_HUMAN	R.DFTPVC(+414.19)TTELGR.A	68.73	1751.82	0.2	876.919	2	12535	2	PEO-Biotin
H1	7	14	sp|P07900|HS90A_HUMAN	R.VFIM(+15.99)DNC(+414.19)EELIPEYLNFIR.G	68.71	2787.33	-0.5	1394.67	2	19647	9	Oxidation (M); PEO-Biotin
L2	83	886	sp|P30050|RL12_HUMAN	K.EILGTAQSVGC(+414.19)NVDGR.H	68.7	2041.98	0.2	1022	2	9248	2	PEO-Biotin; 13C(6) 15N(4) Silac label
H1	109	491	X1WI28|X1WI28_HUMAN	K.VDEFPLC(+414.19)GHMVSDEYEQLSSEALEAAR.I	68.64	3438.54	0.3	1147.19	3	17433	1	PEO-Biotin
H1	509	57781	I6L8B7|I6L8B7_HUMAN	K.TQTVC(+414.19)NFTDGALVQHQEWDGK.E	68.63	2790.27	1.3	931.1	3	13165	1	PEO-Biotin
H1	112	359	sp|P40925|MDHC_HUMAN	K.VIVVGNPANTNC(+414.19)LTASK(+8.01).S	68.63	2122.1	0.4	708.374	3	11604	2	PEO-Biotin; 13C(6) 15N(2) Silac label
H1	67	199	sp|P07737|PROF1_HUMAN	M.A(+42.01)GWNAYIDNLMADGTC(+414.19)QDAAIVGYK.D	68.63	3115.41	0.1	1558.71	2	20029	3	Acetylation (N-term); PEO-Biotin
H1	219	1041	I3L1L3|I3L1L3_HUMAN	K.GNTAEGC(+414.19)VHETQEK.Q	68.62	1915.84	-0.3	639.62	3	4739	1	PEO-Biotin
L1	228	2018	E9PDU6|E9PDU6_HUMAN	K.C(+414.19)ASQAGMTAYGTR.R	68.62	1739.77	-0.2	870.891	2	6414	1	PEO-Biotin; 13C(6) 15N(4) Silac label
L1	186	1102	D3YTB1|D3YTB1_HUMAN	K.SYC(+414.19)AEIAHNVSSK.N	68.62	1829.85	1.1	610.959	3	7546	2	PEO-Biotin; 13C(6) 15N(2) Silac label
L1	501	14444	B0QY90|B0QY90_HUMAN	K.GDPQVYEELFSYSC(+414.19)PK.F	68.61	2283.03	-1	1142.52	2	14254	1	PEO-Biotin; 13C(6) 15N(2) Silac label
L1	128	609	H0YN26|H0YN26_HUMAN	K.C(+414.19)PNLTHLNLSGNK.I	68.6	1831.92	1.4	611.647	3	9512	2	PEO-Biotin; 13C(6) 15N(2) Silac label
H1	167	240	E9PKG1|E9PKG1_HUMAN	K.VEDLTFTSPFC(+414.19)LQVK.R	68.59	2140.06	2.3	1071.04	2	16751	2	PEO-Biotin
H2	78	392	sp|P49411|EFTU_HUMAN	R.HYAHTDC(+414.19)PGHADYVK.N	68.58	2134.94	0.4	712.656	3	4771	1	PEO-Biotin; 13C(6) 15N(2) Silac label
L2	71	321	sp|P60981|DEST_HUMAN	K.HEC(+414.19)QANGPEDLNR.A	68.57	1905.83	-0.4	636.285	3	5228	1	PEO-Biotin; 13C(6) 15N(4) Silac label
H1	474	3221	sp|Q9Y263|PLAP_HUMAN	K.AINC(+414.19)PEDIVFPALDILR.L	68.56	2312.19	0.4	1157.1	2	20014	1	PEO-Biotin
H2	396	4621	sp|P26583|HMGB2_HUMAN	K.MSSYAFFVQTC(+414.19)R.E	68.54	1862.84	-0.1	932.427	2	12772	1	PEO-Biotin; 13C(6) 15N(4) Silac label
H1	114	1123	sp|P45973|CBX5_HUMAN	K.IIGATDSC(+414.19)GDLMFLMK.W	68.53	2128.01	0	1065.01	2	17049	2	PEO-Biotin
H1	421	15	sp|Q09666|AHNK_HUMAN	K.VDVEC(+414.19)PDVNIEGPEGK.W	68.53	2112.97	0.6	1057.49	2	11787	1	PEO-Biotin
L1	54	109	sp|Q16658|FSCN1_HUMAN	R.YLAADKDGNVTC(+414.19)ER.E	68.52	1985.93	-0.8	993.972	2	5978	2	13C(6) 15N(2) Silac label; PEO-Biotin; 13C(6) 15N(4) Silac label
H1	326	1346	sp|Q04760|LGUL_HUMAN	R.GFGHIGIAVPDVYSAC(+414.19)K(+8.01).R	68.51	2155.07	-2.7	719.361	3	14282	2	PEO-Biotin; 13C(6) 15N(2) Silac label
H1	336	5983	E9PB51|E9PB51_HUMAN	K.LHVGNISPTC(+414.19)TNK.E	68.48	1796.89	3.7	899.456	2	8890	1	PEO-Biotin
H2	784	78123	I3L245|I3L245_HUMAN	K.STVNC(+414.19)STTPVAER.F	68.48	1777.83	0.2	889.924	2	5979	1	PEO-Biotin
H1	68	39	sp|P10809|CH60_HUMAN	R.AAVEEGIVLGGGC(+414.19)ALLR.C	68.47	2041.07	-0.2	1021.54	2	15171	3	PEO-Biotin
H1	207	5587	sp|O14744|ANM5_HUMAN	R.DLNC(+414.19)VPEIADTLGAVAK.Q	68.46	2142.07	1.2	1072.04	2	16690	2	PEO-Biotin
H1	99	1313	M0R117|M0R117_HUMAN	K.SSGEIVYC(+414.19)GQVFEK(+8.01).S	68.45	1966.93	0.5	984.471	2	12411	1	PEO-Biotin; 13C(6) 15N(2) Silac label
L1	26	48	sp|P55072|TERA_HUMAN	R.QAAPC(+414.19)VLFFDELDSIAK.A	68.45	2288.13	1	1145.07	2	18640	8	PEO-Biotin; 13C(6) 15N(2) Silac label
L1	114	1704	E5RI99|E5RI99_HUMAN	R.VC(+414.19)TLAIIDPGDSDIIR.S	68.45	2124.08	1.2	1063.05	2	14341	3	PEO-Biotin; 13C(6) 15N(4) Silac label
H1	370	164951	sp|P61970|NTF2_HUMAN	K.NINDAWVC(+414.19)TNDMFR(+10.01).L	68.44	2121.93	-0.6	1061.97	2	15291	1	PEO-Biotin; 13C(6) 15N(4) Silac label
L2	98	1313	M0R117|M0R117_HUMAN	K.SSGEIVYC(+414.19)GQVFEK.S	68.43	1966.93	0.2	984.471	2	10880	1	PEO-Biotin; 13C(6) 15N(2) Silac label
H1	317	1737	sp|P61081|UBC12_HUMAN	K.LVIC(+414.19)PDEGFYK.S	68.42	1696.82	0.3	849.418	2	13701	1	PEO-Biotin
H1	69	303	sp|P36578|RL4_HUMAN	R.SGQGAFGNMC(+414.19)R(+10.01).G	68.42	1550.67	-2.5	776.339	2	9839	2	PEO-Biotin; 13C(6) 15N(4) Silac label
L2	7	63	sp|P68363|TBA1B_HUMAN	R.SIQFVDWC(+414.19)PTGFK.V	68.42	1948.93	0.6	975.473	2	14975	7	PEO-Biotin; 13C(6) 15N(2) Silac label
H2	783	251055	sp|P83876|TXN4A_HUMAN	K.MYELYDPC(+414.19)TVMFFFR.N	68.4	2375.05	1.3	1188.53	2	18874	1	PEO-Biotin
H2	783	251054	K7ES07|K7ES07_HUMAN	K.MYELYDPC(+414.19)TVMFFFR.Y	68.4	2375.05	1.3	1188.53	2	18874	1	PEO-Biotin
H2	783	251053	K7ESL1|K7ESL1_HUMAN	MYELYDPC(+414.19)TVMFFFR.N	68.4	2375.05	1.3	1188.53	2	18874	1	PEO-Biotin
H2	72	20	sp|P22314|UBA1_HUMAN	K.YFLVGAGAIGC(+414.19)ELLK.N	68.39	1975.04	0.6	988.528	2	15976	2	PEO-Biotin; 13C(6) 15N(2) Silac label
H2	308	2150	sp|P31947|1433S_HUMAN	R.EKVETELQGVC(+414.19)DTVLGLLDSHLIK.E	68.39	3068.61	4.4	1023.88	3	19149	1	13C(6) 15N(2) Silac label; PEO-Biotin
H2	98	53	sp|P34932|HSP74_HUMAN	R.SVMDATQIAGLNC(+414.19)LR.L	68.39	2004.98	0.7	1003.5	2	12985	1	PEO-Biotin
L2	96	397	sp|P51991|ROA3_HUMAN	K.YHTINGHNC(+414.19)EVK.K	68.38	1835.85	0.3	612.959	3	5071	1	PEO-Biotin; 13C(6) 15N(2) Silac label
H1	299	14416	sp|O00232|PSD12_HUMAN	R.AIYDTPC(+414.19)IQAESEK.W	68.32	1980.92	-1.2	991.465	2	11172	1	PEO-Biotin
L2	323	2100	sp|Q9Y2X3|NOP58_HUMAN	K.TYDPSGDSTLPTC(+414.19)SK.K	68.32	1992.89	-1.2	997.451	2	7786	1	PEO-Biotin; 13C(6) 15N(2) Silac label
H2	492	7947	M0R3F6|M0R3F6_HUMAN	K.TLSNPLDLALALETTNSLC(+414.19)R.K	68.31	2558.31	1.8	1280.16	2	17806	1	PEO-Biotin
H2	20	103	sp|P60174|TPIS_HUMAN	R.IIYGGSVTGATC(+414.19)K.E	68.31	1690.85	-0.1	846.433	2	8233	3	PEO-Biotin; 13C(6) 15N(2) Silac label
L2	32	142	E7EUT5|E7EUT5_HUMAN	R.VPTANVSVVDLTC(+414.19)R.L	68.3	1896.97	-0.1	949.491	2	11604	4	PEO-Biotin; 13C(6) 15N(4) Silac label
L1	45	59	sp|P40926|MDHM_HUMAN	K.GC(+414.19)DVVVIPAGVPR.K	68.28	1704.89	0	853.454	2	11773	1	PEO-Biotin; 13C(6) 15N(4) Silac label
H1	126	1198	sp|P41091|IF2G_HUMAN	R.SC(+414.19)GSSTPDEFPTDIPGTK.G	68.26	2252	-0.2	1127.01	2	12077	1	PEO-Biotin
L2	62	491	X1WI28|X1WI28_HUMAN	K.VDEFPLC(+414.19)GHMVSDEYEQLSSEALEAAR.I	68.26	3438.54	1.1	1147.19	3	16115	1	PEO-Biotin
H1	17	170	sp|P63104|1433Z_HUMAN	R.DIC(+414.19)NDVLSLLEK(+8.01).F	68.25	1782.9	-0.4	892.456	2	19350	6	PEO-Biotin; 13C(6) 15N(2) Silac label
L2	30	42	sp|P06733|ENOA_HUMAN	K.VNQIGSVTESLQAC(+414.19)K.L	68.25	1998	0	1000.01	2	10413	4	PEO-Biotin; 13C(6) 15N(2) Silac label
L2	63	836	sp|O75643|U520_HUMAN	R.LTAIDILTTC(+414.19)AADIQR.Q	68.24	2141.11	-1.3	1071.56	2	15878	2	PEO-Biotin; 13C(6) 15N(4) Silac label
H1	198	954	sp|P62316|SMD2_HUMAN	R.HC(+414.19)NMVLENVK.E	68.23	1599.76	-1.5	800.885	2	9810	2	PEO-Biotin
H2	15	107	sp|P00338|LDHA_HUMAN	K.DDVFLSVPC(+414.19)ILGQNGISDLVK.V	68.23	2653.36	2.2	1327.69	2	17820	3	PEO-Biotin; 13C(6) 15N(2) Silac label
L2	25	384	F8VZ49|F8VZ49_HUMAN	K.YHTVNGHNC(+414.19)EVR.K	68.23	1851.84	-0.3	926.926	2	4525	3	PEO-Biotin; 13C(6) 15N(4) Silac label
H1	374	2980	sp|O75683|SURF6_HUMAN	K.IC(+414.19)SHSAPEQQAR.T	68.2	1739.81	0.7	870.912	2	4218	2	PEO-Biotin
H1	9	7	sp|Q00610|CLH1_HUMAN	R.KGQVLSVC(+414.19)VEEENIIPYITNVLQNPDLALR.M	68.19	3780.98	-0.8	1261.33	3	21127	2	PEO-Biotin
H2	538	65129	sp|Q9H0D6|XRN2_HUMAN	K.HDELADSLPC(+414.19)AEGEFIFLR.L	68.19	2575.21	-0.9	859.409	3	15785	1	PEO-Biotin
H2	657	305	sp|P15311|EZRI_HUMAN	K.EGILSDEIYC(+414.19)PPETAVLLGSYAVQAK.F	68.15	3179.58	-0.3	1060.87	3	16774	1	PEO-Biotin
H2	304	1306	sp|P35658|NU214_HUMAN	R.TSC(+414.19)KDDEAVVQAPR.H	68.15	1931.91	0.2	644.977	3	5973	1	PEO-Biotin
H1	350	662	sp|P21796|VDAC1_HUMAN	K.YQIDPDAC(+414.19)FSAK.V	68.14	1770.8	0.5	886.406	2	12293	2	PEO-Biotin
H1	168	180	sp|P43243|MATR3_HUMAN	K.LC(+414.19)SLFYTNEEVAK.N	68.13	1929.92	0.4	965.968	2	13829	1	PEO-Biotin
H1	393	5364	sp|P30520|PURA2_HUMAN	K.VVDLLAQDADIVC(+414.19)R.C	68.12	1942.99	1	972.501	2	14853	1	PEO-Biotin
H2	505	2030	sp|O15067|PUR4_HUMAN	K.FC(+414.19)DNSSAIQGK.E	68.12	1590.73	0.1	796.37	2	6257	1	PEO-Biotin; 13C(6) 15N(2) Silac label
H1	90	37606	sp|Q9Y678|COPG1_HUMAN	R.DSPLFDFIESC(+414.19)LR.N	68.1	1954.92	-0.2	978.466	2	20915	3	PEO-Biotin
H1	403	33078	E9PJF0|E9PJF0_HUMAN	K.ISPFEHQTYC(+414.19)QR.T	68.09	1921.88	0.9	961.949	2	9622	1	PEO-Biotin
L1	117	1567	E7ESE0|E7ESE0_HUMAN	R.MRPGVAC(+414.19)SVSQAQK.D	68.08	1892.94	0.4	947.477	2	5687	2	13C(6) 15N(4) Silac label; PEO-Biotin; 13C(6) 15N(2) Silac label
H1	6	1	Q5HY54|Q5HY54_HUMAN	K.AHVVPC(+414.19)FDASK.V	68.06	1586.76	0.8	794.387	2	9969	2	PEO-Biotin
H2	10	7	sp|Q00610|CLH1_HUMAN	R.EC(+414.19)FGAC(+414.19)LFTC(+414.19)YDLLRPDVVLETAWR.H	68.04	4161.96	0.8	1041.5	4	19082	2	PEO-Biotin
H1	72	392	sp|P49411|EFTU_HUMAN	K.K(+8.01)GDEC(+414.19)ELLGHSK(+8.01).N	68.03	1744.85	1.6	582.624	3	7927	1	13C(6) 15N(2) Silac label; PEO-Biotin
H1	347	5388	sp|Q99536|VAT1_HUMAN	R.C(+414.19)LVLTGFGGYDK.V	68.03	1685.82	-0.2	843.915	2	14739	1	PEO-Biotin
H1	668	3311	V9GYE4|V9GYE4_HUMAN	R.GVNTDSGSVC(+414.19)R.E	68.03	1507.68	0	754.845	2	5922	1	PEO-Biotin
H2	526	5894	H3BS70|H3BS70_HUMAN	R.GVILTSDRPGVFSAGLDLTEMC(+414.19)GR.S	68.02	2907.43	1	970.151	3	15038	1	PEO-Biotin
H1	574	2873	sp|P14649|MYL6B_HUMAN	K.ILYSQC(+414.19)GDVMR(+10.01).A	68.01	1707.8	-0.1	854.908	2	11076	1	PEO-Biotin; 13C(6) 15N(4) Silac label
H1	220	74	sp|P23396|RS3_HUMAN	R.GLC(+414.19)AIAQAESLR(+10.01).Y	68.01	1654.84	-0.5	828.427	2	13277	1	PEO-Biotin; 13C(6) 15N(4) Silac label
L1	273	5364	sp|P30520|PURA2_HUMAN	R.MC(+414.19)DLVSDFDGFSER.F	68.01	2043.86	0.8	1022.94	2	14455	1	PEO-Biotin; 13C(6) 15N(4) Silac label
H2	10	7	sp|Q00610|CLH1_HUMAN	R.AHIAQLC(+414.19)EK.A	67.97	1425.71	0.8	713.863	2	6411	2	PEO-Biotin
L1	500	18946	H0Y711|H0Y711_HUMAN	R.AHAAQVTC(+414.19)VAASPHK.D	67.97	1911.95	-0.7	638.325	3	4872	1	PEO-Biotin; 13C(6) 15N(2) Silac label
L2	524	5735	H0YE57|H0YE57_HUMAN	K.VIEC(+414.19)SYTSADGQR.H	67.97	1851.84	0.4	926.926	2	6978	1	PEO-Biotin; 13C(6) 15N(4) Silac label
L2	4	13	sp|P08238|HS90B_HUMAN	R.GFEVVYMTEPIDEYC(+414.19)VQQLK.E	67.97	2812.33	0	1407.17	2	15435	3	PEO-Biotin; 13C(6) 15N(2) Silac label
L2	101	10168	sp|P62633|CNBP_HUMAN	R.GFQFVSSSLPDIC(+414.19)YR.C	67.97	2142.02	0.8	1072.02	2	14665	1	PEO-Biotin; 13C(6) 15N(4) Silac label
L1	1	40	sp|P04350|TBB4A_HUMAN	K.LTTPTYGDLNHLVSATMSGVTTC(+414.19)LR.F	67.95	3074.51	0.2	1025.84	3	17162	3	PEO-Biotin; 13C(6) 15N(4) Silac label
L2	89	690	sp|Q08J23|NSUN2_HUMAN	R.MVYSTC(+414.19)SLNPIEDEAVIASLLEK.S	67.94	2938.44	0.8	1470.23	2	18943	2	PEO-Biotin
H1	233	2030	sp|O15067|PUR4_HUMAN	K.FC(+414.19)DNSSAIQGK(+8.01).E	67.93	1590.73	-0.6	796.37	2	7624	1	PEO-Biotin; 13C(6) 15N(2) Silac label
H2	533	84656	sp|P51649|SSDH_HUMAN	K.NFFEPTLLC(+414.19)NVTQDMLC(+414.19)THEETFGPLAPVIK.F	67.93	4335.08	-2.8	1446.03	3	19000	1	PEO-Biotin
H2	83	256	sp|P12004|PCNA_HUMAN	K.LMDLDVEQLGIPEQEYSC(+414.19)VVK.M	67.92	2829.37	-6.4	1415.68	2	15319	2	PEO-Biotin; 13C(6) 15N(2) Silac label
H2	161	438	Q5STU3|Q5STU3_HUMAN	K.NC(+414.19)PHIVVGTPGR.I	67.91	1672.84	0.7	837.429	2	7697	1	PEO-Biotin; 13C(6) 15N(4) Silac label
H2	171	496	sp|P00492|HPRT_HUMAN	K.SYC(+414.19)NDQSTGDIK.V	67.91	1751.76	0.4	876.887	2	5794	1	PEO-Biotin; 13C(6) 15N(2) Silac label
H2	70	836	sp|O75643|U520_HUMAN	K.TASDDREC(+414.19)ENQLVLLLGFNTFDFIK.V	67.91	3301.6	-1.1	1101.54	3	19137	1	PEO-Biotin
L2	24	48	sp|P55072|TERA_HUMAN	R.QAAPC(+414.19)VLFFDELDSIAK.A	67.91	2288.13	0.9	1145.07	2	18736	6	PEO-Biotin; 13C(6) 15N(2) Silac label
L1	75	753	sp|O95373|IPO7_HUMAN	R.GIDQC(+414.19)IPLFVEAALER.L	67.9	2197.11	1.4	1099.57	2	18014	3	PEO-Biotin; 13C(6) 15N(4) Silac label
H1	35	109	sp|Q16658|FSCN1_HUMAN	K.NASC(+414.19)YFDIEWR.D	67.89	1816.79	-0.2	909.403	2	15537	2	PEO-Biotin
L2	79	1215	sp|P62701|RS4X_HUMAN	K.FDTGNLC(+414.19)MVTGGANLGR.I	67.88	2149	0	1075.51	2	12322	1	PEO-Biotin; 13C(6) 15N(4) Silac label
H1	116	3066	sp|Q15185|TEBP_HUMAN	K.LTFSC(+414.19)LGGSDNFK(+8.01).H	67.87	1809.85	1.9	905.935	2	13899	1	PEO-Biotin; 13C(6) 15N(2) Silac label
H1	437	52	B0YJC4|B0YJC4_HUMAN	R.QVQSLTC(+414.19)EVDALK.G	67.86	1846.92	0.9	924.467	2	12549	3	PEO-Biotin
H1	600	1044	B5MCX3|B5MCX3_HUMAN	R.LTVVDTPGYGDAINC(+414.19)R.D	67.85	2107.01	0.5	1054.51	2	12297	1	PEO-Biotin
L2	47	109	sp|Q16658|FSCN1_HUMAN	R.YLAADKDGNVTC(+414.19)ER.E	67.85	1985.93	-0.2	993.972	2	6261	2	13C(6) 15N(2) Silac label; PEO-Biotin; 13C(6) 15N(4) Silac label
H2	534	37380	sp|P56192|SYMC_HUMAN	R.LFVSDGVPGC(+414.19)LPVLAAAGR.A	67.84	2255.18	1.9	1128.6	2	15288	1	PEO-Biotin
L1	81	80	sp|P04083|ANXA1_HUMAN	K.MYGISLC(+414.19)QAILDETK.G	67.84	2106.03	0.5	1054.02	2	15469	1	PEO-Biotin; 13C(6) 15N(2) Silac label
H2	786	20427	sp|P41214|EIF2D_HUMAN	R.C(+414.19)QASTTVNPAPGAK.D	67.83	1757.84	0.6	879.93	2	5171	1	PEO-Biotin
L2	248	999	sp|Q96AE4|FUBP1_HUMAN	R.SC(+414.19)MLTGTPESVQSAK.R	67.81	1959.92	0.5	980.968	2	9159	1	PEO-Biotin; 13C(6) 15N(2) Silac label
H1	693	3638	sp|P30825|CTR1_HUMAN	R.TPDGNLDQC(+414.19)K	67.8	1503.67	-1	752.841	2	6830	1	PEO-Biotin
H1	116	3066	sp|Q15185|TEBP_HUMAN	K.LTFSC(+414.19)LGGSDNFK.H	67.78	1801.84	-1.5	901.925	2	13888	2	PEO-Biotin
H1	284	905	sp|P46777|RL5_HUMAN	K.VGLTNYAAAYC(+414.19)TGLLLAR.R	67.78	2283.18	1.4	1142.6	2	16766	1	PEO-Biotin
H1	189	4227	sp|O60610|DIAP1_HUMAN	K.MTLLHFLAELC(+414.19)ENDYPDVLK.F	67.76	2777.35	0.8	926.791	3	21169	1	PEO-Biotin
L2	311	1737	sp|P61081|UBC12_HUMAN	K.TC(+414.19)DISFSDPDDLLNFK.L	67.75	2251.03	0.5	1126.52	2	15403	1	PEO-Biotin; 13C(6) 15N(2) Silac label
H1	365	251015	I3L2N8|I3L2N8_HUMAN	K.DNSTAC(+414.19)SHPVTK.H	67.74	1672.75	0.1	837.385	2	4333	2	PEO-Biotin
H2	569	37871	C9J0F2|C9J0F2_HUMAN	K.ALDVGSGSGILTAC(+414.19)FAR.M	67.74	2061.03	1	1031.52	2	13611	1	PEO-Biotin; 13C(6) 15N(4) Silac label
L1	405	164951	sp|P61970|NTF2_HUMAN	K.NINDAWVC(+414.19)TNDMFR.L	67.74	2121.93	-0.9	1061.97	2	13805	1	PEO-Biotin; 13C(6) 15N(4) Silac label
H1	63	16	sp|P49327|FAS_HUMAN	K.ADEASELAC(+414.19)PTPK(+8.01).E	67.73	1752.82	-0.4	877.415	2	9238	1	PEO-Biotin; 13C(6) 15N(2) Silac label
H1	75	495	E9PCY7|E9PCY7_HUMAN	R.DLNYC(+414.19)FSGMSDHR.Y	67.71	1957.81	0.6	653.612	3	12273	2	PEO-Biotin
H1	277	18814	F8WCJ1|F8WCJ1_HUMAN	K.K(+8.01)YEDIC(+414.19)PSTHNMDVPNIK(+8.01).R	67.7	2533.2	-2	845.405	3	10856	2	13C(6) 15N(2) Silac label; PEO-Biotin
H1	32	10168	sp|P62633|CNBP_HUMAN	R.GFQFVSSSLPDIC(+414.19)YR.C	67.69	2132.01	0.5	1067.01	2	15963	2	PEO-Biotin
H2	232	32858	sp|Q14690|RRP5_HUMAN	R.LSC(+414.19)QNLGAVLDDVPVQGFFK.K	67.68	2563.28	2.1	1282.65	2	17032	1	PEO-Biotin
L1	179	247	sp|Q9NR30|DDX21_HUMAN	K.LGVC(+414.19)FDVPTASVTEIQEK.W	67.68	2357.17	1.4	1179.6	2	13583	1	PEO-Biotin; 13C(6) 15N(2) Silac label
L2	14	307	G3V1A4|G3V1A4_HUMAN	K.HELQANC(+414.19)YEEVKDR.C	67.65	2165	-0.5	722.674	3	6381	3	PEO-Biotin; 13C(6) 15N(2) Silac label; 13C(6) 15N(4) Silac label
H1	343	360	sp|P00367|DHE3_HUMAN	K.C(+414.19)AVVDVPFGGAK.A	67.63	1575.78	-0.9	788.896	2	13095	1	PEO-Biotin
H1	243	2699	Q5TA01|Q5TA01_HUMAN	K.LNEC(+414.19)VDHTPK(+8.01).L	67.63	1576.75	-0.6	789.38	2	6045	2	PEO-Biotin; 13C(6) 15N(2) Silac label
H1	144	121	sp|Q12906|ILF3_HUMAN	K.GDLDLELVLLC(+414.19)K.E	67.61	1743.91	0.4	872.965	2	17556	2	PEO-Biotin
H1	161	10063	D6RB09|D6RB09_HUMAN	K.NC(+414.19)LTNFHGMDLTR(+10.01).D	67.61	1944.89	0	649.303	3	13074	1	PEO-Biotin; 13C(6) 15N(4) Silac label
H1	171	723	A0A087WUK2|A0A087WUK2_HUMAN	R.GFC(+414.19)FITYTDEEPVK(+8.01)K(+8.01).L	67.58	2206.07	-0.7	736.362	3	14145	1	PEO-Biotin; 13C(6) 15N(2) Silac label
L2	73	1694	sp|P35268|RL22_HUMAN	K.FTLDC(+414.19)THPVEDGIM(+15.99)DAANFEQFLQER.I	67.58	3465.56	-0.2	1156.19	3	17460	3	PEO-Biotin; Oxidation (M); 13C(6) 15N(4) Silac label
H1	72	392	sp|P49411|EFTU_HUMAN	K.KGDEC(+414.19)ELLGHSK.N	67.55	1728.82	1	865.417	2	7932	2	PEO-Biotin
H1	159	153	sp|Q99460|PSMD1_HUMAN	R.TPEQC(+414.19)PSVVSLLSESYNPHVR.Y	67.55	2755.33	-1.5	919.449	3	15241	1	PEO-Biotin
H1	58	498	sp|O00410|IPO5_HUMAN	K.HFADLLPGFLQAVNDSC(+414.19)YQNDDSVLK(+8.01).S	67.53	3330.58	-3.5	1111.2	3	19082	1	PEO-Biotin; 13C(6) 15N(2) Silac label
H2	307	662	sp|P21796|VDAC1_HUMAN	K.YQIDPDAC(+414.19)FSAK.V	67.51	1778.81	-0.7	890.412	2	10691	1	PEO-Biotin; 13C(6) 15N(2) Silac label
H1	25	12	sp|P13797|PLST_HUMAN	K.TISSSLAVVDLIDAIQPGC(+414.19)INYDLVK.S	67.49	3160.64	0.3	1054.55	3	20890	7	PEO-Biotin
H2	99	723	A0A087WUK2|A0A087WUK2_HUMAN	R.GFC(+414.19)FITYTDEEPVKK.L	67.49	2206.07	0	736.363	3	12542	1	PEO-Biotin; 13C(6) 15N(2) Silac label
L2	5	21	sp|P78527|PRKDC_HUMAN	K.DFSAFINLVEFC(+414.19)R.E	67.49	1983.95	0.3	992.981	2	18404	2	PEO-Biotin; 13C(6) 15N(4) Silac label
L2	117	55	sp|P14625|ENPL_HUMAN	K.GYEVIYLTEPVDEYC(+414.19)IQALPEFDGKR.F	67.48	3478.68	1.5	1160.57	3	16057	1	PEO-Biotin; 13C(6) 15N(2) Silac label; 13C(6) 15N(4) Silac label
H1	39	319	sp|P42704|LPPRC_HUMAN	R.LIASYC(+414.19)NVGDIEGASK.I	67.42	2052.99	0.3	1027.5	2	12355	1	PEO-Biotin
H1	82	6041	sp|P22102|PUR2_HUMAN	K.AFTKPEEAC(+414.19)SFILSADFPALVVK.A	67.4	2896.48	-8.3	966.491	3	18111	2	PEO-Biotin
H1	320	3197	sp|P31930|QCR1_HUMAN	R.NALVSHLDGTTPVC(+414.19)EDIGR.S	67.39	2410.16	0.8	804.395	3	12327	2	PEO-Biotin
H1	180	834	sp|P00505|AATM_HUMAN	R.VGAFTMVC(+414.19)K.D	67.39	1368.66	0.2	685.338	2	12060	1	PEO-Biotin
H1	543	118704	C9JC03|C9JC03_HUMAN	R.FMC(+414.19)AQLPNPVLDSISIIDTPGILSGEK.Q	67.37	3271.65	1	1091.56	3	20818	1	PEO-Biotin
L1	256	567	A0A087WTT1|A0A087WTT1_HUMAN	K.GFGFVC(+414.19)FSSPEEATK.A	67.37	2018.91	-1.3	1010.46	2	13731	1	PEO-Biotin
H1	165	1178	H3BQZ7|H3BQZ7_HUMAN	R.DLLVQQASQC(+414.19)LSK.L	67.36	1845.93	0.4	923.974	2	13216	1	PEO-Biotin
L1	349	904	sp|P24752|THIL_HUMAN	K.IHMGSC(+414.19)AENTAK.K	67.36	1682.77	-0.5	842.39	2	5359	2	PEO-Biotin; 13C(6) 15N(2) Silac label
H1	624	2235	F5GY56|F5GY56_HUMAN	M.S(+42.01)LIC(+414.19)SISNEVPEHPC(+414.19)VSPVSNHVYER.R	67.35	3764.77	0.3	1255.93	3	15549	1	Acetylation (N-term); PEO-Biotin
H2	2	10	sp|P13639|EF2_HUMAN	R.C(+414.19)ELLYEGPPDDEAAMGIK.S	67.35	2372.08	-0.7	1187.05	2	12708	1	PEO-Biotin; 13C(6) 15N(2) Silac label
H1	2	10	sp|P13639|EF2_HUMAN	K.STLTDSLVC(+414.19)K.A	67.34	1479.73	1	740.874	2	11301	2	PEO-Biotin
H1	509	57781	I6L8B7|I6L8B7_HUMAN	K.TTQFSC(+414.19)TLGEK(+8.01).F	67.34	1635.77	0.4	818.894	2	10181	1	PEO-Biotin; 13C(6) 15N(2) Silac label
H2	14	94	V9GZ37|V9GZ37_HUMAN	K.ELEQ(+.98)VC(+414.19)NPIISGLYQGAGGPGPGGFGAQGPK.G	67.34	3420.66	2.8	1141.23	3	15068	1	Deamidation (NQ); PEO-Biotin; 13C(6) 15N(2) Silac label
H1	187	1268	sp|P10599|THIO_HUMAN	K.C(+414.19)MPTFQFFK.K	67.33	1561.71	0.2	781.864	2	16107	2	PEO-Biotin
H2	508	1208	sp|Q13428|TCOF_HUMAN	K.C(+414.19)FLAQPVTLLDIYTHWQQTSELGR.K	67.33	3242.61	0.3	1081.88	3	18978	1	PEO-Biotin; 13C(6) 15N(4) Silac label
H1	63	16	sp|P49327|FAS_HUMAN	K.C(+414.19)TVFHGAQVEDAFR.Y	67.32	1992.92	0.3	665.314	3	12356	2	PEO-Biotin
L1	19	26	B4DNK4|B4DNK4_HUMAN	K.C(+414.19)DENILWLDYK.N	67.32	1832.86	0.4	917.436	2	14185	3	PEO-Biotin; 13C(6) 15N(2) Silac label
H1	514	57788	sp|P23381|SYWC_HUMAN	K.GIFGFTDSDC(+414.19)IGK(+8.01).I	67.31	1780.83	0.7	891.421	2	15070	1	PEO-Biotin; 13C(6) 15N(2) Silac label
H1	35	109	sp|Q16658|FSCN1_HUMAN	R.LSC(+414.19)FAQTVSPAEK(+8.01).W	67.31	1801.88	0	901.949	2	11148	1	PEO-Biotin; 13C(6) 15N(2) Silac label
L2	96	397	sp|P51991|ROA3_HUMAN	K.YHTIN(+.98)GHNC(+414.19)EVK.K	67.31	1836.84	0.6	919.427	2	5514	3	Deamidation (NQ); PEO-Biotin; 13C(6) 15N(2) Silac label
L2	150	78	J3KTM9|J3KTM9_HUMAN	R.ESC(+414.19)LEAYTGIVQGLK.G	67.3	2032.01	0.8	1017.01	2	14353	2	PEO-Biotin; 13C(6) 15N(2) Silac label
H1	113	518	G5E9G0|G5E9G0_HUMAN	K.TVFAEHISDEC(+414.19)K(+8.01).R	67.28	1799.83	0.9	900.924	2	9745	1	PEO-Biotin; 13C(6) 15N(2) Silac label
H1	624	2235	F5GY56|F5GY56_HUMAN	R.QELSHALYQHDAAC(+414.19)R(+10.01).V	67.28	2165	0.9	722.675	3	8086	1	PEO-Biotin; 13C(6) 15N(4) Silac label
H1	35	109	sp|Q16658|FSCN1_HUMAN	R.YLAADK(+8.01)DGNVTC(+414.19)ER(+10.01).E	67.28	1985.93	-2.7	993.97	2	7431	1	13C(6) 15N(2) Silac label; PEO-Biotin; 13C(6) 15N(4) Silac label
H1	39	319	sp|P42704|LPPRC_HUMAN	R.C(+414.19)VANNQVETLEK(+8.01).L	67.24	1768.86	0.8	885.437	2	9222	1	PEO-Biotin; 13C(6) 15N(2) Silac label
H2	61	90	sp|P55060|XPO2_HUMAN	K.ATIELC(+414.19)STHANDASALR.I	67.23	2186.05	0.5	729.69	3	9014	1	PEO-Biotin
L2	120	169	sp|P49321|NASP_HUMAN	K.SVSGTDVQEEC(+414.19)R.E	67.23	1732.76	0.3	867.389	2	5404	2	PEO-Biotin; 13C(6) 15N(4) Silac label
H1	37	519	E9PG15|E9PG15_HUMAN	R.SIC(+414.19)TTVLELLDK(+8.01).Y	67.17	1755.92	0.3	878.97	2	19282	4	PEO-Biotin; 13C(6) 15N(2) Silac label
H1	330	3081	H0YN73|H0YN73_HUMAN	R.VC(+414.19)EEIAIIPSK(+8.01).K	67.16	1622.85	0.1	812.432	2	12759	2	PEO-Biotin; 13C(6) 15N(2) Silac label
L1	386	3343	K7EKD8|K7EKD8_HUMAN	R.YSDESGNMDFDNFISC(+414.19)LVR.L	67.14	2635.13	1.1	1318.57	2	17461	1	PEO-Biotin; 13C(6) 15N(4) Silac label
H1	298	32854	sp|Q96SI9|STRBP_HUMAN	K.HSTIYPSPEELEAVQNMVSTVEC(+414.19)ALK.H	67.13	3288.57	2.6	1097.2	3	21178	1	PEO-Biotin
H1	180	834	sp|P00505|AATM_HUMAN	K.NLDKEYLPIGGLAEFC(+414.19)K.A	67.12	2323.16	-0.5	775.393	3	15518	2	PEO-Biotin
H1	215	57772	sp|A6NDG6|PGP_HUMAN	R.LDTDILLGATC(+414.19)GLK.T	67.11	1845.96	1.2	923.987	2	15486	1	PEO-Biotin
H1	111	1754	sp|P54136|SYRC_HUMAN	R.MLLC(+414.19)EAVAAVMAK.G	67.11	1762.89	-0.6	882.449	2	18288	1	PEO-Biotin
H2	295	360	sp|P00367|DHE3_HUMAN	K.AKPYEGSILEADC(+414.19)DILIPAASEK.Q	67.08	2846.41	-0.6	949.809	3	13461	1	PEO-Biotin
L1	91	397	sp|P51991|ROA3_HUMAN	K.YHTIN(+.98)GHNC(+414.19)EVK.K	67.08	1836.84	0.7	919.427	2	5208	3	Deamidation (NQ); PEO-Biotin; 13C(6) 15N(2) Silac label
L2	233	337	sp|O00151|PDLI1_HUMAN	K.GHFFVEDQIYC(+414.19)EK.H	67.08	2027.91	-0.4	676.978	3	11348	1	PEO-Biotin
H2	328	243	sp|P30041|PRDX6_HUMAN	K.DINAYNC(+414.19)EEPTEK.L	67.06	1946.85	-1.1	974.43	2	7343	1	PEO-Biotin; 13C(6) 15N(2) Silac label
L2	149	3363	sp|P67775|PP2AA_HUMAN	R.C(+414.19)GNQAAIMELDDTLK.Y	67.05	2042.96	1	1022.49	2	12671	1	PEO-Biotin; 13C(6) 15N(2) Silac label
H2	495	37465	sp|Q9ULC4|MCTS1_HUMAN	K.FVLSGANIMC(+414.19)PGLTSPGAK.L	67.04	2276.14	1.1	1139.08	2	13754	1	PEO-Biotin
H1	262	3433	sp|P67870|CSK2B_HUMAN	K.YQQGDFGYC(+414.19)PR.V	67.03	1746.75	2.2	874.384	2	10449	1	PEO-Biotin
L2	150	78	J3KTM9|J3KTM9_HUMAN	R.HFIMQVVC(+414.19)EATQC(+414.19)PDTR.V	67.02	2815.29	-1.7	939.434	3	13819	1	PEO-Biotin; 13C(6) 15N(4) Silac label
H2	295	360	sp|P00367|DHE3_HUMAN	K.C(+414.19)AVVDVPFGGAK.A	67.01	1583.79	-1.1	792.903	2	11451	1	PEO-Biotin; 13C(6) 15N(2) Silac label
H1	3	23	sp|P63261|ACTG_HUMAN	M.E(+42.01)EEIAALVIDNGSGM(+15.99)C(+414.19)K.A	66.99	2250.02	0.6	1126.02	2	17451	4	Acetylation (N-term); Oxidation (M); PEO-Biotin
H1	2	10	sp|P13639|EF2_HUMAN	R.ETVSEESNVLC(+414.19)LSK.S	66.99	1950.93	0.6	976.472	2	12169	3	PEO-Biotin
H2	18	207	sp|P62937|PPIA_HUMAN	K.HTGPGILSMANAGPNTNGSQFFIC(+414.19)TAK.T	66.99	3147.49	0.1	1050.17	3	13524	1	PEO-Biotin
H2	115	10168	sp|P62633|CNBP_HUMAN	R.GFQFVSSSLPDIC(+414.19)YR.C	66.98	2142.02	1.4	1072.02	2	14480	1	PEO-Biotin; 13C(6) 15N(4) Silac label
H1	657	1292	Q5JP01|Q5JP01_HUMAN	K.HPAKPDPSGEC(+414.19)NPDLR.L	66.97	2145.99	-0.4	716.338	3	5977	1	PEO-Biotin
H2	390	778	E9PJD9|E9PJD9_HUMAN	R.NQSFC(+414.19)PTVNLDK.L	66.97	1786.85	0.7	894.432	2	10121	1	PEO-Biotin; 13C(6) 15N(2) Silac label
H1	213	941	sp|P60953|CDC42_HUMAN	K.YVEC(+414.19)SALTQK.G	66.95	1554.74	-0.1	778.378	2	9143	1	PEO-Biotin
H2	29	519	E9PG15|E9PG15_HUMAN	R.YLAEVAC(+414.19)GDDR.K	66.92	1624.72	0.3	813.369	2	8376	1	PEO-Biotin
H1	142	381	sp|Q15149|PLEC_HUMAN	R.VPLDVAC(+414.19)AR.G	66.9	1356.69	3	679.354	2	10310	1	PEO-Biotin
L1	9	63	sp|P68363|TBA1B_HUMAN	R.SIQFVDWC(+414.19)PTGFK.V	66.89	1948.93	-0.1	975.472	2	14840	8	PEO-Biotin; 13C(6) 15N(2) Silac label
H1	74	87	sp|P25205|MCM3_HUMAN	R.SVHYC(+414.19)PATK.K	66.87	1418.67	1	710.342	2	5914	2	PEO-Biotin
H1	270	903	sp|Q13347|EIF3I_HUMAN	K.HVLTGSADNSC(+414.19)R(+10.01).L	66.86	1682.77	0.3	561.932	3	5450	1	PEO-Biotin; 13C(6) 15N(4) Silac label
L2	523	14444	B0QY90|B0QY90_HUMAN	K.GDPQVYEELFSYSC(+414.19)PK.F	66.86	2283.03	-0.2	1142.52	2	14346	1	PEO-Biotin; 13C(6) 15N(2) Silac label
L2	268	3343	K7EKD8|K7EKD8_HUMAN	R.YSDESGNMDFDNFISC(+414.19)LVR.L	66.85	2635.13	-1.1	1318.57	2	17517	1	PEO-Biotin; 13C(6) 15N(4) Silac label
H1	99	1313	M0R117|M0R117_HUMAN	R.DLTTAGAVTQC(+414.19)YR(+10.01).D	66.84	1821.86	-0.1	911.939	2	10791	1	PEO-Biotin; 13C(6) 15N(4) Silac label
H1	309	158	sp|P31150|GDIA_HUMAN	R.TDDYLDQPC(+414.19)LETVNR(+10.01).I	66.82	2205	-2.3	1103.5	2	12622	1	PEO-Biotin; 13C(6) 15N(4) Silac label
H1	37	519	E9PG15|E9PG15_HUMAN	R.YLAEVAC(+414.19)GDDR.K	66.8	1624.72	0.1	813.369	2	9947	1	PEO-Biotin
L2	431	904	sp|P24752|THIL_HUMAN	K.IHMGSC(+414.19)AENTAK.K	66.8	1682.77	0.8	842.391	2	5676	2	PEO-Biotin; 13C(6) 15N(2) Silac label
H1	59	217	sp|P30153|2AAA_HUMAN	K.DNTIEHLLPLFLAQLK(+8.01)DEC(+414.19)PEVR(+10.01).L	66.79	3124.61	2.2	1042.54	3	20444	1	13C(6) 15N(2) Silac label; PEO-Biotin; 13C(6) 15N(4) Silac label
H1	241	55	sp|P14625|ENPL_HUMAN	K.GYEVIYLTEPVDEYC(+414.19)IQALPEFDGK.R	66.79	3304.56	-7.9	1102.52	3	18393	2	PEO-Biotin
H1	58	498	sp|O00410|IPO5_HUMAN	K.TIEC(+414.19)ISLIGLAVGK.E	66.79	1830	0.7	916.008	2	17118	2	PEO-Biotin
H2	785	32989	sp|Q49AR2|CE022_HUMAN	K.LC(+414.19)NNQEENDAVSSAK.K	66.79	2034.9	2.7	1018.46	2	5349	1	PEO-Biotin
H1	59	217	sp|P30153|2AAA_HUMAN	K.DNTIEHLLPLFLAQLKDEC(+414.19)PEVR.L	66.78	3106.58	2.3	1036.54	3	20438	3	PEO-Biotin
L2	152	954	sp|P62316|SMD2_HUMAN	R.HC(+414.19)NMVLENVK.E	66.78	1607.77	0.7	804.894	2	8561	2	PEO-Biotin; 13C(6) 15N(2) Silac label
H1	58	498	sp|O00410|IPO5_HUMAN	K.ENVNATENC(+414.19)ISAVGK.I	66.77	1961.92	-0.1	981.967	2	9910	1	PEO-Biotin
L1	13	103	sp|P60174|TPIS_HUMAN	R.IIYGGSVTGATC(+414.19)K.E	66.77	1690.85	0.6	846.433	2	8202	2	PEO-Biotin; 13C(6) 15N(2) Silac label
H2	45	68	E9PNE6|E9PNE6_HUMAN	K.C(+414.19)NEIINWLDK.N	66.75	1668.81	0	835.412	2	14077	4	PEO-Biotin; 13C(6) 15N(2) Silac label
H2	18	207	sp|P62937|PPIA_HUMAN	K.HTGPGILSMAN(+.98)AGPNTNGSQFFIC(+414.19)TAK.T	66.74	3148.48	-4.8	1050.49	3	13839	1	Deamidation (NQ); PEO-Biotin
L2	419	785	sp|Q15181|IPYR_HUMAN	K.GISC(+414.19)MNTTLSESPFK.C	66.74	2035.95	0.5	1018.98	2	12263	1	PEO-Biotin; 13C(6) 15N(2) Silac label
H2	73	498	sp|O00410|IPO5_HUMAN	K.LC(+414.19)GDTSLNNMQR.Q	66.73	1764.8	-0.2	883.405	2	7825	1	PEO-Biotin
H1	504	110316	sp|Q9UIA9|XPO7_HUMAN	K.ALVEFTNSPDC(+414.19)LSK.C	66.72	1936.93	0.6	969.472	2	13061	1	PEO-Biotin
L1	66	498	sp|O00410|IPO5_HUMAN	K.HFADLLPGFLQAVNDSC(+414.19)YQNDDSVLK.S	66.72	3330.58	-5.2	1111.19	3	17521	1	PEO-Biotin; 13C(6) 15N(2) Silac label
H2	219	445	sp|P05455|LA_HUMAN	K.FSGDLDDQTC(+414.19)R.E	66.69	1679.72	-0.4	840.865	2	7365	1	PEO-Biotin; 13C(6) 15N(4) Silac label
H1	615	961	sp|Q15056|IF4H_HUMAN	K.GFC(+414.19)YVEFDEVDSLK(+8.01).E	66.68	2071.94	-0.8	1036.97	2	15693	1	PEO-Biotin; 13C(6) 15N(2) Silac label
H1	900	251047	D6REL2|D6REL2_HUMAN	K.C(+414.19)PAESVDSSGK.T	66.67	1492.65	-0.3	747.334	2	5705	1	PEO-Biotin
L1	196	445	sp|P05455|LA_HUMAN	K.IC(+414.19)HQIEYYFGDFNLPR.D	66.67	2438.14	-0.2	813.721	3	15091	2	PEO-Biotin; 13C(6) 15N(4) Silac label
L2	265	1321	sp|P02765|FETUA_HUMAN	K.C(+414.19)DSSPDSAEDVR.K	66.66	1693.69	-0.1	847.853	2	5103	1	PEO-Biotin
H1	378	1426	sp|P60891|PRPS1_HUMAN	R.NC(+414.19)TIVSPDAGGAK.R	66.65	1645.78	-0.4	823.897	2	8834	1	PEO-Biotin
H2	208	37390	sp|O75131|CPNE3_HUMAN	K.EALAQC(+414.19)VLAEIPQQVVGYFNTYK.L	66.65	2997.5	0.7	1000.17	3	19251	1	PEO-Biotin
H1	203	9965	sp|P15170|ERF3A_HUMAN	R.TAGTIC(+414.19)LETFK.D	66.64	1596.79	0.7	799.402	2	13130	1	PEO-Biotin
L2	92	518	G5E9G0|G5E9G0_HUMAN	K.TVFAEHISDEC(+414.19)K.R	66.64	1799.83	0.5	900.923	2	8411	2	PEO-Biotin; 13C(6) 15N(2) Silac label
H2	2	10	sp|P13639|EF2_HUMAN	R.KIWC(+414.19)FGPDGTGPNILTDITK.G	66.62	2605.33	1.8	869.451	3	15538	1	13C(6) 15N(2) Silac label; PEO-Biotin
H1	121	276	sp|Q9Y490|TLN1_HUMAN	K.C(+414.19)TQDLGNSTK.A	66.61	1479.67	-0.5	740.842	2	5500	1	PEO-Biotin
H1	544	3258	D6RAR7|D6RAR7_HUMAN	R.AKPPSSSSTC(+414.19)TDSATR.D	66.61	2008.92	0	670.647	3	4083	2	PEO-Biotin
H2	349	1558	sp|Q7Z4V5|HDGR2_HUMAN	R.C(+414.19)GSSEDLHDSVR.E	66.6	1727.75	2.6	864.884	2	5222	2	PEO-Biotin; 13C(6) 15N(4) Silac label
L2	720	43010	Q96I63|Q96I63_HUMAN	K.ANAPC(+414.19)VIFIDELDSVGGK.R	66.6	2261.11	0.8	1131.56	2	16850	1	PEO-Biotin
H1	521	251017	B1AMX7|B1AMX7_HUMAN	R.HLEHEC(+414.19)PER.S	66.57	1562.7	2	782.357	2	4398	2	PEO-Biotin
H1	33	223	sp|P04075|ALDOA_HUMAN	R.VNPC(+414.19)IGGVILFHETLYQK(+8.01).A	66.57	2452.27	1.2	818.433	3	15800	2	PEO-Biotin; 13C(6) 15N(2) Silac label
H2	319	1520	sp|Q93008|USP9X_HUMAN	K.IIEDC(+414.19)SNSEETVK.L	66.57	1879.85	-0.3	940.934	2	6449	1	PEO-Biotin
L2	29	268	sp|P26639|SYTC_HUMAN	K.TTPYQIAC(+414.19)GISQGLADNTVIAK.V	66.56	2685.36	2.8	1343.69	2	16013	3	PEO-Biotin; 13C(6) 15N(2) Silac label
H1	490	228	sp|Q13283|G3BP1_HUMAN	K.VMSQNFTNC(+414.19)HTK.I	66.54	1822.82	-0.3	912.415	2	7625	2	PEO-Biotin
H1	296	169	sp|P49321|NASP_HUMAN	K.YGETANEC(+414.19)GEAFFFYGK.S	66.54	2346	-0.1	1174.01	2	15338	1	PEO-Biotin
L1	25	203	sp|P07195|LDHB_HUMAN	K.GMYGIENEVFLSLPC(+414.19)ILNAR.G	66.53	2662.32	0.2	1332.17	2	18934	6	PEO-Biotin; 13C(6) 15N(4) Silac label
L2	117	55	sp|P14625|ENPL_HUMAN	R.LTESPC(+414.19)ALVASQYGWSGNMER.I	66.53	2722.24	-0.2	908.421	3	13702	2	PEO-Biotin; 13C(6) 15N(4) Silac label
H1	92	651	sp|Q15365|PCBP1_HUMAN	R.VMTIPYQPMPASSPVIC(+414.19)AGGQDR.C	66.52	2831.35	0.3	944.79	3	14399	1	PEO-Biotin
H2	164	165	sp|P49736|MCM2_HUMAN	R.C(+414.19)TVIAAANPIGGR.Y	66.5	1655.85	0.4	828.932	2	9747	1	PEO-Biotin
H1	499	2368	sp|O60216|RAD21_HUMAN	K.TGAESISLLELC(+414.19)R.N	66.48	1804.91	2.2	903.462	2	14939	1	PEO-Biotin
H1	124	230	sp|P49915|GUAA_HUMAN	R.SYSYVC(+414.19)GISSK.D	66.48	1606.74	-0.1	804.376	2	10513	1	PEO-Biotin
H1	4	13	sp|P08238|HS90B_HUMAN	K.C(+414.19)LELFSELAEDK(+8.01)ENYK(+8.01).K	66.45	2360.12	-0.9	787.715	3	15327	1	PEO-Biotin; 13C(6) 15N(2) Silac label
H1	666	1223	sp|P28066|PSA5_HUMAN	K.GPQLFHMDPSGTFVQC(+414.19)DAR.A	66.44	2519.14	0.3	840.721	3	14059	1	PEO-Biotin
L1	286	244	sp|P31939|PUR9_HUMAN	K.YTQSNSVC(+414.19)YAK.N	66.44	1676.75	-0.5	839.384	2	5912	1	PEO-Biotin
L2	63	836	sp|O75643|U520_HUMAN	R.DILC(+414.19)GAADEVLAVLK.N	66.44	1951.02	-0.1	976.52	2	18592	3	PEO-Biotin; 13C(6) 15N(2) Silac label
H1	23	94	V9GZ37|V9GZ37_HUMAN	R.FEELC(+414.19)SDLFR.S	66.41	1671.76	0.4	836.889	2	14954	4	PEO-Biotin
H1	446	5606	sp|Q8N163|CCAR2_HUMAN	R.VVTQNIC(+414.19)QYR.S	66.41	1636.81	1	819.411	2	9548	1	PEO-Biotin
H1	87	654	sp|P52788|SPSY_HUMAN	K.YFTQGNC(+414.19)VNLTEALSLYEEQLGR.L	66.4	3061.45	-1.5	1531.73	2	18967	2	PEO-Biotin
L1	34	844	sp|P30084|ECHM_HUMAN	K.IC(+414.19)PVETLVEEAIQC(+414.19)AEK.I	66.37	2710.32	0.5	1356.17	2	19353	2	PEO-Biotin; 13C(6) 15N(2) Silac label
H2	212	797	sp|O00567|NOP56_HUMAN	R.IDC(+414.19)FSEVPTSVFGEK.L	66.35	2078.98	-0.3	1040.5	2	13566	1	PEO-Biotin; 13C(6) 15N(2) Silac label
H2	714	145	A0A0B4J1R6|A0A0B4J1R6_HUMAN	R.TVPFC(+414.19)STFAAFFTR.A	66.35	2007.96	1.3	1004.99	2	17447	1	PEO-Biotin
H1	108	60	sp|Q08211|DHX9_HUMAN	K.LAAQSC(+414.19)ALSLVR.Q	66.33	1644.87	-0.1	823.442	2	13178	1	PEO-Biotin
H1	70	370	H0YEN5|H0YEN5_HUMAN	R.GC(+414.19)TATLGNFAK(+8.01).A	66.32	1503.73	1.3	752.874	2	11006	1	PEO-Biotin; 13C(6) 15N(2) Silac label
H2	59	303	sp|P36578|RL4_HUMAN	R.SGQGAFGNMC(+414.19)R.G	66.32	1550.67	-1	776.34	2	8265	1	PEO-Biotin; 13C(6) 15N(4) Silac label
H1	7	14	sp|P07900|HS90A_HUMAN	R.LVTSPC(+414.19)C(+414.19)IVTSTYGWTANMER.I	66.3	3159.46	0.2	1054.16	3	17015	1	PEO-Biotin
L1	471	14562	sp|Q14137|BOP1_HUMAN	K.TTEEQVQASTPC(+414.19)PR.T	66.28	1969.91	0.4	985.963	2	5913	1	PEO-Biotin; 13C(6) 15N(4) Silac label
L2	65	59	sp|P40926|MDHM_HUMAN	K.GC(+414.19)DVVVIPAGVPR.K	66.28	1704.89	0.3	853.454	2	11834	1	PEO-Biotin; 13C(6) 15N(4) Silac label
H1	395	324	sp|P53396|ACLY_HUMAN	R.AVQGMLDFDYVC(+414.19)SR(+10.01).D	66.27	2026.92	0	1014.47	2	15100	1	PEO-Biotin; 13C(6) 15N(4) Silac label
H2	26	48	sp|P55072|TERA_HUMAN	K.LADDVDLEQVANETHGHVGADLAALC(+414.19)SEAALQAIR.K	66.27	4038.97	-0.6	1010.75	4	15833	1	PEO-Biotin; 13C(6) 15N(4) Silac label
L1	36	384	F8VZ49|F8VZ49_HUMAN	R.SHFEQWGTLTDC(+414.19)VVMR.D	66.27	2322.06	-0.9	775.026	3	13142	2	PEO-Biotin
H1	358	335	sp|P54886|P5CS_HUMAN	K.C(+414.19)EYPAAC(+414.19)NALETLLIHR.D	66.26	2744.32	3.1	915.782	3	17282	2	PEO-Biotin
L2	126	58	F5GWF6|F5GWF6_HUMAN	R.SLHDALC(+414.19)VLAQTVK.D	66.26	1919.01	-0.3	960.512	2	14644	2	PEO-Biotin; 13C(6) 15N(2) Silac label
H1	87	654	sp|P52788|SPSY_HUMAN	K.DVLILGGGDGGILC(+414.19)EIVK.L	66.24	2184.15	0.3	1093.08	2	18349	2	PEO-Biotin
H1	449	339	sp|P26038|MOES_HUMAN	K.EGILNDDIYC(+414.19)PPETAVLLASYAVQSK.Y	66.24	3222.58	0.8	1075.2	3	19518	2	PEO-Biotin
H1	115	256	sp|P12004|PCNA_HUMAN	K.C(+414.19)AGNEDIITLR(+10.01).A	66.22	1627.79	0.4	814.904	2	12272	1	PEO-Biotin; 13C(6) 15N(4) Silac label
H1	34	617	M0R0F0|M0R0F0_HUMAN	R.VNQAIWLLC(+414.19)TGAR(+10.01).E	66.21	1867.97	0.6	934.992	2	15382	1	PEO-Biotin; 13C(6) 15N(4) Silac label
H1	43	838	sp|P13489|RINI_HUMAN	R.ELDLSN(+.98)NC(+414.19)LGDAGILQLVESVR(+10.01).Q	66.2	2782.38	10	1392.21	2	19962	1	Deamidation (NQ); PEO-Biotin; 13C(6) 15N(4) Silac label
L2	209	349	sp|P27797|CALR_HUMAN	K.HEQNIDC(+414.19)GGGYVK.L	66.2	1840.83	0.1	614.618	3	6316	2	PEO-Biotin; 13C(6) 15N(2) Silac label
H2	40	217	sp|P30153|2AAA_HUMAN	R.LNIISNLDC(+414.19)VNEVIGIR.Q	66.19	2308.22	1.6	1155.12	2	16371	2	PEO-Biotin; 13C(6) 15N(4) Silac label
L1	374	1321	sp|P02765|FETUA_HUMAN	K.C(+414.19)DSSPDSAEDVRK.V	66.19	1821.79	-0.1	608.27	3	4029	2	PEO-Biotin
L2	11	170	sp|P63104|1433Z_HUMAN	R.DIC(+414.19)NDVLSLLEK.F	66.17	1782.9	0.3	892.457	2	17670	7	PEO-Biotin; 13C(6) 15N(2) Silac label
L1	122	169	sp|P49321|NASP_HUMAN	K.SVSGTDVQEEC(+414.19)R.E	66.16	1732.76	0.1	867.389	2	5188	1	PEO-Biotin; 13C(6) 15N(4) Silac label
H1	255	1432	E9PHA6|E9PHA6_HUMAN	K.EC(+414.19)VLPGGETAGDMGK.L	66.09	1876.84	-0.7	939.425	2	11319	1	PEO-Biotin
L2	184	230	sp|P49915|GUAA_HUMAN	R.EDGVFNISVDNTC(+414.19)SLFR.G	66.09	2329.07	-1	1165.54	2	15408	1	PEO-Biotin
H2	151	27963	Q5T7N0|Q5T7N0_HUMAN	K.VGLTNYAAAYC(+414.19)TGLLLAR.R	66.08	2293.18	0.9	1147.6	2	15268	2	PEO-Biotin; 13C(6) 15N(4) Silac label
L2	2	10	sp|P13639|EF2_HUMAN	R.KIWC(+414.19)FGPDGTGPNILTDITK.G	66.08	2605.33	-1.1	869.448	3	15869	2	13C(6) 15N(2) Silac label; PEO-Biotin
H1	898	2495	K7EN60|K7EN60_HUMAN	K.AHQC(+414.19)GDDDKTRPLVK	66.07	2096.01	-0.5	699.678	3	4806	1	PEO-Biotin
H2	576	33018	sp|Q8WXX5|DNJC9_HUMAN	M.GLLDLC(+414.19)EEVFGTADLYR.V	66.07	2337.13	-1.4	1169.57	2	17637	1	PEO-Biotin; 13C(6) 15N(4) Silac label
L2	239	1186	H0Y5F5|H0Y5F5_HUMAN	K.GFGFVC(+414.19)FSSPEEATK.A	66.07	2026.93	0.8	1014.47	2	13895	2	PEO-Biotin; 13C(6) 15N(2) Silac label
H1	494	58376	sp|Q9P2X0|DPM3_HUMAN	R.VATFHDC(+414.19)EDAAR.E	66.06	1747.77	-1.9	874.889	2	7601	2	PEO-Biotin
L1	22	217	sp|P30153|2AAA_HUMAN	R.LNIISNLDC(+414.19)VNEVIGIR.Q	66.05	2308.22	1	1155.12	2	16361	3	PEO-Biotin; 13C(6) 15N(4) Silac label
L2	303	1849	sp|Q16555|DPYL2_HUMAN	R.FQLTDC(+414.19)QIYEVLSVIR.D	66.05	2350.19	0.9	1176.11	2	18429	1	PEO-Biotin; 13C(6) 15N(4) Silac label
H2	22	502	E7ESK7|E7ESK7_HUMAN	R.DIC(+414.19)NDVLSLLEK.F	66.04	1782.9	-0.2	892.456	2	17464	9	PEO-Biotin; 13C(6) 15N(2) Silac label
L2	193	240	E9PKG1|E9PKG1_HUMAN	K.VEDLTFTSPFC(+414.19)LQVK.R	66.04	2148.07	1.1	1075.04	2	15434	1	PEO-Biotin; 13C(6) 15N(2) Silac label
H1	46	75	sp|O75369|FLNB_HUMAN	K.C(+414.19)LATGPGIASTVK.T	65.99	1630.84	0.4	816.429	2	10814	1	PEO-Biotin
L1	46	319	sp|P42704|LPPRC_HUMAN	R.C(+414.19)VANNQVETLEK.L	65.98	1768.86	0.7	885.437	2	7556	1	PEO-Biotin; 13C(6) 15N(2) Silac label
H1	606	4621	sp|P26583|HMGB2_HUMAN	K.MSSYAFFVQTC(+414.19)R.E	65.97	1852.83	0.3	927.423	2	14431	1	PEO-Biotin
L2	40	20	sp|P22314|UBA1_HUMAN	K.YFLVGAGAIGC(+414.19)ELLK.N	65.97	1975.04	0.4	988.528	2	16247	2	PEO-Biotin; 13C(6) 15N(2) Silac label
L2	241	364	sp|P40227|TCPZ_HUMAN	K.NAIDDGC(+414.19)VVPGAGAVEVAMAEALIK.H	65.96	2834.41	1.4	945.812	3	18316	1	PEO-Biotin; 13C(6) 15N(2) Silac label
H1	534	3075	E9PND2|E9PND2_HUMAN	R.C(+414.19)SQAVYAAEK.V	65.94	1482.68	-0.1	742.35	2	7125	1	PEO-Biotin
H2	78	392	sp|P49411|EFTU_HUMAN	K.NMITGTAPLDGC(+414.19)ILVVAANDGPMPQTR.E	65.93	3168.54	2.3	1057.19	3	15453	1	PEO-Biotin
H2	199	9970	sp|P54577|SYYC_HUMAN	K.AFC(+414.19)EPGNVENNGVLSFIK.H	65.91	2351.13	1.7	1176.57	2	14615	1	PEO-Biotin
H1	318	243	sp|P30041|PRDX6_HUMAN	K.DINAYNC(+414.19)EEPTEK(+8.01).L	65.87	1946.85	-0.1	974.431	2	8918	1	PEO-Biotin; 13C(6) 15N(2) Silac label
H1	542	14926	sp|O14617|AP3D1_HUMAN	K.C(+414.19)SDSTLLSNLLEEMK(+8.01).A	65.84	2104	-0.2	1053.01	2	19227	1	PEO-Biotin; 13C(6) 15N(2) Silac label
H1	517	1396	F8WJN3|F8WJN3_HUMAN	K.RELHGQNPVVTPC(+414.19)NK.Q	65.84	2105.05	-0.6	702.691	3	6543	1	PEO-Biotin
L1	58	1694	sp|P35268|RL22_HUMAN	K.FTLDC(+414.19)THPVEDGIMDAAN(+.98)FEQFLQER.I	65.83	3450.54	5.3	1151.19	3	18060	1	PEO-Biotin; Deamidation (NQ); 13C(6) 15N(4) Silac label
H1	37	519	E9PG15|E9PG15_HUMAN	R.YDDMATC(+414.19)MK.A	65.82	1490.59	0.5	746.303	2	9535	1	PEO-Biotin
L2	722	58479	sp|Q9H8Y8|GORS2_HUMAN	K.LYVYNTDTDNC(+414.19)R.E	65.82	1889.83	-1.2	945.92	2	8510	1	PEO-Biotin
H1	395	324	sp|P53396|ACLY_HUMAN	K.FIC(+414.19)TTSAIQNR.F	65.79	1666.82	0.8	834.417	2	10200	1	PEO-Biotin
H2	711	65133	sp|P50570|DYN2_HUMAN	K.C(+414.19)VDLVIQELINTVR.Q	65.79	2028.07	0.7	1015.05	2	18757	1	PEO-Biotin
L2	77	217	sp|P30153|2AAA_HUMAN	R.LNIISNLDC(+414.19)VNEVIGIR.Q	65.79	2308.22	0.3	1155.12	2	16565	2	PEO-Biotin; 13C(6) 15N(4) Silac label
H1	253	32813	sp|P62280|RS11_HUMAN	K.NMSVHLSPC(+414.19)FR.D	65.77	1703.79	0.7	852.905	2	12020	2	PEO-Biotin
H2	788	961	sp|Q15056|IF4H_HUMAN	K.GFC(+414.19)YVEFDEVDSLK.E	65.76	2063.92	-2.8	1032.97	2	14229	1	PEO-Biotin
H1	180	834	sp|P00505|AATM_HUMAN	K.TC(+414.19)GFDFTGAVEDISK(+8.01).I	65.75	2010.92	-0.7	1006.46	2	15432	1	PEO-Biotin; 13C(6) 15N(2) Silac label
H1	63	16	sp|P49327|FAS_HUMAN	K.AFDTAGN(+.98)GYC(+414.19)R.S	65.74	1588.66	-0.9	795.339	2	9236	1	Deamidation (NQ); PEO-Biotin
H1	239	789	sp|P22234|PUR6_HUMAN	K.ITSC(+414.19)IFQLLQEAGIK.T	65.74	2077.1	0.5	1039.56	2	19875	2	PEO-Biotin
H1	40	90	sp|P55060|XPO2_HUMAN	K.SQIC(+414.19)DNAALYAQK(+8.01).Y	65.74	1845.88	-0.5	923.949	2	10018	1	PEO-Biotin; 13C(6) 15N(2) Silac label
H1	942	48041	F5H1S9|F5H1S9_HUMAN	K.GPQDPSAC(+414.19)R.Y	65.71	1343.6	-1.9	672.804	2	4961	1	PEO-Biotin
H1	160	184	sp|Q99613|EIF3C_HUMAN	K.C(+414.19)LEEFELLGK.A	65.7	1593.78	0.4	797.897	2	15118	1	PEO-Biotin
H1	320	3197	sp|P31930|QCR1_HUMAN	R.NALVSHLDGTTPVC(+414.19)EDIGR(+10.01).S	65.7	2420.17	0.1	807.731	3	12332	1	PEO-Biotin; 13C(6) 15N(4) Silac label
H2	787	2754	D6REK3|D6REK3_HUMAN	K.SC(+414.19)EVLFNPFDDIIPR.E	65.69	2178.05	0.2	1090.03	2	17272	1	PEO-Biotin
H1	60	108	sp|P61978|HNRPK_HUMAN	K.IIPTLEEGLQLPSPTATSQLPLESDAVEC(+414.19)LNYQHYK.G	65.66	4411.2	-1.1	1103.81	4	17898	4	PEO-Biotin
H1	501	1152	F5GX11|F5GX11_HUMAN	R.HMSEFMEC(+414.19)NLNELVK.H	65.66	2237	0	746.674	3	14360	1	PEO-Biotin
H1	121	276	sp|Q9Y490|TLN1_HUMAN	K.AGALQC(+414.19)SPSDAYTK.K	65.65	1824.84	0.5	913.427	2	8855	1	PEO-Biotin
H1	318	243	sp|P30041|PRDX6_HUMAN	R.DFTPVC(+414.19)TTELGR(+10.01).A	65.65	1761.83	-0.2	881.922	2	12489	1	PEO-Biotin; 13C(6) 15N(4) Silac label
H1	128	140	E7ENZ3|E7ENZ3_HUMAN	K.EMNPALGIDC(+414.19)LHK.G	65.64	1853.88	0.6	927.95	2	12161	2	PEO-Biotin
H1	117	9978	sp|P49207|RL34_HUMAN	R.AYGGSMC(+414.19)AK(+8.01).C	65.64	1308.58	0.4	655.295	2	7102	1	PEO-Biotin; 13C(6) 15N(2) Silac label
H2	276	18966	H0YDU8|H0YDU8_HUMAN	R.TEC(+414.19)YGYALGDATR.A	65.63	1842.82	-0.1	922.415	2	9764	1	PEO-Biotin; 13C(6) 15N(4) Silac label
H1	20	26	B4DNK4|B4DNK4_HUMAN	K.C(+414.19)C(+414.19)SGAIIVLTK.S	65.62	1934.97	0.6	968.493	2	14096	1	PEO-Biotin
L2	265	1321	sp|P02765|FETUA_HUMAN	K.C(+414.19)DSSPDSAEDVRK.V	65.61	1821.79	-0.4	911.9	2	4025	2	PEO-Biotin
H1	23	94	V9GZ37|V9GZ37_HUMAN	R.FEELC(+414.19)SDLFR(+10.01).S	65.6	1681.77	0.2	841.893	2	14877	2	PEO-Biotin; 13C(6) 15N(4) Silac label
H2	431	2331	sp|Q9UNS2|CSN3_HUMAN	R.YATDTFAGLC(+414.19)HQLTNALVER.K	65.59	2646.28	-1	883.1	3	15494	1	PEO-Biotin; 13C(6) 15N(4) Silac label
H1	822	10145	K7EPZ5|K7EPZ5_HUMAN	MATC(+414.19)SSDQSVK.V	65.57	1569.68	-0.3	785.849	2	5646	1	PEO-Biotin
H1	822	10147	K7EP88|K7EP88_HUMAN	R.MATC(+414.19)SSDQSVK.T	65.57	1569.68	-0.3	785.849	2	5646	1	PEO-Biotin
H1	822	10148	K7ELV2|K7ELV2_HUMAN	R.MATC(+414.19)SSDQSVK.V	65.57	1569.68	-0.3	785.849	2	5646	1	PEO-Biotin
H1	323	117	I3L0K7|I3L0K7_HUMAN	R.SPAAEC(+414.19)LSEK.E	65.57	1447.67	2.3	724.843	2	7677	1	PEO-Biotin
H2	91	87	sp|P25205|MCM3_HUMAN	R.C(+414.19)SVLAAANPVYGR.Y	65.57	1743.87	-0.2	872.941	2	10656	1	PEO-Biotin; 13C(6) 15N(4) Silac label
H2	230	276	sp|Q9Y490|TLN1_HUMAN	K.AGALQC(+414.19)SPSDAYTK.K	65.54	1832.85	1.3	917.435	2	7307	1	PEO-Biotin; 13C(6) 15N(2) Silac label
H2	578	6836	K7EK07|K7EK07_HUMAN	R.FQSAAIGALQEASEAYLVGLFEDTNLC(+414.19)AIHAK.R	65.54	3793.87	-0.1	949.475	4	19289	1	PEO-Biotin
L2	267	243	sp|P30041|PRDX6_HUMAN	K.DINAYNC(+414.19)EEPTEK.L	65.54	1946.85	-0.5	974.431	2	7296	1	PEO-Biotin; 13C(6) 15N(2) Silac label
H1	241	55	sp|P14625|ENPL_HUMAN	R.LTESPC(+414.19)ALVASQYGWSGNMER.I	65.52	2712.23	-0.2	905.085	3	15092	1	PEO-Biotin
H2	249	904	sp|P24752|THIL_HUMAN	K.IHMGSC(+414.19)AENTAK.K	65.51	1682.77	0.7	842.391	2	5499	2	PEO-Biotin; 13C(6) 15N(2) Silac label
L1	198	648	sp|P09936|UCHL1_HUMAN	K.NEAIQAAHDAVAQEGQC(+414.19)R.V	65.51	2334.07	0.7	779.032	3	7989	2	PEO-Biotin; 13C(6) 15N(4) Silac label
H1	173	2123	sp|P62333|PRS10_HUMAN	K.GC(+414.19)LLYGPPGTGK.T	65.47	1575.78	1.2	788.898	2	12074	1	PEO-Biotin
H2	87	370	H0YEN5|H0YEN5_HUMAN	R.GC(+414.19)TATLGNFAK.A	65.45	1503.73	0.9	752.873	2	9428	1	PEO-Biotin; 13C(6) 15N(2) Silac label
H2	789	42911	sp|P12532|KCRU_HUMAN	R.LGYILTC(+414.19)PSNLGTGLR.A	65.45	2091.09	1.8	1046.55	2	13538	1	PEO-Biotin
L1	89	95	sp|Q99832|TCPH_HUMAN	R.C(+414.19)QVFEETQIGGER.Y	65.44	1908.87	0.6	955.443	2	9767	2	PEO-Biotin
H2	83	256	sp|P12004|PCNA_HUMAN	K.C(+414.19)AGNEDIITLR.A	65.43	1627.79	0	814.904	2	10654	1	PEO-Biotin; 13C(6) 15N(4) Silac label
H1	105	6057	sp|Q9ULV4|COR1C_HUMAN	K.SIK(+8.01)DTIC(+414.19)NQDER(+10.01).I	65.42	1852.88	-2.6	927.444	2	8057	1	13C(6) 15N(2) Silac label; PEO-Biotin; 13C(6) 15N(4) Silac label
H1	352	922	A0A087X2E9|A0A087X2E9_HUMAN	K.ASC(+414.19)LYGQLPK(+8.01).F	65.41	1500.76	0	751.385	2	11658	2	PEO-Biotin; 13C(6) 15N(2) Silac label
H1	411	414	Q5JR95|Q5JR95_HUMAN	K.NC(+414.19)IVLIDSTPYR.Q	65.41	1806.9	0.8	904.458	2	14063	2	PEO-Biotin
H1	31	79	sp|P50991|TCPD_HUMAN	K.LGGTIDDC(+414.19)ELVEGLVLTQK(+8.01).V	65.4	2424.24	2.4	1213.13	2	16894	1	PEO-Biotin; 13C(6) 15N(2) Silac label
H1	671	818	sp|P40429|RL13A_HUMAN	R.C(+414.19)EGINISGNFYR.N	65.39	1785.82	0.4	893.917	2	13343	1	PEO-Biotin
L2	21	163	sp|Q00839|HNRPU_HUMAN	K.GNFTLPEVAEC(+414.19)FDEITYVELQKEEAQK.L	65.39	3543.68	-1.4	1182.23	3	18220	2	PEO-Biotin
H1	58	498	sp|O00410|IPO5_HUMAN	R.YAAC(+414.19)NAVGQMATDFAPGFQK.K	65.38	2503.13	-1.1	1252.57	2	15271	1	PEO-Biotin
H1	129	183	sp|Q6S8J3|POTEE_HUMAN	R.C(+414.19)PEALFQPC(+414.19)FLGM(+15.99)ESCGIHETTFNSIMK.S	65.37	3976.77	5.5	1326.6	3	18496	3	PEO-Biotin; Oxidation (M)
H2	790	143454	sp|Q7Z5K2|WAPL_HUMAN	R.IVEDDASISSC(+414.19)NK.L	65.37	1793.82	0.4	897.916	2	6514	1	PEO-Biotin
H1	252	3059	sp|O94979|SC31A_HUMAN	R.C(+414.19)LSSATDPQTK.R	65.35	1563.73	-0.5	782.87	2	7020	1	PEO-Biotin
H1	268	315	H0YKF0|H0YKF0_HUMAN	R.LGGEVSC(+414.19)LVAGTK.C	65.35	1646.84	1.8	824.427	2	11860	1	PEO-Biotin
H1	473	18966	H0YDU8|H0YDU8_HUMAN	R.TEC(+414.19)YGYALGDATR.A	65.35	1832.81	-1.1	917.41	2	11359	1	PEO-Biotin
H2	525	5364	sp|P30520|PURA2_HUMAN	K.VVDLLAQDADIVC(+414.19)R.C	65.35	1942.99	-0.6	972.5	2	13271	1	PEO-Biotin
L2	117	55	sp|P14625|ENPL_HUMAN	K.KGYEVIYLTEPVDEYC(+414.19)IQALPEFDGK.R	65.35	3432.65	-2.4	1145.22	3	15971	1	PEO-Biotin
L2	34	319	sp|P42704|LPPRC_HUMAN	R.C(+414.19)VANNQVETLEK.L	65.34	1768.86	0	885.436	2	7721	1	PEO-Biotin; 13C(6) 15N(2) Silac label
H1	211	1326	K7ELW0|K7ELW0_HUMAN	R.DVVIC(+414.19)PDASLEDAK(+8.01).K	65.33	1895.91	-1	948.961	2	12691	1	PEO-Biotin; 13C(6) 15N(2) Silac label
L1	16	170	sp|P63104|1433Z_HUMAN	R.DIC(+414.19)NDVLSLLEK.F	65.29	1782.9	-0.2	892.457	2	17647	7	PEO-Biotin; 13C(6) 15N(2) Silac label
H1	81	836	sp|O75643|U520_HUMAN	R.DILC(+414.19)GAADEVLAVLK(+8.01).N	65.28	1951.02	0.2	976.52	2	20206	1	PEO-Biotin; 13C(6) 15N(2) Silac label
H1	86	753	sp|O95373|IPO7_HUMAN	K.VLTGVAGEDAEC(+414.19)HAAK(+8.01).L	65.27	1991.95	0.3	664.992	3	7892	1	PEO-Biotin; 13C(6) 15N(2) Silac label
L2	174	244	sp|P31939|PUR9_HUMAN	K.YTQSNSVC(+414.19)YAK.N	65.26	1684.77	0.2	843.391	2	6171	1	PEO-Biotin; 13C(6) 15N(2) Silac label
H2	145	1219	sp|Q96QK1|VPS35_HUMAN	R.AC(+414.19)AELHQNVNVK.N	65.25	1746.86	0.1	874.439	2	5947	1	PEO-Biotin; 13C(6) 15N(2) Silac label
H1	609	33018	sp|Q8WXX5|DNJC9_HUMAN	M.GLLDLC(+414.19)EEVFGTADLYR(+10.01).V	65.23	2337.13	1.9	1169.57	2	19455	1	PEO-Biotin; 13C(6) 15N(4) Silac label
L1	301	27963	Q5T7N0|Q5T7N0_HUMAN	K.VGLTNYAAAYC(+414.19)TGLLLAR.R	65.23	2293.18	-2.4	1147.6	2	15355	1	PEO-Biotin; 13C(6) 15N(4) Silac label
H2	75	397	sp|P51991|ROA3_HUMAN	K.YHTINGHNC(+414.19)EVK.K	65.21	1835.85	0	612.959	3	4835	2	PEO-Biotin; 13C(6) 15N(2) Silac label
H1	182	391	sp|P39748|FEN1_HUMAN	K.HLLSLMGIPYLDAPSEAEASC(+414.19)AALVK(+8.01).A	65.18	3120.58	-0.5	1041.2	3	18206	1	PEO-Biotin; 13C(6) 15N(2) Silac label
H1	264	797	sp|O00567|NOP56_HUMAN	K.IINDNATYC(+414.19)R.L	65.18	1595.74	0.1	798.879	2	8182	1	PEO-Biotin
H1	85	390	sp|Q01518|CAP1_HUMAN	R.ALLVTASQC(+414.19)QQPAENK(+8.01).L	65.18	2122.06	-0.5	1062.04	2	10097	1	PEO-Biotin; 13C(6) 15N(2) Silac label
H1	455	531	F2Z393|F2Z393_HUMAN	K.ALAGC(+414.19)DFLTISPK(+8.01).L	65.17	1756.9	-0.3	879.456	2	14620	2	PEO-Biotin; 13C(6) 15N(2) Silac label
H2	29	519	E9PG15|E9PG15_HUMAN	R.SIC(+414.19)TTVLELLDK.Y	65.17	1755.92	0.5	878.97	2	17513	6	PEO-Biotin; 13C(6) 15N(2) Silac label
H1	96	609	H0YN26|H0YN26_HUMAN	K.C(+414.19)PNLTHLNLSGNK(+8.01).I	65.16	1831.92	0.6	611.646	3	11116	1	PEO-Biotin; 13C(6) 15N(2) Silac label
H1	257	730	G3V295|G3V295_HUMAN	R.GKDC(+414.19)AVIVTQK.K	65.16	1574.82	0.6	788.416	2	7665	2	PEO-Biotin
H1	166	1520	sp|Q93008|USP9X_HUMAN	R.GSASDWYDALC(+414.19)ILLR.H	65.16	2096.01	1.4	1049.01	2	20794	2	PEO-Biotin
L2	10	23	sp|P63261|ACTG_HUMAN	M.E(+42.01)EEIAALVIDN(+.98)GSGMC(+414.19)K.A	65.16	2235.01	6.3	1118.52	2	16888	1	Acetylation (N-term); Deamidation (NQ); PEO-Biotin
H1	107	129	B1AHB1|B1AHB1_HUMAN	R.C(+414.19)SVLAAANSVFGR(+10.01).W	65.15	1717.85	-1.2	859.932	2	15055	1	PEO-Biotin; 13C(6) 15N(4) Silac label
H1	509	57781	I6L8B7|I6L8B7_HUMAN	K.TTQFSC(+414.19)TLGEK.F	65.14	1627.76	1	814.887	2	10167	1	PEO-Biotin
H1	639	14471	H3BPK7|H3BPK7_HUMAN	K.AVYTQDC(+414.19)PLAAAK.A	65.13	1763.86	0.7	882.937	2	11117	1	PEO-Biotin
L1	504	37553	R4GMY8|R4GMY8_HUMAN	K.TYGGC(+414.19)EGPDAMYVK.L	65.12	1911.83	-0.8	956.921	2	9049	1	PEO-Biotin; 13C(6) 15N(2) Silac label
H1	60	108	sp|P61978|HNRPK_HUMAN	K.LFQEC(+414.19)C(+414.19)PHSTDR.V	65.11	2262.99	-2.1	755.336	3	10736	2	PEO-Biotin
H1	97	397	sp|P51991|ROA3_HUMAN	K.WGTLTDC(+414.19)VVMR.D	65.11	1693.8	0.2	847.907	2	14166	1	PEO-Biotin
H1	265	3479	I3L3Q4|I3L3Q4_HUMAN	R.HEEFEEGC(+414.19)K.A	65.11	1520.63	0.7	761.322	2	6316	1	PEO-Biotin
H2	2	10	sp|P13639|EF2_HUMAN	R.ETVSEESNVLC(+414.19)LSK.S	65.11	1958.94	0	980.478	2	10572	2	PEO-Biotin; 13C(6) 15N(2) Silac label
H2	141	1215	sp|P62701|RS4X_HUMAN	K.FDTGNLC(+414.19)MVTGGANLGR.I	65.1	2149	0.6	1075.51	2	12316	1	PEO-Biotin; 13C(6) 15N(4) Silac label
H2	4	13	sp|P08238|HS90B_HUMAN	K.RGFEVVYMTEPIDEYC(+414.19)VQQLK.E	65.1	2960.41	-0.2	987.811	3	14318	1	PEO-Biotin
L1	252	922	A0A087X2E9|A0A087X2E9_HUMAN	K.ASC(+414.19)LYGQLPK.F	65.1	1500.76	0.1	751.385	2	9958	3	PEO-Biotin; 13C(6) 15N(2) Silac label
L1	91	397	sp|P51991|ROA3_HUMAN	K.YHTINGHNC(+414.19)EVK.K	65.09	1835.85	0.4	612.959	3	4856	1	PEO-Biotin; 13C(6) 15N(2) Silac label
L1	3	14	sp|P07900|HS90A_HUMAN	R.LVTSPC(+414.19)C(+414.19)IVTSTYGWTANMER.I	65.09	3169.47	-1	1057.49	3	15408	1	PEO-Biotin; 13C(6) 15N(4) Silac label
H1	701	251069	V9GZ55|V9GZ55_HUMAN	K.TLYDESC(+414.19)SK.E	65.08	1458.64	0.8	730.326	2	7942	1	PEO-Biotin
H1	34	617	M0R0F0|M0R0F0_HUMAN	R.VNQAIWLLC(+414.19)TGAR.E	65.08	1857.96	1.5	929.988	2	15379	1	PEO-Biotin
H2	450	2649	sp|P05386|RLA1_HUMAN	K.ALANVNIGSLIC(+414.19)NVGAGGPAPAAGAAPAGGPAPSTAAAPAEEK.K	65.06	4165.09	-1.6	1389.37	3	14411	2	PEO-Biotin
H1	268	315	H0YKF0|H0YKF0_HUMAN	R.TIYAGNALC(+414.19)TVK.C	65.05	1666.84	1.7	834.43	2	11338	1	PEO-Biotin
H2	384	32842	K7EMD6|K7EMD6_HUMAN	K.LGNYAGAVQDC(+414.19)ER.A	65.04	1818.83	-0.9	910.42	2	7769	1	PEO-Biotin; 13C(6) 15N(4) Silac label
H1	595	792	F8VUA6|F8VUA6_HUMAN	K.GC(+414.19)GTVLLSGPR.K	65.03	1472.75	0.7	737.382	2	11256	1	PEO-Biotin
H1	28	5	sp|P35579|MYH9_HUMAN	K.KQELEEIC(+414.19)HDLEAR.V	65.03	2126.01	0.7	709.679	3	11859	1	PEO-Biotin
L1	299	353	B7Z4L4|B7Z4L4_HUMAN	K.VAC(+414.19)ITEQVLTLVNK.R	65.03	1952.06	0	977.036	2	15776	1	PEO-Biotin; 13C(6) 15N(2) Silac label
L2	58	16	sp|P49327|FAS_HUMAN	K.ADEASELAC(+414.19)PTPK.E	65.03	1752.82	0.1	877.415	2	7682	1	PEO-Biotin; 13C(6) 15N(2) Silac label
H2	55	223	sp|P04075|ALDOA_HUMAN	R.VNPC(+414.19)IGGVILFHETLYQK.A	64.99	2452.27	-4.2	1227.14	2	14597	2	PEO-Biotin; 13C(6) 15N(2) Silac label
L1	4	13	sp|P08238|HS90B_HUMAN	R.GFEVVYMTEPIDEYC(+414.19)VQQLK.E	64.99	2812.33	1.4	1407.17	2	15405	3	PEO-Biotin; 13C(6) 15N(2) Silac label
H2	158	513	sp|P05141|ADT2_HUMAN	K.GTDIMYTGTLDC(+414.19)WR.K	64.98	2054.91	-0.5	1028.46	2	13206	1	PEO-Biotin; 13C(6) 15N(4) Silac label
L2	2	10	sp|P13639|EF2_HUMAN	R.YVEPIEDVPC(+414.19)GN(+.98)IVGLVGVDQFLVK.T	64.98	3124.6	7.1	1563.32	2	17870	3	PEO-Biotin; Deamidation (NQ); 13C(6) 15N(2) Silac label
H1	37	519	E9PG15|E9PG15_HUMAN	R.YLAEVAC(+414.19)GDDR(+10.01).K	64.96	1634.73	0.6	818.373	2	9956	1	PEO-Biotin; 13C(6) 15N(4) Silac label
H2	76	1313	M0R117|M0R117_HUMAN	K.SSGEIVYC(+414.19)GQVFEK.S	64.96	1966.93	-0.7	984.47	2	10805	1	PEO-Biotin; 13C(6) 15N(2) Silac label
L1	184	903	sp|Q13347|EIF3I_HUMAN	K.HVLTGSADNSC(+414.19)R.L	64.96	1682.77	0.6	842.395	2	4647	2	PEO-Biotin; 13C(6) 15N(4) Silac label
H1	329	778	E9PJD9|E9PJD9_HUMAN	R.NQSFC(+414.19)PTVNLDK.L	64.94	1778.83	-0.3	890.424	2	11689	2	PEO-Biotin
H1	41	48	sp|P55072|TERA_HUMAN	K.GVLFYGPPGC(+414.19)GK(+8.01).T	64.91	1615.8	0.7	808.907	2	13224	1	PEO-Biotin; 13C(6) 15N(2) Silac label
H1	802	49493	sp|Q9BXB4|OSB11_HUMAN	K.NSSC(+414.19)GGGISSSSSSR.G	64.91	1785.76	-1.4	893.887	2	5148	1	PEO-Biotin
H1	324	513	sp|P05141|ADT2_HUMAN	K.GTDIMYTGTLDC(+414.19)WR(+10.01).K	64.9	2054.91	0.4	1028.46	2	14810	1	PEO-Biotin; 13C(6) 15N(4) Silac label
L1	85	723	A0A087WUK2|A0A087WUK2_HUMAN	R.GFC(+414.19)FITYTDEEPVKK.L	64.9	2190.04	0.1	731.02	3	12518	1	PEO-Biotin
H2	177	1791	K7EN27|K7EN27_HUMAN	R.DVVIC(+414.19)PDASLEDAKK.E	64.89	2032.02	2.3	678.349	3	9713	2	PEO-Biotin; 13C(6) 15N(2) Silac label
H2	44	60	sp|Q08211|DHX9_HUMAN	R.AAEC(+414.19)NIVVTQPR.R	64.88	1723.86	-3.7	862.935	2	8219	1	PEO-Biotin; 13C(6) 15N(4) Silac label
H2	170	832	sp|O15523|DDX3Y_HUMAN	R.DLMAC(+414.19)AQTGSGK.T	64.88	1602.73	1.1	802.373	2	8052	1	PEO-Biotin; 13C(6) 15N(2) Silac label
H1	323	117	I3L0K7|I3L0K7_HUMAN	R.SPAAEC(+414.19)LSEK(+8.01).E	64.87	1455.68	1	728.849	2	7689	1	PEO-Biotin; 13C(6) 15N(2) Silac label
H2	126	1002	E7EPB3|E7EPB3_HUMAN	K.C(+414.19)MQLTDFILK.F	64.83	1632.82	0	817.416	2	15465	2	PEO-Biotin; 13C(6) 15N(2) Silac label
L1	148	3109	E9PQH6|E9PQH6_HUMAN	R.ISAFGYLEC(+414.19)SAK.T	64.82	1709.82	-0.7	855.919	2	12424	1	PEO-Biotin; 13C(6) 15N(2) Silac label
H1	120	190	sp|P33176|KINH_HUMAN	R.ILQDSLGGNC(+414.19)R.T	64.81	1588.77	0.5	795.393	2	9678	1	PEO-Biotin
H1	664	5735	H0YE57|H0YE57_HUMAN	K.VIEC(+414.19)SYTSADGQR(+10.01).H	64.79	1851.84	0.4	926.926	2	8438	1	PEO-Biotin; 13C(6) 15N(4) Silac label
H1	51	264	E7ERF2|E7ERF2_HUMAN	K.VLC(+414.19)ELADLQDK.E	64.78	1659.82	0.3	830.918	2	13096	1	PEO-Biotin
H2	792	58479	sp|Q9H8Y8|GORS2_HUMAN	K.LYVYNTDTDNC(+414.19)R.E	64.77	1889.83	-1.3	945.92	2	8456	1	PEO-Biotin
H1	597	780	H0Y3Y4|H0Y3Y4_HUMAN	K.ADTLTPEEC(+414.19)QQFK.K	64.75	1922.88	0.4	962.445	2	10278	1	PEO-Biotin
H2	266	1518	H0YCK3|H0YCK3_HUMAN	R.C(+414.19)FNTLTNSFQPSLLGR.K	64.75	2211.08	2.1	1106.55	2	14317	1	PEO-Biotin
H1	194	375	sp|O00571|DDX3X_HUMAN	R.GC(+414.19)HLLVATPGR.L	64.74	1536.79	1.1	769.403	2	10282	2	PEO-Biotin
L1	233	2699	Q5TA01|Q5TA01_HUMAN	K.LNEC(+414.19)VDHTPK.L	64.74	1576.75	-0.6	789.38	2	4998	2	PEO-Biotin; 13C(6) 15N(2) Silac label
H1	139	1002	E7EPB3|E7EPB3_HUMAN	K.C(+414.19)MQLTDFILK(+8.01).F	64.73	1632.82	-0.2	817.415	2	16911	2	PEO-Biotin; 13C(6) 15N(2) Silac label
H1	463	2103	K7EPL2|K7EPL2_HUMAN	R.VLVVGAGGIGC(+414.19)ELLK.N	64.73	1841.02	0.6	921.516	2	15277	1	PEO-Biotin
H2	211	2646	Q5JSD2|Q5JSD2_HUMAN	K.WNTDNTLGTEIAIEDQIC(+414.19)QGLK.L	64.73	2883.39	-0.4	962.136	3	15937	1	PEO-Biotin; 13C(6) 15N(2) Silac label
H2	2	10	sp|P13639|EF2_HUMAN	R.C(+414.19)LYASVLTAQPR.L	64.72	1744.89	0.5	873.452	2	11900	1	PEO-Biotin; 13C(6) 15N(4) Silac label
H1	9	7	sp|Q00610|CLH1_HUMAN	K.LEC(+414.19)SEELGDLVK.S	64.71	1747.84	-0.8	874.925	2	13297	1	PEO-Biotin
H1	19	103	sp|P60174|TPIS_HUMAN	K.IAVAAQNC(+414.19)YK.V	64.7	1493.74	0.9	747.876	2	8276	3	PEO-Biotin
L2	291	2018	E9PDU6|E9PDU6_HUMAN	K.C(+414.19)ASQAGMTAYGTR.R	64.7	1739.77	-0.6	870.89	2	6679	1	PEO-Biotin; 13C(6) 15N(4) Silac label
L1	116	55	sp|P14625|ENPL_HUMAN	K.GYEVIYLTEPVDEYC(+414.19)IQALPEFDGK.R	64.69	3312.57	3.5	1105.2	3	16572	1	PEO-Biotin; 13C(6) 15N(2) Silac label
H1	234	124	sp|P38646|GRP75_HUMAN	K.MEEFKDQLPADEC(+414.19)NK.L	64.68	2209.97	0.3	737.664	3	10093	1	PEO-Biotin
H1	219	1041	I3L1L3|I3L1L3_HUMAN	R.HYGEHVC(+414.19)TAK(+8.01).L	64.68	1565.72	1.2	522.915	3	4562	2	PEO-Biotin; 13C(6) 15N(2) Silac label
H1	123	36	sp|O43707|ACTN4_HUMAN	K.AC(+414.19)LISLGYDVENDR(+10.01).Q	64.67	1990.94	0.4	996.476	2	14929	1	PEO-Biotin; 13C(6) 15N(4) Silac label
H1	902	58479	sp|Q9H8Y8|GORS2_HUMAN	K.LYVYNTDTDNC(+414.19)R.E	64.66	1889.83	-2	945.92	2	10048	1	PEO-Biotin
H1	670	151029	sp|Q9P1F3|ABRAL_HUMAN	K.C(+414.19)ANLFEALVGTLK.A	64.65	1791.93	0.5	896.971	2	20044	1	PEO-Biotin
H1	207	5587	sp|O14744|ANM5_HUMAN	K.ADIIVSELLGSFADNELSPEC(+414.19)LDGAQHFLK.D	64.63	3644.77	2.9	1215.94	3	20550	1	PEO-Biotin
H1	92	651	sp|Q15365|PCBP1_HUMAN	R.LVVPATQC(+414.19)GSLIGK.G	64.63	1798.97	0.1	900.492	2	12660	1	PEO-Biotin
L1	2	10	sp|P13639|EF2_HUMAN	R.KIWC(+414.19)FGPDGTGPNILTDITK.G	64.62	2605.33	3.7	1303.67	2	15660	2	13C(6) 15N(2) Silac label; PEO-Biotin
L2	345	151029	sp|Q9P1F3|ABRAL_HUMAN	K.C(+414.19)ANLFEALVGTLK.A	64.62	1799.94	0.6	900.978	2	18610	2	PEO-Biotin; 13C(6) 15N(2) Silac label
L2	528	265154	sp|Q6ICB0|DESI1_HUMAN	R.GEAYNLFEHNC(+414.19)NTFSNEVAQFLTGR.K	64.62	3284.49	-1.4	1095.84	3	18549	1	PEO-Biotin; 13C(6) 15N(4) Silac label
H2	90	16	sp|P49327|FAS_HUMAN	K.AFDTAGN(+.98)GYC(+414.19)R.S	64.61	1588.66	-1.2	795.339	2	7637	1	Deamidation (NQ); PEO-Biotin
L2	111	80	sp|P04083|ANXA1_HUMAN	K.MYGISLC(+414.19)QAILDETK.G	64.59	2098.01	0.2	1050.01	2	15578	2	PEO-Biotin
L1	436	1320	sp|P45974|UBP5_HUMAN	R.ENLWLNLTDGSILC(+414.19)GR.R	64.58	2217.09	1	1109.55	2	16755	1	PEO-Biotin
L2	3	14	sp|P07900|HS90A_HUMAN	R.KHGLEVIYMIEPIDEYC(+414.19)VQQLK.E	64.58	3077.56	-4.2	1026.86	3	15629	2	13C(6) 15N(2) Silac label; PEO-Biotin
H1	584	3475	sp|Q04695|K1C17_HUMAN	R.C(+414.19)EMEQQNQEYK.I	64.57	1842.76	-1.4	922.385	2	6969	1	PEO-Biotin
H1	394	349	sp|P27797|CALR_HUMAN	R.C(+414.19)KDDEFTHLYTLIVRPDNTYEVK.I	64.57	3212.55	0.2	804.145	4	15381	1	PEO-Biotin
H1	174	541	J3QSV6|J3QSV6_HUMAN	R.SDSEDIC(+414.19)LFTK.D	64.57	1670.75	0.4	836.384	2	13287	2	PEO-Biotin
H1	463	2103	K7EPL2|K7EPL2_HUMAN	R.VLVVGAGGIGC(+414.19)ELLK(+8.01).N	64.57	1849.03	0.8	925.523	2	15278	1	PEO-Biotin; 13C(6) 15N(2) Silac label
H1	296	169	sp|P49321|NASP_HUMAN	R.KPTDGASSSNC(+414.19)VTDISHLVR.K	64.56	2500.21	0.8	834.41	3	11929	1	PEO-Biotin
H2	268	1371	A6NJA2|A6NJA2_HUMAN	K.C(+414.19)TESEEEEVTK.G	64.56	1704.73	-0.5	853.372	2	5055	1	PEO-Biotin; 13C(6) 15N(2) Silac label
L1	694	10145	K7EPZ5|K7EPZ5_HUMAN	MATC(+414.19)SSDQSVK.V	64.56	1569.68	0.5	785.85	2	4589	1	PEO-Biotin
L1	694	10147	K7EP88|K7EP88_HUMAN	R.MATC(+414.19)SSDQSVK.T	64.56	1569.68	0.5	785.85	2	4589	1	PEO-Biotin
L1	694	10146	K7ENI5|K7ENI5_HUMAN	R.MATC(+414.19)SSDQSVK.V	64.56	1569.68	0.5	785.85	2	4589	1	PEO-Biotin
L2	223	6841	sp|Q71DI3|H32_HUMAN	R.FQSSAVMALQEASEAYLVGLFEDTNLC(+414.19)AIHAK.R	64.56	3869.87	-0.5	968.474	4	19058	2	PEO-Biotin
L1	29	519	E9PG15|E9PG15_HUMAN	R.YLAEVAC(+414.19)GDDR.K	64.52	1634.73	0.9	818.373	2	8301	1	PEO-Biotin; 13C(6) 15N(4) Silac label
H1	693	3638	sp|P30825|CTR1_HUMAN	R.TPDGNLDQC(+414.19)K(+8.01)	64.51	1511.68	0.4	756.85	2	6814	1	PEO-Biotin; 13C(6) 15N(2) Silac label
H2	329	33031	E9PPZ7|E9PPZ7_HUMAN	K.FGGQLLSFDIGDQPVFEIPLSNVSQC(+414.19)TTGK.N	64.51	3618.78	1.5	1207.27	3	18066	1	PEO-Biotin; 13C(6) 15N(2) Silac label
H1	350	662	sp|P21796|VDAC1_HUMAN	K.YQIDPDAC(+414.19)FSAK(+8.01).V	64.5	1778.81	-0.9	890.411	2	12305	1	PEO-Biotin; 13C(6) 15N(2) Silac label
H1	348	320	A0A0C4DGI3|A0A0C4DGI3_HUMAN	R.GFSIPEC(+414.19)QK.L	64.5	1421.67	0.8	711.842	2	11257	2	PEO-Biotin
H1	40	90	sp|P55060|XPO2_HUMAN	K.NLFEDQNTLTSIC(+414.19)EK.V	64.47	2168.01	-0.7	1085.01	2	14135	2	PEO-Biotin
L2	308	481	sp|P11387|TOP1_HUMAN	K.C(+414.19)DFTQMSQYFK.A	64.47	1818.79	-0.1	910.401	2	13597	1	PEO-Biotin; 13C(6) 15N(2) Silac label
L2	397	1782	H0YLC2|H0YLC2_HUMAN	R.YLLQYQ(+.98)EPIPC(+414.19)EQLVTALC(+414.19)DIK.Q	64.47	3408.67	6.9	1137.24	3	17731	1	Deamidation (NQ); PEO-Biotin
L2	26	519	E9PG15|E9PG15_HUMAN	R.YLAEVAC(+414.19)GDDR.K	64.46	1624.72	0.1	813.369	2	8450	1	PEO-Biotin
H1	114	1123	sp|P45973|CBX5_HUMAN	K.IIGATDSC(+414.19)GDLMFLMK(+8.01).W	64.45	2136.02	0.3	1069.02	2	17025	1	PEO-Biotin; 13C(6) 15N(2) Silac label
H1	250	1256	sp|P50995|ANX11_HUMAN	K.GFGTDEQAIIDC(+414.19)LGSR(+10.01).S	64.44	2104.98	2.2	1053.5	2	15461	1	PEO-Biotin; 13C(6) 15N(4) Silac label
L1	5	23	sp|P63261|ACTG_HUMAN	M.E(+42.01)EEIAALVIDN(+.98)GSGMC(+414.19)K.A	64.44	2235.01	2.3	1118.52	2	16965	1	Acetylation (N-term); Deamidation (NQ); PEO-Biotin
H1	213	941	sp|P60953|CDC42_HUMAN	K.YVEC(+414.19)SALTQK(+8.01).G	64.43	1562.76	0.6	782.386	2	9129	1	PEO-Biotin; 13C(6) 15N(2) Silac label
H1	389	3122	sp|Q9Y265|RUVB1_HUMAN	R.EAC(+414.19)GVIVELIK.S	64.42	1586.84	1	794.429	2	15215	1	PEO-Biotin
H1	51	264	E7ERF2|E7ERF2_HUMAN	R.IC(+414.19)DDELILIK.N	64.42	1587.83	0	794.92	2	14581	1	PEO-Biotin
H1	191	3231	B7Z7P8|B7Z7P8_HUMAN	R.YVLHC(+414.19)QGTEEEK.I	64.42	1848.84	-0.8	925.426	2	7647	1	PEO-Biotin
H1	17	170	sp|P63104|1433Z_HUMAN	R.YDDMAAC(+414.19)MK(+8.01).S	64.41	1468.6	1.2	735.306	2	9764	1	PEO-Biotin; 13C(6) 15N(2) Silac label
H2	11	26	B4DNK4|B4DNK4_HUMAN	K.C(+414.19)C(+414.19)SGAIIVLTK.S	64.39	1934.97	-0.1	968.492	2	12472	1	PEO-Biotin
H2	365	1849	sp|Q16555|DPYL2_HUMAN	R.FQLTDC(+414.19)QIYEVLSVIR.D	64.39	2340.19	2.8	1171.1	2	18194	1	PEO-Biotin
L1	28	72	sp|Q9BQE3|TBA1C_HUMAN	R.AVC(+414.19)MLSNTTAVAEAWAR.L	64.39	2207.05	13	1104.55	2	14522	1	PEO-Biotin
L1	70	179	sp|P13010|XRCC5_HUMAN	K.C(+414.19)DISLQFFLPFSLGK.E	64.37	2128.07	3.4	1065.05	2	19271	1	PEO-Biotin
H2	419	37927	E9PMH2|E9PMH2_HUMAN	K.YYDAIAC(+414.19)LK.N	64.36	1472.7	0	737.359	2	11394	1	PEO-Biotin
L1	90	16	sp|P49327|FAS_HUMAN	K.ADEASELAC(+414.19)PTPK.E	64.35	1752.82	-1.5	877.414	2	7509	1	PEO-Biotin; 13C(6) 15N(2) Silac label
H1	478	32842	K7EMD6|K7EMD6_HUMAN	K.AIELNPANAVYFC(+414.19)NR.A	64.33	2108.02	2.4	1055.02	2	14505	1	PEO-Biotin
H1	23	94	V9GZ37|V9GZ37_HUMAN	K.ELEQVC(+414.19)NPIISGLYQGAGGPGPGGFGAQGPK(+8.01).G	64.33	3419.67	9.7	1140.91	3	18073	1	PEO-Biotin; 13C(6) 15N(2) Silac label
H1	239	789	sp|P22234|PUR6_HUMAN	K.ITSC(+414.19)IFQLLQEAGIK(+8.01).T	64.33	2085.11	0.5	1043.56	2	19876	1	PEO-Biotin; 13C(6) 15N(2) Silac label
H1	161	10063	D6RB09|D6RB09_HUMAN	K.NC(+414.19)LTNFHGMDLTR.D	64.33	1934.88	0.5	645.968	3	13071	3	PEO-Biotin
H1	2	10	sp|P13639|EF2_HUMAN	R.ETVSEESNVLC(+414.19)LSK(+8.01).S	64.33	1958.94	1.2	980.479	2	12160	1	PEO-Biotin; 13C(6) 15N(2) Silac label
H1	110	690	sp|Q08J23|NSUN2_HUMAN	R.NNSGEEFDC(+414.19)AFR.L	64.3	1801.74	0.1	901.877	2	11783	1	PEO-Biotin
H2	108	47	sp|Q14204|DYHC1_HUMAN	R.SAC(+414.19)DTVDTWLDDTAK.G	64.3	2053.9	-1.5	1027.95	2	12956	1	PEO-Biotin
H1	241	55	sp|P14625|ENPL_HUMAN	K.KGYEVIYLTEPVDEYC(+414.19)IQALPEFDGK.R	64.29	3432.65	-0.5	1145.22	3	17225	1	PEO-Biotin
H1	51	264	E7ERF2|E7ERF2_HUMAN	R.SLHDALC(+414.19)VVK.R	64.29	1497.77	0.8	749.892	2	10878	2	PEO-Biotin
L2	222	1698	C9JD32|C9JD32_HUMAN	R.ISLGLPVGAVINC(+414.19)ADNTGAK.N	64.29	2334.22	2.8	1168.12	2	14674	3	PEO-Biotin; 13C(6) 15N(2) Silac label
H1	673	32971	sp|Q9BSD7|NTPCR_HUMAN	R.NADC(+414.19)SSGPGQR.V	64.27	1504.64	0	753.327	2	4171	1	PEO-Biotin
H1	143	43	sp|Q13813|SPTN1_HUMAN	R.GAC(+414.19)AGSEDAVK.A	64.25	1420.63	-0.6	711.323	2	5420	1	PEO-Biotin
H1	210	485	sp|P15531|NDKA_HUMAN	R.GDFC(+414.19)IQVGR(+10.01).N	64.25	1417.67	0.5	709.844	2	12123	2	PEO-Biotin; 13C(6) 15N(4) Silac label
H1	292	1137	F5GY55|F5GY55_HUMAN	R.QGQGQLVTC(+414.19)SGAFK.E	64.25	1836.89	1.6	919.452	2	10697	1	PEO-Biotin
H1	167	240	E9PKG1|E9PKG1_HUMAN	K.VIGIEC(+414.19)SSISDYAVK.I	64.24	1996.98	-0.3	999.5	2	13698	1	PEO-Biotin
L2	60	264	E7ERF2|E7ERF2_HUMAN	R.GANDFMC(+414.19)DEMER.S	64.23	1840.71	-0.9	921.363	2	10400	1	PEO-Biotin; 13C(6) 15N(4) Silac label
H2	73	498	sp|O00410|IPO5_HUMAN	K.TIEC(+414.19)ISLIGLAVGK.E	64.22	1838.01	0.1	920.014	2	15643	1	PEO-Biotin; 13C(6) 15N(2) Silac label
H2	224	1744	sp|Q13242|SRSF9_HUMAN	R.EAGDVC(+414.19)YADVQK.D	64.22	1718.77	0.2	860.394	2	7271	1	PEO-Biotin; 13C(6) 15N(2) Silac label
L2	176	33031	E9PPZ7|E9PPZ7_HUMAN	K.ADVIQATGDAIC(+414.19)IFR.E	64.22	2016	1	1009.01	2	14845	1	PEO-Biotin; 13C(6) 15N(4) Silac label
H2	309	788	E9PBS1|E9PBS1_HUMAN	R.VVVLMGSTSDLGHC(+414.19)EK.I	64.2	2096.02	0.2	699.681	3	10152	1	PEO-Biotin; 13C(6) 15N(2) Silac label
H1	60	108	sp|P61978|HNRPK_HUMAN	K.GSDFDC(+414.19)ELR.L	64.19	1454.62	0.3	728.316	2	10432	2	PEO-Biotin
L2	47	109	sp|Q16658|FSCN1_HUMAN	R.LSC(+414.19)FAQTVSPAEK.W	64.19	1801.88	0.9	901.95	2	9626	1	PEO-Biotin; 13C(6) 15N(2) Silac label
H1	258	177	sp|P26641|EF1G_HUMAN	K.AAAPAPEEEMDEC(+414.19)EQALAAEPK.A	64.18	2713.19	-2.1	905.403	3	13059	2	PEO-Biotin
H1	256	445	sp|P05455|LA_HUMAN	K.IC(+414.19)HQIEYYFGDFNLPR(+10.01).D	64.18	2438.14	-0.8	813.721	3	16049	1	PEO-Biotin; 13C(6) 15N(4) Silac label
H1	37	519	E9PG15|E9PG15_HUMAN	R.YLAEVAC(+414.19)GDDRK.Q	64.18	1752.82	0.8	877.417	2	8538	2	PEO-Biotin
L1	19	26	B4DNK4|B4DNK4_HUMAN	R.GIFPVLC(+414.19)KDPVQEAWAEDVDLR.V	64.18	2931.46	0.9	978.163	3	16059	1	PEO-Biotin; 13C(6) 15N(2) Silac label; 13C(6) 15N(4) Silac label
H1	377	2100	sp|Q9Y2X3|NOP58_HUMAN	K.IISDNLTYC(+414.19)K.C	64.17	1582.77	0.6	792.394	2	10703	1	PEO-Biotin
H1	51	264	E7ERF2|E7ERF2_HUMAN	R.IC(+414.19)DDELILIK(+8.01).N	64.16	1595.84	0.3	798.927	2	14584	1	PEO-Biotin; 13C(6) 15N(2) Silac label
L2	117	55	sp|P14625|ENPL_HUMAN	K.GYEVIYLTEPVDEYC(+414.19)IQALPEFDGK.R	64.16	3312.57	0.3	1105.2	3	16598	1	PEO-Biotin; 13C(6) 15N(2) Silac label
H1	171	723	A0A087WUK2|A0A087WUK2_HUMAN	R.GFC(+414.19)FITYTDEEPVK.K	64.15	2061.94	-1.8	1031.98	2	15312	1	PEO-Biotin
H2	84	179	sp|P13010|XRCC5_HUMAN	K.C(+414.19)DISLQFFLPFSLGK.E	64.15	2136.09	0.5	1069.05	2	18957	1	PEO-Biotin; 13C(6) 15N(2) Silac label
L2	347	2856	F8VY02|F8VY02_HUMAN	K.GQGVYLGMPGC(+414.19)LPVYDALAGEFIR.A	64.14	2949.45	3.3	984.159	3	18611	2	PEO-Biotin; 13C(6) 15N(4) Silac label
H1	2	10	sp|P13639|EF2_HUMAN	R.C(+414.19)LYASVLTAQPR(+10.01).L	64.13	1744.89	1.1	873.452	2	13542	1	PEO-Biotin; 13C(6) 15N(4) Silac label
H1	450	305	sp|P15311|EZRI_HUMAN	K.EGILSDEIYC(+414.19)PPETAVLLGSYAVQAK.F	64.11	3179.58	0	1060.87	3	18599	2	PEO-Biotin
H1	569	2422	E9PID8|E9PID8_HUMAN	K.LC(+414.19)VQNSPQEAR.N	64.1	1657.79	0.6	829.904	2	7370	1	PEO-Biotin
H1	117	9978	sp|P49207|RL34_HUMAN	R.AYGGSMC(+414.19)AK.C	64.09	1300.56	0.5	651.288	2	7132	1	PEO-Biotin
H1	443	37581	A0A0A0MTN3|A0A0A0MTN3_HUMAN	R.YTC(+414.19)GEAPDYDR.S	64.09	1702.7	0.7	852.356	2	8131	1	PEO-Biotin
L2	10	23	sp|P63261|ACTG_HUMAN	M.E(+42.01)EEIAALVIDNGSGMC(+414.19)K.A	64.09	2242.04	0.5	1122.03	2	16560	3	Acetylation (N-term); PEO-Biotin; 13C(6) 15N(2) Silac label
H1	643	2829	J3KMX1|J3KMX1_HUMAN	K.STVNC(+414.19)STTPVAER.F	64.07	1777.83	-0.2	889.924	2	7304	1	PEO-Biotin
H1	387	5668	sp|P31689|DNJA1_HUMAN	K.C(+414.19)VLNEGMPIYR.R	64.06	1707.81	0.7	854.915	2	13663	1	PEO-Biotin
L1	192	797	sp|O00567|NOP56_HUMAN	R.IDC(+414.19)FSEVPTSVFGEK.L	64.06	2078.98	2.2	1040.5	2	13593	1	PEO-Biotin; 13C(6) 15N(2) Silac label
L2	159	1198	sp|P41091|IF2G_HUMAN	R.SC(+414.19)GSSTPDEFPTDIPGTK.G	64.03	2260.01	-0.9	1131.01	2	10494	1	PEO-Biotin; 13C(6) 15N(2) Silac label
L1	410	2487	E5RI46|E5RI46_HUMAN	K.VMSQNFTNC(+414.19)HTK.I	64.01	1830.83	-0.5	916.422	2	6164	2	PEO-Biotin; 13C(6) 15N(2) Silac label
H1	224	3036	A2IDB2|A2IDB2_HUMAN	K.NC(+414.19)NDFQYESK.V	63.98	1660.69	-0.2	831.35	2	8732	1	PEO-Biotin
H1	901	10091	sp|P46977|STT3A_HUMAN	R.EGSPVLLNC(+414.19)LMYK.M	63.98	1879.92	1.2	940.971	2	15404	1	PEO-Biotin
H1	224	3036	A2IDB2|A2IDB2_HUMAN	K.ELETVC(+414.19)NDVLSLLDK.F	63.97	2104.04	0.5	1053.03	2	18526	3	PEO-Biotin
L2	309	1069	E9PQZ1|E9PQZ1_HUMAN	K.SSILLDVKPWDDETDMAQLEAC(+414.19)VR.S	63.94	3165.52	0	1056.18	3	15877	1	13C(6) 15N(2) Silac label; PEO-Biotin; 13C(6) 15N(4) Silac label
H1	115	256	sp|P12004|PCNA_HUMAN	R.DLSHIGDAVVISC(+414.19)AK.D	63.93	1940.97	1.9	971.494	2	13250	2	PEO-Biotin
H2	146	3422	M0QYZ0|M0QYZ0_HUMAN	K.AEC(+414.19)EILMMVGLPAAGK.T	63.93	2046	-2.2	1024.01	2	15892	1	PEO-Biotin
H2	128	300	E7EX73|E7EX73_HUMAN	K.EAVQC(+414.19)VQELASPSLLFIFVR.H	63.93	2672.39	1.1	1337.21	2	19225	2	PEO-Biotin; 13C(6) 15N(4) Silac label
H1	9	7	sp|Q00610|CLH1_HUMAN	R.C(+414.19)NEPAVWSQLAK(+8.01).A	63.92	1766.86	-2.2	884.434	2	13434	1	PEO-Biotin; 13C(6) 15N(2) Silac label
H2	364	2487	E5RI46|E5RI46_HUMAN	K.VMSQNFTNC(+414.19)HTK.I	63.89	1830.83	1	916.423	2	6317	2	PEO-Biotin; 13C(6) 15N(2) Silac label
L2	98	1313	M0R117|M0R117_HUMAN	R.DLTTAGAVTQC(+414.19)YR.D	63.88	1821.86	0.3	911.939	2	9139	1	PEO-Biotin; 13C(6) 15N(4) Silac label
H1	670	151029	sp|Q9P1F3|ABRAL_HUMAN	K.C(+414.19)ANLFEALVGTLK(+8.01).A	63.87	1799.94	0.1	900.978	2	20043	1	PEO-Biotin; 13C(6) 15N(2) Silac label
L1	92	237	sp|P62258|1433E_HUMAN	K.LIC(+414.19)C(+414.19)DILDVLDK.H	63.86	2198.09	0.5	1100.06	2	16468	4	PEO-Biotin; 13C(6) 15N(2) Silac label
L1	210	832	sp|O15523|DDX3Y_HUMAN	R.DLMAC(+414.19)AQTGSGK.T	63.85	1602.73	0	802.372	2	7945	1	PEO-Biotin; 13C(6) 15N(2) Silac label
H1	405	5922	J3QS13|J3QS13_HUMAN	R.TTANAIYC(+414.19)PPK.L	63.84	1591.77	1.5	796.895	2	9342	1	PEO-Biotin
H1	110	690	sp|Q08J23|NSUN2_HUMAN	K.ILDMC(+414.19)AAPGSK(+8.01).T	63.83	1526.74	0.3	764.377	2	11082	1	PEO-Biotin; 13C(6) 15N(2) Silac label
H1	899	7574	sp|O75691|UTP20_HUMAN	K.LLC(+414.19)TVFETLSDFESGLK.Y	63.8	2315.14	0	1158.58	2	20876	1	PEO-Biotin
H2	649	37545	sp|Q8IWZ3|ANKH1_HUMAN	R.LTSSVSC(+414.19)ALDEAAAALTR.M	63.79	2192.08	0.9	1097.05	2	16217	1	PEO-Biotin
L2	346	18929	sp|P31949|S10AB_HUMAN	R.C(+414.19)IESLIAVFQK.Y	63.79	1671.88	-0.2	836.948	2	16119	2	PEO-Biotin; 13C(6) 15N(2) Silac label
H2	76	1313	M0R117|M0R117_HUMAN	R.DLTTAGAVTQC(+414.19)YR.D	63.78	1821.86	-0.1	911.939	2	9199	1	PEO-Biotin; 13C(6) 15N(4) Silac label
H1	498	578	sp|P62195|PRS8_HUMAN	R.AVAHHTDC(+414.19)TFIR.V	63.75	1783.85	0.7	595.624	3	8370	1	PEO-Biotin
H2	242	5966	sp|P61158|ARP3_HUMAN	K.DYEEIGPSIC(+414.19)R.H	63.75	1694.76	-0.7	848.389	2	10100	1	PEO-Biotin
H2	791	164933	H0Y7L7|H0Y7L7_HUMAN	R.C(+414.19)SVNATPQQMPQTEK.A	63.75	2074.95	4.4	1038.49	2	6535	1	PEO-Biotin
H1	17	170	sp|P63104|1433Z_HUMAN	R.YDDMAAC(+414.19)MK.S	63.74	1460.58	2.2	731.299	2	9763	1	PEO-Biotin
L1	342	1867	B1ALA9|B1ALA9_HUMAN	R.NC(+414.19)TIVSPDAGGAK.R	63.74	1653.79	0.9	827.905	2	7146	1	PEO-Biotin; 13C(6) 15N(2) Silac label
H2	15	107	sp|P00338|LDHA_HUMAN	K.GLYGIKDDVFLSVPC(+414.19)ILGQNGISDLVK.V	63.73	3292.74	1.1	1098.59	3	18115	2	13C(6) 15N(2) Silac label; PEO-Biotin
H1	46	75	sp|O75369|FLNB_HUMAN	K.VDIQTEDLEDGTC(+414.19)K.V	63.72	1978.89	-0.1	990.45	2	10380	1	PEO-Biotin
H1	127	10077	sp|O43776|SYNC_HUMAN	R.LMTDTINEPILLC(+414.19)R(+10.01).F	63.71	2055.04	2.7	1028.53	2	15094	1	PEO-Biotin; 13C(6) 15N(4) Silac label
H1	247	37390	sp|O75131|CPNE3_HUMAN	R.SSPVEFEC(+414.19)INEK.K	63.69	1794.82	0.5	898.416	2	11759	1	PEO-Biotin
H2	188	1178	H3BQZ7|H3BQZ7_HUMAN	K.TIEEC(+414.19)EVILMVGLPGSGK.T	63.69	2288.15	4	1145.09	2	15545	1	PEO-Biotin
L1	495	3416	sp|P08574|CY1_HUMAN	R.HGGEDYVFSLLTGYC(+414.19)EPPTGVSLR.E	63.69	3020.43	-1.3	1007.82	3	16267	1	PEO-Biotin; 13C(6) 15N(4) Silac label
H1	98	582	sp|Q15393|SF3B3_HUMAN	K.YFDTVPVAAAMC(+414.19)VLK.T	63.68	2041.01	-0.1	1021.51	2	17459	1	PEO-Biotin
L2	8	94	V9GZ37|V9GZ37_HUMAN	K.AAAIGIDLGTTYSC(+414.19)VGVFQHGK.G	63.67	2629.31	0.9	877.446	3	13660	1	PEO-Biotin; 13C(6) 15N(2) Silac label
L2	8	6	sp|P08107|HSP71_HUMAN	K.AAAIGIDLGTTYSC(+414.19)VGVFQHGK.V	63.67	2629.31	0.9	877.446	3	13660	1	PEO-Biotin; 13C(6) 15N(2) Silac label
H1	545	2856	F8VY02|F8VY02_HUMAN	K.GQGVYLGMPGC(+414.19)LPVYDALAGEFIR.A	63.65	2939.44	2.7	980.823	3	20190	2	PEO-Biotin
L2	434	922	A0A087X2E9|A0A087X2E9_HUMAN	K.ASC(+414.19)LYGQLPK.F	63.64	1500.76	0.6	751.386	2	10140	2	PEO-Biotin; 13C(6) 15N(2) Silac label
H1	74	87	sp|P25205|MCM3_HUMAN	R.C(+414.19)SVLAAANPVYGR(+10.01).Y	63.63	1743.87	1.2	872.942	2	12262	1	PEO-Biotin; 13C(6) 15N(4) Silac label
H2	77	690	sp|Q08J23|NSUN2_HUMAN	K.ILDMC(+414.19)AAPGSK.T	63.63	1526.74	1	764.377	2	9479	1	PEO-Biotin; 13C(6) 15N(2) Silac label
L2	295	57597	K7EJE8|K7EJE8_HUMAN	K.VLFIC(+414.19)TANVTDTIPEPLR.D	63.63	2415.25	-1.6	1208.63	2	15884	1	PEO-Biotin
L2	95	753	sp|O95373|IPO7_HUMAN	K.VLTGVAGEDAEC(+414.19)HAAK.L	63.63	1983.94	0.4	662.321	3	6693	1	PEO-Biotin
L2	1	40	sp|P04350|TBB4A_HUMAN	K.LTTPTYGDLNHLVSATMSGVTTC(+414.19)LR.F	63.62	3074.51	1	1025.85	3	17267	5	PEO-Biotin; 13C(6) 15N(4) Silac label
H2	482	2594	sp|Q13867|BLMH_HUMAN	K.LNSDPQFVLAQNVGTTHDLLDIC(+414.19)LK.R	63.61	3167.6	0.5	1056.87	3	15765	1	PEO-Biotin
L2	301	1371	A6NJA2|A6NJA2_HUMAN	K.C(+414.19)TESEEEEVTK.G	63.6	1704.73	-0.2	853.373	2	5083	1	PEO-Biotin; 13C(6) 15N(2) Silac label
L2	349	2487	E5RI46|E5RI46_HUMAN	K.VMSQNFTNC(+414.19)HTK.I	63.6	1830.83	-0.3	916.422	2	6500	2	PEO-Biotin; 13C(6) 15N(2) Silac label
H1	406	9954	sp|Q9Y277|VDAC3_HUMAN	K.VC(+414.19)NYGLTFTQK.W	63.59	1686.81	0.9	844.413	2	12455	1	PEO-Biotin
L1	223	1371	A6NJA2|A6NJA2_HUMAN	K.C(+414.19)TESEEEEVTK.G	63.59	1704.73	-0.2	853.373	2	4868	1	PEO-Biotin; 13C(6) 15N(2) Silac label
H1	208	550	sp|O14980|XPO1_HUMAN	K.TSSDPTC(+414.19)VEK.E	63.58	1479.66	-0.4	740.836	2	5985	1	PEO-Biotin
L2	23	617	M0R0F0|M0R0F0_HUMAN	R.VNQAIWLLC(+414.19)TGAR.E	63.58	1867.97	-0.8	934.99	2	14141	2	PEO-Biotin; 13C(6) 15N(4) Silac label
H1	211	1326	K7ELW0|K7ELW0_HUMAN	R.DVVIC(+414.19)PDASLEDAK(+8.01)K(+8.01).E	63.55	2032.02	3.1	678.349	3	11285	1	PEO-Biotin; 13C(6) 15N(2) Silac label
L1	131	886	sp|P30050|RL12_HUMAN	K.EILGTAQSVGC(+414.19)NVDGR.H	63.53	2041.98	0.2	1022	2	9145	2	PEO-Biotin; 13C(6) 15N(4) Silac label
L1	136	37606	sp|Q9Y678|COPG1_HUMAN	R.DSPLFDFIESC(+414.19)LR.N	63.52	1964.92	0.7	983.471	2	19332	1	PEO-Biotin; 13C(6) 15N(4) Silac label
H1	564	5874	sp|Q7L2H7|EIF3M_HUMAN	R.LLYEALVDC(+414.19)K.K	63.51	1579.8	0.4	790.907	2	14194	1	PEO-Biotin
L1	214	3066	sp|Q15185|TEBP_HUMAN	K.HLNEIDLFHC(+414.19)IDPNDSK.H	63.51	2423.12	0.3	808.716	3	12814	1	PEO-Biotin
L1	334	176312	sp|Q9NXH9|TRM1_HUMAN	R.TAAVGEIC(+414.19)EEGLHVLEGLAASGLR.S	63.5	2818.42	2.5	940.484	3	19201	1	PEO-Biotin; 13C(6) 15N(4) Silac label
L2	76	96	sp|P05023|AT1A1_HUMAN	R.NIAFFSTNC(+414.19)VEGTAR.G	63.5	2042.96	-1.3	1022.48	2	12757	1	PEO-Biotin
L2	197	2646	Q5JSD2|Q5JSD2_HUMAN	K.WNTDNTLGTEIAIEDQIC(+414.19)QGLK.L	63.47	2883.39	-3.8	1442.7	2	16047	2	PEO-Biotin; 13C(6) 15N(2) Silac label
H1	29	162	sp|P49368|TCPG_HUMAN	R.NLQDAMQVC(+414.19)R.N	63.46	1590.73	0.1	796.373	2	10835	1	PEO-Biotin
L2	64	90	sp|P55060|XPO2_HUMAN	R.IVEDEPNKIC(+414.19)EADR.V	63.46	2043.96	0.1	1022.99	2	6800	1	PEO-Biotin
H1	74	87	sp|P25205|MCM3_HUMAN	R.SVHYC(+414.19)PATK(+8.01).K	63.45	1426.68	0.5	714.349	2	5902	2	PEO-Biotin; 13C(6) 15N(2) Silac label
H2	67	834	sp|P00505|AATM_HUMAN	K.EYLPIGGLAEFC(+414.19)K.A	63.43	1860.92	0.6	931.47	2	14720	1	PEO-Biotin; 13C(6) 15N(2) Silac label
H1	40	90	sp|P55060|XPO2_HUMAN	K.LLTEC(+414.19)PPMMDTEYTK.L	63.42	2184.98	0.5	1093.5	2	13401	1	PEO-Biotin
L1	204	516	sp|P06748|NPM_HUMAN	M(+15.99)(+42.01)EDSMDMDMSPLRPQNYLFGC(+414.19)ELK.A	63.41	3321.42	2	1108.15	3	16095	1	Oxidation (M); Acetylation (N-term); PEO-Biotin
H1	150	3166	sp|Q9UHD1|CHRD1_HUMAN	R.TTDFSDFLSIVGC(+414.19)TK.G	63.4	2046.96	-1.1	1024.49	2	18026	2	PEO-Biotin
H1	251	27949	G3V4T5|G3V4T5_HUMAN	R.AGLNC(+414.19)STENMPIK.I	63.39	1790.84	0.4	896.426	2	10639	1	PEO-Biotin
H1	5	21	sp|P78527|PRKDC_HUMAN	K.C(+414.19)FGTGAAGNR.T	63.37	1366.61	0.4	684.314	2	8060	1	PEO-Biotin
H1	534	3075	E9PND2|E9PND2_HUMAN	R.C(+414.19)SQAVYAAEK(+8.01).V	63.37	1490.7	1	746.357	2	7126	1	PEO-Biotin; 13C(6) 15N(2) Silac label
H2	479	1528	sp|Q9Y4L1|HYOU1_HUMAN	R.VEFEELC(+414.19)ADLFER.V	63.36	2022.93	0.6	1012.47	2	15505	1	PEO-Biotin; 13C(6) 15N(4) Silac label
L1	109	256	sp|P12004|PCNA_HUMAN	K.LMDLDVEQLGIPEQEYSC(+414.19)VVK.M	63.34	2829.37	1.6	1415.7	2	15377	1	PEO-Biotin; 13C(6) 15N(2) Silac label
H1	483	42924	E9PF19|E9PF19_HUMAN	R.FEEAAGAAPC(+414.19)R.L	63.33	1534.69	-0.7	768.352	2	7598	1	PEO-Biotin
H2	346	5880	sp|Q9BS26|ERP44_HUMAN	R.VDC(+414.19)DQHSDIAQR.Y	63.33	1809.8	0.6	905.908	2	4569	2	PEO-Biotin; 13C(6) 15N(4) Silac label
H1	649	1379	sp|P48735|IDHP_HUMAN	K.VC(+414.19)VETVESGAMTK.D	63.32	1766.83	1.3	884.421	2	10233	1	PEO-Biotin
H2	175	10099	sp|O00273|DFFA_HUMAN	R.EQHGVAASC(+414.19)LEDLR.S	63.32	1940.91	0.5	647.977	3	9489	1	PEO-Biotin
H2	286	118704	C9JC03|C9JC03_HUMAN	R.FMC(+414.19)AQLPNPVLDSISIIDTPGILSGEK.Q	63.32	3279.67	-0.3	1094.23	3	18989	1	PEO-Biotin; 13C(6) 15N(2) Silac label
H1	49	89	sp|Q86VP6|CAND1_HUMAN	K.FC(+414.19)NVDDDELR.E	63.31	1638.7	-0.8	820.357	2	10454	1	PEO-Biotin
H1	191	3231	B7Z7P8|B7Z7P8_HUMAN	K.YC(+414.19)FGVEDTLK.A	63.31	1587.73	-0.5	794.873	2	13301	1	PEO-Biotin
L2	234	360	sp|P00367|DHE3_HUMAN	K.C(+414.19)AVVDVPFGGAK.A	63.31	1583.79	-0.5	792.903	2	11532	1	PEO-Biotin; 13C(6) 15N(2) Silac label
H2	358	98	sp|Q92945|FUBP2_HUMAN	K.VQQAC(+414.19)EMVMDILR.E	63.29	1958.93	0	980.474	2	15475	1	PEO-Biotin; 13C(6) 15N(4) Silac label
L1	113	788	E9PBS1|E9PBS1_HUMAN	K.ITSC(+414.19)IFQLLQEAGIK.T	63.29	2085.11	-0.3	1043.56	2	18247	3	PEO-Biotin; 13C(6) 15N(2) Silac label
L1	88	2322	E9PDE8|E9PDE8_HUMAN	R.AQFEQLC(+414.19)ASLLAR.V	63.27	1862.94	1.2	932.477	2	13502	1	PEO-Biotin
H2	265	3334	sp|O60264|SMCA5_HUMAN	R.VLDILEDYC(+414.19)MWR.N	63.26	1968.91	-1.6	985.463	2	16535	1	PEO-Biotin
L2	433	1558	sp|Q7Z4V5|HDGR2_HUMAN	R.C(+414.19)GSSEDLHDSVR.E	63.25	1727.75	0.3	864.882	2	5326	2	PEO-Biotin; 13C(6) 15N(4) Silac label
H1	273	457	sp|P52209|6PGD_HUMAN	K.SAVENC(+414.19)QDSWR.R	63.23	1707.73	-0.9	854.874	2	9247	1	PEO-Biotin
H1	672	4875	sp|Q8N5K1|CISD2_HUMAN	K.VVNEINIEDLC(+414.19)LTK.A	63.23	2016.03	1.6	1009.02	2	15152	1	PEO-Biotin
L2	72	392	sp|P49411|EFTU_HUMAN	K.NMITGTAPLDGC(+414.19)ILVVAANDGPMPQTR.E	63.23	3168.54	-0.9	1057.19	3	15615	1	PEO-Biotin
L2	127	625	Q5SZU1|Q5SZU1_HUMAN	R.C(+414.19)GEEIAVQFVDMVK.G	63.23	1988.95	0.9	995.483	2	15721	1	PEO-Biotin; 13C(6) 15N(2) Silac label
L1	29	519	E9PG15|E9PG15_HUMAN	R.SIC(+414.19)TTVLELLDK.Y	63.22	1755.92	0.5	878.97	2	17684	5	PEO-Biotin; 13C(6) 15N(2) Silac label
H1	204	5993	sp|P46063|RECQ1_HUMAN	K.ADC(+414.19)ILYYGFGDIFR.I	63.21	2065.96	-0.2	1033.99	2	19246	1	PEO-Biotin
H1	2	10	sp|P13639|EF2_HUMAN	K.DLEEDHAC(+414.19)IPIKK.S	63.19	1923.94	0.2	962.979	2	9170	4	PEO-Biotin
H1	93	1186	H0Y5F5|H0Y5F5_HUMAN	K.VVC(+414.19)DEN(+.98)GSK.G	63.19	1364.6	-0.1	683.305	2	4845	2	PEO-Biotin; Deamidation (NQ)
H1	74	87	sp|P25205|MCM3_HUMAN	R.C(+414.19)SVLAAANPVYGR.Y	63.19	1733.86	3.1	867.94	2	12280	1	PEO-Biotin
H2	7	281	A0A087WVQ9|A0A087WVQ9_HUMAN	K.SGDAAIVDMVPGKPM(+15.99)C(+414.19)VESFSDYPPLGR.F	63.18	3367.56	1.7	1123.53	3	13735	3	Oxidation (M); PEO-Biotin
L2	129	214	sp|Q9UQ80|PA2G4_HUMAN	K.AAHLC(+414.19)AEAALR.L	63.16	1548.78	0.4	775.396	2	8051	2	PEO-Biotin; 13C(6) 15N(4) Silac label
L2	136	941	sp|P60953|CDC42_HUMAN	K.YVEC(+414.19)SALTQK.G	63.16	1562.76	0.5	782.386	2	7673	1	PEO-Biotin; 13C(6) 15N(2) Silac label
L2	22	79	sp|P50991|TCPD_HUMAN	R.TLSGMESYC(+414.19)VR.A	63.14	1668.75	0.4	835.385	2	9800	1	PEO-Biotin; 13C(6) 15N(4) Silac label
H1	220	74	sp|P23396|RS3_HUMAN	K.GC(+414.19)EVVVSGK.L	63.13	1290.63	0.7	646.323	2	7817	1	PEO-Biotin
H2	320	33028	A8MZ87|A8MZ87_HUMAN	K.LEAAHTLEDC(+414.19)ASR.N	63.13	1828.84	1.2	915.431	2	7153	2	PEO-Biotin
L2	121	1002	E7EPB3|E7EPB3_HUMAN	K.C(+414.19)MQLTDFILK.F	63.13	1632.82	0	817.416	2	15636	2	PEO-Biotin; 13C(6) 15N(2) Silac label
H1	76	425	sp|O43175|SERA_HUMAN	R.C(+414.19)GEEIAVQFVDMVK(+8.01).G	63.1	1988.95	2.9	995.485	2	17026	1	PEO-Biotin; 13C(6) 15N(2) Silac label
H2	732	37911	sp|Q9Y2Z0|SUGT1_HUMAN	K.ALEQKPDDAQYYC(+414.19)QR.A	63.1	2241.02	-0.4	748.013	3	6635	1	PEO-Biotin
H1	250	1256	sp|P50995|ANX11_HUMAN	K.GVGTDEAC(+414.19)LIEILASR.S	63.08	2060.03	0.2	1031.02	2	17765	1	PEO-Biotin
H1	371	2642	sp|O94826|TOM70_HUMAN	K.ILLDQVEEAVADFDEC(+414.19)IR.L	63.08	2491.2	-0.1	831.406	3	20987	2	PEO-Biotin
H2	52	89	sp|Q86VP6|CAND1_HUMAN	R.TYIQC(+414.19)IAAISR.Q	63.08	1661.85	0.1	831.933	2	12253	1	PEO-Biotin; 13C(6) 15N(4) Silac label
L2	213	1791	K7EN27|K7EN27_HUMAN	R.DVVIC(+414.19)PDASLEDAKK.E	63.07	2032.02	1.2	678.348	3	9831	2	PEO-Biotin; 13C(6) 15N(2) Silac label
H1	345	489	sp|P40939|ECHA_HUMAN	K.EVEAVIPDHC(+414.19)IFASNTSALPISEIAAVSK.R	63.06	3424.73	0.4	1142.58	3	17166	1	PEO-Biotin
H1	514	57788	sp|P23381|SYWC_HUMAN	K.GIFGFTDSDC(+414.19)IGK.I	63.06	1772.81	0.7	887.414	2	15064	1	PEO-Biotin
H1	397	52901	K7EN66|K7EN66_HUMAN	K.DKPELQFPFLQDEDTVATLLEC(+414.19)K.T	63.03	3092.51	-1.4	1031.84	3	19881	2	PEO-Biotin
L1	66	498	sp|O00410|IPO5_HUMAN	K.HFADLLPGFLQ(+.98)AVNDSC(+414.19)YQNDDSVLK.S	63.03	3331.56	4.8	1111.53	3	17467	1	Deamidation (NQ); PEO-Biotin; 13C(6) 15N(2) Silac label
L2	157	789	sp|P22234|PUR6_HUMAN	K.ITSC(+414.19)IFQLLQEAGIK.T	63.01	2085.11	0.3	1043.56	2	18384	2	PEO-Biotin; 13C(6) 15N(2) Silac label
L2	34	319	sp|P42704|LPPRC_HUMAN	R.LIASYC(+414.19)NVGDIEGASK.I	63	2061	-0.2	1031.51	2	10795	1	PEO-Biotin; 13C(6) 15N(2) Silac label
L1	54	109	sp|Q16658|FSCN1_HUMAN	R.LSC(+414.19)FAQTVSPAEK.W	62.99	1801.88	0.1	901.949	2	9473	1	PEO-Biotin; 13C(6) 15N(2) Silac label
L2	673	915	sp|P62906|RL10A_HUMAN	K.FSVC(+414.19)VLGDQQHC(+414.19)DEAK.A	62.99	2606.16	-0.7	869.728	3	11824	1	PEO-Biotin
H1	703	57837	Q5TGM0|Q5TGM0_HUMAN	K.ATYIHNC(+414.19)LK.N	62.98	1475.73	-0.3	738.87	2	8447	2	PEO-Biotin
H2	92	199	sp|P07737|PROF1_HUMAN	K.C(+414.19)YEMASHLR.R	62.98	1532.68	0.4	511.901	3	7597	2	PEO-Biotin; 13C(6) 15N(4) Silac label
L1	77	425	sp|O43175|SERA_HUMAN	R.C(+414.19)GEEIAVQFVDMVK.G	62.97	1988.95	0.8	995.483	2	15597	1	PEO-Biotin; 13C(6) 15N(2) Silac label
H1	67	199	sp|P07737|PROF1_HUMAN	K.C(+414.19)YEMASHLR(+10.01).R	62.96	1532.68	0.8	511.901	3	9132	2	PEO-Biotin; 13C(6) 15N(4) Silac label
H1	19	103	sp|P60174|TPIS_HUMAN	K.IAVAAQNC(+414.19)YK(+8.01).V	62.96	1501.75	0.3	751.883	2	8279	1	PEO-Biotin; 13C(6) 15N(2) Silac label
L2	253	32842	K7EMD6|K7EMD6_HUMAN	K.LGNYAGAVQDC(+414.19)ER.A	62.96	1808.82	-0.8	905.416	2	7830	1	PEO-Biotin
H1	49	89	sp|Q86VP6|CAND1_HUMAN	R.TYIQC(+414.19)IAAISR(+10.01).Q	62.95	1661.85	-1.8	831.931	2	13878	1	PEO-Biotin; 13C(6) 15N(4) Silac label
H2	179	941	sp|P60953|CDC42_HUMAN	K.YVEC(+414.19)SALTQK.G	62.95	1562.76	0.7	782.386	2	7592	1	PEO-Biotin; 13C(6) 15N(2) Silac label
L2	13	107	sp|P00338|LDHA_HUMAN	K.DDVFLSVPC(+414.19)ILGQNGISDLVK.V	62.95	2653.36	1.7	1327.69	2	17972	4	PEO-Biotin; 13C(6) 15N(2) Silac label
L2	9	7	sp|Q00610|CLH1_HUMAN	K.VIQC(+414.19)FAETGQVQK.I	62.95	1871.94	-0.3	936.975	2	9117	1	PEO-Biotin; 13C(6) 15N(2) Silac label
H1	474	3221	sp|Q9Y263|PLAP_HUMAN	K.AINC(+414.19)PEDIVFPALDILR(+10.01).L	62.94	2322.2	0.8	1162.11	2	20033	1	PEO-Biotin; 13C(6) 15N(4) Silac label
H1	32	10168	sp|P62633|CNBP_HUMAN	R.C(+414.19)GESGHLAK(+8.01).D	62.94	1322.62	-0.1	441.881	3	4442	2	PEO-Biotin; 13C(6) 15N(2) Silac label
H2	251	247	sp|Q9NR30|DDX21_HUMAN	K.LGVC(+414.19)FDVPTASVTEIQEK.W	62.93	2357.17	3.1	1179.6	2	13553	1	PEO-Biotin; 13C(6) 15N(2) Silac label
L2	179	177	sp|P26641|EF1G_HUMAN	K.AAAPAPEEEMDEC(+414.19)EQALAAEPK.A	62.93	2721.21	1	908.077	3	11386	1	PEO-Biotin; 13C(6) 15N(2) Silac label
H1	398	1744	sp|Q13242|SRSF9_HUMAN	R.EAGDVC(+414.19)YADVQK.D	62.92	1710.76	0.3	856.387	2	8852	1	PEO-Biotin
L2	721	1603	sp|P41567|EIF1_HUMAN	K.NIC(+414.19)QFLVEIGLAK.D	62.9	1869	1	935.507	2	18695	1	PEO-Biotin; 13C(6) 15N(2) Silac label
L2	26	519	E9PG15|E9PG15_HUMAN	R.SIC(+414.19)TTVLELLDK.Y	62.88	1755.92	0.1	878.97	2	17776	5	PEO-Biotin; 13C(6) 15N(2) Silac label
H1	51	264	E7ERF2|E7ERF2_HUMAN	K.VLC(+414.19)ELADLQDK(+8.01)EVGDGTTSVVIIAAELLK(+8.01).N	62.87	3471.84	0	1158.29	3	21052	2	PEO-Biotin; 13C(6) 15N(2) Silac label
H2	151	27963	Q5T7N0|Q5T7N0_HUMAN	R.IEGDMIVC(+414.19)AAYAHELPK.Y	62.87	2281.1	0.6	761.375	3	12242	1	PEO-Biotin; 13C(6) 15N(2) Silac label
L2	9	7	sp|Q00610|CLH1_HUMAN	R.C(+414.19)NEPAVWSQLAK.A	62.87	1766.86	-1.1	884.435	2	11875	1	PEO-Biotin; 13C(6) 15N(2) Silac label
H1	174	541	J3QSV6|J3QSV6_HUMAN	R.EINDC(+414.19)IGGTVLNISK.S	62.86	1988.99	-0.4	995.502	2	13971	1	PEO-Biotin
H1	177	164	H0Y8E6|H0Y8E6_HUMAN	R.GVC(+414.19)LIDEFDK.M	62.86	1551.73	-0.3	776.873	2	14722	1	PEO-Biotin
L1	382	2100	sp|Q9Y2X3|NOP58_HUMAN	K.TYDPSGDSTLPTC(+414.19)SK.K	62.86	1992.89	-0.1	997.452	2	7671	1	PEO-Biotin; 13C(6) 15N(2) Silac label
H1	272	1719	sp|P49773|HINT1_HUMAN	K.C(+414.19)AADLGLNK(+8.01).G	62.83	1325.66	-0.3	663.835	2	9608	1	PEO-Biotin; 13C(6) 15N(2) Silac label
H1	64	5592	sp|P53618|COPB_HUMAN	K.VLSEC(+414.19)SPLMNDIFNK.E	62.83	2123.01	0.7	1062.51	2	15876	1	PEO-Biotin
L1	145	5592	sp|P53618|COPB_HUMAN	R.C(+414.19)IYNLLQSSSPAVK.Y	62.83	1935.98	3.7	969.001	2	12851	1	PEO-Biotin
H2	208	37390	sp|O75131|CPNE3_HUMAN	K.VALNVSC(+414.19)ANLLDK.D	62.81	1772.92	0.7	887.466	2	11970	1	PEO-Biotin
H2	64	2322	E9PDE8|E9PDE8_HUMAN	R.NFDEALVDYFC(+414.19)DEFK.T	62.81	2275.99	-0.8	1139	2	17622	1	PEO-Biotin; 13C(6) 15N(2) Silac label
L2	132	832	sp|O15523|DDX3Y_HUMAN	R.DLMAC(+414.19)AQTGSGK.T	62.78	1602.73	0.7	802.373	2	8058	1	PEO-Biotin; 13C(6) 15N(2) Silac label
L2	144	1141	F8VQY6|F8VQY6_HUMAN	K.C(+414.19)FIVGADNVGSK.Q	62.77	1630.79	0.1	816.404	2	10710	2	PEO-Biotin; 13C(6) 15N(2) Silac label
H1	120	190	sp|P33176|KINH_HUMAN	R.FVC(+414.19)SPDEVMDTIDEGK.S	62.75	2197.96	1	1099.99	2	14633	1	PEO-Biotin
H1	9	7	sp|Q00610|CLH1_HUMAN	K.RDPHLAC(+414.19)VAYER.G	62.74	1842.89	-1.1	615.302	3	8403	1	PEO-Biotin
H1	36	321	sp|P60981|DEST_HUMAN	K.HEC(+414.19)QANGPEDLNR(+10.01).A	62.72	1905.83	1	636.286	3	6064	1	PEO-Biotin; 13C(6) 15N(4) Silac label
L2	221	516	sp|P06748|NPM_HUMAN	M(+42.01)EDSMDMDMSPLRPQNYLFGC(+414.19)ELK.A	62.72	3305.42	0.5	1102.82	3	17047	1	Acetylation (N-term); PEO-Biotin
L2	184	230	sp|P49915|GUAA_HUMAN	R.SYSYVC(+414.19)GISSK.D	62.71	1614.75	-0.2	808.383	2	8962	1	PEO-Biotin; 13C(6) 15N(2) Silac label
H1	25	12	sp|P13797|PLST_HUMAN	K.AVGDGIVLC(+414.19)K.M	62.68	1387.72	0.6	694.868	2	11451	2	PEO-Biotin
H1	61	268	sp|P26639|SYTC_HUMAN	K.TTPYQIAC(+414.19)GISQGLADNTVIAK.V	62.68	2677.35	3.3	1339.68	2	17372	3	PEO-Biotin
H1	687	251060	C9JHK9|C9JHK9_HUMAN	R.LAHEDAEC(+414.19)EK.L	62.68	1557.68	0.5	779.848	2	4432	2	PEO-Biotin
L1	44	39	sp|P10809|CH60_HUMAN	R.C(+414.19)IPALDSLTPANEDQK.I	62.68	2136.03	0.2	1069.02	2	12049	2	PEO-Biotin; 13C(6) 15N(2) Silac label
H1	329	778	E9PJD9|E9PJD9_HUMAN	R.NQSFC(+414.19)PTVNLDK(+8.01).L	62.67	1786.85	0.5	894.431	2	11738	1	PEO-Biotin; 13C(6) 15N(2) Silac label
L2	135	10077	sp|O43776|SYNC_HUMAN	R.LMTDTINEPILLC(+414.19)R.F	62.65	2055.04	1	1028.53	2	13750	1	PEO-Biotin; 13C(6) 15N(4) Silac label
H2	733	171642	sp|Q9NS86|LANC2_HUMAN	R.SVVC(+414.19)QESDLPDELLYGR.A	62.64	2336.1	2.3	1169.06	2	13831	1	PEO-Biotin
L2	39	53	sp|P34932|HSP74_HUMAN	R.SVMDATQIAGLNC(+414.19)LR.L	62.64	2004.98	6.4	1003.5	2	13036	1	PEO-Biotin
H1	89	2906	K7EIT4|K7EIT4_HUMAN	K.LIC(+414.19)C(+414.19)DILDVLDK(+8.01).H	62.62	2198.09	0.5	1100.06	2	18215	4	PEO-Biotin; 13C(6) 15N(2) Silac label
H1	122	1134	sp|Q14008|CKAP5_HUMAN	R.MC(+414.19)LVYPASK.M	62.62	1424.69	2.7	713.352	2	11866	1	PEO-Biotin
L1	15	281	A0A087WVQ9|A0A087WVQ9_HUMAN	R.KDGNASGTTLLEALDC(+414.19)ILPPTRPTDKPLR.L	62.62	3505.83	3	877.467	4	16061	1	PEO-Biotin
H1	124	230	sp|P49915|GUAA_HUMAN	K.AC(+414.19)TTEEDQEK.L	62.61	1566.65	0.4	784.335	2	4191	1	PEO-Biotin
H1	357	57629	Q5T2B5|Q5T2B5_HUMAN	R.FSDIYALC(+414.19)VAYPEPLGER.L	62.61	2456.18	5.8	1229.1	2	16608	1	PEO-Biotin
H2	93	2906	K7EIT4|K7EIT4_HUMAN	K.LIC(+414.19)C(+414.19)DILDVLDK.H	62.6	2198.09	0.3	1100.06	2	16522	3	PEO-Biotin; 13C(6) 15N(2) Silac label
H1	366	10236	sp|Q9Y617|SERC_HUMAN	R.C(+414.19)ADYVVTGAWSAK(+8.01).A	62.59	1791.84	0.7	896.929	2	12811	1	PEO-Biotin; 13C(6) 15N(2) Silac label
H2	90	16	sp|P49327|FAS_HUMAN	K.ADEASELAC(+414.19)PTPK.E	62.59	1752.82	0.3	877.415	2	7659	1	PEO-Biotin; 13C(6) 15N(2) Silac label
H1	156	78	J3KTM9|J3KTM9_HUMAN	R.HFIMQVVC(+414.19)EATQC(+414.19)PDTR.V	62.57	2805.28	0.3	936.1	3	14885	1	PEO-Biotin
H1	454	560	B4DDD8|B4DDD8_HUMAN	K.LLNQLQYC(+414.19)EEAGIPLVAIIGEQELK.D	62.55	3197.67	-0.1	1066.9	3	19737	2	PEO-Biotin
L2	432	71809	sp|P82933|RT09_HUMAN	K.HDVTC(+414.19)TVSGGGR.S	62.55	1611.74	2.5	806.878	2	4681	1	PEO-Biotin; 13C(6) 15N(4) Silac label
H1	194	375	sp|O00571|DDX3X_HUMAN	R.DLMAC(+414.19)AQTGSGK.T	62.54	1594.72	-0.2	798.365	2	9657	1	PEO-Biotin
H2	239	3231	B7Z7P8|B7Z7P8_HUMAN	R.YVLHC(+414.19)QGTEEEK.I	62.54	1856.85	-0.5	929.433	2	6339	2	PEO-Biotin; 13C(6) 15N(2) Silac label
H1	111	1754	sp|P54136|SYRC_HUMAN	M(+42.01)DVLVSEC(+414.19)SAR.L	62.53	1664.76	-0.8	833.385	2	15414	1	Acetylation (N-term); PEO-Biotin
H1	904	58397	C9JRJ8|C9JRJ8_HUMAN	R.DHRPPC(+414.19)AQEAPR.N	62.52	1789.84	0.2	597.619	3	4791	1	PEO-Biotin
H2	571	14444	B0QY90|B0QY90_HUMAN	K.GDPQVYEELFSYSC(+414.19)PK.F	62.49	2283.03	0.9	1142.52	2	14201	1	PEO-Biotin; 13C(6) 15N(2) Silac label
H2	187	57700	E7ERW8|E7ERW8_HUMAN	K.VGC(+414.19)LQLINALITPAEELDFR.V	62.49	2638.37	-0.3	1320.19	2	18958	1	PEO-Biotin; 13C(6) 15N(4) Silac label
H1	121	276	sp|Q9Y490|TLN1_HUMAN	K.C(+414.19)TQDLGNSTK(+8.01).A	62.47	1487.68	0.1	744.849	2	5501	1	PEO-Biotin; 13C(6) 15N(2) Silac label
H1	250	1256	sp|P50995|ANX11_HUMAN	K.GVGTDEAC(+414.19)LIEILASR(+10.01).S	62.47	2070.04	0.5	1036.03	2	17776	1	PEO-Biotin; 13C(6) 15N(4) Silac label
H1	445	1852	sp|Q8TAT6|NPL4_HUMAN	K.FVALENISC(+414.19)K.I	62.45	1536.77	-0.6	769.391	2	12649	1	PEO-Biotin
H1	29	162	sp|P49368|TCPG_HUMAN	R.TLIQNC(+414.19)GASTIR(+10.01).L	62.45	1699.86	0.8	850.939	2	10144	1	PEO-Biotin; 13C(6) 15N(4) Silac label
L2	526	961	sp|Q15056|IF4H_HUMAN	K.GFC(+414.19)YVEFDEVDSLK.E	62.45	2071.94	-0.1	1036.98	2	14388	1	PEO-Biotin; 13C(6) 15N(2) Silac label
H1	914	615	M0R0Y3|M0R0Y3_HUMAN	K.FVQC(+414.19)PDGELQK.R	62.44	1676.79	0.6	839.403	2	9498	1	PEO-Biotin
H2	329	33031	E9PPZ7|E9PPZ7_HUMAN	K.ADVIQATGDAIC(+414.19)IFR.E	62.44	2016	-0.7	1009.01	2	14673	1	PEO-Biotin; 13C(6) 15N(4) Silac label
H2	280	14428	K7ERT7|K7ERT7_HUMAN	R.C(+414.19)LVLTGFGGYDK.V	62.44	1693.83	-0.2	847.922	2	13143	1	PEO-Biotin; 13C(6) 15N(2) Silac label
H1	479	764	A0A087X1I3|A0A087X1I3_HUMAN	R.AAFGLSEAGFNTAC(+414.19)VTK.L	62.42	2100	0	1051.01	2	14109	1	PEO-Biotin
H2	132	2165	sp|P41227|NAA10_HUMAN	K.GNSPPSSGEAC(+414.19)R.E	62.41	1584.69	-0.2	793.352	2	3804	3	PEO-Biotin; 13C(6) 15N(4) Silac label
H2	150	169	sp|P49321|NASP_HUMAN	K.YGETAN(+.98)EC(+414.19)GEAFFFYGK.S	62.38	2355	6.6	1178.51	2	13836	1	Deamidation (NQ); PEO-Biotin; 13C(6) 15N(2) Silac label
H1	124	230	sp|P49915|GUAA_HUMAN	R.EDGVFNISVDNTC(+414.19)SLFR.G	62.37	2329.07	1.1	1165.54	2	16835	1	PEO-Biotin
H1	347	5388	sp|Q99536|VAT1_HUMAN	R.AC(+414.19)GLNFADLMAR.Q	62.36	1694.79	-2.5	848.402	2	16013	1	PEO-Biotin
H1	9	7	sp|Q00610|CLH1_HUMAN	R.C(+414.19)NEPAVWSQLAK.A	62.32	1758.84	-1.5	880.428	2	13444	1	PEO-Biotin
H1	33	223	sp|P04075|ALDOA_HUMAN	R.YASIC(+414.19)Q(+.98)QNGIVPIVEPEILPDGDHDLK.R	62.31	3377.65	-0.2	1126.89	3	15845	2	PEO-Biotin; Deamidation (NQ)
H2	159	484	E7ERL0|E7ERL0_HUMAN	R.GDFC(+414.19)IQVGR	62.31	1407.66	0.8	704.84	2	10561	4	PEO-Biotin
H2	52	89	sp|Q86VP6|CAND1_HUMAN	R.EYC(+414.19)IQAFESFVR.R	62.29	1914.89	1.8	958.453	2	15177	1	PEO-Biotin; 13C(6) 15N(4) Silac label
H1	625	33016	sp|O75663|TIPRL_HUMAN	K.VAC(+414.19)AEEWQESR.T	62.27	1720.75	-0.9	861.384	2	9566	1	PEO-Biotin
L1	319	3221	sp|Q9Y263|PLAP_HUMAN	K.AINC(+414.19)PEDIVFPALDILR.L	62.25	2322.2	1.4	1162.11	2	18395	1	PEO-Biotin; 13C(6) 15N(4) Silac label
H2	229	654	sp|P52788|SPSY_HUMAN	K.DVLILGGGDGGILC(+414.19)EIVK.L	62.24	2184.15	-0.3	1093.08	2	16534	2	PEO-Biotin
H2	97	37606	sp|Q9Y678|COPG1_HUMAN	R.DSPLFDFIESC(+414.19)LR.N	62.24	1964.92	-0.5	983.469	2	19117	3	PEO-Biotin; 13C(6) 15N(4) Silac label
H1	162	470	sp|O00299|CLIC1_HUMAN	K.FLDGNELTLADC(+414.19)NLLPK.L	62.23	2289.14	0.4	1145.58	2	16654	1	PEO-Biotin
H1	155	218	sp|Q14566|MCM6_HUMAN	R.GDINVC(+414.19)IVGDPSTAK.S	62.23	1901.92	0.9	951.969	2	12274	1	PEO-Biotin
H1	126	1198	sp|P41091|IF2G_HUMAN	K.YNIEVVC(+414.19)EYIVK.K	62.22	1884.94	2.6	943.478	2	15135	1	PEO-Biotin
H1	528	314	sp|P23526|SAHH_HUMAN	K.FDNLYGC(+414.19)R.E	62.21	1400.62	-0.1	701.318	2	10579	1	PEO-Biotin
H2	66	651	sp|Q15365|PCBP1_HUMAN	K.QIC(+414.19)LVMLETLSQSPQGR.V	62.21	2316.16	2.7	1159.09	2	15435	1	PEO-Biotin
H2	294	230	sp|P49915|GUAA_HUMAN	R.SYSYVC(+414.19)GISSK.D	62.21	1606.74	-0.3	804.375	2	8917	1	PEO-Biotin
H1	488	1020	H0Y4R1|H0Y4R1_HUMAN	R.HGFC(+414.19)GIPITDTGR.M	62.2	1786.85	3	894.435	2	11948	2	PEO-Biotin
H1	606	4621	sp|P26583|HMGB2_HUMAN	K.MSSYAFFVQTC(+414.19)R(+10.01).E	62.18	1862.84	1	932.428	2	14421	1	PEO-Biotin; 13C(6) 15N(4) Silac label
L1	506	785	sp|Q15181|IPYR_HUMAN	K.GISC(+414.19)MNTTLSESPFK.C	62.17	2035.95	-0.3	1018.98	2	12212	1	PEO-Biotin; 13C(6) 15N(2) Silac label
H1	22	207	sp|P62937|PPIA_HUMAN	K.KITIADC(+414.19)GQLE	62.16	1603.79	1.2	802.906	2	11406	3	PEO-Biotin
H1	46	75	sp|O75369|FLNB_HUMAN	K.VAVTEGC(+414.19)QPSR.V	62.16	1559.74	-0.1	780.879	2	6599	1	PEO-Biotin
L1	108	1313	M0R117|M0R117_HUMAN	K.SSGEIVYC(+414.19)GQVFEK.S	62.16	1966.93	0.9	984.471	2	10755	1	PEO-Biotin; 13C(6) 15N(2) Silac label
L1	201	10099	sp|O00273|DFFA_HUMAN	K.KTETVQEAC(+414.19)ER.E	62.15	1724.82	0.6	863.417	2	4339	2	13C(6) 15N(2) Silac label; PEO-Biotin; 13C(6) 15N(4) Silac label
H1	93	1186	H0Y5F5|H0Y5F5_HUMAN	K.VVC(+414.19)DENGSK.G	62.13	1363.61	0.1	682.813	2	4632	1	PEO-Biotin
L2	146	1567	E7ESE0|E7ESE0_HUMAN	R.MRPGVAC(+414.19)SVSQAQK.D	62.13	1892.94	0.1	947.477	2	5994	2	13C(6) 15N(4) Silac label; PEO-Biotin; 13C(6) 15N(2) Silac label
H1	43	838	sp|P13489|RINI_HUMAN	R.ELC(+414.19)QGLGQPGSVLR.V	62.12	1869.94	-0.3	935.979	2	12504	1	PEO-Biotin
H1	72	392	sp|P49411|EFTU_HUMAN	K.NMITGTAPLDGC(+414.19)ILVVAANDGPMPQTR.E	62.11	3168.54	-0.5	1057.19	3	17069	1	PEO-Biotin
L2	64	90	sp|P55060|XPO2_HUMAN	K.SQIC(+414.19)DNAALYAQK.Y	62.11	1845.88	-0.1	923.949	2	8491	1	PEO-Biotin; 13C(6) 15N(2) Silac label
L2	636	3433	sp|P67870|CSK2B_HUMAN	K.YQQGDFGYC(+414.19)PR.V	62.11	1756.76	-0.6	879.386	2	8930	1	PEO-Biotin; 13C(6) 15N(4) Silac label
H1	907	58494	F5H169|F5H169_HUMAN	R.HNIIC(+414.19)LQNDHK.A	62.1	1747.85	-0.6	583.624	3	8391	1	PEO-Biotin
H1	412	78108	H0YMV3|H0YMV3_HUMAN	R.YLLQYQEPIPC(+414.19)EQLVTALC(+414.19)DIK.Q	62.1	3407.69	6.4	1136.91	3	19458	2	PEO-Biotin
L2	213	1791	K7EN27|K7EN27_HUMAN	R.DVVIC(+414.19)PDASLEDAK.K	62.1	1895.91	0.4	948.963	2	11045	1	PEO-Biotin; 13C(6) 15N(2) Silac label
H2	709	2111	E7EQB2|E7EQB2_HUMAN	K.C(+414.19)GLVPVLAENYK.S	62.09	1718.87	2.2	860.446	2	12792	1	PEO-Biotin
L1	78	183	sp|Q6S8J3|POTEE_HUMAN	R.C(+414.19)PEALFQPC(+414.19)FLGM(+15.99)ESCGIHETTFNSIMK.S	62.09	3976.77	9	995.209	4	16795	2	PEO-Biotin; Oxidation (M)
L2	527	1310	E7EQ12|E7EQ12_HUMAN	K.AAAPAPVSEAVC(+414.19)R.T	62.09	1664.83	2.3	833.422	2	7788	1	PEO-Biotin; 13C(6) 15N(4) Silac label
H1	286	837	K4DI93|K4DI93_HUMAN	K.LKHEC(+414.19)GAAFTSK.L	62.08	1704.83	1.5	569.286	3	6213	1	PEO-Biotin
L1	106	10168	sp|P62633|CNBP_HUMAN	R.C(+414.19)GETGHVAINC(+414.19)SK.T	62.06	2153.98	0.5	719.002	3	7648	1	PEO-Biotin; 13C(6) 15N(2) Silac label
L2	19	103	sp|P60174|TPIS_HUMAN	R.IIYGGSVTGATC(+414.19)K.E	62.06	1690.85	-0.1	846.433	2	8350	3	PEO-Biotin; 13C(6) 15N(2) Silac label
H1	100	1704	E5RI99|E5RI99_HUMAN	K.TGVHHYSGN(+.98)NIELGTAC(+414.19)GK.Y	62.05	2372.09	-0.6	791.703	3	8657	1	Deamidation (NQ); PEO-Biotin
H2	595	506	sp|P61981|1433G_HUMAN	K.NC(+414.19)SETQYESK.V	62.05	1609.68	0.1	805.85	2	4533	1	PEO-Biotin; 13C(6) 15N(2) Silac label
H2	115	10168	sp|P62633|CNBP_HUMAN	K.TSEVNC(+414.19)YR.C	62.04	1384.61	-0.5	693.313	2	5706	1	PEO-Biotin
L2	162	212	sp|O43390|HNRPR_HUMAN	R.GYAFITFC(+414.19)GK.E	62.04	1527.73	1.2	764.875	2	13294	1	PEO-Biotin; 13C(6) 15N(2) Silac label
H1	903	743	F5H6T1|F5H6T1_HUMAN	K.LC(+414.19)YVGYNIEQEQK.L	62.03	1999.94	-1.1	1000.98	2	12275	1	PEO-Biotin
H1	110	690	sp|Q08J23|NSUN2_HUMAN	K.DGVC(+414.19)GPPPSK.K	62.02	1369.64	1.1	685.827	2	6469	1	PEO-Biotin
H1	39	319	sp|P42704|LPPRC_HUMAN	K.LEDVALQILLAC(+414.19)PVSK.E	62.02	2125.15	0.8	1063.58	2	18154	1	PEO-Biotin
H1	480	786	sp|P51858|HDGF_HUMAN	K.SC(+414.19)VEEPEPEPEAAEGDGDKK.G	62.02	2529.09	0.1	844.037	3	7507	1	PEO-Biotin
H1	916	138746	sp|Q6PCE3|PGM2L_HUMAN	R.GQVTSSC(+414.19)SSQR.L	62.02	1552.7	-0.4	777.356	2	4259	1	PEO-Biotin
H1	350	662	sp|P21796|VDAC1_HUMAN	R.EHINLGC(+414.19)DMDFDIAGPSIR(+10.01).G	62.01	2526.16	-1.6	843.059	3	15083	1	PEO-Biotin; 13C(6) 15N(4) Silac label
H2	311	117	I3L0K7|I3L0K7_HUMAN	R.SPAAEC(+414.19)LSEK.E	62.01	1455.68	0.2	728.849	2	6345	1	PEO-Biotin; 13C(6) 15N(2) Silac label
H1	263	5966	sp|P61158|ARP3_HUMAN	R.YSYVC(+414.19)PDLVK.E	62	1599.77	-0.2	800.891	2	12538	1	PEO-Biotin
L2	180	1102	D3YTB1|D3YTB1_HUMAN	K.SYC(+414.19)AEIAHNVSSK.N	62	1829.85	-0.2	915.934	2	7821	1	PEO-Biotin; 13C(6) 15N(2) Silac label
H1	159	153	sp|Q99460|PSMD1_HUMAN	K.QC(+414.19)VENADLPEGEK.K	61.98	1844.83	-0.3	923.421	2	8656	1	PEO-Biotin
H2	794	57987	H0YNJ9|H0YNJ9_HUMAN	M.PC(+414.19)SEETPAISPSK.R	61.98	1758.82	0.7	880.416	2	6498	1	PEO-Biotin
H1	166	1520	sp|Q93008|USP9X_HUMAN	K.ILDYSC(+414.19)SQDR.D	61.97	1612.72	1.7	807.37	2	9713	1	PEO-Biotin
L1	116	55	sp|P14625|ENPL_HUMAN	K.KGYEVIYLTEPVDEYC(+414.19)IQALPEFDGK.R	61.97	3448.68	4.6	1150.57	3	15756	1	13C(6) 15N(2) Silac label; PEO-Biotin
H2	793	171674	D6RF07|D6RF07_HUMAN	R.VFAEC(+414.19)NDESFWFR	61.96	2062.89	0	1032.45	2	14566	1	PEO-Biotin
H2	793	171677	D6R918|D6R918_HUMAN	R.VFAEC(+414.19)NDESFWFR.S	61.96	2062.89	0	1032.45	2	14566	1	PEO-Biotin
H1	168	180	sp|P43243|MATR3_HUMAN	K.NTHC(+414.19)SSLPHYQK.L	61.94	1827.84	-0.2	610.287	3	6253	1	PEO-Biotin
H2	60	75	sp|O75369|FLNB_HUMAN	K.C(+414.19)LATGPGIASTVK.T	61.94	1630.84	-0.5	816.428	2	9236	1	PEO-Biotin
L2	723	42901	sp|P48637|GSHB_HUMAN	K.C(+414.19)PDIATQLAGTK.K	61.93	1638.82	-0.5	820.417	2	9983	1	PEO-Biotin; 13C(6) 15N(2) Silac label
H2	149	1704	E5RI99|E5RI99_HUMAN	K.TGVHHYSGN(+.98)NIELGTAC(+414.19)GK.Y	61.92	2372.09	-0.1	791.703	3	7169	1	Deamidation (NQ); PEO-Biotin
H1	7	14	sp|P07900|HS90A_HUMAN	K.C(+414.19)LELFTELAEDK.E	61.87	1823.87	0.1	912.942	2	16845	1	PEO-Biotin
H1	142	381	sp|Q15149|PLEC_HUMAN	K.FLEGTSC(+414.19)IAGVFVDATK.E	61.87	2171.06	1.3	1086.54	2	16815	1	PEO-Biotin
L2	384	1633	E9PF10|E9PF10_HUMAN	K.C(+414.19)ITDTLQELVNQSK.A	61.87	2013	1.5	1007.51	2	15215	1	PEO-Biotin; 13C(6) 15N(2) Silac label
L2	46	303	sp|P36578|RL4_HUMAN	R.SGQGAFGNMC(+414.19)R.G	61.86	1550.67	0.1	776.341	2	8392	2	PEO-Biotin; 13C(6) 15N(4) Silac label
L1	485	1849	sp|Q16555|DPYL2_HUMAN	R.FQLTDC(+414.19)QIYEVLSVIR.D	61.85	2350.19	2.8	1176.11	2	18391	1	PEO-Biotin; 13C(6) 15N(4) Silac label
L1	21	207	sp|P62937|PPIA_HUMAN	R.IIPGFM(+15.99)C(+414.19)QGGDFTR.H	61.85	1980.91	0.4	991.464	2	12962	3	Oxidation (M); PEO-Biotin; 13C(6) 15N(4) Silac label
L2	324	117	I3L0K7|I3L0K7_HUMAN	R.SPAAEC(+414.19)LSEK.E	61.85	1455.68	0	728.849	2	6436	1	PEO-Biotin; 13C(6) 15N(2) Silac label
H1	180	834	sp|P00505|AATM_HUMAN	R.VGAFTMVC(+414.19)K(+8.01).D	61.82	1376.67	-0.9	689.344	2	12036	1	PEO-Biotin; 13C(6) 15N(2) Silac label
L1	505	5921	sp|Q92917|GPKOW_HUMAN	K.GC(+414.19)TPSGEGADSEPR.A	61.81	1785.75	-0.8	893.883	2	4412	1	PEO-Biotin; 13C(6) 15N(4) Silac label
H1	260	1322	M0QXM4|M0QXM4_HUMAN	K.C(+414.19)VEENNGVAK(+8.01).H	61.8	1483.69	-0.5	742.851	2	5572	1	PEO-Biotin; 13C(6) 15N(2) Silac label
H1	428	4290	sp|P52948|NUP98_HUMAN	K.ADTSQEIC(+414.19)SPR.L	61.79	1619.73	-2.3	810.87	2	7336	1	PEO-Biotin
H1	6	1	Q5HY54|Q5HY54_HUMAN	K.SSFTVDC(+414.19)SK.A	61.79	1386.62	0.9	694.316	2	8986	1	PEO-Biotin
H2	278	32988	sp|Q9Y696|CLIC4_HUMAN	K.TDVNKIEEFLEEVLC(+414.19)PPK.Y	61.79	2532.28	-1.1	845.101	3	19270	1	13C(6) 15N(2) Silac label; PEO-Biotin
H2	213	9992	sp|P20073|ANXA7_HUMAN	R.LGTDESC(+414.19)FNMILATR.S	61.77	2093.98	0.3	1048	2	13925	1	PEO-Biotin; 13C(6) 15N(4) Silac label
L2	75	60	sp|Q08211|DHX9_HUMAN	R.AAEC(+414.19)NIVVTQPR.R	61.77	1723.86	-4.4	862.935	2	8318	1	PEO-Biotin; 13C(6) 15N(4) Silac label
L2	51	54	sp|P07355|ANXA2_HUMAN	K.GDLENAFLNLVQC(+414.19)IQNKPLYFADR.L	61.76	3194.59	3.3	1065.87	3	19024	1	PEO-Biotin
L2	50	2322	E9PDE8|E9PDE8_HUMAN	R.NFDEALVDYFC(+414.19)DEFK.T	61.76	2275.99	0.1	1139	2	17784	1	PEO-Biotin; 13C(6) 15N(2) Silac label
H2	7	281	A0A087WVQ9|A0A087WVQ9_HUMAN	R.KDGNASGTTLLEALDC(+414.19)ILPPTRPTDKPLR.L	61.75	3505.83	2.4	877.466	4	16029	2	PEO-Biotin
H1	47	49	sp|Q14315|FLNC_HUMAN	K.TPC(+414.19)EEVYVK.H	61.73	1480.69	-3.4	741.352	2	9314	1	PEO-Biotin
H1	25	12	sp|P13797|PLST_HUMAN	K.VDLNSN(+.98)GFIC(+414.19)DYELHELFK(+8.01).E	61.73	2678.25	-0.9	893.756	3	17279	1	Deamidation (NQ); PEO-Biotin; 13C(6) 15N(2) Silac label
L1	161	729	G3V3I1|G3V3I1_HUMAN	K.YGYEIPVDMLC(+414.19)K.R	61.73	1851.87	-0.1	926.942	2	13981	1	PEO-Biotin; 13C(6) 15N(2) Silac label
H1	257	730	G3V295|G3V295_HUMAN	K.YGYEIPVDMLC(+414.19)K.R	61.71	1843.86	0.7	922.936	2	15383	1	PEO-Biotin
H1	528	314	sp|P23526|SAHH_HUMAN	K.SKFDNLYGC(+414.19)R.E	61.68	1615.75	-0.5	808.881	2	9819	1	PEO-Biotin
L1	365	50	sp|P50990|TCPQ_HUMAN	R.IGLSVSEVIEGYEIAC(+414.19)R.K	61.63	2251.12	3.9	1126.57	2	16193	1	PEO-Biotin
H1	166	1520	sp|Q93008|USP9X_HUMAN	K.IIEDC(+414.19)SNSEETVK.L	61.62	1879.85	-1.2	940.933	2	7877	1	PEO-Biotin
L1	109	256	sp|P12004|PCNA_HUMAN	K.C(+414.19)AGNEDIITLR.A	61.62	1627.79	0.6	814.905	2	10584	2	PEO-Biotin; 13C(6) 15N(4) Silac label
H1	2	10	sp|P13639|EF2_HUMAN	K.EGALC(+414.19)EENMR.G	61.58	1564.67	0.5	783.342	2	8806	2	PEO-Biotin
H1	638	1778	sp|Q9BTW9|TBCD_HUMAN	K.MAEFLDWSLC(+414.19)NLAR.S	61.58	2081.97	-0.7	1041.99	2	18655	1	PEO-Biotin
H2	36	109	sp|Q16658|FSCN1_HUMAN	R.YLAADKDGNVTC(+414.19)ER.E	61.58	1985.93	-1.2	993.971	2	6135	2	13C(6) 15N(2) Silac label; PEO-Biotin; 13C(6) 15N(4) Silac label
L1	248	513	sp|P05141|ADT2_HUMAN	K.GTDIMYTGTLDC(+414.19)WR.K	61.58	2054.91	-0.3	1028.46	2	13246	1	PEO-Biotin; 13C(6) 15N(4) Silac label
H1	224	3036	A2IDB2|A2IDB2_HUMAN	K.NC(+414.19)NDFQYESK(+8.01).V	61.57	1668.7	-0.9	835.357	2	8734	1	PEO-Biotin; 13C(6) 15N(2) Silac label
H2	302	1379	sp|P48735|IDHP_HUMAN	K.C(+414.19)ATITPDEAR.V	61.57	1489.69	-1	745.852	2	6751	1	PEO-Biotin
H2	236	467	H7C5W9|H7C5W9_HUMAN	K.TGTLTTNQMSVC(+414.19)R.M	61.57	1824.85	-1.1	913.433	2	8022	1	PEO-Biotin
H1	645	2306	sp|O94906|PRP6_HUMAN	R.AAQDLC(+414.19)EEALR.H	61.55	1631.76	-0.2	816.889	2	10679	1	PEO-Biotin
H1	90	37606	sp|Q9Y678|COPG1_HUMAN	R.DSPLFDFIESC(+414.19)LR(+10.01).N	61.55	1964.92	0.3	983.47	2	20937	2	PEO-Biotin; 13C(6) 15N(4) Silac label
H1	772	5599	G3XAC6|G3XAC6_HUMAN	K.GYGFITFSDSEC(+414.19)AK.K	61.54	1937.85	-1	969.933	2	14376	1	PEO-Biotin
L2	86	438	Q5STU3|Q5STU3_HUMAN	R.C(+414.19)IALAQLLVEQNFPAIAIHR.G	61.53	2643.43	-0.5	882.149	3	17862	2	PEO-Biotin; 13C(6) 15N(4) Silac label
H1	297	3465	sp|P17655|CAN2_HUMAN	R.NEC(+414.19)LEAGTLFQDPSFPAIPSALGFK.E	61.52	3065.49	0.2	1533.75	2	19341	2	PEO-Biotin
H2	259	2140	sp|Q53GQ0|DHB12_HUMAN	K.TFVDFFSQC(+414.19)LHEEYR.S	61.52	2344.05	0.1	782.359	3	15610	1	PEO-Biotin; 13C(6) 15N(4) Silac label
H1	215	57772	sp|A6NDG6|PGP_HUMAN	R.LDTDILLGATC(+414.19)GLK(+8.01).T	61.51	1853.97	-0.4	927.993	2	15499	1	PEO-Biotin; 13C(6) 15N(2) Silac label
H2	253	2806	Q5T8U2|Q5T8U2_HUMAN	K.AQLVVIAHDVDPIELVVFLPALC(+414.19)R.K	61.51	3043.66	-0.1	1015.56	3	19271	1	PEO-Biotin
L1	162	214	sp|Q9UQ80|PA2G4_HUMAN	K.AAHLC(+414.19)AEAALR.L	61.51	1548.78	0.3	775.396	2	7712	2	PEO-Biotin; 13C(6) 15N(4) Silac label
L2	292	5968	B7Z4S1|B7Z4S1_HUMAN	K.TGGTQTDLFTC(+414.19)GK.C	61.51	1749.82	0.6	875.916	2	9655	1	PEO-Biotin; 13C(6) 15N(2) Silac label
L2	292	5974	A0A0A0MT58|A0A0A0MT58_HUMAN	R.TGGTQTDLFTC(+414.19)GK.C	61.51	1749.82	0.6	875.916	2	9655	1	PEO-Biotin; 13C(6) 15N(2) Silac label
H1	9	7	sp|Q00610|CLH1_HUMAN	K.YESLELC(+414.19)RPVLQQGR.K	61.5	2204.11	0.5	735.71	3	12410	1	PEO-Biotin
L1	322	18929	sp|P31949|S10AB_HUMAN	R.C(+414.19)IESLIAVFQK.Y	61.5	1671.88	-0.2	836.948	2	15899	2	PEO-Biotin; 13C(6) 15N(2) Silac label
L2	322	28644	H7C579|H7C579_HUMAN	K.LYNTC(+414.19)AVFGPDGTLLAK.Y	61.49	2204.11	0.4	1103.06	2	13703	1	PEO-Biotin; 13C(6) 15N(2) Silac label
L2	724	2754	D6REK3|D6REK3_HUMAN	K.SC(+414.19)EVLFNPFDDIIPR.E	61.46	2178.05	0.3	1090.03	2	17476	1	PEO-Biotin
H1	122	1134	sp|Q14008|CKAP5_HUMAN	R.LAC(+414.19)MEEFQK.A	61.44	1511.68	0.1	756.848	2	11223	1	PEO-Biotin
H1	6	1	Q5HY54|Q5HY54_HUMAN	R.VQVQDNEGC(+414.19)PVEALVK.D	61.44	2141.05	1	1071.53	2	13281	1	PEO-Biotin
L1	347	1041	I3L1L3|I3L1L3_HUMAN	K.GNTAEGC(+414.19)VHETQEK.Q	61.42	1923.85	-0.9	642.292	3	4018	1	PEO-Biotin; 13C(6) 15N(2) Silac label
H1	396	1574	sp|P62753|RS6_HUMAN	R.GC(+414.19)IVDANLSVLNLVIVK.K	61.41	2183.21	-0.7	1092.61	2	19207	1	PEO-Biotin
H2	29	519	E9PG15|E9PG15_HUMAN	R.YDDMATC(+414.19)MK.A	61.41	1498.61	0.1	750.31	2	7958	1	PEO-Biotin; 13C(6) 15N(2) Silac label
L2	133	3066	sp|Q15185|TEBP_HUMAN	K.LTFSC(+414.19)LGGSDNFK.H	61.4	1809.85	0.3	905.933	2	12368	2	PEO-Biotin; 13C(6) 15N(2) Silac label
H1	2	10	sp|P13639|EF2_HUMAN	K.STLTDSLVC(+414.19)K(+8.01).A	61.38	1487.75	-0.1	744.88	2	11278	2	PEO-Biotin; 13C(6) 15N(2) Silac label
H1	104	1095	sp|P07814|SYEP_HUMAN	K.INEAVEC(+414.19)LLSLK.A	61.36	1744.91	0.5	873.463	2	16003	1	PEO-Biotin
H2	79	49	sp|Q14315|FLNC_HUMAN	R.VPQTFTVDC(+414.19)SQAGR.A	61.35	1921.9	-0.2	961.958	2	9006	1	PEO-Biotin
H2	273	1226	J3KNQ3|J3KNQ3_HUMAN	K.SSDEAVILC(+414.19)K.T	61.34	1477.72	1.2	739.866	2	8881	1	PEO-Biotin
H2	532	57638	sp|Q12765|SCRN1_HUMAN	K.VEC(+414.19)TYISIDQVPR.T	61.34	1935.94	-0.3	968.979	2	11660	1	PEO-Biotin
H2	322	230578	sp|Q9Y2A7|NCKP1_HUMAN	R.SLSLC(+414.19)NMFLDEMAK.Q	61.34	2014.92	1.3	1008.47	2	16432	1	PEO-Biotin
H1	228	166	A0A087WY61|A0A087WY61_HUMAN	R.KHPSSPEC(+414.19)LVSAQK.V	61.33	1923.95	1	642.326	3	7359	1	PEO-Biotin
L2	267	243	sp|P30041|PRDX6_HUMAN	R.DFTPVC(+414.19)TTELGR.A	61.33	1761.83	-0.3	881.922	2	10865	1	PEO-Biotin; 13C(6) 15N(4) Silac label
H1	910	37762	H3BQW8|H3BQW8_HUMAN	K.FYEGTADEMC(+414.19)K.A	61.32	1706.7	0.8	854.357	2	9905	1	PEO-Biotin
H2	64	2322	E9PDE8|E9PDE8_HUMAN	K.LMSANASDLPLNIEC(+414.19)FMNDLDVSSK.M	61.32	3140.45	-0.4	1047.82	3	18592	1	PEO-Biotin
H2	143	2155	sp|Q9UNE7|CHIP_HUMAN	R.KYPEAAAC(+414.19)YGR.A	61.31	1641.76	0	821.889	2	6249	1	PEO-Biotin
H1	12	107	sp|P00338|LDHA_HUMAN	K.GLYGIKDDVFLSVPC(+414.19)ILGQN(+.98)GISDLVK.V	61.29	3277.7	6.6	1093.58	3	19954	4	PEO-Biotin; Deamidation (NQ)
H1	68	39	sp|P10809|CH60_HUMAN	R.AAVEEGIVLGGGC(+414.19)ALLR(+10.01).C	61.29	2051.08	0.9	1026.55	2	15181	2	PEO-Biotin; 13C(6) 15N(4) Silac label
L1	510	260784	F8W0M9|F8W0M9_HUMAN	K.YGQGGNC(+414.19)TEGR.M	61.29	1564.66	-0.2	783.339	2	3999	1	PEO-Biotin; 13C(6) 15N(4) Silac label
H1	6	1	Q5HY54|Q5HY54_HUMAN	R.TPC(+414.19)EEILVK.H	61.27	1444.73	0.4	723.373	2	11169	1	PEO-Biotin
L1	83	834	sp|P00505|AATM_HUMAN	K.TC(+414.19)GFDFTGAVEDISK.I	61.25	2010.92	-1.2	1006.46	2	13931	2	PEO-Biotin; 13C(6) 15N(2) Silac label
L1	379	37478	C9JIS1|C9JIS1_HUMAN	R.TFVSGAC(+414.19)DASIK.L	61.24	1619.78	0.6	810.897	2	8580	1	PEO-Biotin; 13C(6) 15N(2) Silac label
L2	67	199	sp|P07737|PROF1_HUMAN	K.C(+414.19)YEMASHLR.R	61.22	1532.68	0.3	511.901	3	7819	3	PEO-Biotin; 13C(6) 15N(4) Silac label
L2	479	2283	sp|Q32MZ4|LRRF1_HUMAN	K.IAAESSENVDC(+414.19)PENPK.I	61.21	2123.96	1	1062.99	2	6204	1	PEO-Biotin; 13C(6) 15N(2) Silac label
H2	248	124	sp|P38646|GRP75_HUMAN	K.MEEFKDQLPADEC(+414.19)NK.L	61.18	2226	0	743.006	3	8534	1	13C(6) 15N(2) Silac label; PEO-Biotin
L2	26	519	E9PG15|E9PG15_HUMAN	R.YDDMATC(+414.19)MK.A	61.18	1498.61	0.8	750.311	2	8033	1	PEO-Biotin; 13C(6) 15N(2) Silac label
H1	151	2561	sp|P21281|VATB2_HUMAN	R.GPVVLAEDFLDIMGQPINPQC(+414.19)R(+10.01).I	61.17	2835.4	0.5	946.141	3	20891	3	PEO-Biotin; 13C(6) 15N(4) Silac label
L1	33	617	M0R0F0|M0R0F0_HUMAN	R.VNQAIWLLC(+414.19)TGAR.E	61.17	1867.97	0.2	934.991	2	13973	2	PEO-Biotin; 13C(6) 15N(4) Silac label
L2	164	445	sp|P05455|LA_HUMAN	K.IC(+414.19)HQIEYYFGDFNLPR.D	61.16	2438.14	1.7	813.723	3	15264	3	PEO-Biotin; 13C(6) 15N(4) Silac label
L2	184	230	sp|P49915|GUAA_HUMAN	R.EDGVFN(+.98)ISVDNTC(+414.19)SLFR.G	61.16	2340.06	7.7	1171.05	2	15400	1	Deamidation (NQ); PEO-Biotin; 13C(6) 15N(4) Silac label
H1	28	5	sp|P35579|MYH9_HUMAN	K.LEEEQIILEDQNC(+414.19)K.L	61.12	2117	0.4	1059.51	2	12014	1	PEO-Biotin
H2	193	184	sp|Q99613|EIF3C_HUMAN	K.C(+414.19)LEEFELLGK.A	61.11	1601.79	0.1	801.904	2	13586	1	PEO-Biotin; 13C(6) 15N(2) Silac label
L1	65	392	sp|P49411|EFTU_HUMAN	K.NMITGTAPLDGC(+414.19)ILVVAANDGPMPQTR.E	61.11	3168.54	2.2	1057.19	3	15512	1	PEO-Biotin
L2	85	390	sp|Q01518|CAP1_HUMAN	R.ALLVTASQC(+414.19)QQPAENK.L	61.11	2122.06	-1.3	1062.04	2	8618	2	PEO-Biotin; 13C(6) 15N(2) Silac label
H1	81	836	sp|O75643|U520_HUMAN	R.WLSC(+414.19)ETQLPVSFR.H	61.1	1978.96	1	990.49	2	15273	1	PEO-Biotin
L1	76	370	H0YEN5|H0YEN5_HUMAN	R.GC(+414.19)TATLGNFAK.A	61.1	1503.73	0.1	752.873	2	9291	1	PEO-Biotin; 13C(6) 15N(2) Silac label
H2	207	153	sp|Q99460|PSMD1_HUMAN	R.MEEADALIESLC(+414.19)R.D	61.09	1892.87	-0.7	947.441	2	14438	1	PEO-Biotin
L1	307	48067	A0A087WUS4|A0A087WUS4_HUMAN	R.AFFPC(+414.19)FDTPAVK.Y	61.09	1763.85	1.2	882.934	2	14253	1	PEO-Biotin; 13C(6) 15N(2) Silac label
L2	209	349	sp|P27797|CALR_HUMAN	R.C(+414.19)KDDEFTHLYTLIVRPDNTYEVK.I	61.09	3212.55	-1.5	804.144	4	14802	1	PEO-Biotin
H1	114	1123	sp|P45973|CBX5_HUMAN	K.NLDC(+414.19)PELISEFMK(+8.01).K	61.08	1959.92	2	980.971	2	17034	1	PEO-Biotin; 13C(6) 15N(2) Silac label
L2	78	256	sp|P12004|PCNA_HUMAN	K.C(+414.19)AGNEDIITLR.A	61.08	1627.79	0.1	814.904	2	10736	2	PEO-Biotin; 13C(6) 15N(4) Silac label
L2	214	1346	sp|Q04760|LGUL_HUMAN	R.GFGHIGIAVPDVYSAC(+414.19)K.R	61.08	2155.07	1.2	719.364	3	12936	2	PEO-Biotin; 13C(6) 15N(2) Silac label
H1	21	163	sp|Q00839|HNRPU_HUMAN	K.GNFTLPEVAEC(+414.19)FDEITYVELQK.E	61.07	2958.4	2.3	1480.21	2	20179	4	PEO-Biotin
H1	1	11	sp|P07437|TBB5_HUMAN	R.EIVHIQAGQC(+414.19)GN(+.98)QIGAK.F	61.07	2180.07	1.4	727.699	3	9881	1	PEO-Biotin; Deamidation (NQ)
H1	1	17	sp|P68371|TBB4B_HUMAN	R.EIVHLQAGQC(+414.19)GN(+.98)QIGAK.F	61.07	2180.07	1.4	727.699	3	9881	1	PEO-Biotin; Deamidation (NQ)
L1	457	14505	sp|Q9UGI8|TES_HUMAN	K.LPC(+414.19)EMDAQGPK.Q	61.07	1609.74	0.1	805.877	2	7763	1	PEO-Biotin; 13C(6) 15N(2) Silac label
L2	488	57788	sp|P23381|SYWC_HUMAN	K.GIFGFTDSDC(+414.19)IGK.I	61.06	1780.83	-1.9	891.418	2	13722	1	PEO-Biotin; 13C(6) 15N(2) Silac label
H1	31	79	sp|P50991|TCPD_HUMAN	K.TGC(+414.19)NVLLIQK.S	61.05	1501.8	0	751.907	2	12070	1	PEO-Biotin
L1	195	57772	sp|A6NDG6|PGP_HUMAN	R.FIFDC(+414.19)VSQEYGINPER.T	61.05	2340.08	0.8	1171.05	2	14193	1	PEO-Biotin; 13C(6) 15N(4) Silac label
H1	415	10057	H7C314|H7C314_HUMAN	K.HC(+414.19)SQVDSVR.G	61.04	1443.66	0	722.837	2	5010	2	PEO-Biotin
L1	99	3036	A2IDB2|A2IDB2_HUMAN	K.ELETVC(+414.19)NDVLSLLDK.F	61.04	2112.06	2.6	1057.04	2	16774	4	PEO-Biotin; 13C(6) 15N(2) Silac label
H1	380	2832	sp|Q9UBB4|ATX10_HUMAN	K.SSHAVELAC(+414.19)R.D	61.03	1485.71	0.9	496.243	3	7451	1	PEO-Biotin
L1	88	2322	E9PDE8|E9PDE8_HUMAN	R.NFDEALVDYFC(+414.19)DEFK.T	61.03	2267.98	-0.1	1134.99	2	17716	1	PEO-Biotin
L2	199	5592	sp|P53618|COPB_HUMAN	R.C(+414.19)IYNLLQSSSPAVK.Y	61.02	1943.99	-0.3	973.004	2	13009	1	PEO-Biotin; 13C(6) 15N(2) Silac label
H2	75	397	sp|P51991|ROA3_HUMAN	K.YHTIN(+.98)GHNC(+414.19)EVK.K	61.01	1836.84	0.2	919.426	2	5282	1	Deamidation (NQ); PEO-Biotin; 13C(6) 15N(2) Silac label
L2	259	57772	sp|A6NDG6|PGP_HUMAN	R.FIFDC(+414.19)VSQEYGINPER.T	61.01	2340.08	0.1	1171.05	2	14260	1	PEO-Biotin; 13C(6) 15N(4) Silac label
H1	565	5716	sp|Q9H2G2|SLK_HUMAN	K.C(+414.19)HLLVEHETQK.L	61	1749.85	0.8	584.293	3	7698	1	PEO-Biotin
H1	53	119	sp|P31948|STIP1_HUMAN	R.C(+414.19)MMAQYNR.H	60.99	1429.6	0.4	715.806	2	9421	1	PEO-Biotin
H1	313	33031	E9PPZ7|E9PPZ7_HUMAN	K.FGGQLLSFDIGDQPVFEIPLSNVSQC(+414.19)TTGK(+8.01).N	60.98	3618.78	-2.2	1207.27	3	19934	1	PEO-Biotin; 13C(6) 15N(2) Silac label
H2	120	55	sp|P14625|ENPL_HUMAN	K.GYEVIYLTEPVDEYC(+414.19)IQALPEFDGKR.F	60.95	3478.68	2.5	1160.57	3	15831	1	PEO-Biotin; 13C(6) 15N(2) Silac label; 13C(6) 15N(4) Silac label
H1	830	65398	H3BS60|H3BS60_HUMAN	K.GSPC(+414.19)SEEAGTLR.R	60.94	1619.73	1.7	810.873	2	7823	1	PEO-Biotin
H1	230	365	sp|P08133|ANXA6_HUMAN	R.FMTILC(+414.19)TR.S	60.94	1397.69	0.2	699.851	2	13965	1	PEO-Biotin
H2	451	611	Q5JVS8|Q5JVS8_HUMAN	R.QVQSLTC(+414.19)EVDALK.G	60.94	1854.93	0.2	928.473	2	10936	1	PEO-Biotin; 13C(6) 15N(2) Silac label
H1	320	3197	sp|P31930|QCR1_HUMAN	R.LC(+414.19)TSATESEVAR.G	60.93	1679.79	-0.7	840.9	2	7700	1	PEO-Biotin
L1	111	6041	sp|P22102|PUR2_HUMAN	K.AFTKPEEAC(+414.19)SFILSADFPALVVK.A	60.93	2912.5	0.8	971.843	3	16552	1	13C(6) 15N(2) Silac label; PEO-Biotin
H1	674	38816	sp|Q13325|IFIT5_HUMAN	K.IDPENAEFLTALC(+414.19)ELR.L	60.92	2247.09	-2.1	1124.55	2	17973	1	PEO-Biotin
H1	5	21	sp|P78527|PRKDC_HUMAN	R.SQGC(+414.19)SEQVLTVLK.T	60.92	1804.91	1.8	903.462	2	12896	1	PEO-Biotin
H1	51	264	E7ERF2|E7ERF2_HUMAN	R.GANDFMC(+414.19)DEMER(+10.01).S	60.9	1840.71	-1.1	921.363	2	12011	1	PEO-Biotin; 13C(6) 15N(4) Silac label
H2	39	79	sp|P50991|TCPD_HUMAN	R.TLSGMESYC(+414.19)VR.A	60.89	1668.75	3.4	835.388	2	9706	1	PEO-Biotin; 13C(6) 15N(4) Silac label
L1	210	832	sp|O15523|DDX3Y_HUMAN	R.VRPC(+414.19)VVYGGADIGQQIR.D	60.88	2264.17	1	755.73	3	10167	1	13C(6) 15N(4) Silac label; PEO-Biotin
H1	33	223	sp|P04075|ALDOA_HUMAN	R.ALANSLAC(+414.19)QGK(+8.01).Y	60.87	1496.76	0.4	749.386	2	8895	2	PEO-Biotin; 13C(6) 15N(2) Silac label
H1	29	162	sp|P49368|TCPG_HUMAN	R.ILQMEEEYIQQLC(+414.19)EDIIQLK(+8.01)PDVVITEK(+8.01).G	60.87	3789.95	-2.6	948.491	4	21071	1	PEO-Biotin; 13C(6) 15N(2) Silac label
H1	101	1215	sp|P62701|RS4X_HUMAN	R.EC(+414.19)LPLIIFLR.N	60.86	1629.9	0.2	815.957	2	19646	3	PEO-Biotin
L1	168	1178	H3BQZ7|H3BQZ7_HUMAN	K.TIEEC(+414.19)EVILMVGLPGSGK.T	60.86	2288.15	-3.7	1145.08	2	15592	1	PEO-Biotin
L1	502	65123	sp|Q9BWD1|THIC_HUMAN	R.ATVAPEDVSEVIFGHVLAAGC(+414.19)GQNPVR.Q	60.85	3159.57	0.3	1054.2	3	16330	1	PEO-Biotin; 13C(6) 15N(4) Silac label
L1	116	55	sp|P14625|ENPL_HUMAN	R.LTESPC(+414.19)ALVASQYGWSGNMER.I	60.85	2722.24	2.2	1362.13	2	13595	3	PEO-Biotin; 13C(6) 15N(4) Silac label
H2	7	281	A0A087WVQ9|A0A087WVQ9_HUMAN	K.SGDAAIVDM(+15.99)VPGKPM(+15.99)C(+414.19)VESFSDYPPLGR.F	60.84	3383.55	-0.8	1128.86	3	14913	6	Oxidation (M); PEO-Biotin
L1	695	6303	sp|Q92547|TOPB1_HUMAN	R.SGC(+414.19)NSASSTPDSTR.S	60.84	1782.75	2	892.385	2	3436	1	PEO-Biotin
L2	250	477	sp|P18669|PGAM1_HUMAN	R.YADLTEDQLPSC(+414.19)ESLK.D	60.84	2233.04	1.7	1117.53	2	11179	2	PEO-Biotin; 13C(6) 15N(2) Silac label
H1	187	1268	sp|P10599|THIO_HUMAN	K.C(+414.19)MPTFQFFK(+8.01).K	60.82	1569.73	0.2	785.871	2	16108	3	PEO-Biotin; 13C(6) 15N(2) Silac label
H1	93	1186	H0Y5F5|H0Y5F5_HUMAN	K.VVC(+414.19)DEN(+.98)GSK(+8.01).G	60.81	1372.61	-0.6	687.312	2	4846	2	PEO-Biotin; Deamidation (NQ); 13C(6) 15N(2) Silac label
H2	4	13	sp|P08238|HS90B_HUMAN	R.VFIM(+15.99)DSC(+414.19)DELIPEYLNFIR.G	60.81	2756.31	-0.1	1379.16	2	17800	4	Oxidation (M); PEO-Biotin; 13C(6) 15N(4) Silac label
H1	905	194572	F8WEG8|F8WEG8_HUMAN	R.VTVGDITC(+414.19)TGEGTSK.K	60.79	1880.89	1.2	941.451	2	10203	1	PEO-Biotin
H2	189	879	sp|Q01813|PFKAP_HUMAN	R.MGVEAVIALLEATPDTPAC(+414.19)VVSLN(+.98)GNHAVR.L	60.79	3461.74	4.5	1154.92	3	18352	1	PEO-Biotin; Deamidation (NQ)
H1	628	58311	sp|O15269|SPTC1_HUMAN	K.EC(+414.19)INFASFNFLGLLDNPR.V	60.78	2483.2	2.5	1242.61	2	21057	1	PEO-Biotin
H1	59	217	sp|P30153|2AAA_HUMAN	R.ENVIMSQILPC(+414.19)IK.E	60.78	1900.98	0.4	951.499	2	16599	2	PEO-Biotin
H1	297	3465	sp|P17655|CAN2_HUMAN	K.SDGFSIETC(+414.19)K.I	60.77	1499.66	1.1	750.84	2	10837	1	PEO-Biotin
H1	675	251051	sp|Q9Y3C4|TPRKB_HUMAN	K.LSSQEESIGTLLDAIIC(+414.19)R.M	60.76	2361.19	0.6	1181.6	2	20685	2	PEO-Biotin
H1	906	42925	K7EMY3|K7EMY3_HUMAN	R.HLC(+414.19)EPGADGAETFADGVPR.E	60.76	2355.06	1.2	786.029	3	11480	1	PEO-Biotin
H1	319	3590	E9PPH5|E9PPH5_HUMAN	K.C(+414.19)PNLTYLNLSGNK.I	60.75	1849.91	2	925.962	2	13680	1	PEO-Biotin
H2	5	21	sp|P78527|PRKDC_HUMAN	R.GYGLFAGPC(+414.19)K.V	60.75	1433.69	0.3	717.854	2	11395	1	PEO-Biotin; 13C(6) 15N(2) Silac label
H1	1	11	sp|P07437|TBB5_HUMAN	K.TAVC(+414.19)DIPPR(+10.01).G	60.73	1394.69	1.4	698.355	2	8824	20	PEO-Biotin; 13C(6) 15N(4) Silac label
H2	58	59	sp|P40926|MDHM_HUMAN	K.GYLGPEQLPDC(+414.19)LK.G	60.73	1853.91	0.4	927.965	2	12331	1	PEO-Biotin; 13C(6) 15N(2) Silac label
H2	579	818	sp|P40429|RL13A_HUMAN	R.C(+414.19)EGINISGNFYR.N	60.72	1795.83	-0.1	898.92	2	11699	1	PEO-Biotin; 13C(6) 15N(4) Silac label
H1	5	21	sp|P78527|PRKDC_HUMAN	R.NC(+414.19)ISTVVHQGLIR.I	60.7	1852.97	0.1	618.662	3	12662	1	PEO-Biotin
L2	170	551	B3KM87|B3KM87_HUMAN	K.LC(+414.19)SLFYTNEEVAK.N	60.7	1937.94	1.1	969.976	2	12269	1	PEO-Biotin; 13C(6) 15N(2) Silac label
H2	207	153	sp|Q99460|PSMD1_HUMAN	K.QC(+414.19)VENADLPEGEK.K	60.69	1844.83	-0.7	923.421	2	7095	1	PEO-Biotin
H2	9	1	Q5HY54|Q5HY54_HUMAN	K.SSFTVDC(+414.19)SK.A	60.68	1386.62	0.2	694.315	2	7446	1	PEO-Biotin
H2	244	2100	sp|Q9Y2X3|NOP58_HUMAN	K.TYDPSGDSTLPTC(+414.19)SK.K	60.67	1992.89	-0.6	997.452	2	7786	1	PEO-Biotin; 13C(6) 15N(2) Silac label
H1	172	337	sp|O00151|PDLI1_HUMAN	K.GC(+414.19)TDNLTLTVAR.S	60.66	1676.82	-0.5	839.418	2	11675	1	PEO-Biotin
H1	63	16	sp|P49327|FAS_HUMAN	R.AALQEELQLC(+414.19)K.G	60.66	1658.84	-2	830.424	2	12609	1	PEO-Biotin
H1	199	468	sp|P16615|AT2A2_HUMAN	K.VGEATETALTC(+414.19)LVEK(+8.01).M	60.64	1984.99	5.5	993.51	2	13938	1	PEO-Biotin; 13C(6) 15N(2) Silac label
L1	73	205	B7ZAR1|B7ZAR1_HUMAN	K.EMNPALGIDC(+414.19)LHK.G	60.63	1861.9	1.8	931.958	2	10540	2	PEO-Biotin; 13C(6) 15N(2) Silac label
H1	268	315	H0YKF0|H0YKF0_HUMAN	R.LGGEVSC(+414.19)LVAGTK(+8.01).C	60.61	1654.85	0.3	828.433	2	11864	1	PEO-Biotin; 13C(6) 15N(2) Silac label
H2	439	3075	E9PND2|E9PND2_HUMAN	R.C(+414.19)SQAVYAAEK.V	60.61	1490.7	2.4	746.359	2	5867	1	PEO-Biotin; 13C(6) 15N(2) Silac label
H1	79	29	E9PKE3|E9PKE3_HUMAN	K.VC(+414.19)NPIITK.L	60.6	1300.69	1.1	651.352	2	9587	2	PEO-Biotin
H2	302	1379	sp|P48735|IDHP_HUMAN	K.VC(+414.19)VETVESGAMTK.D	60.6	1774.84	0.7	888.428	2	8650	1	PEO-Biotin; 13C(6) 15N(2) Silac label
L1	140	10077	sp|O43776|SYNC_HUMAN	R.LMTDTINEPILLC(+414.19)R.F	60.6	2055.04	-0.5	1028.53	2	13613	1	PEO-Biotin; 13C(6) 15N(4) Silac label
H1	307	3218	H0YEN2|H0YEN2_HUMAN	K.LSTSQDAAC(+414.19)K.D	60.58	1436.66	0.7	719.34	2	5226	1	PEO-Biotin
L2	319	5587	sp|O14744|ANM5_HUMAN	K.ADIIVSELLGSFADNELSPEC(+414.19)LDGAQHFLK.D	60.58	3644.77	4.4	1215.94	3	18977	1	PEO-Biotin
H2	19	426	X6RJP6|X6RJP6_HUMAN	K.DGTVLC(+414.19)ELINALYPEGQAPVKK.I	60.56	2787.45	0	930.158	3	18006	3	PEO-Biotin; 13C(6) 15N(2) Silac label
H2	298	1574	sp|P62753|RS6_HUMAN	R.GC(+414.19)IVDANLSVLNLVIVK.K	60.56	2191.22	0.3	1096.62	2	17436	1	PEO-Biotin; 13C(6) 15N(2) Silac label
H1	441	32871	sp|P08754|GNAI3_HUMAN	K.IIHEDGYSEDEC(+414.19)K.Q	60.55	1950.83	-0.7	651.285	3	7041	1	PEO-Biotin
H2	71	161	B4DUR8|B4DUR8_HUMAN	R.TLIQNC(+414.19)GASTIR.L	60.55	1699.86	0.6	850.939	2	8589	1	PEO-Biotin; 13C(6) 15N(4) Silac label
L2	725	33018	sp|Q8WXX5|DNJC9_HUMAN	M.GLLDLC(+414.19)EEVFGTADLYR.V	60.55	2327.12	-2.8	1164.56	2	17814	1	PEO-Biotin
H1	31	79	sp|P50991|TCPD_HUMAN	K.ITGC(+414.19)ASPGK(+8.01).T	60.54	1254.62	0.2	628.317	2	5413	1	PEO-Biotin; 13C(6) 15N(2) Silac label
H1	152	2155	sp|Q9UNE7|CHIP_HUMAN	R.KYPEAAAC(+414.19)YGR.A	60.51	1641.76	-2.4	548.261	3	7544	1	PEO-Biotin
H1	2	10	sp|P13639|EF2_HUMAN	R.LM(+15.99)EPIYLVEIQC(+414.19)PEQ(+.98)VVGGIYGVLNR.K	60.51	3362.7	7	1121.91	3	20713	2	Oxidation (M); PEO-Biotin; Deamidation (NQ)
H1	7	14	sp|P07900|HS90A_HUMAN	R.VFIM(+15.99)DNC(+414.19)EELIPEYLNFIR(+10.01).G	60.51	2797.34	0.5	1399.68	2	19631	3	Oxidation (M); PEO-Biotin; 13C(6) 15N(4) Silac label
H2	59	303	sp|P36578|RL4_HUMAN	R.SGQGAFGNM(+15.99)C(+414.19)R.G	60.51	1556.65	-1.2	779.333	2	6018	1	Oxidation (M); PEO-Biotin
H1	21	163	sp|Q00839|HNRPU_HUMAN	K.DC(+414.19)EVVMMIGLPGAGK.T	60.5	1932.92	10.7	967.477	2	16281	3	PEO-Biotin
H1	81	836	sp|O75643|U520_HUMAN	K.TNVALMC(+414.19)MLR.E	60.49	1564.76	1.2	783.388	2	14799	1	PEO-Biotin
H2	447	18814	F8WCJ1|F8WCJ1_HUMAN	K.YEDIC(+414.19)PSTHNMDVPNIK.R	60.49	2389.08	0.1	797.366	3	10131	1	PEO-Biotin
L1	411	2754	D6REK3|D6REK3_HUMAN	K.SC(+414.19)EVLFNPFDDIIPR.E	60.47	2178.05	2.4	1090.03	2	17357	2	PEO-Biotin
L2	75	60	sp|Q08211|DHX9_HUMAN	K.SSVNC(+414.19)PFSSQDMK.Y	60.47	1850.81	0.2	926.412	2	9318	1	PEO-Biotin; 13C(6) 15N(2) Silac label
L1	58	1694	sp|P35268|RL22_HUMAN	K.FTLDC(+414.19)THPVEDGIM(+15.99)DAANFEQFLQER.I	60.46	3465.56	0.2	1156.19	3	17476	2	PEO-Biotin; Oxidation (M); 13C(6) 15N(4) Silac label
H1	53	119	sp|P31948|STIP1_HUMAN	K.ALSVGNIDDALQC(+414.19)YSEAIK(+8.01).L	60.45	2431.19	1.4	1216.6	2	17179	3	PEO-Biotin; 13C(6) 15N(2) Silac label
H1	238	6112	sp|Q2TAY7|SMU1_HUMAN	K.NPEHFVVC(+414.19)NR.S	60.45	1627.76	-0.1	543.594	3	8900	2	PEO-Biotin
H1	261	1317	sp|P17812|PYRG1_HUMAN	R.LLETC(+414.19)SIALVGK.Y	60.45	1659.89	0.4	830.955	2	13635	1	PEO-Biotin
L2	552	3638	sp|P30825|CTR1_HUMAN	R.TPDGNLDQC(+414.19)K	60.45	1503.67	-0.6	752.842	2	5636	1	PEO-Biotin
H1	148	525	sp|P49792|RBP2_HUMAN	K.DAVAHC(+414.19)HEAER.N	60.44	1650.72	-0.5	551.248	3	3860	2	PEO-Biotin
H1	252	3059	sp|O94979|SC31A_HUMAN	R.C(+414.19)LSSATDPQTK(+8.01).R	60.44	1571.74	1.1	786.879	2	7031	1	PEO-Biotin; 13C(6) 15N(2) Silac label
H1	168	180	sp|P43243|MATR3_HUMAN	K.NTHC(+414.19)SSLPHYQK(+8.01).L	60.42	1835.85	-0.4	918.934	2	6230	2	PEO-Biotin; 13C(6) 15N(2) Silac label
H1	6	1	Q5HY54|Q5HY54_HUMAN	K.IVGPSGAAVPC(+414.19)K(+8.01).V	60.41	1519.8	0	760.906	2	8931	1	PEO-Biotin; 13C(6) 15N(2) Silac label
L2	102	6041	sp|P22102|PUR2_HUMAN	K.AFTKPEEAC(+414.19)SFILSADFPALVVK.A	60.41	2912.5	0	971.842	3	16858	1	13C(6) 15N(2) Silac label; PEO-Biotin
H2	191	136	sp|Q15029|U5S1_HUMAN	R.LMEPYYFVEVQAPADC(+414.19)VSAVYTVLAR.R	60.4	3347.63	-1.1	1116.88	3	18207	1	PEO-Biotin
H2	530	185575	Q5T852|Q5T852_HUMAN	K.LGC(+414.19)DLDMFLDLDETR.N	60.39	2168.98	-3.3	1085.49	2	16381	1	PEO-Biotin
H1	479	764	A0A087X1I3|A0A087X1I3_HUMAN	R.VGSVLQEGC(+414.19)GK.I	60.37	1489.73	2	745.872	2	8743	1	PEO-Biotin
H1	190	5697	sp|P49189|AL9A1_HUMAN	R.VIATFTC(+414.19)SGEK.E	60.37	1568.76	1.5	785.387	2	10525	1	PEO-Biotin
H2	90	16	sp|P49327|FAS_HUMAN	K.AC(+414.19)LDTAVENMPSLK.M	60.37	1904.9	1.2	953.461	2	12027	1	PEO-Biotin
H2	526	5894	H3BS70|H3BS70_HUMAN	R.YC(+414.19)IGLNETQLGIIAPFWLK.D	60.34	2592.35	1.6	1297.18	2	18652	1	PEO-Biotin
H1	816	65133	sp|P50570|DYN2_HUMAN	K.C(+414.19)VDLVIQELINTVR.Q	60.33	2028.07	0.3	1015.04	2	20542	1	PEO-Biotin
H1	343	360	sp|P00367|DHE3_HUMAN	K.C(+414.19)AVVDVPFGGAK(+8.01).A	60.32	1583.79	-0.6	792.903	2	13116	1	PEO-Biotin; 13C(6) 15N(2) Silac label
H1	221	496	sp|P00492|HPRT_HUMAN	R.DLNHVC(+414.19)VISETGK(+8.01).A	60.32	1835.9	1.3	612.975	3	10647	1	PEO-Biotin; 13C(6) 15N(2) Silac label
H1	131	387	sp|P33991|MCM4_HUMAN	R.LGEINVIGEPFLNVNC(+414.19)EHIK.S	60.32	2651.34	0.8	884.79	3	15742	2	PEO-Biotin
H2	2	10	sp|P13639|EF2_HUMAN	R.YVEPIEDVPC(+414.19)GN(+.98)IVGLVGVDQFLVK.T	60.32	3124.6	6.1	1042.55	3	17626	1	PEO-Biotin; Deamidation (NQ); 13C(6) 15N(2) Silac label
H1	111	1754	sp|P54136|SYRC_HUMAN	R.AYQC(+414.19)VVLLQGK.N	60.31	1634.85	0.5	818.434	2	12973	1	PEO-Biotin
H2	223	1102	D3YTB1|D3YTB1_HUMAN	K.SYC(+414.19)AEIAHNVSSK.N	60.31	1829.85	4.2	610.961	3	7628	1	PEO-Biotin; 13C(6) 15N(2) Silac label
H1	341	78206	sp|Q9Y4W6|AFG32_HUMAN	K.NAPC(+414.19)ILFIDEIDAVGR.K	60.29	2159.08	0.8	1080.55	2	18596	1	PEO-Biotin
H1	74	87	sp|P25205|MCM3_HUMAN	R.YVLC(+414.19)TAPR.A	60.28	1335.67	0.7	668.842	2	9991	1	PEO-Biotin
L2	49	29	E9PKE3|E9PKE3_HUMAN	K.C(+414.19)NEIINWLDK.N	60.28	1668.81	0.3	835.412	2	14327	3	PEO-Biotin; 13C(6) 15N(2) Silac label
L2	255	1256	sp|P50995|ANX11_HUMAN	K.GFGTDEQAIIDC(+414.19)LGSR.S	60.28	2104.98	0.5	1053.5	2	14145	1	PEO-Biotin; 13C(6) 15N(4) Silac label
H1	40	90	sp|P55060|XPO2_HUMAN	K.VC(+414.19)ASVTFK.N	60.27	1267.63	0.9	634.823	2	10025	1	PEO-Biotin
H1	587	143371	sp|Q9Y5Y2|NUBP2_HUMAN	K.VGILDVDLC(+414.19)GPSIPR.M	60.27	1967.02	1.9	984.52	2	16118	1	PEO-Biotin
H1	235	1488	sp|P52701|MSH6_HUMAN	R.AYGVC(+414.19)FVDTSLGK.F	60.27	1772.85	1.2	887.432	2	14108	1	PEO-Biotin
H1	480	786	sp|P51858|HDGF_HUMAN	K.C(+414.19)GDLVFAK.M	60.26	1265.61	0.5	633.815	2	11672	1	PEO-Biotin
H1	193	509	sp|Q7Z6Z7|HUWE1_HUMAN	K.TPTEAPADC(+414.19)R.A	60.25	1473.66	-0.6	737.836	2	5647	1	PEO-Biotin
H1	908	3030	C9JXC1|C9JXC1_HUMAN	R.EFLFNAIETMPC(+414.19)VK.K	60.23	2054.99	1.8	1028.5	2	17509	1	PEO-Biotin
L2	95	753	sp|O95373|IPO7_HUMAN	R.GIDQC(+414.19)IPLFVEAALER.L	60.23	2197.11	1.7	1099.57	2	18050	3	PEO-Biotin; 13C(6) 15N(4) Silac label
H2	228	6841	sp|Q71DI3|H32_HUMAN	K.TDLRFQ(+.98)SSAVMALQ(+.98)EASEAYLVGLFEDTNLC(+414.19)AIHAK.R	60.22	4357.1	-6.5	1090.27	4	18396	3	Deamidation (NQ); PEO-Biotin
H2	367	57781	I6L8B7|I6L8B7_HUMAN	K.TTQFSC(+414.19)TLGEK.F	60.22	1627.76	-0.1	814.886	2	8612	1	PEO-Biotin
H1	9	7	sp|Q00610|CLH1_HUMAN	R.HSSLAGC(+414.19)QIINYR.T	60.21	1874.91	1.5	938.465	2	10962	1	PEO-Biotin
H1	491	164988	sp|Q9BU76|MMTA2_HUMAN	R.AEDQTESSC(+414.19)ESHR.K	60.2	1891.77	-1.8	631.595	3	3514	2	PEO-Biotin
H2	34	264	E7ERF2|E7ERF2_HUMAN	K.VLC(+414.19)ELADLQDKEVGDGTTSVVIIAAELLK.N	60.2	3471.84	2	1158.29	3	19152	1	PEO-Biotin; 13C(6) 15N(2) Silac label
L1	39	12	sp|P13797|PLST_HUMAN	K.KLENC(+414.19)NYAVELGK.H	60.19	1909.96	1	637.662	3	8833	2	13C(6) 15N(2) Silac label; PEO-Biotin
L2	68	95	sp|Q99832|TCPH_HUMAN	R.C(+414.19)QVFEETQIGGER.Y	60.19	1918.88	0.7	960.448	2	9894	1	PEO-Biotin; 13C(6) 15N(4) Silac label
H1	585	90785	sp|Q7LBC6|KDM3B_HUMAN	K.SASDSGC(+414.19)DPASK.K	60.18	1537.64	2	769.828	2	4530	1	PEO-Biotin
H1	219	1041	I3L1L3|I3L1L3_HUMAN	K.GNTAEGC(+414.19)VHETQEK(+8.01).Q	60.17	1923.85	1.8	642.293	3	4728	1	PEO-Biotin; 13C(6) 15N(2) Silac label
L2	205	2030	sp|O15067|PUR4_HUMAN	K.FC(+414.19)DNSSAIQGK.E	60.17	1590.73	0.4	796.371	2	6348	1	PEO-Biotin; 13C(6) 15N(2) Silac label
H1	260	1322	M0QXM4|M0QXM4_HUMAN	K.C(+414.19)VEENN(+.98)GVAK.H	60.16	1476.66	0.6	739.337	2	5877	2	PEO-Biotin; Deamidation (NQ)
H2	133	5592	sp|P53618|COPB_HUMAN	K.VLSEC(+414.19)SPLMNDIFNK.E	60.16	2123.01	1.2	1062.51	2	14466	1	PEO-Biotin
H1	172	337	sp|O00151|PDLI1_HUMAN	K.GC(+414.19)TDNLTLTVAR(+10.01).S	60.14	1686.83	0.3	844.423	2	11706	1	PEO-Biotin; 13C(6) 15N(4) Silac label
H2	18	207	sp|P62937|PPIA_HUMAN	K.HTGPGILSM(+15.99)ANAGPNTNGSQ(+.98)FFIC(+414.19)TAK.T	60.14	3164.47	-0.7	1055.83	3	12441	1	Oxidation (M); Deamidation (NQ); PEO-Biotin
H2	186	190	sp|P33176|KINH_HUMAN	R.VFQSSTSQEQVYNDC(+414.19)AK.K	60.14	2347.05	0	1174.53	2	7532	1	PEO-Biotin
L2	24	48	sp|P55072|TERA_HUMAN	K.LADDVDLEQ(+.98)VANETHGHVGADLAALC(+414.19)SEAALQAIR.K	60.14	4039.95	3	1011	4	16160	2	Deamidation (NQ); PEO-Biotin; 13C(6) 15N(4) Silac label
H2	61	90	sp|P55060|XPO2_HUMAN	K.SQIC(+414.19)DNAALYAQK.Y	60.13	1845.88	-0.2	923.949	2	8468	1	PEO-Biotin; 13C(6) 15N(2) Silac label
H2	400	58452	sp|Q8NBF2|NHLC2_HUMAN	R.LSPVTAC(+414.19)AGQTLQFK.L	60.11	1977.01	3.4	989.514	2	11429	1	PEO-Biotin
H1	220	74	sp|P23396|RS3_HUMAN	K.GC(+414.19)EVVVSGK(+8.01).L	60.09	1298.65	-0.2	650.33	2	7814	1	PEO-Biotin; 13C(6) 15N(2) Silac label
H2	127	847	H7C3M2|H7C3M2_HUMAN	K.TVFAEHISDEC(+414.19)K.R	60.09	1799.83	0.5	900.923	2	8216	1	PEO-Biotin; 13C(6) 15N(2) Silac label
L2	321	662	sp|P21796|VDAC1_HUMAN	K.YQIDPDAC(+414.19)FSAK.V	60.09	1778.81	0.3	890.412	2	10752	1	PEO-Biotin; 13C(6) 15N(2) Silac label
H1	681	6067	sp|Q14232|EI2BA_HUMAN	K.IGTNQMAVC(+414.19)AK.A	60.08	1548.75	0.5	775.381	2	8854	1	PEO-Biotin
H1	4	13	sp|P08238|HS90B_HUMAN	R.LVSSPC(+414.19)C(+414.19)IVTSTYGWTANMER.I	60.06	3145.44	-0.2	1049.49	3	16734	1	PEO-Biotin
H2	204	177	sp|P26641|EF1G_HUMAN	K.AAAPAPEEEMDEC(+414.19)EQALAAEPK.A	60.06	2713.19	-1.1	1357.6	2	11433	2	PEO-Biotin
H2	462	78206	sp|Q9Y4W6|AFG32_HUMAN	K.NAPC(+414.19)ILFIDEIDAVGR.K	60.04	2159.08	1.5	1080.55	2	16845	1	PEO-Biotin
H1	927	37689	sp|O95182|NDUA7_HUMAN	K.LSNNYYC(+414.19)TR.D	60.03	1546.69	0.4	774.353	2	8392	1	PEO-Biotin
L1	197	33031	E9PPZ7|E9PPZ7_HUMAN	K.FGGQLLSFDIGDQPVFEIPLSNVSQC(+414.19)TTGK.N	60.03	3618.78	1.9	1207.27	3	18304	2	PEO-Biotin; 13C(6) 15N(2) Silac label
L2	232	2155	sp|Q9UNE7|CHIP_HUMAN	R.KYPEAAAC(+414.19)YGR.A	60.03	1641.76	0.4	821.89	2	6433	1	PEO-Biotin
L2	89	690	sp|Q08J23|NSUN2_HUMAN	K.ILDMC(+414.19)AAPGSK.T	60.02	1526.74	0.1	764.377	2	9559	1	PEO-Biotin; 13C(6) 15N(2) Silac label
L2	132	832	sp|O15523|DDX3Y_HUMAN	R.GC(+414.19)HLLVATPGR.L	60.02	1546.8	-0.4	774.406	2	9022	2	PEO-Biotin; 13C(6) 15N(4) Silac label
H1	58	498	sp|O00410|IPO5_HUMAN	R.VAAAESMPLLLEC(+414.19)AR(+10.01).V	60.01	1997	2.3	999.511	2	15337	1	PEO-Biotin; 13C(6) 15N(4) Silac label
L1	1	40	sp|P04350|TBB4A_HUMAN	K.TAVC(+414.19)DIPPR.G	60	1394.69	1.2	698.354	2	8221	24	PEO-Biotin; 13C(6) 15N(4) Silac label
L2	231	1574	sp|P62753|RS6_HUMAN	R.GC(+414.19)IVDANLSVLNLVIVK.K	60	2191.22	0.6	1096.62	2	17641	2	PEO-Biotin; 13C(6) 15N(2) Silac label
H1	200	3523	sp|P15924|DESP_HUMAN	K.NQC(+414.19)TQVVQER.E	59.99	1617.76	1.2	809.888	2	6838	1	PEO-Biotin
H1	74	87	sp|P25205|MCM3_HUMAN	R.GVVC(+414.19)IDEFDK.M	59.98	1537.72	1	769.866	2	13094	1	PEO-Biotin
H1	88	112	A0A087WTS8|A0A087WTS8_HUMAN	R.SVMDATQIAGLNC(+414.19)LR.L	59.98	2004.98	9.4	1003.51	2	14621	1	PEO-Biotin
H1	85	390	sp|Q01518|CAP1_HUMAN	K.INSITVDNC(+414.19)K.K	59.97	1519.74	1.7	760.877	2	8828	1	PEO-Biotin
L2	192	2017	M0QYT0|M0QYT0_HUMAN	R.VFNVFC(+414.19)LYGNVEK.V	59.97	1952.96	2.5	977.491	2	15774	1	PEO-Biotin; 13C(6) 15N(2) Silac label
H1	932	14415	sp|P51116|FXR2_HUMAN	R.IYGETPEAC(+414.19)R.Q	59.96	1551.71	-0.8	776.86	2	8149	1	PEO-Biotin
H1	88	112	A0A087WTS8|A0A087WTS8_HUMAN	R.WNSPAEEGSSDC(+414.19)EVFSK.N	59.96	2284.96	-0.1	1143.49	2	11746	1	PEO-Biotin
H1	61	268	sp|P26639|SYTC_HUMAN	K.FMADIDLDPGC(+414.19)TLNK(+8.01).K	59.95	2073.97	0.9	1037.99	2	14693	1	PEO-Biotin; 13C(6) 15N(2) Silac label
H1	489	14444	B0QY90|B0QY90_HUMAN	K.GDPQVYEELFSYSC(+414.19)PK(+8.01).F	59.94	2283.03	-0.6	1142.52	2	15691	1	PEO-Biotin; 13C(6) 15N(2) Silac label
L1	304	18784	E9PIZ4|E9PIZ4_HUMAN	R.TTDFSDFLSIVGC(+414.19)TK.G	59.94	2054.98	-1.5	1028.49	2	16260	1	PEO-Biotin; 13C(6) 15N(2) Silac label
H1	909	5642	G3V5P0|G3V5P0_HUMAN	K.EC(+414.19)MAGTSGSEEVK.V	59.91	1740.74	-0.1	871.376	2	7172	1	PEO-Biotin
H1	87	654	sp|P52788|SPSY_HUMAN	K.TC(+414.19)GDVLDNLK.G	59.91	1490.71	0.7	746.363	2	12126	1	PEO-Biotin
H1	95	46	sp|P78371|TCPB_HUMAN	R.VPDHHPC(+414.19)	59.91	1217.53	0.2	609.773	2	4255	5	PEO-Biotin
H2	162	50	sp|P50990|TCPQ_HUMAN	R.IGLSVSEVIEGYEIAC(+414.19)R.K	59.91	2251.12	0	1126.57	2	16220	1	PEO-Biotin
H1	2	10	sp|P13639|EF2_HUMAN	R.K(+8.01)IWC(+414.19)FGPDGTGPNILTDITK(+8.01).G	59.9	2605.33	-0.8	869.448	3	16915	1	13C(6) 15N(2) Silac label; PEO-Biotin
H1	241	55	sp|P14625|ENPL_HUMAN	K.GYEVIYLTEPVDEYC(+414.19)IQALPEFDGKR.F	59.88	3460.66	0.4	1154.56	3	17370	1	PEO-Biotin
H1	676	58493	sp|Q9P2R7|SUCB1_HUMAN	K.ILAC(+414.19)DDLDEAAR.M	59.88	1717.8	0.9	859.909	2	11261	1	PEO-Biotin
H2	328	243	sp|P30041|PRDX6_HUMAN	R.DFTPVC(+414.19)TTELGR.A	59.87	1761.83	-0.2	881.922	2	10861	1	PEO-Biotin; 13C(6) 15N(4) Silac label
H2	288	3081	H0YN73|H0YN73_HUMAN	R.VC(+414.19)EEIAIIPSK.K	59.86	1622.85	-0.2	812.432	2	11124	2	PEO-Biotin; 13C(6) 15N(2) Silac label
L1	515	78205	C9JZP1|C9JZP1_HUMAN	K.APLQQC(+414.19)AEDR.Q	59.86	1553.72	1.4	777.869	2	5703	1	PEO-Biotin; 13C(6) 15N(4) Silac label
L2	39	53	sp|P34932|HSP74_HUMAN	K.LMSANASDLPLSIEC(+414.19)FMNDVDVSGTMNR.G	59.85	3453.56	-1.4	1152.19	3	18683	1	PEO-Biotin; 13C(6) 15N(4) Silac label
H1	352	922	A0A087X2E9|A0A087X2E9_HUMAN	K.ASC(+414.19)LYGQLPK.F	59.84	1492.74	2.4	747.38	2	11625	1	PEO-Biotin
L1	147	1531	sp|P61586|RHOA_HUMAN	R.IGAFGYMEC(+414.19)SAK.T	59.82	1697.77	0.3	849.893	2	11363	1	PEO-Biotin; 13C(6) 15N(2) Silac label
H1	304	1952	B4DJC3|B4DJC3_HUMAN	K.NC(+414.19)LALADDK(+8.01)K(+8.01).L	59.81	1519.77	2.9	760.895	2	8491	2	PEO-Biotin; 13C(6) 15N(2) Silac label
H1	237	1924	G8JLG1|G8JLG1_HUMAN	K.MNQVEDEVFEEFC(+414.19)R.E	59.8	2187.93	-3.1	1094.97	2	16254	1	PEO-Biotin
H1	85	390	sp|Q01518|CAP1_HUMAN	K.NSLDC(+414.19)EIVSAK.S	59.8	1591.76	0.1	796.887	2	10502	1	PEO-Biotin
L1	15	281	A0A087WVQ9|A0A087WVQ9_HUMAN	K.SGDAAIVDM(+15.99)VPGKPMC(+414.19)VESFSDYPPLGR.F	59.8	3367.56	0.6	1123.53	3	13492	2	Oxidation (M); PEO-Biotin
H1	290	65154	sp|Q09161|NCBP1_HUMAN	K.SAC(+414.19)SLESNLEGLAGVLEADLPNYK(+8.01).S	59.79	2914.42	-0.9	1458.22	2	20934	1	PEO-Biotin; 13C(6) 15N(2) Silac label
L2	4	13	sp|P08238|HS90B_HUMAN	K.C(+414.19)LELFSELAEDKENYK.K	59.79	2360.12	0.3	787.716	3	14397	1	PEO-Biotin; 13C(6) 15N(2) Silac label
H1	241	55	sp|P14625|ENPL_HUMAN	K.GYEVIYLTEPVDEYC(+414.19)IQ(+.98)ALPEFDGK(+8.01).R	59.78	3313.55	4.7	1105.53	3	18359	1	PEO-Biotin; Deamidation (NQ); 13C(6) 15N(2) Silac label
H1	253	32813	sp|P62280|RS11_HUMAN	R.DVQIGDIVTVGEC(+414.19)RPLSK.T	59.78	2342.2	0.1	781.74	3	14106	1	PEO-Biotin
H1	531	37439	A8MXL6|A8MXL6_HUMAN	R.FASGGC(+414.19)DNLIK.L	59.78	1537.73	0.9	769.871	2	10605	1	PEO-Biotin
L1	378	32842	K7EMD6|K7EMD6_HUMAN	K.LGNYAGAVQDC(+414.19)ER.A	59.78	1808.82	0.7	905.417	2	7665	1	PEO-Biotin
H1	88	112	A0A087WTS8|A0A087WTS8_HUMAN	K.FLEMC(+414.19)NDLLAR.V	59.77	1737.83	1.1	869.921	2	14878	1	PEO-Biotin
H1	46	75	sp|O75369|FLNB_HUMAN	R.SSTETC(+414.19)YSAIPK.A	59.76	1699.78	-0.4	850.897	2	9685	1	PEO-Biotin
H1	300	231	sp|Q02790|FKBP4_HUMAN	K.TQLAVC(+414.19)QQR.I	59.75	1459.73	0.8	730.872	2	8223	1	PEO-Biotin
H1	215	57772	sp|A6NDG6|PGP_HUMAN	R.FIFDC(+414.19)VSQEYGINPER(+10.01).T	59.75	2340.08	-0.7	1171.05	2	15630	1	PEO-Biotin; 13C(6) 15N(4) Silac label
H1	48	754	sp|Q92598|HS105_HUMAN	R.SQFEELC(+414.19)AELLQK(+8.01).I	59.75	1958.96	0.7	980.487	2	15396	1	PEO-Biotin; 13C(6) 15N(2) Silac label
L1	69	161	B4DUR8|B4DUR8_HUMAN	K.IPGGIIEDSC(+414.19)VLR.G	59.75	1794.92	-1.7	898.468	2	12378	1	PEO-Biotin; 13C(6) 15N(4) Silac label
H2	515	615	M0R0Y3|M0R0Y3_HUMAN	K.FVQC(+414.19)PDGELQK.R	59.73	1684.8	-0.3	843.409	2	7904	1	PEO-Biotin; 13C(6) 15N(2) Silac label
H2	514	5921	sp|Q92917|GPKOW_HUMAN	K.GC(+414.19)TPSGEGADSEPR.A	59.72	1785.75	1.1	893.885	2	4541	1	PEO-Biotin; 13C(6) 15N(4) Silac label
L2	21	163	sp|Q00839|HNRPU_HUMAN	K.DC(+414.19)EVVMMIGLPGAGK.T	59.72	1940.93	2	971.475	2	14809	1	PEO-Biotin; 13C(6) 15N(2) Silac label
L2	263	57674	sp|Q96CS3|FAF2_HUMAN	K.LLQFQDLTGIESMDQC(+414.19)R.H	59.72	2420.14	0.9	1211.08	2	15223	1	PEO-Biotin; 13C(6) 15N(4) Silac label
H2	25	384	F8VZ49|F8VZ49_HUMAN	R.SHFEQWGTLTDC(+414.19)VVMR.D	59.71	2322.06	-1.7	775.026	3	13049	1	PEO-Biotin
H1	610	1979	Q5T6H7|Q5T6H7_HUMAN	K.DAVALC(+414.19)ELFNWLEK.E	59.7	2064.01	1.7	1033.01	2	21182	1	PEO-Biotin
L1	21	207	sp|P62937|PPIA_HUMAN	K.KITIADC(+414.19)GQLE	59.69	1611.81	0.1	806.912	2	9749	2	13C(6) 15N(2) Silac label; PEO-Biotin
H2	33	163	sp|Q00839|HNRPU_HUMAN	K.GNFTLPEVAEC(+414.19)FDEITYVELQK.E	59.68	2958.4	-2.9	987.139	3	18332	3	PEO-Biotin
L2	80	2906	K7EIT4|K7EIT4_HUMAN	K.LIC(+414.19)C(+414.19)DILDVLDK.H	59.67	2198.09	0.2	1100.05	2	16684	3	PEO-Biotin; 13C(6) 15N(2) Silac label
H1	209	606	B1AK85|B1AK85_HUMAN	K.S(+42.01)DQQLDC(+414.19)ALDLMR.R	59.66	1962.88	-0.4	982.449	2	17076	1	Acetylation (N-term); PEO-Biotin
H1	209	398	sp|P47756|CAPZB_HUMAN	M.S(+42.01)DQQLDC(+414.19)ALDLMR.R	59.66	1962.88	-0.4	982.449	2	17076	1	Acetylation (N-term); PEO-Biotin
L2	181	3036	A2IDB2|A2IDB2_HUMAN	K.NC(+414.19)NDFQYESK.V	59.66	1668.7	-0.1	835.357	2	7242	1	PEO-Biotin; 13C(6) 15N(2) Silac label
H2	194	74	sp|P23396|RS3_HUMAN	R.GLC(+414.19)AIAQAESLR.Y	59.64	1654.84	-0.6	828.427	2	11616	1	PEO-Biotin; 13C(6) 15N(4) Silac label
H1	28	5	sp|P35579|MYH9_HUMAN	K.MEDSVGC(+414.19)LETAEEVK.R	59.63	2052.91	-0.4	1027.46	2	11763	1	PEO-Biotin
L2	125	582	sp|Q15393|SF3B3_HUMAN	K.YFDTVPVAAAMC(+414.19)VLK.T	59.63	2049.02	-0.3	1025.52	2	16145	1	PEO-Biotin; 13C(6) 15N(2) Silac label
[truncated: 6,455 more rows]

## Sheet: Na2S4
Na2S4 Stimulation - Beads Fraction - Identified by PEAKS 7
Experiment	Protein Group	Protein ID	Protein Accession	Peptide	-10lgP	Mass	ppm	m/z	z	Scan	#Spec	PTM
H1	31	42	sp|P06733|ENOA_HUMAN	R.SGETEDTFIADLVVGLC(+57.02)TGQIK.T	78.76	2352.15	1.4	1177.08	2	20392	1	Carbamidomethylation
H2	5	42	sp|P06733|ENOA_HUMAN	R.SGETEDTFIADLVVGLC(+57.02)TGQIK.T	67.54	2352.15	1	1177.08	2	18079	1	Carbamidomethylation
L1	4	13	sp|P08238|HS90B_HUMAN	R.VFIMDSC(+57.02)DELIPEYLNFIR.G	60.86	2373.14	1.3	1187.58	2	19083	1	Carbamidomethylation
H2	28	142	E7EUT5|E7EUT5_HUMAN	R.VPTANVSVVDLTC(+57.02)R.L	57.31	1539.8	0.3	770.905	2	8048	1	Carbamidomethylation; 13C(6) 15N(4) Silac label
L2	6	878680	P07900|HS90A_HUMAN	R.VFIMDNC(+57.02)EELIPEYLNFIR.G	56.71	2414.16	3	1208.09	2	17846	1	Carbamidomethylation
L2	1	878677	P07437|TBB5_HUMAN	K.LTTPTYGDLNHLVSATMSGVTTC(+57.02)LR.F	53.63	2717.34	1.6	906.788	3	16103	1	Carbamidomethylation; 13C(6) 15N(4) Silac label
H1	1	11	sp|P07437|TBB5_HUMAN	K.LTTPTYGDLNHLVSATMSGVTTC(+57.02)LR.F	53.52	2717.34	0.5	906.787	3	18549	1	Carbamidomethylation; 13C(6) 15N(4) Silac label
H1	4	307	G3V1A4|G3V1A4_HUMAN	K.HELQANC(+57.02)YEEVKDR.C	46.54	1807.83	0.6	603.617	3	3488	1	Carbamidomethylation; 13C(6) 15N(2) Silac label; 13C(6) 15N(4) Silac label
L1	10	207	sp|P62937|PPIA_HUMAN	R.IIPGFMC(+57.02)QGGDFTR.H	41.1	1597.74	-0.1	799.876	2	11131	1	Carbamidomethylation
L1	1	11	sp|P07437|TBB5_HUMAN	K.LTTPTYGDLNHLVSATMSGVTTC(+57.02)LR.F	41.08	2717.34	1	906.788	3	17238	2	Carbamidomethylation; 13C(6) 15N(4) Silac label
L1	23	206	E9PCA1|E9PCA1_HUMAN	K.MLVIEQC(+57.02)KNSR.A	31.18	1384.7	-4.2	693.357	2	8409	1	Carbamidomethylation; 13C(6) 15N(2) Silac label
H1	631	287929	sp|Q7Z4I7|LIMS2_HUMAN	R.C(+57.02)ELCDVELADLGFVKNAGR.H	30.05	2126.03	-2.9	1064.02	2	18810	1	Carbamidomethylation; 13C(6) 15N(2) Silac label; 13C(6) 15N(4) Silac label
L1	562	231844	sp|P35590|TIE1_HUMAN	R.FFLTC(+57.02)VSGEAGAGR.G	26.69	1480.7	6.1	741.362	2	14103	2	Carbamidomethylation; 13C(6) 15N(4) Silac label
H1	311	1602	sp|P84095|RHOG_HUMAN	MQSIKC(+57.02)VVVGDGAVGK.T	25.04	1646.85	-6.8	824.426	2	9121	1	Carbamidomethylation
L1	33	2906	K7EIT4|K7EIT4_HUMAN	R.Q(+.98)(+42.01)MVETELKLIC(+57.02)CDILDVLDK.H	23.49	2428.2	6.9	1215.12	2	17018	1	Deamidation (NQ); Acetylation (N-term); Carbamidomethylation; 13C(6) 15N(2) Silac label
L2	232	879184	Q9H7N4|SFR19_HUMAN	K.APAPAPPPSGSTSC(+57.02)GDRDSR.R	23.09	1991.9	11.3	996.968	2	4146	1	Carbamidomethylation; 13C(6) 15N(4) Silac label
H1	272	79588	sp|C9JLR9|CK095_HUMAN	R.LVCM(+15.99)AC(+57.02)GR.A	23.03	924.398	-4.7	463.204	2	6508	7	Oxidation (M); Carbamidomethylation
L1	561	151761	F8WAD8|F8WAD8_HUMAN	K.LNIEGTEKGNC(+57.02)GK.D	22.82	1426.7	-5	714.352	2	7091	1	Carbamidomethylation; 13C(6) 15N(2) Silac label
L2	582	879632	O75445|USH2A_HUMAN	K.LVQDQ(+.98)SDELC(+57.02)K.A	22.64	1342.62	3.8	672.318	2	8465	1	Deamidation (NQ); Carbamidomethylation; 13C(6) 15N(2) Silac label
L1	48	3066	sp|Q15185|TEBP_HUMAN	R.SILC(+57.02)C(+414.19)LR.K	21.85	1287.64	0.3	644.826	2	10359	1	Carbamidomethylation; PEO-Biotin; 13C(6) 15N(4) Silac label
H2	998	11607	A0A087WUR9|A0A087WUR9_HUMAN	K.L(+42.01)WWADQN(+.98)LAQLGTC(+57.02)SK.R	20.22	1932.9	7.9	967.467	2	11694	1	Acetylation (N-term); Deamidation (NQ); Carbamidomethylation
L2	229	879118	P84095|RHOG_HUMAN	MQSIKC(+57.02)VVVGDGAVGK.T	18.32	1654.86	-2.9	828.436	2	6897	1	Carbamidomethylation; 13C(6) 15N(2) Silac label
H1	729	53308	sp|Q96C01|F136A_HUMAN	R.C(+414.19)SASC(+57.02)C(+57.02)EDSQASMK.Q	79.59	1976.74	0.5	989.378	2	4670	1	PEO-Biotin; Carbamidomethylation
L1	106	10168	sp|P62633|CNBP_HUMAN	R.C(+414.19)GETGHVAINC(+57.02)SK.T	74.65	1796.81	0	899.412	2	3931	2	PEO-Biotin; Carbamidomethylation; 13C(6) 15N(2) Silac label
H1	237	6839	sp|P68431|H31_HUMAN	R.FQSSAVM(+15.99)ALQEAC(+57.02)EAYLVGLFEDTNLC(+414.19)AIHAK.R	72.84	3958.86	4.7	990.727	4	20742	1	Oxidation (M); Carbamidomethylation; PEO-Biotin
L2	54	879080	P30084|ECHM_HUMAN	K.IC(+57.02)PVETLVEEAIQC(+414.19)AEK.I	72.33	2353.15	0.8	1177.58	2	18282	2	Carbamidomethylation; PEO-Biotin; 13C(6) 15N(2) Silac label
L1	323	215	sp|Q9NZI8|IF2B1_HUMAN	K.AISVHSTPEGC(+414.19)SSAC(+57.02)K.M	69.51	2054.93	0.3	685.985	3	4101	1	PEO-Biotin; Carbamidomethylation; 13C(6) 15N(2) Silac label
H1	33	10168	sp|P62633|CNBP_HUMAN	R.C(+414.19)GETGHVAINC(+57.02)SK.T	68.3	1788.8	-0.6	895.404	2	5056	1	PEO-Biotin; Carbamidomethylation
H2	81	844	sp|P30084|ECHM_HUMAN	K.IC(+57.02)PVETLVEEAIQC(+414.19)AEK.I	67.68	2345.13	0.1	1173.57	2	18348	4	Carbamidomethylation; PEO-Biotin
H2	81	844	sp|P30084|ECHM_HUMAN	K.IC(+414.19)PVETLVEEAIQC(+57.02)AEK.I	67.55	2345.13	1.2	1173.57	2	18504	1	PEO-Biotin; Carbamidomethylation
L2	263	879582	tr|H0YLC2|H0YLC2_HUMAN	R.YLLQYQEPIPC(+414.19)EQLVTALC(+57.02)DIK.Q	67.3	3058.53	2.2	1020.52	3	16944	1	PEO-Biotin; Carbamidomethylation; 13C(6) 15N(2) Silac label
H1	892	90270	E9PL01|E9PL01_HUMAN	R.SGGSGGC(+414.19)SGAGGASNC(+57.02)GTGSGR.S	66.68	2213.88	-0.6	1107.95	2	3270	1	PEO-Biotin; Carbamidomethylation
H2	55	108	sp|P61978|HNRPK_HUMAN	K.LFQEC(+57.02)C(+414.19)PHSTDR.V	66.66	1905.82	0.2	953.916	2	5691	2	Carbamidomethylation; PEO-Biotin
H2	13	23	sp|P63261|ACTG_HUMAN	R.C(+414.19)PEALFQPSFLGMESC(+57.02)GIHETTFNSIMK.C	65.43	3587.63	0.5	1196.88	3	16073	1	PEO-Biotin; Carbamidomethylation
L2	28	879635	P62258|1433E_HUMAN	K.LIC(+57.02)C(+414.19)DILDVLDK.H	64.93	1832.91	0.8	917.462	2	15673	2	Carbamidomethylation; PEO-Biotin
L1	96	844	sp|P30084|ECHM_HUMAN	K.IC(+57.02)PVETLVEEAIQC(+414.19)AEK.I	64.83	2353.15	0.4	1177.58	2	19477	3	Carbamidomethylation; PEO-Biotin; 13C(6) 15N(2) Silac label
H1	577	1653	H7BZJ3|H7BZJ3_HUMAN	K.VDC(+57.02)TANTNTC(+414.19)NK.Y	64.65	1753.74	-0.2	877.879	2	3662	1	Carbamidomethylation; PEO-Biotin
H1	577	1653	H7BZJ3|H7BZJ3_HUMAN	K.VDC(+414.19)TANTNTC(+57.02)NK.Y	64.49	1753.74	-0.3	877.879	2	3934	1	PEO-Biotin; Carbamidomethylation
H1	57	844	sp|P30084|ECHM_HUMAN	K.IC(+414.19)PVETLVEEAIQC(+57.02)AEK.I	64.06	2345.13	1.7	1173.58	2	20749	1	PEO-Biotin; Carbamidomethylation
H2	526	18797	Q86UY0|Q86UY0_HUMAN	K.VDC(+57.02)TAHSDVC(+414.19)SAQGVR.G	64.06	2117.93	-3	1059.97	2	4499	1	Carbamidomethylation; PEO-Biotin
L1	33	2906	K7EIT4|K7EIT4_HUMAN	K.LIC(+57.02)C(+414.19)DILDVLDK.H	62.96	1840.92	0.1	921.469	2	16720	2	Carbamidomethylation; PEO-Biotin; 13C(6) 15N(2) Silac label
H2	44	2906	K7EIT4|K7EIT4_HUMAN	K.LIC(+57.02)C(+414.19)DILDVLDK.H	62.38	1840.92	0.5	921.469	2	15752	2	Carbamidomethylation; PEO-Biotin; 13C(6) 15N(2) Silac label
L1	33	2906	K7EIT4|K7EIT4_HUMAN	K.LIC(+414.19)C(+57.02)DILDVLDK.H	62.37	1840.92	0.3	921.469	2	16835	2	PEO-Biotin; Carbamidomethylation; 13C(6) 15N(2) Silac label
L2	130	880116	tr|B4DV51|B4DV51_HUMAN	R.VC(+414.19)ENIPIVLC(+57.02)GNK.V	62.3	1879.94	0.2	940.98	2	10779	1	PEO-Biotin; Carbamidomethylation; 13C(6) 15N(2) Silac label
H2	146	1777	B4DV51|B4DV51_HUMAN	R.VC(+414.19)ENIPIVLC(+57.02)GNK.V	60.81	1871.93	0.3	936.973	2	10830	2	PEO-Biotin; Carbamidomethylation
L2	11	878622	tr|Q5HY54|Q5HY54_HUMAN	K.MDC(+57.02)QEC(+414.19)PEGYR.V	60.53	1810.7	1.1	906.359	2	5438	1	Carbamidomethylation; PEO-Biotin; 13C(6) 15N(4) Silac label
H2	695	171749	sp|Q7RTV0|PHF5A_HUMAN	R.IC(+414.19)DEC(+57.02)NYGSYQGR.C	60.31	1977.8	-1.4	989.907	2	5719	1	PEO-Biotin; Carbamidomethylation
H2	44	2906	K7EIT4|K7EIT4_HUMAN	K.LIC(+414.19)C(+57.02)DILDVLDK.H	59.67	1840.92	-0.6	921.468	2	15882	1	PEO-Biotin; Carbamidomethylation; 13C(6) 15N(2) Silac label
L2	54	879080	P30084|ECHM_HUMAN	K.IC(+414.19)PVETLVEEAIQC(+57.02)AEK.I	59.52	2353.15	2.9	1177.58	2	18379	1	PEO-Biotin; Carbamidomethylation; 13C(6) 15N(2) Silac label
H1	57	844	sp|P30084|ECHM_HUMAN	K.IC(+57.02)PVETLVEEAIQC(+414.19)AEK.I	58.72	2353.15	6.8	1177.59	2	20724	1	Carbamidomethylation; PEO-Biotin; 13C(6) 15N(2) Silac label
H1	42	2906	K7EIT4|K7EIT4_HUMAN	K.LIC(+57.02)C(+414.19)DILDVLDK.H	58.48	1840.92	-0.8	921.468	2	18086	2	Carbamidomethylation; PEO-Biotin; 13C(6) 15N(2) Silac label
H2	519	189751	sp|P53701|CCHL_HUMAN	K.GC(+57.02)PVNTEPSGPTC(+414.19)EK.K	58.05	1988.86	0.2	995.44	2	4798	1	Carbamidomethylation; PEO-Biotin
L2	400	879119	tr|Q86UY0|Q86UY0_HUMAN	K.VDC(+414.19)TAHSDVC(+57.02)SAQGVR.G	57.88	2127.94	0.4	710.32	3	4464	1	PEO-Biotin; Carbamidomethylation; 13C(6) 15N(4) Silac label
H2	146	1777	B4DV51|B4DV51_HUMAN	R.VC(+57.02)ENIPIVLC(+414.19)GNK.V	57.05	1871.93	0.6	936.973	2	10994	1	Carbamidomethylation; PEO-Biotin
H1	168	1777	B4DV51|B4DV51_HUMAN	R.VC(+414.19)ENIPIVLC(+57.02)GNK.V	55.74	1871.93	0.4	936.973	2	13303	2	PEO-Biotin; Carbamidomethylation
L2	28	879635	P62258|1433E_HUMAN	K.LIC(+414.19)C(+57.02)DILDVLDK.H	55.61	1832.91	-0.1	917.462	2	15745	2	PEO-Biotin; Carbamidomethylation
H2	103	10168	sp|P62633|CNBP_HUMAN	K.C(+414.19)YSC(+57.02)GEFGHIQK.D	54.73	1841.79	-0.2	614.937	3	6348	1	PEO-Biotin; Carbamidomethylation
L2	20	878744	P63261|ACTG_HUMAN	R.C(+414.19)PEALFQPSFLGMESC(+57.02)GIHETTFNSIMK.C	53.53	3595.64	0.8	1199.56	3	15977	1	PEO-Biotin; Carbamidomethylation; 13C(6) 15N(2) Silac label
L2	108	878707	P62633|CNBP_HUMAN	K.C(+414.19)YSC(+57.02)GEFGHIQK.D	53.4	1849.8	-0.1	617.609	3	6314	1	PEO-Biotin; Carbamidomethylation; 13C(6) 15N(2) Silac label
H2	69	5718	Q5JXI8|Q5JXI8_HUMAN	K.FC(+414.19)ANTC(+57.02)VEC(+57.02)R.K	53.13	1672.68	0.3	837.349	2	5740	1	PEO-Biotin; Carbamidomethylation
H2	110	2582	sp|P25398|RS12_HUMAN	K.VVGC(+57.02)SC(+414.19)VVVK.D	52.89	1462.73	0.4	732.375	2	6473	1	Carbamidomethylation; PEO-Biotin
L2	732	880308	Q7RTV0|PHF5A_HUMAN	R.IC(+414.19)DEC(+57.02)NYGSYQGR.C	52.46	1987.81	-0.9	994.911	2	5668	1	PEO-Biotin; Carbamidomethylation; 13C(6) 15N(4) Silac label
H1	60	5718	Q5JXI8|Q5JXI8_HUMAN	K.FC(+414.19)ANTC(+57.02)VEC(+57.02)R.K	52.37	1672.68	0.1	837.349	2	7440	1	PEO-Biotin; Carbamidomethylation
L2	115	878884	P25398|RS12_HUMAN	K.VVGC(+57.02)SC(+414.19)VVVK.D	52.3	1470.75	2.2	736.383	2	6456	1	Carbamidomethylation; PEO-Biotin; 13C(6) 15N(2) Silac label
L1	107	2582	sp|P25398|RS12_HUMAN	K.VVGC(+414.19)SC(+57.02)VVVK.D	51.82	1470.75	1.6	736.383	2	6411	1	PEO-Biotin; Carbamidomethylation; 13C(6) 15N(2) Silac label
L2	66	878761	P61978|HNRPK_HUMAN	K.LFQEC(+57.02)C(+414.19)PHSTDR.V	51.77	1915.83	1.5	639.617	3	5615	1	Carbamidomethylation; PEO-Biotin; 13C(6) 15N(4) Silac label
H1	304	3690	sp|Q15637|SF01_HUMAN	K.C(+414.19)GGAGHIASDC(+57.02)K.F	51.72	1588.68	0.6	530.567	3	3889	1	PEO-Biotin; Carbamidomethylation
H1	795	171617	sp|P53384|NUBP1_HUMAN	R.GASC(+414.19)QGC(+57.02)PNQR.L	51.59	1590.67	-0.3	796.342	2	3344	1	PEO-Biotin; Carbamidomethylation
H1	111	2582	sp|P25398|RS12_HUMAN	K.VVGC(+414.19)SC(+57.02)VVVK.D	50.86	1462.73	0.5	732.375	2	8322	1	PEO-Biotin; Carbamidomethylation
H1	598	4160	sp|Q10713|MPPA_HUMAN	K.HGGIC(+414.19)DC(+57.02)QTSR.D	50.79	1646.7	3.9	824.359	2	4479	1	PEO-Biotin; Carbamidomethylation
L1	95	108	sp|P61978|HNRPK_HUMAN	K.LFQEC(+57.02)C(+414.19)PHSTDR.V	50.56	1915.83	-0.4	639.615	3	5300	1	Carbamidomethylation; PEO-Biotin; 13C(6) 15N(4) Silac label
L2	20	878744	P63261|ACTG_HUMAN	R.C(+57.02)PEALFQPSFLGMESC(+414.19)GIHETTFNSIMK.C	50.37	3595.64	2.9	1199.56	3	15920	1	Carbamidomethylation; PEO-Biotin; 13C(6) 15N(2) Silac label
H1	42	2906	K7EIT4|K7EIT4_HUMAN	K.LIC(+414.19)C(+57.02)DILDVLDK.H	50.23	1840.92	0.7	921.469	2	18238	2	PEO-Biotin; Carbamidomethylation; 13C(6) 15N(2) Silac label
H2	866	293331	sp|Q8IXB1|DJC10_HUMAN	K.VDC(+57.02)QAYAQTC(+414.19)QK.A	48.78	1827.8	-3.6	914.902	2	4714	1	Carbamidomethylation; PEO-Biotin
H1	111	2582	sp|P25398|RS12_HUMAN	K.VVGC(+57.02)SC(+414.19)VVVK.D	47.67	1462.73	-2.2	732.373	2	8438	1	Carbamidomethylation; PEO-Biotin
H1	60	5718	Q5JXI8|Q5JXI8_HUMAN	K.FC(+57.02)ANTC(+57.02)VEC(+414.19)R.K	47.4	1672.68	-1	837.348	2	7538	1	Carbamidomethylation; PEO-Biotin
H2	161	6839	sp|P68431|H31_HUMAN	R.FQSSAVM(+15.99)ALQEAC(+414.19)EAYLVGLFEDTNLC(+57.02)AIHAK.R	46.39	3958.86	1.2	990.724	4	18473	1	Oxidation (M); PEO-Biotin; Carbamidomethylation
L2	115	878884	P25398|RS12_HUMAN	K.VVGC(+414.19)SC(+57.02)VVVK.D	46.15	1470.75	1.5	736.383	2	6373	1	PEO-Biotin; Carbamidomethylation; 13C(6) 15N(2) Silac label
H1	168	1777	B4DV51|B4DV51_HUMAN	R.VC(+57.02)ENIPIVLC(+414.19)GNK.V	45.64	1871.93	-0.3	936.972	2	13382	1	Carbamidomethylation; PEO-Biotin
L1	26	42	sp|P06733|ENOA_HUMAN	K.SC(+57.02)NC(+414.19)LLLK.V	44.93	1371.68	-0.3	686.847	2	9531	3	Carbamidomethylation; PEO-Biotin; 13C(6) 15N(2) Silac label
H2	885	293335	K7EPC2|K7EPC2_HUMAN	R.YATSC(+57.02)YSC(+414.19)C(+57.02)PR.L	44.92	1780.7	1.2	891.36	2	5374	1	Carbamidomethylation; PEO-Biotin
H1	33	10168	sp|P62633|CNBP_HUMAN	R.EQC(+57.02)C(+414.19)YNC(+57.02)GKPGHLAR.D	44.71	2205.95	0.9	552.496	4	4645	1	Carbamidomethylation; PEO-Biotin
L1	291	251023	sp|Q969Q0|RL36L_HUMAN	R.LEC(+414.19)VEPNC(+57.02)R.S	44.58	1542.69	0	772.351	2	5717	1	PEO-Biotin; Carbamidomethylation; 13C(6) 15N(4) Silac label
L1	544	1653	H7BZJ3|H7BZJ3_HUMAN	K.VDC(+414.19)TANTNTC(+57.02)NK.Y	44.57	1761.76	-6.8	881.88	2	3168	1	PEO-Biotin; Carbamidomethylation; 13C(6) 15N(2) Silac label
H2	348	251026	H7BZ11|H7BZ11_HUMAN	R.LEC(+57.02)VEPNC(+414.19)R.S	44.17	1532.68	-0.1	767.346	2	5510	1	Carbamidomethylation; PEO-Biotin
H2	103	10168	sp|P62633|CNBP_HUMAN	R.C(+414.19)GETGHVAINC(+57.02)SK.T	44.06	1788.8	-0.4	597.272	3	4286	1	PEO-Biotin; Carbamidomethylation
H1	383	287926	sp|P02795|MT2_HUMAN	K.C(+414.19)AQGC(+57.02)IC(+57.02)K.G	43.09	1352.57	0.1	677.293	2	4762	1	PEO-Biotin; Carbamidomethylation
H2	69	5718	Q5JXI8|Q5JXI8_HUMAN	K.FC(+57.02)ANTC(+57.02)VEC(+414.19)R.K	42.69	1672.68	-0.1	837.349	2	5834	1	Carbamidomethylation; PEO-Biotin
H1	411	251023	sp|Q969Q0|RL36L_HUMAN	R.LEC(+57.02)VEPNC(+414.19)R.S	42.65	1532.68	0.7	767.347	2	7004	1	Carbamidomethylation; PEO-Biotin
L1	291	251023	sp|Q969Q0|RL36L_HUMAN	R.LEC(+57.02)VEPNC(+414.19)R.S	42.17	1542.69	0.9	772.351	2	5244	2	Carbamidomethylation; PEO-Biotin; 13C(6) 15N(4) Silac label
H2	348	251026	H7BZ11|H7BZ11_HUMAN	R.LEC(+414.19)VEPNC(+57.02)R.S	41.89	1532.68	1.2	767.347	2	5818	1	PEO-Biotin; Carbamidomethylation
L1	26	42	sp|P06733|ENOA_HUMAN	K.SC(+414.19)NC(+57.02)LLLK.V	41.84	1371.68	0.4	686.848	2	8847	2	PEO-Biotin; Carbamidomethylation; 13C(6) 15N(2) Silac label
H1	31	42	sp|P06733|ENOA_HUMAN	K.SC(+57.02)NC(+414.19)LLLK.V	41.41	1363.67	-0.1	682.84	2	11469	2	Carbamidomethylation; PEO-Biotin
H1	514	6544	sp|Q9Y5X3|SNX5_HUMAN	K.LAEAHQQEC(+57.02)C(+414.19)QK.F	41.37	1857.82	0	620.28	3	3292	1	Carbamidomethylation; PEO-Biotin
H2	5	42	sp|P06733|ENOA_HUMAN	K.SC(+57.02)NC(+414.19)LLLK.V	41.28	1363.67	0.5	682.841	2	9082	2	Carbamidomethylation; PEO-Biotin
L1	95	108	sp|P61978|HNRPK_HUMAN	K.LFQEC(+414.19)C(+57.02)PHSTDR.V	41.27	1915.83	-2.4	958.918	2	5328	1	PEO-Biotin; Carbamidomethylation; 13C(6) 15N(4) Silac label
L2	66	878761	P61978|HNRPK_HUMAN	K.LFQEC(+414.19)C(+57.02)PHSTDR.V	40.86	1905.82	-0.4	636.279	3	5639	1	PEO-Biotin; Carbamidomethylation
L2	22	878971	tr|E7EUT5|E7EUT5_HUMAN	K.IISNASC(+57.02)TTNC(+414.19)LAPLAK.V	40.81	2198.1	-1.1	733.706	3	9356	1	Carbamidomethylation; PEO-Biotin; 13C(6) 15N(2) Silac label
H1	411	251023	sp|Q969Q0|RL36L_HUMAN	R.LEC(+414.19)VEPNC(+57.02)R.S	40.77	1532.68	0.6	767.347	2	7547	1	PEO-Biotin; Carbamidomethylation
H1	407	78215	H7C4T5|H7C4T5_HUMAN	R.GTC(+57.02)SRPDTEC(+414.19)K.F	39.72	1666.71	-0.5	556.577	3	3235	1	Carbamidomethylation; PEO-Biotin
L2	8	878719	P06733|ENOA_HUMAN	K.SC(+57.02)NC(+414.19)LLLK.V	39.55	1371.68	0.1	686.847	2	9045	2	Carbamidomethylation; PEO-Biotin; 13C(6) 15N(2) Silac label
H1	31	42	sp|P06733|ENOA_HUMAN	K.SC(+414.19)NC(+57.02)LLLK.V	39.23	1363.67	0.3	682.841	2	10762	2	PEO-Biotin; Carbamidomethylation
H1	237	6839	sp|P68431|H31_HUMAN	R.FQSSAVMALQEAC(+57.02)EAYLVGLFEDTNLC(+414.19)AIHAK.R	39.02	3942.87	3.6	986.727	4	20754	1	Carbamidomethylation; PEO-Biotin
L2	130	880116	tr|B4DV51|B4DV51_HUMAN	R.VC(+57.02)ENIPIVLC(+414.19)GNK.V	38.72	1879.94	0.2	940.98	2	10880	1	Carbamidomethylation; PEO-Biotin; 13C(6) 15N(2) Silac label
L2	8	878719	P06733|ENOA_HUMAN	K.SC(+414.19)NC(+57.02)LLLK.V	38.71	1371.68	-0.2	686.847	2	8417	1	PEO-Biotin; Carbamidomethylation; 13C(6) 15N(2) Silac label
L1	557	172	sp|Q14697|GANAB_HUMAN	K.TC(+57.02)EESSFC(+414.19)K.R	38.3	1511.62	-1.1	756.816	2	5168	1	Carbamidomethylation; PEO-Biotin; 13C(6) 15N(2) Silac label
H2	28	142	E7EUT5|E7EUT5_HUMAN	K.IISNASC(+414.19)TTNC(+57.02)LAPLAK.V	38.04	2190.08	0.8	731.036	3	9014	3	PEO-Biotin; Carbamidomethylation
H1	701	172	sp|Q14697|GANAB_HUMAN	K.TC(+414.19)EESSFC(+57.02)K.R	37.5	1503.6	0.9	752.81	2	6611	1	PEO-Biotin; Carbamidomethylation
L2	270	880528	Q969Q0|RL36L_HUMAN	R.LEC(+414.19)VEPNC(+57.02)R.S	36.84	1542.69	-4.4	772.347	2	5772	1	PEO-Biotin; Carbamidomethylation; 13C(6) 15N(4) Silac label
H1	60	5718	Q5JXI8|Q5JXI8_HUMAN	K.FDC(+414.19)HYC(+57.02)R.D	36.69	1413.56	-1.1	707.788	2	6206	1	PEO-Biotin; Carbamidomethylation
H1	230	5668	sp|P31689|DNJA1_HUMAN	K.KGAVEC(+414.19)C(+57.02)PNC(+57.02)R.G	35.53	1706.74	-0.8	569.919	3	3925	1	PEO-Biotin; Carbamidomethylation
L1	98	5718	Q5JXI8|Q5JXI8_HUMAN	K.FDC(+414.19)HYC(+57.02)R.D	35.39	1423.57	0.3	712.793	2	4603	2	PEO-Biotin; Carbamidomethylation; 13C(6) 15N(4) Silac label
H2	200	1198	sp|P41091|IF2G_HUMAN	K.LDDPSC(+57.02)PRPEC(+414.19)YR.S	35.06	2020.88	0.8	674.635	3	5386	1	Carbamidomethylation; PEO-Biotin
H2	5	42	sp|P06733|ENOA_HUMAN	K.SC(+414.19)NC(+57.02)LLLK.V	34.9	1363.67	0.5	682.841	2	8395	2	PEO-Biotin; Carbamidomethylation
H1	81	108	sp|P61978|HNRPK_HUMAN	K.LFQEC(+57.02)C(+414.19)PHSTDR.V	34.56	1905.82	0.2	636.28	3	7071	1	Carbamidomethylation; PEO-Biotin
H1	162	1286	M0R2I3|M0R2I3_HUMAN	K.HEPLVLFC(+57.02)ESC(+57.02)DTLTC(+414.19)R.D	34.53	2493.12	0.5	832.046	3	14343	1	Carbamidomethylation; PEO-Biotin
H1	51	1323	F8VR82|F8VR82_HUMAN	K.IFC(+414.19)C(+57.02)HGGLSPDLQSMEQIR.R	34.39	2604.2	-1.3	869.071	3	14193	1	PEO-Biotin; Carbamidomethylation
H2	7	1	Q5HY54|Q5HY54_HUMAN	K.MDC(+414.19)QEC(+57.02)PEGYR.V	33.93	1800.69	0.5	901.355	2	5462	1	PEO-Biotin; Carbamidomethylation
H2	164	215	sp|Q9NZI8|IF2B1_HUMAN	K.AISVHSTPEGC(+57.02)SSAC(+414.19)K.M	33.87	2046.92	-1.7	683.312	3	4430	1	Carbamidomethylation; PEO-Biotin
H2	55	108	sp|P61978|HNRPK_HUMAN	K.LFQEC(+414.19)C(+57.02)PHSTDR.V	32.18	1915.83	-1.3	639.615	3	5699	1	PEO-Biotin; Carbamidomethylation; 13C(6) 15N(4) Silac label
H1	383	287926	sp|P02795|MT2_HUMAN	K.C(+57.02)AQGC(+57.02)IC(+414.19)K.G	32.01	1352.57	0.1	677.293	2	5009	1	Carbamidomethylation; PEO-Biotin
L1	107	2582	sp|P25398|RS12_HUMAN	K.VVGC(+57.02)SC(+414.19)VVVK.D	30.14	1470.75	0.6	736.382	2	6575	1	Carbamidomethylation; PEO-Biotin; 13C(6) 15N(2) Silac label
L2	22	878971	tr|E7EUT5|E7EUT5_HUMAN	K.IISNASC(+414.19)TTNC(+57.02)LAPLAK.V	28.95	2198.1	0.6	1100.06	2	8962	1	PEO-Biotin; Carbamidomethylation; 13C(6) 15N(2) Silac label
H1	65	3067	A0A087WYT3|A0A087WYT3_HUMAN	R.SILC(+414.19)C(+57.02)LR.K	28.78	1277.63	0.7	639.822	2	11699	2	PEO-Biotin; Carbamidomethylation
L2	108	878707	P62633|CNBP_HUMAN	R.C(+414.19)GETGHVAINC(+57.02)SK.T	28.09	1796.81	0	599.944	3	4301	1	PEO-Biotin; Carbamidomethylation; 13C(6) 15N(2) Silac label
L2	270	880528	Q969Q0|RL36L_HUMAN	R.LEC(+57.02)VEPNC(+414.19)R.S	28.09	1532.68	-1.6	767.345	2	5461	1	Carbamidomethylation; PEO-Biotin
L1	2	10	sp|P13639|EF2_HUMAN	K.SDPMVQC(+57.02)IIEESGEHIIAGAGELHLEIC(+414.19)LK.D	28	3712.81	4.5	929.213	4	19545	1	Carbamidomethylation; PEO-Biotin; 13C(6) 15N(2) Silac label
H1	43	268	sp|P26639|SYTC_HUMAN	R.C(+414.19)GPLIDLC(+57.02)R.G	26.7	1459.7	-0.3	730.856	2	13096	1	PEO-Biotin; Carbamidomethylation
H2	105	3066	sp|Q15185|TEBP_HUMAN	R.SILC(+57.02)C(+414.19)LR.K	26.41	1277.63	0.6	639.822	2	9864	1	Carbamidomethylation; PEO-Biotin
L1	222	1120	sp|P84103|SRSF3_HUMAN	R.DSC(+414.19)PLDC(+57.02)K.V	26.14	1358.58	-0.6	680.295	2	6362	2	PEO-Biotin; Carbamidomethylation; 13C(6) 15N(2) Silac label
H1	65	3067	A0A087WYT3|A0A087WYT3_HUMAN	R.SILC(+57.02)C(+414.19)LR.K	25.51	1277.63	1.1	639.823	2	12262	2	Carbamidomethylation; PEO-Biotin
L1	22	142	E7EUT5|E7EUT5_HUMAN	K.IISNASC(+414.19)TTNC(+57.02)LAPLAK.V	24.64	2198.1	1	1100.06	2	9906	2	PEO-Biotin; Carbamidomethylation; 13C(6) 15N(2) Silac label
L1	22	142	E7EUT5|E7EUT5_HUMAN	K.IISNASC(+57.02)TTNC(+414.19)LAPLAK.V	24.1	2198.1	-1	733.706	3	9923	1	Carbamidomethylation; PEO-Biotin; 13C(6) 15N(2) Silac label
H2	42	268	sp|P26639|SYTC_HUMAN	R.C(+414.19)GPLIDLC(+57.02)R.G	24.04	1459.7	-0.9	730.856	2	10691	2	PEO-Biotin; Carbamidomethylation
L1	48	3066	sp|Q15185|TEBP_HUMAN	R.SILC(+414.19)C(+57.02)LR.K	23.38	1287.64	1.1	644.827	2	9732	2	PEO-Biotin; Carbamidomethylation; 13C(6) 15N(4) Silac label
L2	86	879003	Q15185|TEBP_HUMAN	R.SILC(+414.19)C(+57.02)LR.K	23.28	1287.64	0.4	644.826	2	9316	2	PEO-Biotin; Carbamidomethylation; 13C(6) 15N(4) Silac label
L1	106	10168	sp|P62633|CNBP_HUMAN	K.C(+414.19)YSC(+57.02)GEFGHIQK.D	23.27	1849.8	-1.3	617.608	3	6390	1	PEO-Biotin; Carbamidomethylation; 13C(6) 15N(2) Silac label
H1	24	142	E7EUT5|E7EUT5_HUMAN	K.IISNASC(+414.19)TTNC(+57.02)LAPLAK.V	23.03	2198.1	0.4	1100.06	2	11387	2	PEO-Biotin; Carbamidomethylation; 13C(6) 15N(2) Silac label
H2	105	3066	sp|Q15185|TEBP_HUMAN	R.SILC(+414.19)C(+57.02)LR.K	22.33	1277.63	0.3	639.822	2	9377	2	PEO-Biotin; Carbamidomethylation
L1	544	1653	H7BZJ3|H7BZJ3_HUMAN	K.VDC(+57.02)TANTNTC(+414.19)NK.Y	22.17	1761.76	-0.2	881.886	2	2997	1	Carbamidomethylation; PEO-Biotin; 13C(6) 15N(2) Silac label
H1	383	287926	sp|P02795|MT2_HUMAN	K.C(+414.19)AQGC(+414.19)IC(+57.02)K.G	21.93	1709.74	-0.4	855.879	2	8621	1	PEO-Biotin; Carbamidomethylation
L1	85	425	sp|O43175|SERA_HUMAN	K.VLISDSLDPC(+414.19)C(+57.02)R.K	21.49	1800.84	-1.3	901.428	2	10968	1	PEO-Biotin; Carbamidomethylation; 13C(6) 15N(4) Silac label
H1	407	78215	H7C4T5|H7C4T5_HUMAN	R.GTC(+414.19)SRPDTEC(+57.02)K.F	21.11	1666.71	0.3	556.578	3	3128	2	PEO-Biotin; Carbamidomethylation
L2	169	878786	P49915|GUAA_HUMAN	R.VIC(+57.02)AEEPYIC(+414.19)K.D	20.18	1745.83	2.4	873.923	2	8090	1	Carbamidomethylation; PEO-Biotin; 13C(6) 15N(2) Silac label
L1	65	838	sp|P13489|RINI_HUMAN	K.LESC(+57.02)GVTSDNC(+414.19)R.D	19.7	1763.75	-4.7	882.879	2	4415	1	Carbamidomethylation; PEO-Biotin; 13C(6) 15N(4) Silac label
L1	98	5718	Q5JXI8|Q5JXI8_HUMAN	K.FDC(+57.02)HYC(+414.19)R.D	19.57	1423.57	0.2	475.531	3	4449	1	Carbamidomethylation; PEO-Biotin; 13C(6) 15N(4) Silac label
L2	45	878660	P26639|SYTC_HUMAN	R.C(+414.19)GPLIDLC(+57.02)R.G	19.36	1469.71	0.6	735.861	2	10655	1	PEO-Biotin; Carbamidomethylation; 13C(6) 15N(4) Silac label
H2	221	231	sp|Q02790|FKBP4_HUMAN	K.VGEVC(+57.02)HITC(+414.19)KPEYAYGSAGSPPK.I	19.2	2863.33	0.6	716.841	4	6210	1	Carbamidomethylation; PEO-Biotin
L2	75	878787	O43175|SERA_HUMAN	K.VLISDSLDPC(+414.19)C(+57.02)R.K	18.59	1800.84	0.5	901.43	2	9995	2	PEO-Biotin; Carbamidomethylation; 13C(6) 15N(4) Silac label
L2	7	878849	tr|V9GZ37|V9GZ37_HUMAN	K.ELEQVC(+414.19)NPIISGLYQGAGGPGPGGFGAQGPK.G	98.65	3419.67	-0.3	1140.9	3	14510	6	PEO-Biotin; 13C(6) 15N(2) Silac label
L2	8	878719	P06733|ENOA_HUMAN	R.SGETEDTFIADLVVGLC(+414.19)TGQIK.T	97.2	2717.34	0.8	1359.68	2	18326	2	PEO-Biotin; 13C(6) 15N(2) Silac label
H1	87	1694	sp|P35268|RL22_HUMAN	K.FTLDC(+414.19)THPVEDGIM(+15.99)DAANFEQFLQER.I	94.23	3455.55	1.4	1152.86	3	19274	6	PEO-Biotin; Oxidation (M)
L2	32	878847	tr|E5RI99|E5RI99_HUMAN	K.TGVHHYSGNNIELGTAC(+414.19)GK.Y	91.45	2379.12	1.1	1190.57	2	5567	3	PEO-Biotin; 13C(6) 15N(2) Silac label
H2	343	1591	sp|Q9Y6M1|IF2B2_HUMAN	K.ENSGAAEKPVTIHATPEGTSEAC(+414.19)R.M	91.1	2868.34	0.2	957.12	3	4950	2	PEO-Biotin
L2	2	878626	P13639|EF2_HUMAN	R.LM(+15.99)EPIYLVEIQC(+414.19)PEQVVGGIYGVLNR.K	90.62	3371.72	1.6	1124.92	3	18253	2	Oxidation (M); PEO-Biotin; 13C(6) 15N(4) Silac label
H2	20	94	V9GZ37|V9GZ37_HUMAN	K.ELEQVC(+414.19)NPIISGLYQGAGGPGPGGFGAQGPK.G	90.47	3411.66	0.2	1706.84	2	14646	5	PEO-Biotin
L2	6	878680	P07900|HS90A_HUMAN	R.VFIMDNC(+414.19)EELIPEYLNFIR.G	90.34	2781.35	1.5	1391.68	2	18010	6	PEO-Biotin; 13C(6) 15N(4) Silac label
H2	5	42	sp|P06733|ENOA_HUMAN	R.SGETEDTFIADLVVGLC(+414.19)TGQIK.T	90.25	2709.32	0.6	1355.67	2	18423	5	PEO-Biotin
L1	9	94	V9GZ37|V9GZ37_HUMAN	K.ELEQVC(+414.19)NPIISGLYQGAGGPGPGGFGAQGPK.G	90.2	3419.67	-2	1710.84	2	15525	4	PEO-Biotin; 13C(6) 15N(2) Silac label
L2	18	878890	P00558|PGK1_HUMAN	K.AC(+414.19)ANPAAGSVILLENLR.F	89.91	2125.1	0.3	1063.56	2	14766	4	PEO-Biotin
L2	5	878665	P62937|PPIA_HUMAN	K.HTGPGILSMANAGPNTN(+.98)GSQFFIC(+414.19)TAK.T	89.86	3156.49	1	1053.17	3	13323	1	Deamidation (NQ); PEO-Biotin; 13C(6) 15N(2) Silac label
H1	62	217	sp|P30153|2AAA_HUMAN	K.DNTIEHLLPLFLAQLKDEC(+414.19)PEVR.L	89.56	3106.58	-1.2	1036.53	3	20562	3	PEO-Biotin
L2	148	879212	P30050|RL12_HUMAN	R.C(+414.19)TGGEVGATSALAPK.I	89.41	1774.86	0.6	888.438	2	6447	1	PEO-Biotin
L1	8	1	Q5HY54|Q5HY54_HUMAN	K.ATC(+414.19)APQHGAPGPGPADASK.V	89	2154.01	0.4	1078.01	2	3416	3	PEO-Biotin; 13C(6) 15N(2) Silac label
H2	327	3055	sp|O95817|BAG3_HUMAN	R.SQSPAASDC(+414.19)SSSSSSASLPSSGR.S	88.97	2556.11	0.6	1279.06	2	4797	2	PEO-Biotin
L2	399	879116	P08574|CY1_HUMAN	R.HGGEDYVFSLLTGYC(+414.19)EPPTGVSLR.E	88.65	3020.43	2.5	1007.82	3	15954	1	PEO-Biotin; 13C(6) 15N(4) Silac label
L2	27	879221	P07195|LDHB_HUMAN	K.GMYGIENEVFLSLPC(+414.19)ILNAR.G	88.43	2662.32	0.6	1332.17	2	18261	3	PEO-Biotin; 13C(6) 15N(4) Silac label
H1	31	42	sp|P06733|ENOA_HUMAN	R.SGETEDTFIADLVVGLC(+414.19)TGQIK.T	88.32	2709.32	0.3	1355.67	2	20731	2	PEO-Biotin
H1	237	6839	sp|P68431|H31_HUMAN	R.FQSSAVM(+15.99)ALQEAC(+414.19)EAYLVGLFEDTNLC(+414.19)AIHAK.R	88.3	4316.03	-2.2	1439.68	3	20707	2	Oxidation (M); PEO-Biotin
L2	83	879413	tr|X6RJP6|X6RJP6_HUMAN	K.DGTVLC(+414.19)ELINALYPEGQAPVK.K	87.97	2651.34	2.8	1326.68	2	18372	3	PEO-Biotin; 13C(6) 15N(2) Silac label
L2	149	879213	tr|H0YBG7|H0YBG7_HUMAN	R.YGDGGSTFQSTTGHC(+414.19)VHMR.G	87.7	2464.06	0.6	822.361	3	5702	1	PEO-Biotin; 13C(6) 15N(4) Silac label
L2	6	878680	P07900|HS90A_HUMAN	K.HGLEVIYMIEPIDEYC(+414.19)VQQLK.E	87.56	2933.44	1.5	978.821	3	15722	1	PEO-Biotin
H2	3	10	sp|P13639|EF2_HUMAN	R.LM(+15.99)EPIYLVEIQC(+414.19)PEQVVGGIYGVLNR.K	87.35	3361.71	1.8	1121.58	3	18335	4	Oxidation (M); PEO-Biotin
L2	102	878860	tr|F6UJC5|F6UJC5_HUMAN	R.C(+414.19)IALAQLLVEQNFPAIAIHR.G	87.25	2643.43	-0.1	882.149	3	17083	1	PEO-Biotin; 13C(6) 15N(4) Silac label
L2	3	878681	P08238|HS90B_HUMAN	R.VFIMDSC(+414.19)DELIPEYLNFIR.G	87.17	2730.31	0.8	1366.16	2	18044	5	PEO-Biotin
H1	11	207	sp|P62937|PPIA_HUMAN	K.HTGPGILSMANAGPNTNGSQFFIC(+414.19)TAK.T	87.11	3147.49	0.1	1050.17	3	15538	2	PEO-Biotin
L2	2	878626	P13639|EF2_HUMAN	R.KIWC(+414.19)FGPDGTGPNILTDITK.G	86.82	2605.33	-0.5	869.449	3	15147	2	13C(6) 15N(2) Silac label; PEO-Biotin
H2	3	10	sp|P13639|EF2_HUMAN	R.YVEPIEDVPC(+414.19)GNIVGLVGVDQFLVK.T	86.76	3115.6	0.4	1558.81	2	17341	5	PEO-Biotin
L2	332	879294	tr|C9JFK9|C9JFK9_HUMAN	R.SQSPAASDC(+414.19)SSSSSSASLPSSGR.S	86.66	2566.11	0.7	1284.07	2	4762	2	PEO-Biotin; 13C(6) 15N(4) Silac label
H2	46	203	sp|P07195|LDHB_HUMAN	K.GMYGIENEVFLSLPC(+414.19)ILNAR.G	86.61	2652.31	1.6	1327.16	2	18305	4	PEO-Biotin
H1	237	6839	sp|P68431|H31_HUMAN	R.FQSSAVMALQEAC(+414.19)EAYLVGLFEDTNLC(+414.19)AIHAK.R	86.58	4300.04	3.6	1076.02	4	20740	1	PEO-Biotin
H2	48	1704	E5RI99|E5RI99_HUMAN	K.TGVHHYSGNNIELGTAC(+414.19)GK.Y	86.42	2371.11	-0.4	1186.56	2	5614	3	PEO-Biotin
L2	358	879914	tr|H7C106|H7C106_HUMAN	K.YSNSALGHVNC(+414.19)TIK.E	86	1927.94	0.3	964.976	2	6354	2	PEO-Biotin; 13C(6) 15N(2) Silac label
L2	559	879199	O43149|ZZEF1_HUMAN	R.C(+414.19)DQATAESNPVTQK.L	85.44	1912.88	0.2	957.445	2	4513	1	PEO-Biotin; 13C(6) 15N(2) Silac label
H2	298	1237	sp|Q9UQE7|SMC3_HUMAN	K.C(+414.19)DPAPFYLFDEIDQALDAQHR.K	85.25	2877.31	1.6	960.112	3	18294	2	PEO-Biotin
H2	106	438	Q5STU3|Q5STU3_HUMAN	R.C(+414.19)IALAQLLVEQNFPAIAIHR.G	85.2	2633.42	-0.4	878.813	3	17161	1	PEO-Biotin
H2	46	203	sp|P07195|LDHB_HUMAN	K.GM(+15.99)YGIENEVFLSLPC(+414.19)ILNAR.G	85.15	2668.31	2.5	1335.16	2	17664	2	Oxidation (M); PEO-Biotin
L2	22	878971	tr|E7EUT5|E7EUT5_HUMAN	R.VPTANVSVVDLTC(+414.19)R.L	85.06	1886.96	0.9	944.488	2	10512	4	PEO-Biotin
L2	54	879080	P30084|ECHM_HUMAN	K.ALNALC(+414.19)DGLIDELNQALK.T	84.78	2335.2	-0.3	1168.61	2	17173	5	PEO-Biotin; 13C(6) 15N(2) Silac label
L2	147	878957	P49321|NASP_HUMAN	R.KPTDGASSSNC(+414.19)VTDISHLVR.K	84.76	2518.23	1.2	630.565	4	8802	2	13C(6) 15N(2) Silac label; PEO-Biotin; 13C(6) 15N(4) Silac label
L2	690	879892	Q8WYA6|CTBL1_HUMAN	K.VLDHAMIGPEGTDNC(+414.19)HK.F	84.41	2258.04	-0.9	753.686	3	5787	1	PEO-Biotin; 13C(6) 15N(2) Silac label
L2	2	878626	P13639|EF2_HUMAN	K.IWC(+414.19)FGPDGTGPNILTDITK.G	84.3	2469.22	0.6	1235.62	2	16239	3	PEO-Biotin; 13C(6) 15N(2) Silac label
L2	26	878912	tr|M0R0F0|M0R0F0_HUMAN	K.TIAEC(+414.19)LADELINAAK.G	84.21	1996.01	0.1	999.012	2	16711	6	PEO-Biotin; 13C(6) 15N(2) Silac label
L2	32	878847	tr|E5RI99|E5RI99_HUMAN	R.VC(+414.19)TLAIIDPGDSDIIR.S	84	2124.08	0.3	1063.05	2	14021	3	PEO-Biotin; 13C(6) 15N(4) Silac label
H2	256	32975	H0YH87|H0YH87_HUMAN	R.GPEVTSQGVQTSSPAC(+414.19)K.Q	83.68	2088.98	0	1045.5	2	5114	1	PEO-Biotin
H1	664	18946	H0Y711|H0Y711_HUMAN	R.AHAAQVTC(+414.19)VAASPHK.D	83.6	1903.94	-1	952.976	2	4624	2	PEO-Biotin
L1	21	67	sp|P00558|PGK1_HUMAN	K.AC(+414.19)ANPAAGSVILLENLR.F	83.52	2135.11	0.3	1068.56	2	15719	8	PEO-Biotin; 13C(6) 15N(4) Silac label
L2	127	879883	P35268|RL22_HUMAN	K.FTLDC(+414.19)THPVEDGIMDAANFEQFLQER.I	83.45	3449.56	0.3	1150.86	3	17452	2	PEO-Biotin; 13C(6) 15N(4) Silac label
H2	68	217	sp|P30153|2AAA_HUMAN	K.DNTIEHLLPLFLAQLKDEC(+414.19)PEVR.L	83.42	3106.58	-2.4	1036.53	3	18189	2	PEO-Biotin
L2	43	879244	tr|A0A087WVQ9|A0A087WVQ9_HUMAN	K.SGDAAIVDMVPGKPMC(+414.19)VESFSDYPPLGR.F	83.37	3369.59	-0.1	1124.2	3	14284	6	13C(6) 15N(2) Silac label; PEO-Biotin; 13C(6) 15N(4) Silac label
L2	16	878953	P00338|LDHA_HUMAN	K.DDVFLSVPC(+414.19)ILGQNGISDLVK.V	83.32	2653.36	1.8	885.462	3	17458	3	PEO-Biotin; 13C(6) 15N(2) Silac label
H2	3	10	sp|P13639|EF2_HUMAN	R.KIWC(+414.19)FGPDGTGPNILTDITK.G	83.3	2589.3	-0.2	864.106	3	15225	3	PEO-Biotin
L2	76	879209	tr|H0YN26|H0YN26_HUMAN	K.C(+414.19)PNLTHLNLSGNK.I	83.28	1831.92	1.1	916.966	2	8010	3	PEO-Biotin; 13C(6) 15N(2) Silac label
H2	278	2646	Q5JSD2|Q5JSD2_HUMAN	K.SC(+414.19)SGVEFSTSGSSNTDTGK.V	83.26	2263.96	-0.4	1132.99	2	6247	1	PEO-Biotin
L1	12	103	sp|P60174|TPIS_HUMAN	K.VPADTEVVC(+414.19)APPTAYIDFAR.Q	83.23	2558.24	1	1280.13	2	14605	6	PEO-Biotin; 13C(6) 15N(4) Silac label
H2	9	14	sp|P07900|HS90A_HUMAN	R.VFIM(+15.99)DNC(+414.19)EELIPEYLNFIR.G	83.18	2787.33	-1	1394.67	2	17506	7	Oxidation (M); PEO-Biotin
L2	217	878826	P54886|P5CS_HUMAN	K.C(+414.19)EYPAAC(+414.19)NALETLLIHR.D	82.98	2754.32	-0.6	919.115	3	15452	2	PEO-Biotin; 13C(6) 15N(4) Silac label
H2	9	14	sp|P07900|HS90A_HUMAN	K.HGLEVIYMIEPIDEYC(+414.19)VQQLK.E	82.91	2933.44	0.5	978.82	3	15833	3	PEO-Biotin
L2	689	879884	tr|K7EMQ1|K7EMQ1_HUMAN	R.YSDESGNMDFDNFISC(+414.19)LVR.L	82.7	2635.13	0.1	1318.57	2	17044	1	PEO-Biotin; 13C(6) 15N(4) Silac label
L1	30	203	sp|P07195|LDHB_HUMAN	K.GMYGIENEVFLSLPC(+414.19)ILNAR.G	82.63	2662.32	1	1332.17	2	19441	6	PEO-Biotin; 13C(6) 15N(4) Silac label
L1	38	392	sp|P49411|EFTU_HUMAN	R.HYAHTDC(+414.19)PGHADYVK.N	82.6	2134.94	0.4	1068.48	2	3598	3	PEO-Biotin; 13C(6) 15N(2) Silac label
H2	19	281	A0A087WVQ9|A0A087WVQ9_HUMAN	K.DGNASGTTLLEALDC(+414.19)ILPPTRPTDKPLR.L	82.47	3377.73	0.8	1126.92	3	16557	7	PEO-Biotin
L2	212	879673	tr|F8VQ14|F8VQ14_HUMAN	R.SLHDALC(+414.19)VLAQTVK.D	82.45	1919.01	0.1	960.512	2	13823	4	PEO-Biotin; 13C(6) 15N(2) Silac label
L2	75	878787	O43175|SERA_HUMAN	K.NAGNC(+414.19)LSPAVIVGLLK.E	82.38	1990.08	0.1	996.049	2	16205	3	PEO-Biotin; 13C(6) 15N(2) Silac label
H2	50	426	X6RJP6|X6RJP6_HUMAN	K.DGTVLC(+414.19)ELINALYPEGQAPVK.K	82.28	2643.33	2.3	1322.67	2	18464	6	PEO-Biotin
H2	93	495	E9PCY7|E9PCY7_HUMAN	R.YGDGGSTFQSTTGHC(+414.19)VHMR.G	82.19	2454.05	0.5	819.025	3	5738	2	PEO-Biotin
H1	15	94	V9GZ37|V9GZ37_HUMAN	K.C(+414.19)QEVISWLDANTLAEKDEFEHK.R	82.04	3018.41	-0.3	755.61	4	16115	3	PEO-Biotin
L1	5	14	sp|P07900|HS90A_HUMAN	R.VFIMDNC(+414.19)EELIPEYLNFIR.G	82.02	2781.35	1.5	1391.68	2	19186	7	PEO-Biotin; 13C(6) 15N(4) Silac label
H2	14	207	sp|P62937|PPIA_HUMAN	K.HTGPGILSMANAGPNTN(+.98)GSQFFIC(+414.19)TAK.T	81.87	3148.48	0	1050.5	3	13457	2	Deamidation (NQ); PEO-Biotin
H2	13	23	sp|P63261|ACTG_HUMAN	R.C(+414.19)PEALFQPSFLGMESC(+414.19)GIHETTFNSIMK.C	81.84	3944.8	-2.1	987.205	4	16427	3	PEO-Biotin
H1	2	10	sp|P13639|EF2_HUMAN	R.LM(+15.99)EPIYLVEIQC(+414.19)PEQVVGGIYGVLNR.K	81.77	3361.71	-1	1681.86	2	20687	4	Oxidation (M); PEO-Biotin
H1	270	134583	sp|Q12769|NU160_HUMAN	R.NHDGEC(+414.19)TAAPTNR.Q	81.73	1798.77	0.1	900.394	2	3671	2	PEO-Biotin
H2	417	2455	H7C106|H7C106_HUMAN	K.YSNSALGHVNC(+414.19)TIK.E	81.64	1919.92	0.3	960.969	2	6387	2	PEO-Biotin
H1	11	207	sp|P62937|PPIA_HUMAN	K.HTGPGILSMANAGPNTN(+.98)GSQFFIC(+414.19)TAK.T	81.59	3148.48	0.2	1050.5	3	15823	2	Deamidation (NQ); PEO-Biotin
H2	83	303	sp|P36578|RL4_HUMAN	R.YAIC(+414.19)SALAASALPALVMSK.G	81.56	2293.19	0.7	1147.6	2	16406	2	PEO-Biotin
L1	103	1694	sp|P35268|RL22_HUMAN	K.FTLDC(+414.19)THPVEDGIMDAANFEQFLQER.I	81.54	3449.56	0.3	1150.86	3	18601	3	PEO-Biotin; 13C(6) 15N(4) Silac label
L2	11	878622	tr|Q5HY54|Q5HY54_HUMAN	K.ATC(+414.19)APQHGAPGPGPADASK.V	81.48	2154.01	0.4	719.01	3	3620	3	PEO-Biotin; 13C(6) 15N(2) Silac label
H2	121	54	sp|P07355|ANXA2_HUMAN	K.GLGTDEDSLIEIIC(+414.19)SR.T	81.43	2134.03	0	1068.02	2	15846	4	PEO-Biotin
H2	111	886	sp|P30050|RL12_HUMAN	R.C(+414.19)TGGEVGATSALAPK.I	81.35	1782.87	1	892.445	2	6470	1	PEO-Biotin; 13C(6) 15N(2) Silac label
L2	50	879079	P12277|KCRB_HUMAN	R.FC(+414.19)TGLTQIETLFK.S	81.35	1921.98	-0.1	961.996	2	16195	4	PEO-Biotin; 13C(6) 15N(2) Silac label
L2	211	879140	Q96AE4|FUBP1_HUMAN	R.SC(+414.19)MLTGTPESVQSAK.R	81.29	1959.92	-0.1	980.967	2	7763	1	PEO-Biotin; 13C(6) 15N(2) Silac label
H1	5	13	sp|P08238|HS90B_HUMAN	R.VFIM(+15.99)DSC(+414.19)DELIPEYLNFIR.G	81.24	2746.31	2.4	1374.16	2	19799	7	Oxidation (M); PEO-Biotin
L2	36	879912	tr|A8MUD9|A8MUD9_HUMAN	K.YGIIC(+414.19)MEDLIHEIYTVGK.R	81.21	2518.24	1.6	1260.13	2	18019	8	PEO-Biotin; 13C(6) 15N(2) Silac label
L1	457	3126	sp|Q9NZB2|F120A_HUMAN	R.VAAASGHC(+414.19)GAFSGSDSSR.T	81.2	2089.92	0.3	1045.97	2	4245	2	PEO-Biotin; 13C(6) 15N(4) Silac label
L2	620	879761	O14617|AP3D1_HUMAN	K.C(+414.19)SDSTLLSNLLEEMK.A	81.16	2104	0.4	1053.01	2	17146	1	PEO-Biotin; 13C(6) 15N(2) Silac label
L2	58	878795	P10809|CH60_HUMAN	K.C(+414.19)EFQDAYVLLSEK.K	81.09	1965.93	-0.3	983.972	2	13882	5	PEO-Biotin; 13C(6) 15N(2) Silac label
H1	2	10	sp|P13639|EF2_HUMAN	R.KIWC(+414.19)FGPDGTGPNILTDITK.G	80.98	2589.3	0.3	864.107	3	17576	4	PEO-Biotin
L2	357	879903	tr|F8VY02|F8VY02_HUMAN	K.GQGVYLGMPGC(+414.19)LPVYDALAGEFIR.A	80.97	2949.45	1.4	1475.73	2	17951	3	PEO-Biotin; 13C(6) 15N(4) Silac label
H1	69	203	sp|P07195|LDHB_HUMAN	K.GMYGIENEVFLSLPC(+414.19)ILNAR.G	80.95	2652.31	0.7	1327.16	2	20644	4	PEO-Biotin
L1	116	652	F6UJC5|F6UJC5_HUMAN	R.C(+414.19)IALAQLLVEQNFPAIAIHR.G	80.86	2643.43	0.8	882.15	3	18251	2	PEO-Biotin; 13C(6) 15N(4) Silac label
H1	10	14	sp|P07900|HS90A_HUMAN	R.VFIMDNC(+414.19)EELIPEYLNFIR.G	80.85	2771.34	0.5	1386.68	2	20421	8	PEO-Biotin
L2	603	879647	tr|A0A0A0MRX9|A0A0A0MRX9_HUMAN	R.C(+414.19)SVNATPQQMPQTEK.A	80.75	2082.96	-0.1	1042.49	2	5467	1	PEO-Biotin; 13C(6) 15N(2) Silac label
L1	1	11	sp|P07437|TBB5_HUMAN	K.LTTPTYGDLNHLVSATMSGVTTC(+414.19)LR.F	80.73	3074.51	0.4	1025.84	3	17810	5	PEO-Biotin; 13C(6) 15N(4) Silac label
L1	2	10	sp|P13639|EF2_HUMAN	R.KIWC(+414.19)FGPDGTGPNILTDITK.G	80.7	2605.33	0.1	869.449	3	16117	4	13C(6) 15N(2) Silac label; PEO-Biotin
L2	282	879048	P04899|GNAI2_HUMAN	K.IIHEDGYSEEEC(+414.19)R.Q	80.66	2002.86	-1.1	1002.44	2	4996	2	PEO-Biotin; 13C(6) 15N(4) Silac label
H1	1	11	sp|P07437|TBB5_HUMAN	R.EIVHIQAGQC(+414.19)GNQIGAK.F	80.64	2179.09	0.3	1090.55	2	8577	5	PEO-Biotin
L1	57	388	A8MUD9|A8MUD9_HUMAN	K.YGIIC(+414.19)MEDLIHEIYTVGK.R	80.62	2518.24	0.6	1260.13	2	19207	9	PEO-Biotin; 13C(6) 15N(2) Silac label
L2	69	878652	P07814|SYEP_HUMAN	K.YNVYPTYDFAC(+414.19)PIVDSIEGVTHALR.T	80.54	3266.57	0.8	1089.86	3	18363	1	PEO-Biotin; 13C(6) 15N(4) Silac label
L2	95	878729	P36578|RL4_HUMAN	R.YAIC(+414.19)SALAASALPALVMSK.G	80.45	2301.2	0	1151.61	2	16303	2	PEO-Biotin; 13C(6) 15N(2) Silac label
L2	340	879367	tr|F8WJN3|F8WJN3_HUMAN	R.ELHGQNPVVTPC(+414.19)NK.Q	80.37	1956.96	1.2	979.49	2	5279	2	PEO-Biotin; 13C(6) 15N(2) Silac label
L2	21	878670	P40926|MDHM_HUMAN	K.SQETEC(+414.19)TYFSTPLLLGK.K	80.33	2338.13	0.4	1170.07	2	14108	3	PEO-Biotin; 13C(6) 15N(2) Silac label
H2	136	425	sp|O43175|SERA_HUMAN	R.ALVDHENVISC(+414.19)PHLGASTK.E	80.29	2404.19	-1.8	802.402	3	7339	2	PEO-Biotin
L2	6	878680	P07900|HS90A_HUMAN	R.VFIM(+15.99)DNC(+414.19)EELIPEYLNFIR.G	80.25	2797.34	-0.4	933.454	3	17417	5	Oxidation (M); PEO-Biotin; 13C(6) 15N(4) Silac label
H1	13	7	sp|Q00610|CLH1_HUMAN	R.IHEGC(+414.19)EEPATHNALAK.I	80.21	2133	0.3	1067.51	2	4954	3	PEO-Biotin
L2	59	878691	P31948|STIP1_HUMAN	K.ALSVGNIDDALQC(+414.19)YSEAIK.L	80.19	2431.19	0.3	1216.6	2	15333	3	PEO-Biotin; 13C(6) 15N(2) Silac label
H1	595	164951	sp|P61970|NTF2_HUMAN	K.NINDAWVC(+414.19)TNDMFR.L	80.18	2111.92	-0.3	1056.97	2	15993	1	PEO-Biotin
H2	593	1546	sp|Q9H3P7|GCP60_HUMAN	R.DC(+414.19)HEEVYAGSHQYPGR.G	80.17	2260.96	-0.2	754.661	3	5026	2	PEO-Biotin
L2	309	879708	tr|E7EQ12|E7EQ12_HUMAN	K.AAAPAPVSEAVC(+414.19)R.T	80.15	1664.83	0.5	833.42	2	6422	2	PEO-Biotin; 13C(6) 15N(4) Silac label
L1	2	10	sp|P13639|EF2_HUMAN	K.IWC(+414.19)FGPDGTGPNILTDITK.G	80.11	2469.22	0.4	1235.62	2	17381	4	PEO-Biotin; 13C(6) 15N(2) Silac label
L2	427	879556	tr|A0A0A0MSW3|A0A0A0MSW3_HUMAN	R.TSC(+414.19)KDDEAVVQAPR.H	80	1949.93	0.9	650.985	3	4990	1	PEO-Biotin; 13C(6) 15N(2) Silac label; 13C(6) 15N(4) Silac label
L2	1	878677	P07437|TBB5_HUMAN	R.EIVHIQAGQC(+414.19)GNQIGAK.F	79.95	2187.1	0.4	730.042	3	6533	2	PEO-Biotin; 13C(6) 15N(2) Silac label
L2	27	879221	P07195|LDHB_HUMAN	K.GM(+15.99)YGIENEVFLSLPC(+414.19)ILNAR.G	79.93	2678.31	-0.4	1340.16	2	17591	1	Oxidation (M); PEO-Biotin; 13C(6) 15N(4) Silac label
L2	94	878679	P63010|AP2B1_HUMAN	R.C(+414.19)VSTLLDLIQTK.V	79.9	1754.94	-0.4	878.477	2	15435	2	PEO-Biotin; 13C(6) 15N(2) Silac label
L1	9	94	V9GZ37|V9GZ37_HUMAN	K.C(+414.19)QEVISWLDANTLAEKDEFEHK.R	79.89	3034.44	0.5	759.617	4	14418	2	PEO-Biotin; 13C(6) 15N(2) Silac label
L2	247	879035	tr|Q5JSD2|Q5JSD2_HUMAN	K.SC(+414.19)SGVEFSTSGSSNTDTGK.V	79.89	2271.97	-1.4	1136.99	2	6235	1	PEO-Biotin; 13C(6) 15N(2) Silac label
H2	142	1102	D3YTB1|D3YTB1_HUMAN	K.SYC(+414.19)AEIAHNVSSK.N	79.83	1821.84	-0.2	911.927	2	6246	4	PEO-Biotin
H2	6	107	sp|P00338|LDHA_HUMAN	K.GLYGIKDDVFLSVPC(+414.19)ILGQNGISDLVK.V	79.79	3276.71	0.2	1093.25	3	17678	3	PEO-Biotin
L2	283	879054	P08754|GNAI3_HUMAN	K.IIHEDGYSEDEC(+414.19)K.Q	79.79	1958.85	-1.5	980.43	2	4858	2	PEO-Biotin; 13C(6) 15N(2) Silac label
L2	20	878744	P63261|ACTG_HUMAN	M.E(+42.01)EEIAALVIDNGSGMC(+414.19)K.A	79.74	2234.03	0	1118.02	2	16401	2	Acetylation (N-term); PEO-Biotin
L1	52	217	sp|P30153|2AAA_HUMAN	K.DNTIEHLLPLFLAQLKDEC(+414.19)PEVR.L	79.63	3124.61	-0.9	1042.54	3	19348	3	13C(6) 15N(2) Silac label; PEO-Biotin; 13C(6) 15N(4) Silac label
L2	42	878656	Q16658|FSCN1_HUMAN	R.YLAADKDGNVTC(+414.19)ER.E	79.59	1985.93	-0.2	993.972	2	5118	2	13C(6) 15N(2) Silac label; PEO-Biotin; 13C(6) 15N(4) Silac label
H2	81	844	sp|P30084|ECHM_HUMAN	K.ALNALC(+414.19)DGLIDELNQALK.T	79.53	2327.19	-0.2	1164.6	2	17210	4	PEO-Biotin
H1	495	1580	F8W7S5|F8W7S5_HUMAN	K.HMAAASAEC(+414.19)QNYAK.E	79.49	1907.83	2.4	954.926	2	5078	1	PEO-Biotin
L2	20	878744	P63261|ACTG_HUMAN	R.C(+414.19)PEALFQPSFLGMESC(+414.19)GIHETTFNSIMK.C	79.48	3952.81	1.9	1318.61	3	16326	3	PEO-Biotin; 13C(6) 15N(2) Silac label
H1	8	9	sp|P14618|KPYM_HUMAN	R.GIFPVLC(+414.19)KDPVQEAWAEDVDLR.V	79.36	2913.44	-1	972.153	3	18089	2	PEO-Biotin
L1	88	426	X6RJP6|X6RJP6_HUMAN	K.DGTVLC(+414.19)ELINALYPEGQAPVK.K	79.29	2651.34	0.7	1326.68	2	19529	3	PEO-Biotin; 13C(6) 15N(2) Silac label
L2	16	878953	P00338|LDHA_HUMAN	K.GLYGIKDDVFLSVPC(+414.19)ILGQNGISDLVK.V	79.24	3292.74	1	1098.59	3	17618	1	13C(6) 15N(2) Silac label; PEO-Biotin
L2	13	878642	tr|B4DNK4|B4DNK4_HUMAN	R.GIFPVLC(+414.19)KDPVQEAWAEDVDLR.V	79.24	2931.46	-0.1	978.162	3	15663	2	PEO-Biotin; 13C(6) 15N(2) Silac label; 13C(6) 15N(4) Silac label
H2	15	26	B4DNK4|B4DNK4_HUMAN	R.AGKPVIC(+414.19)ATQMLESMIK.K	79.19	2233.13	0.9	1117.58	2	15699	4	PEO-Biotin
L1	19	617	M0R0F0|M0R0F0_HUMAN	K.TIAEC(+414.19)LADELINAAK.G	79.09	1996.01	0.8	999.013	2	17842	8	PEO-Biotin; 13C(6) 15N(2) Silac label
L2	9	878709	P60174|TPIS_HUMAN	K.VPADTEVVC(+414.19)APPTAYIDFAR.Q	79.08	2558.24	0.7	853.755	3	13670	6	PEO-Biotin; 13C(6) 15N(4) Silac label
H1	355	1237	sp|Q9UQE7|SMC3_HUMAN	K.C(+414.19)DPAPFYLFDEIDQALDAQHR.K	78.96	2877.31	0.3	960.111	3	20691	1	PEO-Biotin
L2	3	878681	P08238|HS90B_HUMAN	R.VFIM(+15.99)DSC(+414.19)DELIPEYLNFIR.G	78.94	2756.31	1.6	1379.17	2	17449	10	Oxidation (M); PEO-Biotin; 13C(6) 15N(4) Silac label
L2	110	878805	P09936|UCHL1_HUMAN	K.NEAIQAAHDAVAQEGQC(+414.19)R.V	78.86	2334.07	0	779.031	3	6668	3	PEO-Biotin; 13C(6) 15N(4) Silac label
L2	5	878665	P62937|PPIA_HUMAN	R.IIPGFMC(+414.19)QGGDFTR.H	78.86	1954.91	0	978.462	2	12496	3	PEO-Biotin
H1	796	94854	sp|Q8NAF0|ZN579_HUMAN	R.HAQVHAGGPAPHPC(+414.19)PR.C	78.84	2044.98	0.9	512.254	4	3610	1	PEO-Biotin
L2	251	879250	tr|C9J9K3|C9J9K3_HUMAN	R.ADHQPLTEASYVNLPTIALC(+414.19)NTDSPLR.Y	78.83	3362.65	1.4	1121.89	3	14227	1	PEO-Biotin; 13C(6) 15N(4) Silac label
H1	2	10	sp|P13639|EF2_HUMAN	K.IWC(+414.19)FGPDGTGPNILTDITK.G	78.79	2461.2	0.9	1231.61	2	18707	4	PEO-Biotin
L2	505	879923	Q9H3P7|GCP60_HUMAN	R.DC(+414.19)HEEVYAGSHQYPGR.G	78.77	2270.97	-0.2	757.998	3	4979	1	PEO-Biotin; 13C(6) 15N(4) Silac label
H2	175	359	sp|P40925|MDHC_HUMAN	K.VIVVGNPANTNC(+414.19)LTASK.S	78.57	2114.09	1	1058.05	2	8793	3	PEO-Biotin
H2	175	487	B9A041|B9A041_HUMAN	M.VIVVGNPANTNC(+414.19)LTASK.S	78.57	2114.09	1	1058.05	2	8793	3	PEO-Biotin
L2	82	879402	Q04760|LGUL_HUMAN	R.GFGHIGIAVPDVYSAC(+414.19)K.R	78.53	2155.07	0.2	719.364	3	11999	4	PEO-Biotin; 13C(6) 15N(2) Silac label
H2	87	109	sp|Q16658|FSCN1_HUMAN	R.YLAADKDGNVTC(+414.19)ER.E	78.5	1967.91	0.9	984.962	2	5178	3	PEO-Biotin
L2	30	878662	P07355|ANXA2_HUMAN	K.GLGTDEDSLIEIIC(+414.19)SR.T	78.48	2134.03	0.4	1068.02	2	15704	1	PEO-Biotin
H1	19	107	sp|P00338|LDHA_HUMAN	K.GLYGIKDDVFLSVPC(+414.19)ILGQNGISDLVK.V	78.44	3276.71	0	1093.25	3	20010	2	PEO-Biotin
H2	163	392	sp|P49411|EFTU_HUMAN	K.GEETPVIVGSALC(+414.19)ALEGR.D	78.14	2214.1	-0.2	1108.06	2	15473	2	PEO-Biotin
H1	118	438	Q5STU3|Q5STU3_HUMAN	R.C(+414.19)IALAQLLVEQNFPAIAIHR.G	78.1	2633.42	-0.1	878.813	3	19523	2	PEO-Biotin
H1	123	392	sp|P49411|EFTU_HUMAN	R.HYAHTDC(+414.19)PGHADYVK.N	78	2126.93	-0.3	709.984	3	4341	3	PEO-Biotin
L2	359	879929	Q7Z7H8|RM10_HUMAN	R.TVPFLPLLGGC(+414.19)IDDTILSR.Q	77.97	2453.29	0.1	1227.65	2	18271	3	PEO-Biotin; 13C(6) 15N(4) Silac label
L2	379	879529	Q6P6C2|ALKB5_HUMAN	K.SYESSEDC(+414.19)SEAAGSPAR.K	77.96	2168.89	-0.5	1085.45	2	4525	1	PEO-Biotin; 13C(6) 15N(4) Silac label
H2	16	307	G3V1A4|G3V1A4_HUMAN	K.HELQANC(+414.19)YEEVKDR.C	77.9	2146.98	0.4	1074.5	2	5112	4	PEO-Biotin
L2	691	879953	P50570|DYN2_HUMAN	K.C(+414.19)VDLVIQELINTVR.Q	77.84	2038.08	1.5	1020.05	2	18350	1	PEO-Biotin; 13C(6) 15N(4) Silac label
L2	9	878709	P60174|TPIS_HUMAN	K.VAHALAEGLGVIAC(+414.19)IGEK.L	77.73	2172.15	-0.4	725.058	3	13857	6	PEO-Biotin; 13C(6) 15N(2) Silac label
H2	260	18817	sp|Q9GZV4|IF5A2_HUMAN	K.KYEDIC(+414.19)PSTHNM(+15.99)DVPNIK.R	77.65	2533.16	2	845.397	3	6289	1	PEO-Biotin; Oxidation (M)
H2	718	5716	sp|Q9H2G2|SLK_HUMAN	K.MTGESEC(+414.19)LNPSTQSR.I	77.62	2052.89	0.3	1027.45	2	5798	1	PEO-Biotin
L1	17	7	sp|Q00610|CLH1_HUMAN	R.IHEGC(+414.19)EEPATHNALAK.I	77.57	2141.01	1.2	1071.51	2	3899	3	PEO-Biotin; 13C(6) 15N(2) Silac label
H1	374	1774	sp|P51659|DHB4_HUMAN	K.SNIHC(+414.19)NTIAPNAGSR.M	77.54	1967.93	0.2	984.973	2	5841	1	PEO-Biotin
L1	5	14	sp|P07900|HS90A_HUMAN	R.VFIM(+15.99)DNC(+414.19)EELIPEYLNFIR.G	77.54	2797.34	2.2	1399.68	2	18572	8	Oxidation (M); PEO-Biotin; 13C(6) 15N(4) Silac label
L2	223	879011	Q9UHD1|CHRD1_HUMAN	R.TTDFSDFLSIVGC(+414.19)TK.G	77.48	2054.98	0.6	1028.5	2	16015	1	PEO-Biotin; 13C(6) 15N(2) Silac label
H2	11	13	sp|P08238|HS90B_HUMAN	R.GFEVVYMTEPIDEYC(+414.19)VQQLK.E	77.42	2804.31	1.3	1403.16	2	15066	4	PEO-Biotin
L1	168	886	sp|P30050|RL12_HUMAN	R.C(+414.19)TGGEVGATSALAPK.I	77.4	1782.87	-0.8	892.443	2	6669	2	PEO-Biotin; 13C(6) 15N(2) Silac label
L2	264	879627	P02765|FETUA_HUMAN	K.C(+414.19)DSSPDSAEDVR.K	77.4	1693.69	0.1	847.854	2	4377	1	PEO-Biotin
H2	239	3166	sp|Q9UHD1|CHRD1_HUMAN	R.TTDFSDFLSIVGC(+414.19)TK.G	77.39	2046.96	0.5	1024.49	2	16149	1	PEO-Biotin
L2	85	878724	P22314|UBA1_HUMAN	K.DNPGVVTC(+414.19)LDEAR.H	77.35	1811.84	-0.1	906.928	2	9058	2	PEO-Biotin; 13C(6) 15N(4) Silac label
H1	99	1704	E5RI99|E5RI99_HUMAN	K.TGVHHYSGNNIELGTAC(+414.19)GK.Y	77.33	2371.11	0.2	791.376	3	6874	1	PEO-Biotin
L1	310	19046	sp|Q3YEC7|RABL6_HUMAN	K.GPAPAPQQC(+414.19)SEPETK.W	77.31	1960.91	0.2	981.463	2	3840	1	PEO-Biotin; 13C(6) 15N(2) Silac label
L2	91	879100	P49411|EFTU_HUMAN	K.GEETPVIVGSALC(+414.19)ALEGR.D	77.27	2224.11	0	1113.06	2	15325	3	PEO-Biotin; 13C(6) 15N(4) Silac label
L1	61	281	A0A087WVQ9|A0A087WVQ9_HUMAN	K.SGDAAIVDMVPGKPMC(+414.19)VESFSDYPPLGR.F	77.2	3369.59	1	1124.2	3	15392	6	13C(6) 15N(2) Silac label; PEO-Biotin; 13C(6) 15N(4) Silac label
H2	3	10	sp|P13639|EF2_HUMAN	R.C(+414.19)ELLYEGPPDDEAAMGIK.S	77.16	2364.07	0.1	1183.04	2	12366	3	PEO-Biotin
L2	225	879083	Q8NHW5|RLA0L_HUMAN	R.AGAIAPC(+414.19)EVTVPAQNTGLGPEK.T	77.01	2544.28	0.4	1273.15	2	9510	2	PEO-Biotin; 13C(6) 15N(2) Silac label
H2	6	107	sp|P00338|LDHA_HUMAN	K.DDVFLSVPC(+414.19)ILGQNGISDLVK.V	76.99	2645.34	0.9	1323.68	2	17569	3	PEO-Biotin
H2	25	67	sp|P00558|PGK1_HUMAN	K.AC(+414.19)ANPAAGSVILLENLR.F	76.92	2135.11	0.6	1068.56	2	14903	3	PEO-Biotin; 13C(6) 15N(4) Silac label
L2	14	878625	tr|A0A087WVQ6|A0A087WVQ6_HUMAN	R.IHEGC(+414.19)EEPATHNALAK.I	76.91	2141.01	0.2	714.678	3	4366	2	PEO-Biotin; 13C(6) 15N(2) Silac label
H1	6	1	Q5HY54|Q5HY54_HUMAN	K.ATC(+414.19)APQHGAPGPGPADASK.V	76.82	2154.01	-0.5	719.01	3	4251	1	PEO-Biotin; 13C(6) 15N(2) Silac label
H2	11	13	sp|P08238|HS90B_HUMAN	R.VFIM(+15.99)DSC(+414.19)DELIPEYLNFIR.G	76.8	2746.31	1.9	1374.16	2	17529	7	Oxidation (M); PEO-Biotin
H1	64	296	sp|P37802|TAGL2_HUMAN	K.DGTVLC(+414.19)ELINALYPEGQAPVKK.I	76.69	2771.42	0	924.815	3	20016	4	PEO-Biotin
H2	345	349	sp|P27797|CALR_HUMAN	K.HEQNIDC(+414.19)GGGYVK.L	76.67	1832.82	-0.3	917.416	2	5181	2	PEO-Biotin
H1	166	516	sp|P06748|NPM_HUMAN	M(+42.01)EDSMDMDMSPLRPQNYLFGC(+414.19)ELK.A	76.66	3305.42	-0.1	1102.82	3	19016	2	Acetylation (N-term); PEO-Biotin
L1	12	103	sp|P60174|TPIS_HUMAN	K.VAHALAEGLGVIAC(+414.19)IGEK.L	76.66	2172.15	0.4	725.058	3	14663	3	PEO-Biotin; 13C(6) 15N(2) Silac label
L2	53	878880	tr|D6RB09|D6RB09_HUMAN	K.AC(+414.19)QSIYPLHDVFVR.K	76.64	2071.03	-0.1	691.349	3	11804	3	PEO-Biotin; 13C(6) 15N(4) Silac label
H2	256	32975	H0YH87|H0YH87_HUMAN	K.RGPEVTSQGVQTSSPAC(+414.19)K.Q	76.61	2245.08	0.4	749.369	3	4625	2	PEO-Biotin
L1	37	1704	E5RI99|E5RI99_HUMAN	K.TGVHHYSGNNIELGTAC(+414.19)GK.Y	76.6	2379.12	0.7	595.788	4	5109	3	PEO-Biotin; 13C(6) 15N(2) Silac label
L2	374	879195	Q99700|ATX2_HUMAN	K.RGPEVTSQGVQTSSPAC(+414.19)K.Q	76.59	2263.11	-0.5	755.375	3	4593	1	13C(6) 15N(4) Silac label; PEO-Biotin; 13C(6) 15N(2) Silac label
L2	7	878849	tr|V9GZ37|V9GZ37_HUMAN	K.ELEQVC(+414.19)N(+.98)PIISGLYQGAGGPGPGGFGAQGPK.G	76.59	3420.66	6	1141.23	3	14605	1	PEO-Biotin; Deamidation (NQ); 13C(6) 15N(2) Silac label
L1	5	14	sp|P07900|HS90A_HUMAN	K.HGLEVIYMIEPIDEYC(+414.19)VQQLK.E	76.44	2941.45	1.1	981.492	3	16804	3	PEO-Biotin; 13C(6) 15N(2) Silac label
H2	507	6836	K7EK07|K7EK07_HUMAN	R.FQSAAIGALQEASEAYLVGLFEDTNLC(+414.19)AIHAK.R	76.4	3793.87	2.8	949.477	4	18516	2	PEO-Biotin
H1	8	9	sp|P14618|KPYM_HUMAN	R.AEGSDVANAVLDGADC(+414.19)IMLSGETAK.G	76.31	2850.31	-0.4	951.11	3	18312	2	PEO-Biotin
L2	85	878724	P22314|UBA1_HUMAN	K.YFLVGAGAIGC(+414.19)ELLK.N	76.3	1975.04	0.4	988.528	2	15697	2	PEO-Biotin; 13C(6) 15N(2) Silac label
H2	7	1	Q5HY54|Q5HY54_HUMAN	R.APSVANVGSHC(+414.19)DLSLK.I	76.25	2010.99	0.6	671.337	3	7592	2	PEO-Biotin
L1	63	303	sp|P36578|RL4_HUMAN	R.YAIC(+414.19)SALAASALPALVMSK.G	76.23	2301.2	0.9	1151.61	2	17395	3	PEO-Biotin; 13C(6) 15N(2) Silac label
H2	783	32989	sp|Q49AR2|CE022_HUMAN	K.LC(+414.19)NNQEENDAVSSAK.K	76.19	2034.9	1.8	1018.46	2	4563	1	PEO-Biotin
L2	102	878860	tr|F6UJC5|F6UJC5_HUMAN	K.NC(+414.19)PHIVVGTPGR.I	76.19	1672.84	-13.9	837.417	2	6186	3	PEO-Biotin; 13C(6) 15N(4) Silac label
H2	141	518	G5E9G0|G5E9G0_HUMAN	K.TVFAEHISDEC(+414.19)K.R	76.17	1791.82	-0.6	896.915	2	6720	2	PEO-Biotin
L2	92	879157	P07737|PROF1_HUMAN	M.A(+42.01)GWNAYIDNLMADGTC(+414.19)QDAAIVGYK.D	76.09	3123.42	0	1562.72	2	17804	3	Acetylation (N-term); PEO-Biotin; 13C(6) 15N(2) Silac label
H2	125	18782	sp|P55884|EIF3B_HUMAN	R.FSHQGVQLIDFSPC(+414.19)ER.Y	76.05	2276.07	0.2	759.698	3	11512	1	PEO-Biotin
L2	55	878638	Q92598|HS105_HUMAN	K.ELNNTC(+414.19)EPVVTQPKPK.I	76.05	2226.14	0.5	743.053	3	5479	1	PEO-Biotin; 13C(6) 15N(2) Silac label
L1	527	5804	A0A087WU26|A0A087WU26_HUMAN	K.HMAAASAEC(+414.19)QNYAK.E	76.02	1915.85	2	958.933	2	3955	2	PEO-Biotin; 13C(6) 15N(2) Silac label
L2	96	878734	P63000|RAC1_HUMAN	R.HHC(+414.19)PNTPIILVGTK.L	75.98	1951.03	1	651.35	3	7306	1	PEO-Biotin; 13C(6) 15N(2) Silac label
H2	19	281	A0A087WVQ9|A0A087WVQ9_HUMAN	K.NMITGTSQADC(+414.19)AVLIVAAGVGEFEAGISK.N	75.9	3265.6	1.6	1089.54	3	18517	1	PEO-Biotin
H1	64	296	sp|P37802|TAGL2_HUMAN	K.DGTVLC(+414.19)ELINALYPEGQAPVK.K	75.89	2643.33	1.3	1322.67	2	20764	4	PEO-Biotin
L2	49	878685	P55072|TERA_HUMAN	R.QAAPC(+414.19)VLFFDELDSIAK.A	75.87	2288.13	0.5	1145.07	2	18032	3	PEO-Biotin; 13C(6) 15N(2) Silac label
L1	22	142	E7EUT5|E7EUT5_HUMAN	R.VPTANVSVVDLTC(+414.19)R.L	75.82	1896.97	0.9	949.492	2	11182	6	PEO-Biotin; 13C(6) 15N(4) Silac label
L2	1	878677	P07437|TBB5_HUMAN	K.LTTPTYGDLNHLVSATMSGVTTC(+414.19)LR.F	75.77	3074.51	0.2	1025.84	3	16774	3	PEO-Biotin; 13C(6) 15N(4) Silac label
L2	637	879821	Q6KC79|NIPBL_HUMAN	R.SPQPVC(+414.19)SPAGSEGTPK.G	75.69	1962.93	-0.3	982.471	2	4939	1	PEO-Biotin; 13C(6) 15N(2) Silac label
L2	12	878759	tr|G3V1A4|G3V1A4_HUMAN	K.HELQANC(+414.19)YEEVKDR.C	75.68	2146.98	0.5	716.667	3	5066	4	PEO-Biotin
H2	6	107	sp|P00338|LDHA_HUMAN	K.GLYGIKDDVFLSVPC(+414.19)ILGQN(+.98)GISDLVK.V	75.67	3277.7	0	1093.57	3	17761	4	PEO-Biotin; Deamidation (NQ)
H2	136	425	sp|O43175|SERA_HUMAN	K.NAGNC(+414.19)LSPAVIVGLLK.E	75.67	1982.07	0.4	992.042	2	16303	3	PEO-Biotin
L1	4	13	sp|P08238|HS90B_HUMAN	R.VFIMDSC(+414.19)DELIPEYLNFIR.G	75.64	2740.32	1.1	1371.17	2	19259	7	PEO-Biotin; 13C(6) 15N(4) Silac label
H1	28	67	sp|P00558|PGK1_HUMAN	K.AC(+414.19)ANPAAGSVILLENLR.F	75.62	2135.11	0.7	1068.56	2	17257	3	PEO-Biotin; 13C(6) 15N(4) Silac label
H1	665	287946	I3L407|I3L407_HUMAN	R.ATGHSGGGC(+414.19)ISQGR.S	75.62	1700.77	0.1	851.394	2	4015	2	PEO-Biotin
H2	688	176333	sp|P09382|LEG1_HUMAN	R.FNAHGDANTIVC(+414.19)NSK.D	75.58	2003.92	5.3	1002.97	2	5556	1	PEO-Biotin
L2	2	878626	P13639|EF2_HUMAN	R.YVEPIEDVPC(+414.19)GNIVGLVGVDQFLVK.T	75.55	3123.61	0.5	1042.21	3	17247	3	PEO-Biotin; 13C(6) 15N(2) Silac label
L2	263	879582	tr|H0YLC2|H0YLC2_HUMAN	R.YLLQYQEPIPC(+414.19)EQLVTALC(+414.19)DIK.Q	75.45	3415.7	0.2	1139.58	3	17140	2	PEO-Biotin; 13C(6) 15N(2) Silac label
L2	75	878787	O43175|SERA_HUMAN	R.ALVDHENVISC(+414.19)PHLGASTK.E	75.44	2412.2	-0.1	805.075	3	7364	2	PEO-Biotin; 13C(6) 15N(2) Silac label
H1	75	109	sp|Q16658|FSCN1_HUMAN	R.YLAADKDGNVTC(+414.19)ER.E	75.41	1967.91	-0.3	984.961	2	6384	2	PEO-Biotin
L2	109	878713	tr|H0Y8E6|H0Y8E6_HUMAN	R.C(+414.19)TVIAAANPIGGR.Y	75.4	1665.86	0.1	833.936	2	8383	1	PEO-Biotin; 13C(6) 15N(4) Silac label
H2	440	2283	sp|Q32MZ4|LRRF1_HUMAN	K.IAAESSENVDC(+414.19)PENPK.I	75.34	2115.95	0.5	1058.98	2	5251	2	PEO-Biotin
L2	2	878626	P13639|EF2_HUMAN	R.TFC(+414.19)QLILDPIFK.V	75.33	1858.98	0.3	930.498	2	16769	4	PEO-Biotin; 13C(6) 15N(2) Silac label
H1	263	14926	sp|O14617|AP3D1_HUMAN	K.C(+414.19)SDSTLLSNLLEEMK.A	75.31	2095.98	1.2	1049	2	19546	1	PEO-Biotin
H2	434	1534	sp|O43149|ZZEF1_HUMAN	R.C(+414.19)DQATAESNPVTQK.L	75.31	1904.86	-0.9	953.437	2	4528	1	PEO-Biotin
L2	32	878847	tr|E5RI99|E5RI99_HUMAN	K.TGVHHYSGN(+.98)NIELGTAC(+414.19)GK.Y	75.3	2380.1	-0.1	794.375	3	5784	2	Deamidation (NQ); PEO-Biotin; 13C(6) 15N(2) Silac label
L2	13	878642	tr|B4DNK4|B4DNK4_HUMAN	R.AGKPVIC(+414.19)ATQMLESMIK.K	75.24	2249.16	0.3	1125.59	2	15604	5	13C(6) 15N(2) Silac label; PEO-Biotin
H1	382	364	sp|P40227|TCPZ_HUMAN	K.NAIDDGC(+414.19)VVPGAGAVEVAMAEALIK.H	75.2	2826.4	-0.3	1414.21	2	20098	3	PEO-Biotin
H1	53	303	sp|P36578|RL4_HUMAN	R.YAIC(+414.19)SALAASALPALVMSK.G	75.17	2293.19	0.6	1147.6	2	18721	4	PEO-Biotin
H2	48	1704	E5RI99|E5RI99_HUMAN	K.TGVHHYSGN(+.98)NIELGTAC(+414.19)GK.Y	75.16	2372.09	0.3	791.704	3	5802	2	Deamidation (NQ); PEO-Biotin
H2	680	1310	E7EQ12|E7EQ12_HUMAN	K.AAAPAPVSEAVC(+414.19)R.T	75.12	1654.82	0.8	828.416	2	6427	2	PEO-Biotin
H2	89	753	sp|O95373|IPO7_HUMAN	K.VLTGVAGEDAEC(+414.19)HAAK.L	75.05	1983.94	0.4	992.977	2	5438	2	PEO-Biotin
H2	116	862	sp|P55795|HNRH2_HUMAN	R.YGDGGSSFQSTTGHC(+414.19)VHMR.G	75	2440.04	-0.9	814.352	3	5623	2	PEO-Biotin
L2	129	879995	tr|H0YN73|H0YN73_HUMAN	R.VC(+414.19)EEIAIIPSKK.L	74.95	1758.96	0.5	880.487	2	7985	2	PEO-Biotin; 13C(6) 15N(2) Silac label
L2	429	879679	tr|A0A087X1E7|A0A087X1E7_HUMAN	R.KLGLC(+414.19)EFPDNDQFSNLEALLIQIGPK.E	74.9	3331.72	4.7	1111.58	3	18188	1	13C(6) 15N(2) Silac label; PEO-Biotin
L2	361	879999	tr|E7ETK5|E7ETK5_HUMAN	R.HGFC(+414.19)GIPITDTGR.M	74.9	1796.86	2.4	899.438	2	8923	3	PEO-Biotin; 13C(6) 15N(4) Silac label
H2	48	1704	E5RI99|E5RI99_HUMAN	R.VC(+414.19)TLAIIDPGDSDIIR.S	74.89	2114.08	0.4	1058.05	2	14153	4	PEO-Biotin
L2	692	879959	tr|J3QSX4|J3QSX4_HUMAN	R.TPC(+414.19)NAGTFSQPEK.V	74.88	1800.83	0.8	901.421	2	5580	1	PEO-Biotin; 13C(6) 15N(2) Silac label
H2	50	426	X6RJP6|X6RJP6_HUMAN	K.DGTVLC(+414.19)ELINALYPEGQAPVKK.I	74.86	2771.42	0	924.815	3	17644	5	PEO-Biotin
L2	13	878642	tr|B4DNK4|B4DNK4_HUMAN	K.C(+414.19)DENILWLDYK.N	74.86	1832.86	0.4	917.436	2	13812	3	PEO-Biotin; 13C(6) 15N(2) Silac label
L1	85	425	sp|O43175|SERA_HUMAN	K.NAGNC(+414.19)LSPAVIVGLLK.E	74.85	1990.08	-0.4	996.049	2	17271	4	PEO-Biotin; 13C(6) 15N(2) Silac label
L1	160	1102	D3YTB1|D3YTB1_HUMAN	K.SYC(+414.19)AEIAHNVSSK.N	74.81	1829.85	-0.2	610.958	3	6283	2	PEO-Biotin; 13C(6) 15N(2) Silac label
L1	72	39	sp|P10809|CH60_HUMAN	K.C(+414.19)EFQDAYVLLSEK.K	74.77	1965.93	0.4	983.973	2	14824	4	PEO-Biotin; 13C(6) 15N(2) Silac label
H2	505	1419	sp|Q9Y3I0|RTCB_HUMAN	K.NVTDVVNTC(+414.19)HDAGISK.K	74.76	2085.98	0.5	1044	2	6399	2	PEO-Biotin
H2	694	143546	F5GZ78|F5GZ78_HUMAN	K.TSSVSNPQDSVGSPC(+414.19)SR.V	74.76	2120.95	-1	1061.48	2	5184	1	PEO-Biotin
H2	35	264	E7ERF2|E7ERF2_HUMAN	R.GANDFMC(+414.19)DEMER.S	74.76	1830.7	0.5	916.36	2	9357	1	PEO-Biotin
L2	252	879258	Q09028|RBBP4_HUMAN	K.HPSKPDPSGEC(+414.19)NPDLR.L	74.76	2180.01	0.1	727.678	3	4255	3	13C(6) 15N(2) Silac label; PEO-Biotin; 13C(6) 15N(4) Silac label
L2	375	879513	Q9UQE7|SMC3_HUMAN	K.C(+414.19)DPAPFYLFDEIDQALDAQHR.K	74.75	2887.32	-1.7	963.445	3	18313	2	PEO-Biotin; 13C(6) 15N(4) Silac label
H2	275	3594	sp|Q5JRX3|PREP_HUMAN	R.C(+414.19)SVNATPQQMPQTEK.A	74.74	2074.95	1	1038.48	2	5512	1	PEO-Biotin
L2	147	878957	P49321|NASP_HUMAN	K.SVSGTDVQEEC(+414.19)R.E	74.69	1722.76	0	862.385	2	4606	1	PEO-Biotin
H2	215	5970	K7ES31|K7ES31_HUMAN	K.C(+414.19)MIDQAHQEERPIR.Q	74.61	2139	0.2	535.758	4	5737	2	PEO-Biotin
H2	107	692	sp|P63000|RAC1_HUMAN	R.HHC(+414.19)PNTPIILVGTK.L	74.58	1943.01	0.1	648.678	3	7313	1	PEO-Biotin
L2	135	878689	P43243|MATR3_HUMAN	R.C(+414.19)RDDSFFGETSHNYHK.F	74.56	2374.02	-0.4	792.348	3	5915	2	PEO-Biotin; 13C(6) 15N(4) Silac label; 13C(6) 15N(2) Silac label
L2	164	879132	Q15417|CNN3_HUMAN	K.C(+414.19)ASQAGMTAYGTR.R	74.5	1739.77	-0.4	870.89	2	5500	1	PEO-Biotin; 13C(6) 15N(4) Silac label
L2	65	878699	P30153|2AAA_HUMAN	K.DNTIEHLLPLFLAQLKDEC(+414.19)PEVR.L	74.41	3124.61	0.3	1042.54	3	18186	2	13C(6) 15N(2) Silac label; PEO-Biotin; 13C(6) 15N(4) Silac label
H2	316	4290	sp|P52948|NUP98_HUMAN	R.ISEAC(+414.19)SLAQQSGDHR.L	74.38	2014.92	-0.1	672.647	3	5390	1	PEO-Biotin
H1	154	625	Q5SZU1|Q5SZU1_HUMAN	K.NAGNC(+414.19)LSPAVIVGLLK.E	74.36	1982.07	0.6	992.043	2	18622	4	PEO-Biotin
H2	327	3055	sp|O95817|BAG3_HUMAN	K.QC(+414.19)GQVAAAAAAQPPASHGPER.S	74.34	2430.15	0.5	811.059	3	4936	1	PEO-Biotin
H2	143	1346	sp|Q04760|LGUL_HUMAN	R.GFGHIGIAVPDVYSAC(+414.19)K.R	74.34	2147.05	0.3	716.692	3	11968	4	PEO-Biotin
L1	80	20	sp|P22314|UBA1_HUMAN	K.YFLVGAGAIGC(+414.19)ELLK.N	74.28	1975.04	0.4	988.528	2	16724	4	PEO-Biotin; 13C(6) 15N(2) Silac label
L2	506	879955	Q9Y6M1|IF2B2_HUMAN	K.ENSGAAEKPVTIHATPEGTSEAC(+414.19)R.M	74.26	2886.36	-0.7	963.127	3	4933	2	13C(6) 15N(2) Silac label; PEO-Biotin; 13C(6) 15N(4) Silac label
H1	4	307	G3V1A4|G3V1A4_HUMAN	K.HELQANC(+414.19)YEEVK.D	74.16	1875.85	0.3	938.932	2	6974	2	PEO-Biotin
H2	149	6041	sp|P22102|PUR2_HUMAN	R.FGDPEC(+414.19)QVILPLLK.S	74.16	1985.04	0.5	993.526	2	15585	2	PEO-Biotin
L2	134	878688	P55060|XPO2_HUMAN	R.IVEDEPNKIC(+414.19)EADR.V	74.16	2061.98	-1.4	1032	2	5503	1	13C(6) 15N(2) Silac label; PEO-Biotin; 13C(6) 15N(4) Silac label
H1	123	392	sp|P49411|EFTU_HUMAN	K.GEETPVIVGSALC(+414.19)ALEGR.D	74.14	2214.1	1	1108.06	2	17779	2	PEO-Biotin
H1	154	625	Q5SZU1|Q5SZU1_HUMAN	R.C(+414.19)GEEIAVQFVDMVK.G	74.14	1980.94	-0.5	991.475	2	17710	1	PEO-Biotin
L2	570	879536	Q9UJC3|HOOK1_HUMAN	R.C(+414.19)SQVQQDHLNQTDASATK.S	74.14	2395.1	1.1	799.375	3	3950	1	PEO-Biotin; 13C(6) 15N(2) Silac label
H2	337	1315	sp|Q9UMS4|PRP19_HUMAN	R.QELSHALYQHDAAC(+414.19)R.V	74.13	2154.99	1.2	719.339	3	5504	2	PEO-Biotin
H1	303	37769	M0R026|M0R026_HUMAN	K.VLHDAQQQC(+414.19)R.D	74.12	1610.77	-0.2	806.39	2	3754	2	PEO-Biotin
H2	161	6839	sp|P68431|H31_HUMAN	R.FQSSAVM(+15.99)ALQEAC(+414.19)EAYLVGLFEDTNLC(+414.19)AIHAK.R	74.12	4316.03	0.3	1439.69	3	18481	4	Oxidation (M); PEO-Biotin
L2	232	879184	Q9H7N4|SFR19_HUMAN	K.APAPAPPPSGSTSC(+414.19)GDR.D	74.08	1990.91	0.2	996.463	2	4244	1	PEO-Biotin; 13C(6) 15N(4) Silac label
L2	7	878849	tr|V9GZ37|V9GZ37_HUMAN	K.C(+414.19)QEVISWLDANTLAEKDEFEHK.R	74.07	3034.44	0.1	759.617	4	13601	3	PEO-Biotin; 13C(6) 15N(2) Silac label
H1	716	7255	sp|Q8TDI0|CHD5_HUMAN	R.HLC(+414.19)EPGADGAETFADGVPR.E	74.05	2355.06	0.7	786.029	3	10892	1	PEO-Biotin
H1	4	307	G3V1A4|G3V1A4_HUMAN	K.HELQANC(+414.19)YEEVKDR.C	74.04	2146.98	1.1	1074.5	2	6166	3	PEO-Biotin
L2	21	878670	P40926|MDHM_HUMAN	K.GYLGPEQLPDC(+414.19)LK.G	74.04	1853.91	0.5	927.965	2	11563	2	PEO-Biotin; 13C(6) 15N(2) Silac label
H1	532	349	sp|P27797|CALR_HUMAN	K.HEQNIDC(+414.19)GGGYVK.L	73.99	1832.82	0.3	917.417	2	6304	2	PEO-Biotin
L2	120	878725	Q08J23|NSUN2_HUMAN	R.LSSPC(+414.19)IMVVNHDASSIPR.L	73.96	2349.15	0.7	784.058	3	9886	1	PEO-Biotin; 13C(6) 15N(4) Silac label
H1	8	9	sp|P14618|KPYM_HUMAN	R.AGKPVIC(+414.19)ATQMLESMIK.K	73.88	2233.13	0.5	1117.58	2	17985	5	PEO-Biotin
L1	88	426	X6RJP6|X6RJP6_HUMAN	K.DGTVLC(+414.19)ELINALYPEGQAPVKK.I	73.84	2787.45	-0.4	930.158	3	18754	5	PEO-Biotin; 13C(6) 15N(2) Silac label
H1	14	103	sp|P60174|TPIS_HUMAN	K.VAHALAEGLGVIAC(+414.19)IGEK.L	73.79	2164.14	-0.1	722.387	3	16353	6	PEO-Biotin
H2	32	48	sp|P55072|TERA_HUMAN	R.QAAPC(+414.19)VLFFDELDSIAK.A	73.79	2280.12	0.5	1141.07	2	18114	5	PEO-Biotin
H1	38	321	sp|P60981|DEST_HUMAN	K.HEC(+414.19)QANGPEDLNR.A	73.67	1895.83	-0.7	948.919	2	5102	2	PEO-Biotin
L2	253	879268	P58546|MTPN_HUMAN	R.KPLHYAADC(+414.19)GQLEILEFLLLK.G	73.61	2843.53	-1.1	948.85	3	17791	1	13C(6) 15N(2) Silac label; PEO-Biotin
H2	61	516	sp|P06748|NPM_HUMAN	M(+42.01)EDSMDMDMSPLRPQNYLFGC(+414.19)ELK.A	73.59	3305.42	0.4	1102.82	3	16665	2	Acetylation (N-term); PEO-Biotin
H2	106	438	Q5STU3|Q5STU3_HUMAN	K.NC(+414.19)PHIVVGTPGR.I	73.46	1662.83	-0.7	832.423	2	6285	4	PEO-Biotin
L2	181	879965	tr|Q5JP01|Q5JP01_HUMAN	K.HPAKPDPSGEC(+414.19)NPDLR.L	73.46	2164.02	-0.9	722.345	3	4267	4	13C(6) 15N(2) Silac label; PEO-Biotin; 13C(6) 15N(4) Silac label
H1	71	46	sp|P78371|TCPB_HUMAN	R.SLHDALC(+414.19)VLAQTVK.D	73.42	1911	0.6	956.506	2	16375	4	PEO-Biotin
L2	138	878924	P50995|ANX11_HUMAN	K.GVGTDEAC(+414.19)LIEILASR.S	73.42	2070.04	0.4	1036.03	2	15965	2	PEO-Biotin; 13C(6) 15N(4) Silac label
H2	16	307	G3V1A4|G3V1A4_HUMAN	K.HELQANC(+414.19)YEEVK.D	73.41	1875.85	0.6	626.291	3	5576	2	PEO-Biotin
L1	97	321	sp|P60981|DEST_HUMAN	K.HEC(+414.19)QANGPEDLNR.A	73.38	1905.83	2.1	953.926	2	3951	1	PEO-Biotin; 13C(6) 15N(4) Silac label
H2	111	886	sp|P30050|RL12_HUMAN	K.EILGTAQSVGC(+414.19)NVDGR.H	73.37	2031.97	0.6	1016.99	2	7976	2	PEO-Biotin
L2	63	878631	O00410|IPO5_HUMAN	K.HFADLLPGFLQAVNDSC(+414.19)YQNDDSVLK.S	73.34	3330.58	0.9	1111.2	3	16958	1	PEO-Biotin; 13C(6) 15N(2) Silac label
H2	326	550	sp|O14980|XPO1_HUMAN	K.LDINLLDNVVNC(+414.19)LYHGEGAQQR.M	73.32	2897.42	-0.1	966.813	3	17150	1	PEO-Biotin
H1	71	46	sp|P78371|TCPB_HUMAN	R.TVYGGGC(+414.19)SEMLMAHAVTQLANR.T	73.28	2722.27	0.3	908.431	3	15787	1	PEO-Biotin
L1	195	1219	sp|Q96QK1|VPS35_HUMAN	R.AC(+414.19)AELHQNVNVK.N	73.27	1746.86	0.5	874.44	2	4494	2	PEO-Biotin; 13C(6) 15N(2) Silac label
H2	697	19724	sp|Q6KC79|NIPBL_HUMAN	R.SPQPVC(+414.19)SPAGSEGTPK.G	73.24	1954.91	-0.4	978.463	2	4970	1	PEO-Biotin
L2	310	879786	Q14137|BOP1_HUMAN	K.TTEEQVQASTPC(+414.19)PR.T	73.13	1969.91	0.2	985.963	2	5131	1	PEO-Biotin; 13C(6) 15N(4) Silac label
H2	784	1130	H7C5Q2|H7C5Q2_HUMAN	K.MQMFQLHGDEFC(+414.19)PVLDATFVMVAR.D	73.12	3198.48	-4	1067.16	3	18013	1	PEO-Biotin
H1	57	844	sp|P30084|ECHM_HUMAN	K.ALNALC(+414.19)DGLIDELNQALK.T	73.11	2327.19	0.1	1164.6	2	19527	3	PEO-Biotin
L2	63	878631	O00410|IPO5_HUMAN	K.TKENVNATENC(+414.19)ISAVGK.I	73.06	2207.09	0.6	736.704	3	5894	1	13C(6) 15N(2) Silac label; PEO-Biotin
L2	454	879289	tr|Q5T621|Q5T621_HUMAN	K.NADGTIC(+414.19)YDSTHYK.E	73.05	2008.88	-5.2	1005.44	2	5851	1	PEO-Biotin; 13C(6) 15N(2) Silac label
L2	87	879286	tr|D3YTB1|D3YTB1_HUMAN	K.SYC(+414.19)AEIAHNVSSK.N	73.02	1821.84	0.4	608.287	3	6221	1	PEO-Biotin
H2	172	788	E9PBS1|E9PBS1_HUMAN	K.ITSC(+414.19)IFQLLQEAGIK.T	72.98	2077.1	1.3	1039.56	2	17787	3	PEO-Biotin
L2	31	878641	P49368|TCPG_HUMAN	K.IPGGIIEDSC(+414.19)VLR.G	72.98	1794.92	0	898.47	2	11688	3	PEO-Biotin; 13C(6) 15N(4) Silac label
H1	107	6041	sp|P22102|PUR2_HUMAN	R.FGDPEC(+414.19)QVILPLLK.S	72.96	1985.04	0.7	993.526	2	17920	3	PEO-Biotin
L2	119	878715	P22102|PUR2_HUMAN	R.FGDPEC(+414.19)QVILPLLK.S	72.96	1993.05	-0.5	997.532	2	15467	2	PEO-Biotin; 13C(6) 15N(2) Silac label
L2	150	879230	tr|E7ESE0|E7ESE0_HUMAN	R.TIC(+414.19)SHVQNMIK.G	72.96	1694.84	0.8	848.428	2	7443	2	PEO-Biotin; 13C(6) 15N(2) Silac label
H2	285	32871	sp|P08754|GNAI3_HUMAN	K.IIHEDGYSEDEC(+414.19)K.Q	72.87	1950.83	0	976.424	2	4911	2	PEO-Biotin
H2	213	482	sp|Q09028|RBBP4_HUMAN	K.HPSKPDPSGEC(+414.19)NPDLR.L	72.83	2161.99	0	721.67	3	4226	3	PEO-Biotin
H2	370	339	sp|P26038|MOES_HUMAN	K.EGILNDDIYC(+414.19)PPETAVLLASYAVQSK.Y	72.82	3222.58	1.9	1075.2	3	17376	2	PEO-Biotin
H1	10	14	sp|P07900|HS90A_HUMAN	R.VFIM(+15.99)DNC(+414.19)EELIPEYLNFIR.G	72.81	2787.33	0.1	1394.67	2	19786	7	Oxidation (M); PEO-Biotin
L1	288	904	sp|P24752|THIL_HUMAN	K.IHMGSC(+414.19)AENTAK.K	72.81	1682.77	0.6	842.391	2	4142	2	PEO-Biotin; 13C(6) 15N(2) Silac label
L2	4	878621	P78527|PRKDC_HUMAN	K.DFSAFINLVEFC(+414.19)R.E	72.78	1983.95	0.6	992.981	2	17841	1	PEO-Biotin; 13C(6) 15N(4) Silac label
L2	704	880103	tr|M0R248|M0R248_HUMAN	R.YC(+414.19)AQDAFFQVK.E	72.75	1740.81	-0.1	871.412	2	11241	1	PEO-Biotin; 13C(6) 15N(2) Silac label
L2	226	879091	tr|H0Y5F5|H0Y5F5_HUMAN	K.ALYDTFSAFGNILSC(+414.19)K.V	72.72	2171.05	0.5	1086.53	2	16457	1	PEO-Biotin; 13C(6) 15N(2) Silac label
L2	360	879971	Q8NC51|PAIRB_HUMAN	M.PGHLQEGFGC(+414.19)VVTNR.F	72.71	2036.98	0	1019.5	2	7772	2	PEO-Biotin; 13C(6) 15N(4) Silac label
H2	205	648	sp|P09936|UCHL1_HUMAN	K.NEAIQAAHDAVAQEGQC(+414.19)R.V	72.66	2324.06	-0.1	1163.04	2	6694	2	PEO-Biotin
H2	124	37606	sp|Q9Y678|COPG1_HUMAN	K.ELAPAVSVLQLFC(+414.19)SSPK.A	72.63	2202.14	-0.3	1102.08	2	17259	2	PEO-Biotin
H1	186	1346	sp|Q04760|LGUL_HUMAN	R.GFGHIGIAVPDVYSAC(+414.19)K.R	72.54	2147.05	0.6	716.692	3	14402	4	PEO-Biotin
L2	119	878715	P22102|PUR2_HUMAN	K.AFTKPEEAC(+414.19)SFILSADFPALVVK.A	72.53	2912.5	-0.7	971.841	3	16191	1	13C(6) 15N(2) Silac label; PEO-Biotin
H1	19	107	sp|P00338|LDHA_HUMAN	K.DDVFLSVPC(+414.19)ILGQN(+.98)GISDLVK.V	72.51	2646.33	0.6	1324.17	2	20037	3	PEO-Biotin; Deamidation (NQ)
L2	345	879466	tr|H0YNJ9|H0YNJ9_HUMAN	M.PC(+414.19)SEETPAISPSK.R	72.5	1766.83	0.3	884.423	2	5459	1	PEO-Biotin; 13C(6) 15N(2) Silac label
H2	76	1694	sp|P35268|RL22_HUMAN	K.FTLDC(+414.19)THPVEDGIM(+15.99)DAANFEQFLQER.I	72.49	3455.55	1.2	1152.86	3	16962	4	PEO-Biotin; Oxidation (M)
L2	127	879883	P35268|RL22_HUMAN	K.FTLDC(+414.19)THPVEDGIM(+15.99)DAANFEQFLQER.I	72.48	3465.56	3.1	1156.2	3	16935	2	PEO-Biotin; Oxidation (M); 13C(6) 15N(4) Silac label
H2	231	5469	sp|Q99439|CNN2_HUMAN	K.C(+414.19)ASQVGMTAPGTR.R	72.37	1691.78	0.1	846.897	2	5632	1	PEO-Biotin
H2	69	5718	Q5JXI8|Q5JXI8_HUMAN	K.C(+414.19)LHPLANETFVAK.D	72.36	1855.93	0.5	619.652	3	8273	2	PEO-Biotin
L1	287	349	sp|P27797|CALR_HUMAN	K.HEQNIDC(+414.19)GGGYVK.L	72.35	1840.83	-0.3	921.423	2	4643	2	PEO-Biotin; 13C(6) 15N(2) Silac label
H2	660	32995	sp|Q9UJC3|HOOK1_HUMAN	R.C(+414.19)SQVQQDHLNQTDASATK.S	72.31	2387.08	-0.9	796.701	3	3936	1	PEO-Biotin
L2	129	879995	tr|H0YN73|H0YN73_HUMAN	R.VC(+414.19)EEIAIIPSK.K	72.3	1622.85	0.7	812.433	2	10005	2	PEO-Biotin; 13C(6) 15N(2) Silac label
H1	6	1	Q5HY54|Q5HY54_HUMAN	R.APSVANVGSHC(+414.19)DLSLK.I	72.29	2010.99	1.3	671.337	3	9866	1	PEO-Biotin
L2	117	878997	tr|E9PG73|E9PG73_HUMAN	R.EC(+414.19)NPPNSQPASYQR.R	72.26	2013.89	-0.7	1007.95	2	4323	2	PEO-Biotin; 13C(6) 15N(4) Silac label
L2	126	879448	P62829|RL23_HUMAN	R.ISLGLPVGAVINC(+414.19)ADNTGAK.N	72.25	2334.22	0	1168.12	2	14165	4	PEO-Biotin; 13C(6) 15N(2) Silac label
L2	377	879045	Q9Y678|COPG1_HUMAN	K.ELAPAVSVLQLFC(+414.19)SSPK.A	72.25	2210.16	1.1	1106.09	2	17174	1	PEO-Biotin; 13C(6) 15N(2) Silac label
H2	341	32958	sp|P04183|KITH_HUMAN	K.ENC(+414.19)PVPGKPGEAVAAR.K	72.2	2007.99	0.7	670.337	3	5246	2	PEO-Biotin
L2	353	879579	P48637|GSHB_HUMAN	K.C(+414.19)PDIATQLAGTK.K	72.2	1638.82	1	820.418	2	8778	2	PEO-Biotin; 13C(6) 15N(2) Silac label
L2	136	879293	P62701|RS4X_HUMAN	K.FDTGNLC(+414.19)MVTGGANLGR.I	72.18	2149	-0.2	1075.51	2	11644	2	PEO-Biotin; 13C(6) 15N(4) Silac label
H1	890	2754	D6REK3|D6REK3_HUMAN	K.SC(+414.19)EVLFNPFDDIIPR.E	72.06	2178.05	-2.2	1090.03	2	19309	1	PEO-Biotin
H2	305	999	sp|Q96AE4|FUBP1_HUMAN	R.SC(+414.19)MLTGTPESVQSAK.R	72.03	1951.91	0.4	976.96	2	7759	1	PEO-Biotin
H2	89	753	sp|O95373|IPO7_HUMAN	R.GIDQC(+414.19)IPLFVEAALER.L	72.02	2187.11	0.8	1094.56	2	17582	4	PEO-Biotin
H2	291	10119	E7ETK5|E7ETK5_HUMAN	R.HGFC(+414.19)GIPITDTGR.M	72.02	1786.85	0.4	894.432	2	8929	4	PEO-Biotin
H2	647	177902	sp|Q9UBW7|ZMYM2_HUMAN	K.GPENLHYDQGC(+414.19)QTSR.T	71.96	2117.93	-1	706.982	3	4959	1	PEO-Biotin
L1	40	384	F8VZ49|F8VZ49_HUMAN	K.YHTVN(+.98)GHNC(+414.19)EVR.K	71.96	1852.82	0.1	927.419	2	3627	5	Deamidation (NQ); PEO-Biotin; 13C(6) 15N(4) Silac label
L2	234	879558	P11387|TOP1_HUMAN	K.C(+414.19)DFTQMSQYFK.A	71.96	1818.79	-0.2	910.401	2	13140	1	PEO-Biotin; 13C(6) 15N(2) Silac label
H1	212	1042	sp|Q9BQG0|MBB1A_HUMAN	K.GNTAEGC(+414.19)VHETQEK.Q	71.93	1915.84	-0.3	958.927	2	3989	1	PEO-Biotin
H2	245	335	sp|P54886|P5CS_HUMAN	K.C(+414.19)EYPAAC(+414.19)NALETLLIHR.D	71.93	2744.32	-2.2	915.777	3	15513	2	PEO-Biotin
L2	101	878850	P12004|PCNA_HUMAN	K.LMDLDVEQLGIPEQEYSC(+414.19)VVK.M	71.93	2829.37	0	944.132	3	15021	1	PEO-Biotin; 13C(6) 15N(2) Silac label
H2	280	370	H0YEN5|H0YEN5_HUMAN	R.GC(+414.19)TATLGNFAK.A	71.92	1495.72	0.1	748.865	2	7993	2	PEO-Biotin
H2	7	1	Q5HY54|Q5HY54_HUMAN	K.THEAEIVEGENHTYC(+414.19)IR.F	71.91	2414.1	0.6	805.708	3	6474	1	PEO-Biotin
L2	297	879020	tr|G8JLD5|G8JLD5_HUMAN	K.FATEYC(+414.19)NTIEGTAK.Y	71.9	1968.91	-0.6	985.459	2	7830	1	PEO-Biotin; 13C(6) 15N(2) Silac label
H1	717	1432	E9PHA6|E9PHA6_HUMAN	R.KLGLC(+414.19)EFPDNDQFSNLEALLIQIGPK.E	71.87	3315.69	0.7	1106.24	3	20572	1	PEO-Biotin
H1	17	72	sp|Q9BQE3|TBA1C_HUMAN	R.AVC(+414.19)MLSNTTAVAEAWAR.L	71.86	2207.05	-0.4	1104.53	2	16638	2	PEO-Biotin
L2	424	879472	Q16555|DPYL2_HUMAN	R.FQLTDC(+414.19)QIYEVLSVIR.D	71.86	2350.19	0.1	1176.1	2	17792	1	PEO-Biotin; 13C(6) 15N(4) Silac label
H1	59	162	sp|P49368|TCPG_HUMAN	K.IPGGIIEDSC(+414.19)VLR.G	71.81	1784.92	-0.2	893.465	2	14188	3	PEO-Biotin
H2	418	37943	A6NHK2|A6NHK2_HUMAN	R.IEGC(+414.19)IIGFDEYMNLVLDDAEEIHSK.T	71.81	3266.52	1.2	1089.85	3	18376	3	PEO-Biotin
L1	37	1704	E5RI99|E5RI99_HUMAN	R.VC(+414.19)TLAIIDPGDSDIIR.S	71.8	2124.08	0.2	1063.05	2	14955	4	PEO-Biotin; 13C(6) 15N(4) Silac label
H2	103	10168	sp|P62633|CNBP_HUMAN	R.C(+414.19)GETGHVAINC(+414.19)SK.T	71.79	2145.97	0.1	716.33	3	6301	1	PEO-Biotin
H1	468	1292	Q5JP01|Q5JP01_HUMAN	K.HPAKPDPSGEC(+414.19)NPDLR.L	71.75	2145.99	0.2	716.339	3	4915	3	PEO-Biotin
H2	594	215290	sp|Q9BU23|LMF2_HUMAN	K.DSGAASEQATAAPNPC(+414.19)SSSSR.T	71.73	2407.04	-1.1	1204.53	2	4818	2	PEO-Biotin
L2	86	879003	Q15185|TEBP_HUMAN	K.LTFSC(+414.19)LGGSDNFK.H	71.72	1809.85	-0.2	905.933	2	11533	2	PEO-Biotin; 13C(6) 15N(2) Silac label
H2	470	3197	sp|P31930|QCR1_HUMAN	R.NALVSHLDGTTPVC(+414.19)EDIGR.S	71.71	2410.16	0.3	804.395	3	9460	1	PEO-Biotin
H2	8	103	sp|P60174|TPIS_HUMAN	K.VAHALAEGLGVIAC(+414.19)IGEK.L	71.69	2164.14	-0.3	722.386	3	13983	5	PEO-Biotin
L1	36	61	sp|P12277|KCRB_HUMAN	R.FC(+414.19)TGLTQIETLFK.S	71.65	1921.98	-0.1	961.996	2	17264	5	PEO-Biotin; 13C(6) 15N(2) Silac label
L2	693	879972	Q9BWD1|THIC_HUMAN	R.ATVAPEDVSEVIFGHVLAAGC(+414.19)GQNPVR.Q	71.64	3159.57	2	1054.2	3	16016	1	PEO-Biotin; 13C(6) 15N(4) Silac label
L1	299	1237	sp|Q9UQE7|SMC3_HUMAN	K.C(+414.19)DPAPFYLFDEIDQALDAQHR.K	71.6	2887.32	2.1	963.449	3	19493	1	PEO-Biotin; 13C(6) 15N(4) Silac label
L1	528	19042	D6R9A6|D6R9A6_HUMAN	K.MSSYAFFVQTC(+414.19)R.E	71.6	1862.84	-0.2	932.427	2	13042	1	PEO-Biotin; 13C(6) 15N(4) Silac label
H1	9	23	sp|P63261|ACTG_HUMAN	M.E(+42.01)EEIAALVIDNGSGMC(+414.19)K.A	71.57	2234.03	-0.1	1118.02	2	18824	5	Acetylation (N-term); PEO-Biotin
L2	694	879994	Q49AR2|CE022_HUMAN	K.LC(+414.19)NNQEENDAVSSAK.K	71.56	2042.91	-0.1	1022.46	2	4566	1	PEO-Biotin; 13C(6) 15N(2) Silac label
H2	76	1694	sp|P35268|RL22_HUMAN	K.FTLDC(+414.19)THPVEDGIMDAANFEQFLQER.I	71.55	3449.56	-0.2	1150.86	3	17524	2	PEO-Biotin; 13C(6) 15N(4) Silac label
L2	299	879095	O14744|ANM5_HUMAN	K.ADIIVSELLGSFADNELSPEC(+414.19)LDGAQHFLK.D	71.51	3652.79	2.3	1218.61	3	18221	1	PEO-Biotin; 13C(6) 15N(2) Silac label
L2	57	878659	P35579|MYH9_HUMAN	K.KQELEEIC(+414.19)HDLEAR.V	71.48	2144.04	-0.2	715.686	3	8761	1	13C(6) 15N(2) Silac label; PEO-Biotin; 13C(6) 15N(4) Silac label
L2	98	878769	Q01518|CAP1_HUMAN	R.ALLVTASQC(+414.19)QQPAENK.L	71.47	2122.06	0.3	1062.04	2	7145	2	PEO-Biotin; 13C(6) 15N(2) Silac label
H2	117	199	sp|P07737|PROF1_HUMAN	M.A(+42.01)GWNAYIDNLMADGTC(+414.19)QDAAIVGYK.D	71.46	3115.41	-1.8	1039.48	3	17879	2	Acetylation (N-term); PEO-Biotin
H1	891	5894	H3BS70|H3BS70_HUMAN	R.YC(+414.19)IGLNETQLGIIAPFWLK.D	71.45	2592.35	2	1297.18	2	20571	1	PEO-Biotin
L1	2	10	sp|P13639|EF2_HUMAN	R.YVEPIEDVPC(+414.19)GNIVGLVGVDQFLVK.T	71.45	3123.61	0.6	1562.81	2	18422	4	PEO-Biotin; 13C(6) 15N(2) Silac label
L2	443	880027	P40429|RL13A_HUMAN	R.C(+414.19)EGINISGNFYR.N	71.45	1795.83	0.5	898.921	2	10738	2	PEO-Biotin; 13C(6) 15N(4) Silac label
L1	67	690	sp|Q08J23|NSUN2_HUMAN	R.MVYSTC(+414.19)SLNPIEDEAVIASLLEK.S	71.43	2946.45	1.6	1474.24	2	19412	1	PEO-Biotin; 13C(6) 15N(2) Silac label
L2	608	879689	Q15181|IPYR_HUMAN	K.GISC(+414.19)MNTTLSESPFK.C	71.43	2035.95	0.5	1018.98	2	11393	1	PEO-Biotin; 13C(6) 15N(2) Silac label
L2	508	880016	P27797|CALR_HUMAN	K.HEQNIDC(+414.19)GGGYVK.L	71.42	1840.83	0	921.424	2	5136	2	PEO-Biotin; 13C(6) 15N(2) Silac label
H2	211	1186	H0Y5F5|H0Y5F5_HUMAN	K.ALYDTFSAFGNILSC(+414.19)K.V	71.41	2163.04	0.3	1082.53	2	16542	2	PEO-Biotin
L1	230	169	sp|P49321|NASP_HUMAN	R.KPTDGASSSNC(+414.19)VTDISHLVR.K	71.41	2518.23	0.2	630.564	4	9209	2	13C(6) 15N(2) Silac label; PEO-Biotin; 13C(6) 15N(4) Silac label
L2	118	878687	O95373|IPO7_HUMAN	K.VLTGVAGEDAEC(+414.19)HAAK.L	71.37	1991.95	-1.1	664.991	3	5371	1	PEO-Biotin; 13C(6) 15N(2) Silac label
H1	105	370	H0YEN5|H0YEN5_HUMAN	K.LLMMAGIDDC(+414.19)YTSAR.G	71.34	2072.94	0.3	1037.48	2	15408	1	PEO-Biotin
H2	156	367	sp|P53621|COPA_HUMAN	K.VQVPNC(+414.19)DEIFYAGTGNLLLR.D	71.28	2635.31	1.9	1318.67	2	15602	2	PEO-Biotin
H2	449	1379	sp|P48735|IDHP_HUMAN	K.VC(+414.19)VETVESGAMTK.D	71.27	1766.83	0.7	884.421	2	7338	1	PEO-Biotin
H2	785	1224	sp|O60763|USO1_HUMAN	R.VLVSPTNPPGATSSC(+414.19)QK.A	71.27	2099.04	1	1050.53	2	6203	1	PEO-Biotin
H2	221	231	sp|Q02790|FKBP4_HUMAN	K.VGEVC(+414.19)HITC(+414.19)KPEYAYGSAGSPPK.I	71.25	3220.51	0.1	806.134	4	7700	1	PEO-Biotin
L2	41	878653	P25205|MCM3_HUMAN	R.C(+414.19)SVLAAANPVYGR.Y	71.24	1743.87	0.8	872.942	2	9452	2	PEO-Biotin; 13C(6) 15N(4) Silac label
H2	240	5648	sp|Q9BWF3|RBM4_HUMAN	R.TAPGMGDQSGC(+414.19)YR.C	71.23	1755.74	0.8	878.877	2	5434	1	PEO-Biotin
H2	240	5983	E9PB51|E9PB51_HUMAN	R.TAPGMGDQSGC(+414.19)YR.H	71.23	1755.74	0.8	878.877	2	5434	1	PEO-Biotin
L2	15	879261	tr|E7ESK7|E7ESK7_HUMAN	R.DIC(+414.19)NDVLSLLEK.F	71.23	1774.88	-0.4	888.449	2	17166	4	PEO-Biotin
L1	339	1868	E5RIZ6|E5RIZ6_HUMAN	K.VMSQNFTNC(+414.19)HTK.I	71.16	1830.83	0.4	916.423	2	4734	2	PEO-Biotin; 13C(6) 15N(2) Silac label
L2	569	879533	P50851|LRBA_HUMAN	K.LINDC(+414.19)HGSVSEASSEQK.I	71.13	2225.02	-0.1	742.68	3	4690	1	PEO-Biotin; 13C(6) 15N(2) Silac label
H2	7	1	Q5HY54|Q5HY54_HUMAN	K.C(+414.19)APGVVGPAEADIDFDIIR.N	71.12	2371.16	-0.8	1186.58	2	14774	3	PEO-Biotin
H1	438	5880	sp|Q9BS26|ERP44_HUMAN	R.VDC(+414.19)DQHSDIAQR.Y	71.1	1799.79	-0.7	900.903	2	4613	2	PEO-Biotin
L2	174	878992	P40925|MDHC_HUMAN	K.VIVVGNPANTNC(+414.19)LTASK.S	71.09	2122.1	0.8	708.375	3	8780	2	PEO-Biotin; 13C(6) 15N(2) Silac label
L2	174	878988	tr|B9A041|B9A041_HUMAN	M.VIVVGNPANTNC(+414.19)LTASK.S	71.09	2122.1	0.8	708.375	3	8780	2	PEO-Biotin; 13C(6) 15N(2) Silac label
L2	507	879993	tr|F5H2I0|F5H2I0_HUMAN	R.QELSHALYQHDAAC(+414.19)R.V	71.08	2165	0.4	722.675	3	5478	2	PEO-Biotin; 13C(6) 15N(4) Silac label
H2	34	16	sp|P49327|FAS_HUMAN	K.ADEASELAC(+414.19)PTPK.E	71.07	1744.8	0.3	873.408	2	6411	1	PEO-Biotin
L2	10	878663	P68366|TBA4A_HUMAN	R.SIQFVDWC(+414.19)PTGFK.V	71.06	1948.93	0.5	975.473	2	14389	5	PEO-Biotin; 13C(6) 15N(2) Silac label
L1	11	23	sp|P63261|ACTG_HUMAN	M.E(+42.01)EEIAALVIDNGSGMC(+414.19)K.A	71.04	2242.04	-0.1	1122.03	2	17464	6	Acetylation (N-term); PEO-Biotin; 13C(6) 15N(2) Silac label
L2	225	879083	Q8NHW5|RLA0L_HUMAN	K.C(+414.19)FIVGADNVGSK.Q	71.02	1622.78	1.1	812.398	2	9319	1	PEO-Biotin
H2	33	384	F8VZ49|F8VZ49_HUMAN	K.YHTVNGHNC(+414.19)EVR.K	71.01	1841.83	0.1	614.951	3	3503	6	PEO-Biotin
H1	15	94	V9GZ37|V9GZ37_HUMAN	K.ELEQVC(+414.19)NPIISGLYQGAGGPGPGGFGAQGPK.G	70.93	3419.67	2	1140.9	3	17028	1	PEO-Biotin; 13C(6) 15N(2) Silac label
H1	385	2858	sp|P30040|ERP29_HUMAN	K.GQGVYLGMPGC(+414.19)LPVYDALAGEFIR.A	70.93	2939.44	-0.1	1470.73	2	20361	3	PEO-Biotin
L1	25	54	sp|P07355|ANXA2_HUMAN	K.GLGTDEDSLIEIIC(+414.19)SR.T	70.91	2144.04	0.5	1073.03	2	16762	5	PEO-Biotin; 13C(6) 15N(4) Silac label
L2	199	879094	P04083|ANXA1_HUMAN	K.MYGISLC(+414.19)QAILDETK.G	70.88	2106.03	1.6	1054.02	2	15104	2	PEO-Biotin; 13C(6) 15N(2) Silac label
H1	2	10	sp|P13639|EF2_HUMAN	R.YVEPIEDVPC(+414.19)GNIVGLVGVDQFLVK.T	70.85	3115.6	-0.8	1558.8	2	19593	6	PEO-Biotin
H2	28	142	E7EUT5|E7EUT5_HUMAN	R.VPTANVSVVDLTC(+414.19)R.L	70.85	1896.97	-0.8	949.49	2	10604	2	PEO-Biotin; 13C(6) 15N(4) Silac label
H2	165	1141	F8VQY6|F8VQY6_HUMAN	R.AGAIAPC(+414.19)EVTVPAQNTGLGPEK.T	70.83	2536.27	0.8	1269.14	2	9524	4	PEO-Biotin
H2	432	1386	sp|Q9C0C2|TB182_HUMAN	R.EHGVGGVSQC(+414.19)PEPGLR.H	70.81	2034.96	0.7	679.328	3	5886	1	PEO-Biotin
L2	623	879776	P15121|ALDR_HUMAN	K.YKPAVNQIEC(+414.19)HPYLTQEK.L	70.81	2590.29	0.1	648.58	4	6730	1	13C(6) 15N(2) Silac label; PEO-Biotin
L2	108	878707	P62633|CNBP_HUMAN	R.C(+414.19)GETGHVAINC(+414.19)SK.T	70.81	2153.98	-0.1	719.001	3	6272	2	PEO-Biotin; 13C(6) 15N(2) Silac label
H1	242	42898	sp|P15121|ALDR_HUMAN	K.YKPAVNQIEC(+414.19)HPYLTQEK.L	70.8	2574.26	3.1	644.574	4	8817	2	PEO-Biotin
H2	598	1296	sp|P10768|ESTD_HUMAN	K.VFEHDSVELNC(+414.19)K.M	70.77	1832.84	-0.3	917.429	2	6645	2	PEO-Biotin
L1	80	20	sp|P22314|UBA1_HUMAN	K.DNPGVVTC(+414.19)LDEAR.H	70.77	1811.84	0.7	906.929	2	9687	1	PEO-Biotin; 13C(6) 15N(4) Silac label
H2	385	1171	E9PEX6|E9PEX6_HUMAN	R.VC(+414.19)HAHPTLSEAFR.E	70.74	1880.9	0.5	627.975	3	6321	2	PEO-Biotin
L1	1	11	sp|P07437|TBB5_HUMAN	R.EIVHIQAGQC(+414.19)GNQIGAK.F	70.74	2187.1	0	730.041	3	6777	3	PEO-Biotin; 13C(6) 15N(2) Silac label
L2	312	880003	tr|A0A087WXM6|A0A087WXM6_HUMAN	R.INPYMSSPC(+414.19)HIEMILTEK.E	70.73	2527.21	-0.4	843.409	3	13414	2	PEO-Biotin; 13C(6) 15N(2) Silac label
H1	115	60	sp|Q08211|DHX9_HUMAN	R.AAEC(+414.19)NIVVTQPR.R	70.71	1713.85	0.4	857.935	2	9067	2	PEO-Biotin
L2	34	878753	tr|E9PNE6|E9PNE6_HUMAN	K.C(+414.19)NEIINWLDK.N	70.71	1668.81	0.5	835.412	2	13717	3	PEO-Biotin; 13C(6) 15N(2) Silac label
H2	141	518	G5E9G0|G5E9G0_HUMAN	K.TVFAEHISDEC(+414.19)KR.R	70.67	1947.92	0.2	650.313	3	5937	2	PEO-Biotin
L2	695	880011	Q9NV96|CC50A_HUMAN	K.DEVDGGPPC(+414.19)APGGTAK.T	70.67	1891.85	0.8	946.935	2	5280	1	PEO-Biotin; 13C(6) 15N(2) Silac label
L1	6	9	sp|P14618|KPYM_HUMAN	R.GIFPVLC(+414.19)KDPVQEAWAEDVDLR.V	70.66	2931.46	-0.3	978.161	3	16684	1	PEO-Biotin; 13C(6) 15N(2) Silac label; 13C(6) 15N(4) Silac label
L2	3	878681	P08238|HS90B_HUMAN	R.GFEVVYMTEPIDEYC(+414.19)VQQLK.E	70.65	2812.33	-0.5	1407.17	2	14953	4	PEO-Biotin; 13C(6) 15N(2) Silac label
H2	18	72	sp|Q9BQE3|TBA1C_HUMAN	R.AVC(+414.19)MLSNTTAVAEAWAR.L	70.64	2207.05	-1.4	1104.53	2	14280	1	PEO-Biotin
L2	201	878703	Q9UGI8|TES_HUMAN	K.LPC(+414.19)EMDAQGPK.Q	70.6	1609.74	-0.5	805.877	2	6555	1	PEO-Biotin; 13C(6) 15N(2) Silac label
L2	571	879537	tr|E9PDP5|E9PDP5_HUMAN	R.LTSSVSC(+414.19)ALDEAAAALTR.M	70.55	2202.09	-1.5	1102.05	2	15918	1	PEO-Biotin; 13C(6) 15N(4) Silac label
H1	247	169	sp|P49321|NASP_HUMAN	R.KPTDGASSSNC(+414.19)VTDISHLVR.K	70.54	2500.21	0.2	626.059	4	11254	2	PEO-Biotin
L2	123	878990	tr|J3KTM9|J3KTM9_HUMAN	R.ESC(+414.19)LEAYTGIVQGLK.G	70.54	2032.01	0.7	1017.01	2	13915	3	PEO-Biotin; 13C(6) 15N(2) Silac label
H1	286	1219	sp|Q96QK1|VPS35_HUMAN	R.AC(+414.19)AELHQNVNVK.N	70.53	1738.85	1.2	870.433	2	6031	1	PEO-Biotin
L1	385	2856	F8VY02|F8VY02_HUMAN	K.GQGVYLGMPGC(+414.19)LPVYDALAGEFIR.A	70.53	2949.45	0.9	1475.73	2	19129	3	PEO-Biotin; 13C(6) 15N(4) Silac label
L1	54	214	sp|Q9UQ80|PA2G4_HUMAN	K.VAHSFNC(+414.19)TPIEGMLSHQLK.Q	70.53	2533.24	0.3	845.42	3	11561	2	PEO-Biotin; 13C(6) 15N(2) Silac label
L2	23	878636	P50991|TCPD_HUMAN	R.TLSGMESYC(+414.19)VR.A	70.52	1668.75	0	835.385	2	8325	1	PEO-Biotin; 13C(6) 15N(4) Silac label
H2	17	7	sp|Q00610|CLH1_HUMAN	R.IHEGC(+414.19)EEPATHNALAK.I	70.49	2133	0.7	534.257	4	4308	2	PEO-Biotin
H2	72	690	sp|Q08J23|NSUN2_HUMAN	R.MVYSTC(+414.19)SLNPIEDEAVIASLLEK.S	70.47	2938.44	-0.9	980.486	3	18282	2	PEO-Biotin
H2	136	425	sp|O43175|SERA_HUMAN	R.C(+414.19)GEEIAVQFVDMVK.G	70.46	1980.94	-0.2	991.475	2	15369	1	PEO-Biotin
L2	132	878640	Q14315|FLNC_HUMAN	R.APSGNEEPC(+414.19)LLK.R	70.44	1678.81	1	840.416	2	8013	1	PEO-Biotin; 13C(6) 15N(2) Silac label
L2	149	879213	tr|H0YBG7|H0YBG7_HUMAN	R.DLNYC(+414.19)FSGMSDHR.Y	70.44	1967.82	0.7	984.918	2	9444	2	PEO-Biotin; 13C(6) 15N(4) Silac label
L2	21	878670	P40926|MDHM_HUMAN	K.GC(+414.19)DVVVIPAGVPR.K	70.43	1704.89	0.6	853.454	2	10875	2	PEO-Biotin; 13C(6) 15N(4) Silac label
L2	148	879212	P30050|RL12_HUMAN	K.EILGTAQSVGC(+414.19)NVDGR.H	70.41	2041.98	-0.1	1022	2	7953	2	PEO-Biotin; 13C(6) 15N(4) Silac label
L1	313	2304	sp|P58546|MTPN_HUMAN	R.KPLHYAADC(+414.19)GQLEILEFLLLK.G	70.4	2843.53	2.8	948.853	3	18909	1	13C(6) 15N(2) Silac label; PEO-Biotin
H1	798	816	H0Y7F0|H0Y7F0_HUMAN	K.AAAPAPVSEAVC(+414.19)R.T	70.39	1654.82	-1.6	828.414	2	8439	1	PEO-Biotin
H1	18	22	sp|P60709|ACTB_HUMAN	M.D(+42.01)DDIAALVVDNGSGMC(+414.19)K.A	70.39	2177.96	0.4	1089.99	2	17238	2	Acetylation (N-term); PEO-Biotin
L1	720	122582	G5E9C7|G5E9C7_HUMAN	K.LC(+414.19)DFGVSGQLIDSMANSFVGTR.S	70.34	2740.29	-0.7	914.437	3	18454	1	PEO-Biotin; 13C(6) 15N(4) Silac label
L2	88	878645	tr|E9PDE8|E9PDE8_HUMAN	R.NFDEALVDYFC(+414.19)DEFK.T	70.28	2275.99	-1.2	1139	2	17301	1	PEO-Biotin; 13C(6) 15N(2) Silac label
L2	14	878625	tr|A0A087WVQ6|A0A087WVQ6_HUMAN	R.C(+414.19)NEPAVWSQLAK.A	70.27	1766.86	0.3	884.436	2	10782	1	PEO-Biotin; 13C(6) 15N(2) Silac label
H2	282	1737	sp|P61081|UBC12_HUMAN	K.TC(+414.19)DISFSDPDDLLNFK.L	70.26	2243.01	-1.5	1122.51	2	15145	2	PEO-Biotin
H1	276	335	sp|P54886|P5CS_HUMAN	K.C(+414.19)EYPAAC(+414.19)NALETLLIHR.D	70.25	2744.32	-1.1	915.778	3	17889	2	PEO-Biotin
L1	102	1346	sp|Q04760|LGUL_HUMAN	R.GFGHIGIAVPDVYSAC(+414.19)K.R	70.24	2155.07	0.3	719.364	3	12659	4	PEO-Biotin; 13C(6) 15N(2) Silac label
L2	228	879111	P00492|HPRT_HUMAN	K.SYC(+414.19)NDQSTGDIK.V	70.24	1751.76	0	876.886	2	4930	1	PEO-Biotin; 13C(6) 15N(2) Silac label
L2	192	879228	P30041|PRDX6_HUMAN	R.DFTPVC(+414.19)TTELGR.A	70.24	1751.82	0.7	876.919	2	9884	1	PEO-Biotin
L1	46	119	sp|P31948|STIP1_HUMAN	K.ALSVGNIDDALQC(+414.19)YSEAIK.L	70.19	2431.19	0	1216.6	2	16384	4	PEO-Biotin; 13C(6) 15N(2) Silac label
H2	3	10	sp|P13639|EF2_HUMAN	K.DLEEDHAC(+414.19)IPIKK.S	70.16	1923.94	-0.2	962.979	2	6148	2	PEO-Biotin
H2	420	364	sp|P40227|TCPZ_HUMAN	K.NAIDDGC(+414.19)VVPGAGAVEVAMAEALIK.H	70.15	2826.4	0.1	1414.21	2	17762	3	PEO-Biotin
H2	419	251056	sp|Q7Z7H8|RM10_HUMAN	R.TVPFLPLLGGC(+414.19)IDDTILSR.Q	70.15	2443.29	0.5	1222.65	2	18330	3	PEO-Biotin
H2	351	2100	sp|Q9Y2X3|NOP58_HUMAN	K.TYDPSGDSTLPTC(+414.19)SK.K	70.14	1984.88	-0.4	993.445	2	6543	1	PEO-Biotin
L2	432	879748	Q9Y263|PLAP_HUMAN	K.AINC(+414.19)PEDIVFPALDILR.L	70.14	2322.2	0.7	1162.11	2	17831	2	PEO-Biotin; 13C(6) 15N(4) Silac label
L2	75	878787	O43175|SERA_HUMAN	R.C(+414.19)GEEIAVQFVDMVK.G	70.1	1988.95	0.2	995.482	2	15256	1	PEO-Biotin; 13C(6) 15N(2) Silac label
H2	375	42898	sp|P15121|ALDR_HUMAN	K.YKPAVNQIEC(+414.19)HPYLTQEK.L	70.08	2574.26	1	644.573	4	6734	2	PEO-Biotin
L2	655	880031	P55769|NH2L1_HUMAN	K.LLDLVQQSC(+414.19)NYK.Q	70.06	1844.93	0.2	923.47	2	10326	1	PEO-Biotin; 13C(6) 15N(2) Silac label
H2	127	165	sp|P49736|MCM2_HUMAN	R.C(+414.19)TVIAAANPIGGR.Y	70.03	1655.85	0.6	828.932	2	8404	1	PEO-Biotin
L1	96	844	sp|P30084|ECHM_HUMAN	K.ALNALC(+414.19)DGLIDELNQALK.T	70.03	2335.2	0.5	1168.61	2	18270	3	PEO-Biotin; 13C(6) 15N(2) Silac label
H2	211	1186	H0Y5F5|H0Y5F5_HUMAN	K.GFGFVC(+414.19)FSSPEEATK.A	69.98	2018.91	-0.3	1010.46	2	13497	2	PEO-Biotin
L1	6	9	sp|P14618|KPYM_HUMAN	R.AGKPVIC(+414.19)ATQMLESMIK.K	69.96	2249.16	0.2	750.728	3	16572	6	13C(6) 15N(2) Silac label; PEO-Biotin
H2	99	703	sp|Q10567|AP1B1_HUMAN	R.C(+414.19)VSTLLDLIQTK.V	69.95	1746.93	-0.1	874.47	2	15557	2	PEO-Biotin
H1	40	48	sp|P55072|TERA_HUMAN	R.QAAPC(+414.19)VLFFDELDSIAK.A	69.94	2280.12	0.7	1141.07	2	20451	7	PEO-Biotin
H2	328	445	sp|P05455|LA_HUMAN	K.FSGDLDDQTC(+414.19)R.E	69.93	1669.71	-0.7	835.861	2	6198	1	PEO-Biotin
L2	12	878759	tr|G3V1A4|G3V1A4_HUMAN	K.HELQANC(+414.19)YEEVK.D	69.91	1883.86	0	942.939	2	5550	2	PEO-Biotin; 13C(6) 15N(2) Silac label
H2	197	14562	sp|Q14137|BOP1_HUMAN	K.TTEEQVQASTPC(+414.19)PR.T	69.9	1959.9	-0.2	980.959	2	5147	2	PEO-Biotin
H2	306	1786	H0YN18|H0YN18_HUMAN	R.YLLQYQEPIPC(+414.19)EQLVTALC(+414.19)DIK.Q	69.89	3407.69	2.3	1136.91	3	17211	2	PEO-Biotin
H2	595	151029	sp|Q9P1F3|ABRAL_HUMAN	K.C(+414.19)ANLFEALVGTLK.A	69.87	1791.93	-0.2	896.97	2	17993	2	PEO-Biotin
L2	171	878824	tr|Q5JXI8|Q5JXI8_HUMAN	K.C(+414.19)LHPLANETFVAK.D	69.87	1863.95	0.3	622.323	3	8254	2	PEO-Biotin; 13C(6) 15N(2) Silac label
L2	395	879661	P09622|DLDH_HUMAN	R.VC(+414.19)HAHPTLSEAFR.E	69.82	1890.91	0.9	631.312	3	6292	2	PEO-Biotin; 13C(6) 15N(4) Silac label
L1	223	18814	F8WCJ1|F8WCJ1_HUMAN	K.KYEDIC(+414.19)PSTHNMDVPNIK.R	69.81	2533.2	0.6	634.307	4	7944	2	13C(6) 15N(2) Silac label; PEO-Biotin
L1	112	6041	sp|P22102|PUR2_HUMAN	R.FGDPEC(+414.19)QVILPLLK.S	69.81	1993.05	0.5	997.533	2	16483	3	PEO-Biotin; 13C(6) 15N(2) Silac label
H2	295	5719	sp|Q9ULT8|HECD1_HUMAN	R.MAAAGGTVSGPSSAC(+414.19)KPGR.S	69.79	2118	-0.9	707.007	3	4424	1	PEO-Biotin
H1	78	1215	sp|P62701|RS4X_HUMAN	K.FDTGNLC(+414.19)MVTGGANLGR.I	69.77	2138.99	0.8	1070.5	2	14144	3	PEO-Biotin
H2	94	1567	E7ESE0|E7ESE0_HUMAN	R.MRPGVAC(+414.19)SVSQAQK.D	69.77	1874.92	0.1	938.466	2	4880	3	PEO-Biotin
H2	159	58	F5GWF6|F5GWF6_HUMAN	R.SLHDALC(+414.19)VLAQTVK.D	69.77	1911	0.3	956.505	2	14009	4	PEO-Biotin
L2	2	878626	P13639|EF2_HUMAN	K.DLEEDHAC(+414.19)IPIK.K	69.74	1803.86	-1	902.938	2	7931	2	PEO-Biotin; 13C(6) 15N(2) Silac label
H2	596	57987	H0YNJ9|H0YNJ9_HUMAN	M.PC(+414.19)SEETPAISPSK.R	69.73	1758.82	0.2	880.416	2	5505	1	PEO-Biotin
L2	24	878856	tr|E9PG15|E9PG15_HUMAN	R.SIC(+414.19)TTVLELLDK.Y	69.73	1755.92	0.7	878.97	2	17246	3	PEO-Biotin; 13C(6) 15N(2) Silac label
H1	40	48	sp|P55072|TERA_HUMAN	K.LADDVDLEQVANETHGHVGADLAALC(+414.19)SEAALQAIR.K	69.69	4028.96	-0.1	1008.25	4	17834	1	PEO-Biotin
H2	137	10077	sp|O43776|SYNC_HUMAN	R.LMTDTINEPILLC(+414.19)R.F	69.68	2045.04	0.6	1023.53	2	13346	3	PEO-Biotin
H2	11	13	sp|P08238|HS90B_HUMAN	K.C(+414.19)LELFSELAEDKENYK.K	69.66	2344.1	0.3	782.373	3	13696	1	PEO-Biotin
H2	5	42	sp|P06733|ENOA_HUMAN	K.VNQIGSVTESLQAC(+414.19)K.L	69.65	1989.99	0.7	996.001	2	9224	3	PEO-Biotin
L1	14	307	G3V1A4|G3V1A4_HUMAN	K.HELQANC(+414.19)YEEVKDR.C	69.64	2165	0.5	542.258	4	4552	3	PEO-Biotin; 13C(6) 15N(2) Silac label; 13C(6) 15N(4) Silac label
H1	19	107	sp|P00338|LDHA_HUMAN	K.DDVFLSVPC(+414.19)ILGQNGISDLVK.V	69.63	2645.34	1.5	1323.68	2	19825	4	PEO-Biotin
H2	786	251055	sp|P83876|TXN4A_HUMAN	K.MYELYDPC(+414.19)TVMFFFR.N	69.63	2375.05	-2.7	1188.53	2	18448	1	PEO-Biotin
H2	786	251054	K7ES07|K7ES07_HUMAN	K.MYELYDPC(+414.19)TVMFFFR.Y	69.63	2375.05	-2.7	1188.53	2	18448	1	PEO-Biotin
H2	786	251053	K7ESL1|K7ESL1_HUMAN	MYELYDPC(+414.19)TVMFFFR.N	69.63	2375.05	-2.7	1188.53	2	18448	1	PEO-Biotin
L2	510	880022	tr|H0YE57|H0YE57_HUMAN	K.VIEC(+414.19)SYTSADGQR.H	69.63	1851.84	-0.1	926.926	2	5766	1	PEO-Biotin; 13C(6) 15N(4) Silac label
H1	299	903	sp|Q13347|EIF3I_HUMAN	K.HVLTGSADNSC(+414.19)R.L	69.62	1672.77	0.3	837.391	2	4550	2	PEO-Biotin
L1	75	753	sp|O95373|IPO7_HUMAN	K.VLTGVAGEDAEC(+414.19)HAAK.L	69.59	1991.95	0.7	664.992	3	5056	2	PEO-Biotin; 13C(6) 15N(2) Silac label
L2	274	879077	P20700|LMNB1_HUMAN	K.C(+414.19)KAEHDQLLLNYAK.K	69.59	2075.05	0.1	692.691	3	7093	1	PEO-Biotin; 13C(6) 15N(2) Silac label
H2	34	16	sp|P49327|FAS_HUMAN	K.SFYGSTLFLC(+414.19)R.R	69.58	1706.82	-0.6	854.415	2	13891	1	PEO-Biotin
L2	5	878665	P62937|PPIA_HUMAN	K.HTGPGILSMANAGPNTNGSQFFIC(+414.19)TAK.T	69.58	3155.51	0.2	1052.84	3	13049	3	PEO-Biotin; 13C(6) 15N(2) Silac label
H2	41	162	sp|P49368|TCPG_HUMAN	R.ILQM(+15.99)EEEYIQQLC(+414.19)EDIIQLKPDVVITEK.G	69.56	3789.91	-0.4	1264.31	3	18188	1	Oxidation (M); PEO-Biotin
H2	481	222	sp|P33993|MCM7_HUMAN	R.C(+414.19)SILAAANPAYGR.Y	69.54	1719.84	0.1	860.929	2	9735	1	PEO-Biotin
H2	788	19044	J3QSX4|J3QSX4_HUMAN	R.TPC(+414.19)NAGTFSQPEK.V	69.54	1792.81	0.2	897.414	2	5656	1	PEO-Biotin
H1	764	19038	A2A3S1|A2A3S1_HUMAN	K.WC(+414.19)EYGLTFTEK.W	69.53	1789.81	-0.4	895.91	2	14581	2	PEO-Biotin
H2	244	1490	sp|Q29RF7|PDS5A_HUMAN	K.FASHC(+414.19)LMNHPDLAK.D	69.53	1996.93	-0.5	666.651	3	6587	1	PEO-Biotin
L2	39	879239	tr|F8VZ49|F8VZ49_HUMAN	K.YHTVNGHNC(+414.19)EVR.K	69.53	1851.84	0.2	618.287	3	3594	3	PEO-Biotin; 13C(6) 15N(4) Silac label
L2	51	878657	Q00839|HNRPU_HUMAN	K.KDC(+414.19)EVVMMIGLPGAGK.T	69.5	2077.04	0.2	693.355	3	12485	2	13C(6) 15N(2) Silac label; PEO-Biotin
L2	106	878716	P58107|EPIPL_HUMAN	R.C(+414.19)VPDPDTGLYMLQLAGR.G	69.49	2272.09	-2.2	758.37	3	15007	3	PEO-Biotin; 13C(6) 15N(4) Silac label
H2	251	2018	E9PDU6|E9PDU6_HUMAN	K.C(+414.19)ASQAGMTAYGTR.R	69.47	1729.76	0.7	865.887	2	5532	1	PEO-Biotin
L2	39	879239	tr|F8VZ49|F8VZ49_HUMAN	K.YHTVN(+.98)GHNC(+414.19)EVR.K	69.45	1852.82	0.5	618.615	3	3983	7	Deamidation (NQ); PEO-Biotin; 13C(6) 15N(4) Silac label
H2	85	60	sp|Q08211|DHX9_HUMAN	R.AAEC(+414.19)NIVVTQPR.R	69.38	1713.85	-0.2	857.934	2	6917	2	PEO-Biotin
H2	109	256	sp|P12004|PCNA_HUMAN	K.LMDLDVEQLGIPEQEYSC(+414.19)VVK.M	69.37	2821.36	-0.1	941.46	3	15151	2	PEO-Biotin
L2	580	879619	O95671|ASML_HUMAN	K.AEAGEAGQATAEAEC(+414.19)HR.T	69.37	2123.92	-1.1	708.981	3	4064	1	PEO-Biotin; 13C(6) 15N(4) Silac label
H1	433	891	sp|O95202|LETM1_HUMAN	K.LFEDELTLDNLTRPQLVALC(+414.19)K.L	69.32	2844.48	0.3	949.166	3	17687	1	PEO-Biotin
H1	33	10168	sp|P62633|CNBP_HUMAN	R.GFQFVSSSLPDIC(+414.19)YR.C	69.3	2132.01	0.2	1067.01	2	16693	2	PEO-Biotin
H1	13	7	sp|Q00610|CLH1_HUMAN	R.HSSLAGC(+414.19)QIINYR.T	69.28	1874.91	0.1	625.978	3	10067	2	PEO-Biotin
L2	303	879233	P21796|VDAC1_HUMAN	R.EHINLGC(+414.19)DMDFDIAGPSIR.G	69.27	2526.16	0.2	843.06	3	13285	1	PEO-Biotin; 13C(6) 15N(4) Silac label
H2	457	300	E7EX73|E7EX73_HUMAN	R.LQGINC(+414.19)GPDFTPSFANLGR.T	69.24	2420.16	0.9	1211.09	2	13643	2	PEO-Biotin
H2	23	79	sp|P50991|TCPD_HUMAN	R.TLSGMESYC(+414.19)VR.A	69.22	1658.75	0.8	830.381	2	8371	1	PEO-Biotin
H2	98	276	sp|Q9Y490|TLN1_HUMAN	K.AGALQC(+414.19)SPSDAYTK.K	69.2	1824.84	1.1	913.428	2	6094	1	PEO-Biotin
H1	36	61	sp|P12277|KCRB_HUMAN	R.FC(+414.19)TGLTQIETLFK.S	69.19	1921.98	1.4	961.997	2	18595	2	PEO-Biotin; 13C(6) 15N(2) Silac label
L2	8	878719	P06733|ENOA_HUMAN	K.VNQIGSVTESLQAC(+414.19)K.L	69.18	1998	0.9	1000.01	2	9135	3	PEO-Biotin; 13C(6) 15N(2) Silac label
H2	458	171804	B5MC51|B5MC51_HUMAN	K.ELLVDC(+414.19)YKPTEAFISGLLDK.I	69.16	2667.35	0.4	890.126	3	16852	2	PEO-Biotin
H1	19	107	sp|P00338|LDHA_HUMAN	K.GLYGIKDDVFLSVPC(+414.19)ILGQN(+.98)GISDLVK.V	69.12	3277.7	-0.4	1093.57	3	20172	5	PEO-Biotin; Deamidation (NQ)
H1	217	1141	F8VQY6|F8VQY6_HUMAN	R.AGAIAPC(+414.19)EVTVPAQNTGLGPEK.T	69.11	2536.27	1.1	1269.14	2	11922	3	PEO-Biotin
L2	1	878677	P07437|TBB5_HUMAN	R.EIVHIQAGQ(+.98)C(+414.19)GNQIGAK.F	69.11	2188.09	8.9	1095.06	2	6627	2	Deamidation (NQ); PEO-Biotin; 13C(6) 15N(2) Silac label
H2	538	32826	sp|Q9Y6A5|TACC3_HUMAN	K.SGC(+414.19)SEAQPPESPETR.L	69.1	1987.86	1.4	994.939	2	4498	1	PEO-Biotin
H1	34	690	sp|Q08J23|NSUN2_HUMAN	R.MVYSTC(+414.19)SLNPIEDEAVIASLLEK.S	69.09	2938.44	-0.9	1470.22	2	20604	4	PEO-Biotin
L1	191	50	sp|P50990|TCPQ_HUMAN	K.IAVYSC(+414.19)PFDGMITETK.G	69.09	2196.04	0.4	1099.03	2	14145	2	PEO-Biotin; 13C(6) 15N(2) Silac label
L1	4	13	sp|P08238|HS90B_HUMAN	R.VFIM(+15.99)DSC(+414.19)DELIPEYLNFIR.G	69.07	2756.31	3.1	1379.17	2	18605	6	Oxidation (M); PEO-Biotin; 13C(6) 15N(4) Silac label
L2	601	879642	Q9Y2A7|NCKP1_HUMAN	R.SLSLC(+414.19)NMFLDEMAK.Q	69.07	2022.94	1	1012.48	2	16157	1	PEO-Biotin; 13C(6) 15N(2) Silac label
H2	59	125	E7EN95|E7EN95_HUMAN	K.C(+414.19)LATGPGIASTVK.T	69.06	1630.84	-0.5	816.428	2	7865	1	PEO-Biotin
L2	696	880024	Q9BTW9|TBCD_HUMAN	K.MAEFLDWSLC(+414.19)NLAR.S	69.06	2091.98	0.7	1047	2	16612	1	PEO-Biotin; 13C(6) 15N(4) Silac label
H1	181	3166	sp|Q9UHD1|CHRD1_HUMAN	R.TTDFSDFLSIVGC(+414.19)TK.G	69.05	2046.96	-0.6	1024.49	2	18446	1	PEO-Biotin
L2	509	880019	Q9P1F3|ABRAL_HUMAN	K.C(+414.19)ANLFEALVGTLK.A	69.05	1799.94	-0.9	900.977	2	17927	2	PEO-Biotin; 13C(6) 15N(2) Silac label
L2	53	878880	tr|D6RB09|D6RB09_HUMAN	K.NC(+414.19)LTNFHGMDLTR.D	69.05	1944.89	-0.7	973.451	2	10232	2	PEO-Biotin; 13C(6) 15N(4) Silac label
H1	364	18830	D6RGF4|D6RGF4_HUMAN	K.TQAIVC(+414.19)QQLDLTHLK	69.01	2124.11	0.2	709.043	3	12839	1	PEO-Biotin
H1	364	1281	sp|P61221|ABCE1_HUMAN	K.TQAIVC(+414.19)QQLDLTHLK.E	69.01	2124.11	0.2	709.043	3	12839	1	PEO-Biotin
L2	435	879795	Q9Y6A5|TACC3_HUMAN	K.SGC(+414.19)SEAQPPESPETR.L	69.01	1997.87	-0.6	999.942	2	4470	1	PEO-Biotin; 13C(6) 15N(4) Silac label
H1	87	1694	sp|P35268|RL22_HUMAN	K.FTLDC(+414.19)THPVEDGIMDAANFEQFLQER.I	69	3449.56	1	1150.86	3	19849	1	PEO-Biotin; 13C(6) 15N(4) Silac label
L1	123	3081	H0YN73|H0YN73_HUMAN	R.VC(+414.19)EEIAIIPSK.K	69	1622.85	0.4	812.433	2	10633	2	PEO-Biotin; 13C(6) 15N(2) Silac label
L1	721	37943	A6NHK2|A6NHK2_HUMAN	R.IEGC(+414.19)IIGFDEYMN(+.98)LVLDDAEEIHSK.T	68.99	3275.52	5.2	1092.85	3	19482	1	PEO-Biotin; Deamidation (NQ); 13C(6) 15N(2) Silac label
H2	460	1305	A0A0A0MSW3|A0A0A0MSW3_HUMAN	R.TSC(+414.19)KDDEAVVQAPR.H	68.96	1931.91	-4.5	966.957	2	5041	2	PEO-Biotin
L2	77	879259	tr|E7EPB3|E7EPB3_HUMAN	K.C(+414.19)MQLTDFILK.F	68.96	1632.82	-0.2	817.416	2	15151	3	PEO-Biotin; 13C(6) 15N(2) Silac label
H1	62	217	sp|P30153|2AAA_HUMAN	R.LNIISNLDC(+414.19)VNEVIGIR.Q	68.94	2298.21	-1.4	1150.11	2	18510	2	PEO-Biotin
H2	224	657	D6R9Z1|D6R9Z1_HUMAN	K.TNHIGHTGYLNTVTVSPDGSLC(+414.19)ASGGK.D	68.94	3099.48	0.1	775.876	4	8043	1	PEO-Biotin
H2	17	7	sp|Q00610|CLH1_HUMAN	R.C(+414.19)NEPAVWSQLAK.A	68.93	1758.84	-3.6	880.426	2	10926	2	PEO-Biotin
H1	282	2869	sp|Q9NRW3|ABC3C_HUMAN	R.NQVDSETHC(+414.19)HAER.C	68.91	1938.83	0.5	647.285	3	3279	3	PEO-Biotin
H2	707	6240	sp|Q9BTC0|DIDO1_HUMAN	K.IC(+414.19)TGQVPSAEDEPAPK.K	68.91	2054.97	0.3	1028.49	2	5895	1	PEO-Biotin
H2	114	838	sp|P13489|RINI_HUMAN	R.ELDLSNNC(+414.19)LGDAGILQLVESVR.Q	68.91	2771.38	4.4	924.806	3	17791	1	PEO-Biotin
L2	107	878639	Q9Y490|TLN1_HUMAN	K.AGALQC(+414.19)SPSDAYTK.K	68.87	1832.85	0.7	917.434	2	6058	1	PEO-Biotin; 13C(6) 15N(2) Silac label
H2	24	12	sp|P13797|PLST_HUMAN	K.VDLNSNGFIC(+414.19)DYELHELFK.E	68.85	2669.25	0.3	890.758	3	15321	2	PEO-Biotin
H1	20	942	H0YH80|H0YH80_HUMAN	K.YHTVNGHNC(+414.19)EVR.K	68.83	1851.84	0.3	926.927	2	4039	3	PEO-Biotin; 13C(6) 15N(4) Silac label
L1	63	303	sp|P36578|RL4_HUMAN	R.GPC(+414.19)IIYNEDNGIIK.A	68.82	1969.97	1.3	985.995	2	11434	1	PEO-Biotin; 13C(6) 15N(2) Silac label
H2	459	18929	sp|P31949|S10AB_HUMAN	R.C(+414.19)IESLIAVFQK.Y	68.8	1663.87	-0.4	832.941	2	15711	2	PEO-Biotin
L2	118	878687	O95373|IPO7_HUMAN	R.GIDQC(+414.19)IPLFVEAALER.L	68.8	2197.11	1.5	1099.57	2	17501	2	PEO-Biotin; 13C(6) 15N(4) Silac label
L2	511	880034	Q9Y2Z0|SUGT1_HUMAN	K.ALEQKPDDAQYYC(+414.19)QR.A	68.8	2259.04	-0.9	1130.53	2	5470	2	13C(6) 15N(2) Silac label; PEO-Biotin; 13C(6) 15N(4) Silac label
H2	68	217	sp|P30153|2AAA_HUMAN	R.LNIISNLDC(+414.19)VNEVIGIR.Q	68.78	2298.21	0.3	1150.11	2	16204	2	PEO-Biotin
H2	279	57690	sp|P10155|RO60_HUMAN	R.GMLDMC(+414.19)GFDTGALDVIR.N	68.77	2227.01	-0.9	1114.51	2	15970	1	PEO-Biotin
H1	93	367	sp|P53621|COPA_HUMAN	K.VQVPNC(+414.19)DEIFYAGTGNLLLR.D	68.76	2635.31	4.2	1318.67	2	17937	2	PEO-Biotin
L2	134	878688	P55060|XPO2_HUMAN	K.SQIC(+414.19)DNAALYAQK.Y	68.74	1845.88	0.2	923.95	2	7153	1	PEO-Biotin; 13C(6) 15N(2) Silac label
L1	180	2155	sp|Q9UNE7|CHIP_HUMAN	K.MQQHEQALADC(+414.19)R.R	68.72	1852.83	0.4	927.42	2	4211	2	PEO-Biotin; 13C(6) 15N(4) Silac label
H2	787	32947	sp|P20290|BTF3_HUMAN	R.GGC(+414.19)PGGEATLSQPPPR.G	68.7	1936.91	0.2	969.464	2	5749	1	PEO-Biotin
L2	188	878975	Q9Y2X3|NOP58_HUMAN	K.TYDPSGDSTLPTC(+414.19)SK.K	68.68	1992.89	0.1	997.452	2	6536	1	PEO-Biotin; 13C(6) 15N(2) Silac label
H1	271	482	sp|Q09028|RBBP4_HUMAN	K.HPSKPDPSGEC(+414.19)NPDLR.L	68.67	2161.99	-0.4	721.67	3	4852	4	PEO-Biotin
H2	742	78123	I3L245|I3L245_HUMAN	K.STVNC(+414.19)STTPVAER.F	68.65	1777.83	0.8	889.925	2	5101	1	PEO-Biotin
L2	311	879828	tr|A0A087X2E9|A0A087X2E9_HUMAN	K.ASC(+414.19)LYGQLPK.F	68.63	1492.74	0.7	747.379	2	8643	1	PEO-Biotin
H2	177	101	E9PLK3|E9PLK3_HUMAN	R.LPADVSPIN(+.98)YSLC(+414.19)LKPDLLDFTFEGK.L	68.61	3309.66	7.8	1104.23	3	17112	1	Deamidation (NQ); PEO-Biotin
L2	273	879057	Q9ULV4|COR1C_HUMAN	K.SIKDTIC(+414.19)NQDER.I	68.56	1852.88	1.6	927.448	2	5502	2	13C(6) 15N(2) Silac label; PEO-Biotin; 13C(6) 15N(4) Silac label
H2	567	891	sp|O95202|LETM1_HUMAN	K.LFEDELTLDNLTRPQLVALC(+414.19)K.L	68.55	2844.48	0.8	949.167	3	15347	1	PEO-Biotin
H2	421	57977	B1AMX5|B1AMX5_HUMAN	K.GPAPAPQQC(+414.19)SEPETK.W	68.52	1952.9	0.2	977.456	2	4104	3	PEO-Biotin
L2	42	878656	Q16658|FSCN1_HUMAN	R.LSC(+414.19)FAQTVSPAEK.W	68.52	1801.88	0	901.949	2	8188	2	PEO-Biotin; 13C(6) 15N(2) Silac label
L2	615	879736	P45974|UBP5_HUMAN	R.ENLWLNLTDGSILC(+414.19)GR.R	68.49	2227.1	0.2	1114.56	2	16468	1	PEO-Biotin; 13C(6) 15N(4) Silac label
L2	22	878971	tr|E7EUT5|E7EUT5_HUMAN	K.IISNASC(+414.19)TTNC(+414.19)LAPLAK.V	68.49	2555.27	1.2	1278.64	2	10969	4	PEO-Biotin; 13C(6) 15N(2) Silac label
L2	697	880036	O94826|TOM70_HUMAN	K.C(+414.19)IDLEPDNATTYVHK.G	68.46	2140.01	-0.7	714.342	3	8547	1	PEO-Biotin; 13C(6) 15N(2) Silac label
L2	21	878670	P40926|MDHM_HUMAN	K.TIIPLISQC(+414.19)TPK.V	68.46	1734.95	0.8	868.483	2	12106	3	PEO-Biotin; 13C(6) 15N(2) Silac label
H2	332	3221	sp|Q9Y263|PLAP_HUMAN	K.AINC(+414.19)PEDIVFPALDILR.L	68.44	2312.19	1	1157.1	2	17899	2	PEO-Biotin
L2	363	880090	P31949|S10AB_HUMAN	R.C(+414.19)IESLIAVFQK.Y	68.42	1671.88	0.4	836.948	2	15580	2	PEO-Biotin; 13C(6) 15N(2) Silac label
H1	278	57690	sp|P10155|RO60_HUMAN	R.GMLDMC(+414.19)GFDTGALDVIR.N	68.4	2227.01	-1.5	1114.51	2	18286	1	PEO-Biotin
H2	152	832	sp|O15523|DDX3Y_HUMAN	R.GC(+414.19)HLLVATPGR.L	68.4	1536.79	0.8	769.403	2	7184	2	PEO-Biotin
L2	213	878727	tr|H7C5W9|H7C5W9_HUMAN	K.TGTLTTNQMSVC(+414.19)R.M	68.38	1834.86	0.2	918.438	2	6702	1	PEO-Biotin; 13C(6) 15N(4) Silac label
L2	11	878622	tr|Q5HY54|Q5HY54_HUMAN	K.IVGPSGAAVPC(+414.19)K.V	68.37	1519.8	0.1	760.907	2	6144	2	PEO-Biotin; 13C(6) 15N(2) Silac label
L1	168	886	sp|P30050|RL12_HUMAN	K.EILGTAQSVGC(+414.19)NVDGR.H	68.36	2041.98	0	1022	2	8489	2	PEO-Biotin; 13C(6) 15N(4) Silac label
H2	514	5364	sp|P30520|PURA2_HUMAN	R.MC(+414.19)DLVSDFDGFSER.F	68.34	2033.85	-0.2	1017.93	2	14279	1	PEO-Biotin
H1	96	129	B1AHB1|B1AHB1_HUMAN	R.C(+414.19)SVLAAANSVFGR.W	68.32	1707.84	0.1	854.929	2	15751	2	PEO-Biotin
H1	12	281	A0A087WVQ9|A0A087WVQ9_HUMAN	K.DGNASGTTLLEALDC(+414.19)ILPPTRPTDKPLR.L	68.3	3377.73	-0.1	845.44	4	18909	9	PEO-Biotin
H1	345	1396	F8WJN3|F8WJN3_HUMAN	K.RELHGQNPVVTPC(+414.19)NK.Q	68.3	2105.05	0	702.691	3	5270	1	PEO-Biotin
L1	6	9	sp|P14618|KPYM_HUMAN	K.C(+414.19)DENILWLDYK.N	68.3	1832.86	0	917.436	2	14815	5	PEO-Biotin; 13C(6) 15N(2) Silac label
L1	10	207	sp|P62937|PPIA_HUMAN	R.IIPGFMC(+414.19)QGGDFTR.H	68.29	1964.92	0.4	983.467	2	13226	7	PEO-Biotin; 13C(6) 15N(4) Silac label
L2	319	878931	P67870|CSK2B_HUMAN	K.YQQGDFGYC(+414.19)PR.V	68.28	1756.76	0.5	879.387	2	7475	1	PEO-Biotin; 13C(6) 15N(4) Silac label
H2	508	42901	sp|P48637|GSHB_HUMAN	K.C(+414.19)PDIATQLAGTK.K	68.26	1630.81	0.8	816.411	2	8811	2	PEO-Biotin
H2	19	281	A0A087WVQ9|A0A087WVQ9_HUMAN	R.KDGNASGTTLLEALDC(+414.19)ILPPTRPTDKPLR.L	68.26	3505.83	-0.6	877.464	4	15509	3	PEO-Biotin
H2	701	5723	sp|Q8TEM1|PO210_HUMAN	R.C(+414.19)DAIVDLIHDIQIVSTTR.E	68.22	2425.23	-1.9	1213.62	2	18501	1	PEO-Biotin
L1	30	203	sp|P07195|LDHB_HUMAN	K.GM(+15.99)YGIENEVFLSLPC(+414.19)ILNAR.G	68.21	2678.31	-0.1	1340.16	2	18755	1	Oxidation (M); PEO-Biotin; 13C(6) 15N(4) Silac label
L1	174	375	sp|O00571|DDX3X_HUMAN	R.VRPC(+414.19)VVYGGADIGQQIR.D	68.2	2264.17	-0.7	755.729	3	9109	1	13C(6) 15N(4) Silac label; PEO-Biotin
H2	17	7	sp|Q00610|CLH1_HUMAN	R.HSSLAGC(+414.19)QIINYR.T	68.19	1874.91	0.1	625.978	3	7778	2	PEO-Biotin
L2	265	880040	tr|B1AMX5|B1AMX5_HUMAN	K.GPAPAPQQC(+414.19)SEPETK.W	68.19	1960.91	-0.6	981.462	2	4119	3	PEO-Biotin; 13C(6) 15N(2) Silac label
H2	66	90	sp|P55060|XPO2_HUMAN	K.SQIC(+414.19)DNAALYAQK.Y	68.15	1837.87	0.8	919.943	2	7148	2	PEO-Biotin
L1	87	199	sp|P07737|PROF1_HUMAN	M.A(+42.01)GWNAYIDNLMADGTC(+414.19)QDAAIVGYK.D	68.15	3115.41	-0.2	1039.48	3	18970	1	Acetylation (N-term); PEO-Biotin
L1	251	14502	E9PG73|E9PG73_HUMAN	R.EC(+414.19)NPPNSQPASYQR.R	68.14	2013.89	-0.6	1007.95	2	4120	1	PEO-Biotin; 13C(6) 15N(4) Silac label
H1	134	788	E9PBS1|E9PBS1_HUMAN	K.ITSC(+414.19)IFQLLQEAGIK.T	68.1	2077.1	-0.2	1039.55	2	20100	2	PEO-Biotin
H1	308	1737	sp|P61081|UBC12_HUMAN	K.TC(+414.19)DISFSDPDDLLNFK.L	68.1	2243.01	-1	1122.51	2	17503	2	PEO-Biotin
H2	54	498	sp|O00410|IPO5_HUMAN	K.YAEYFLRPMLQYVC(+414.19)DNSPEVR.Q	68.08	3006.41	0.7	1003.14	3	15931	1	PEO-Biotin
L2	699	880046	O15243|OBRG_HUMAN	R.VTYDSDATSSAC(+414.19)R.E	68.08	1798.77	-0.6	900.394	2	4816	1	PEO-Biotin; 13C(6) 15N(4) Silac label
L1	4	13	sp|P08238|HS90B_HUMAN	K.C(+414.19)LELFSELAEDKENYK.K	68.05	2360.12	0	787.716	3	14387	1	PEO-Biotin; 13C(6) 15N(2) Silac label
L1	340	251056	sp|Q7Z7H8|RM10_HUMAN	R.TVPFLPLLGGC(+414.19)IDDTILSR.Q	68.05	2453.29	3.1	1227.66	2	19416	3	PEO-Biotin; 13C(6) 15N(4) Silac label
L2	362	880038	P20290|BTF3_HUMAN	R.GGC(+414.19)PGGEATLSQPPPR.G	68.05	1946.92	0.3	974.468	2	5665	3	PEO-Biotin; 13C(6) 15N(4) Silac label
H1	24	142	E7EUT5|E7EUT5_HUMAN	R.VPTANVSVVDLTC(+414.19)R.L	68.03	1896.97	0.1	949.491	2	12928	3	PEO-Biotin; 13C(6) 15N(4) Silac label
L2	396	879749	Q13620|CUL4B_HUMAN	K.YNLEELYQAVENLC(+414.19)SYK.I	68.03	2500.17	1	1251.1	2	17876	2	PEO-Biotin; 13C(6) 15N(2) Silac label
L1	121	567	A0A087WTT1|A0A087WTT1_HUMAN	K.ALYDTFSAFGNILSC(+414.19)K.V	68.01	2171.05	0.8	1086.53	2	17589	3	PEO-Biotin; 13C(6) 15N(2) Silac label
L2	166	878748	tr|J3KNQ3|J3KNQ3_HUMAN	K.LWHQLTLQVLDFVQDPC(+414.19)FAQGDGLIK.L	68.01	3405.73	0	1136.25	3	18172	1	PEO-Biotin; 13C(6) 15N(2) Silac label
H2	118	49	sp|Q14315|FLNC_HUMAN	R.APSGNEEPC(+414.19)LLK.R	67.99	1670.8	0.2	836.408	2	8019	2	PEO-Biotin
H1	13	7	sp|Q00610|CLH1_HUMAN	R.LPVVIGGLLDVDC(+414.19)SEDVIK.N	67.94	2397.25	1.2	1199.64	2	18599	3	PEO-Biotin
H2	72	690	sp|Q08J23|NSUN2_HUMAN	R.MVYSTC(+414.19)SLN(+.98)PIEDEAVIASLLEK.S	67.94	2939.42	5.2	980.82	3	18340	2	PEO-Biotin; Deamidation (NQ)
L2	203	879196	Q02790|FKBP4_HUMAN	R.LASHLNLAMC(+414.19)HLK.L	67.94	1871.97	0.4	624.996	3	7884	2	PEO-Biotin; 13C(6) 15N(2) Silac label
H2	47	39	sp|P10809|CH60_HUMAN	K.C(+414.19)EFQDAYVLLSEK.K	67.93	1965.93	-0.6	983.972	2	14057	2	PEO-Biotin; 13C(6) 15N(2) Silac label
L2	698	880043	O60884|DNJA2_HUMAN	K.IGLVEALC(+414.19)GFQFTFK.H	67.93	2094.08	-0.1	1048.05	2	17641	1	PEO-Biotin; 13C(6) 15N(2) Silac label
L1	233	78	J3KTM9|J3KTM9_HUMAN	R.ESC(+414.19)LEAYTGIVQGLK.G	67.91	2032.01	0.2	1017.01	2	14926	1	PEO-Biotin; 13C(6) 15N(2) Silac label
H2	372	78121	sp|Q96DI7|SNR40_HUMAN	R.GPQLVC(+414.19)TGSDDGTVK.L	67.9	1889.89	0.8	945.951	2	6565	1	PEO-Biotin
L2	24	878856	tr|E9PG15|E9PG15_HUMAN	R.YDDMATC(+414.19)MK.A	67.89	1498.61	0.1	750.31	2	6646	3	PEO-Biotin; 13C(6) 15N(2) Silac label
L1	173	701	sp|Q8NHW5|RLA0L_HUMAN	R.AGAIAPC(+414.19)EVTVPAQNTGLGPEK.T	67.87	2544.28	0.8	1273.15	2	10173	2	PEO-Biotin; 13C(6) 15N(2) Silac label
H1	156	256	sp|P12004|PCNA_HUMAN	K.LMDLDVEQLGIPEQEYSC(+414.19)VVK.M	67.85	2821.36	0.1	941.46	3	17506	2	PEO-Biotin
L2	83	879413	tr|X6RJP6|X6RJP6_HUMAN	K.DGTVLC(+414.19)ELINALYPEGQAPVKK.I	67.85	2787.45	1.3	930.159	3	17611	4	PEO-Biotin; 13C(6) 15N(2) Silac label
L2	185	878806	P34897|GLYM_HUMAN	R.YYGGAEVVDEIELLC(+414.19)QR.R	67.81	2380.13	0	1191.07	2	15769	1	PEO-Biotin; 13C(6) 15N(4) Silac label
H2	479	1630	F5GWX5|F5GWX5_HUMAN	R.HLC(+414.19)EPGADGAETFADGVPR.E	67.78	2355.06	0.1	786.028	3	8495	1	PEO-Biotin
L2	609	879695	tr|A0A0A6YYL4|A0A0A6YYL4_HUMAN	R.VFLYELLPESPFFLEC(+414.19)N(+.98)SFTSPDPHK.G	67.78	3478.66	5.3	1160.57	3	18204	1	PEO-Biotin; Deamidation (NQ); 13C(6) 15N(2) Silac label
H2	150	1520	sp|Q93008|USP9X_HUMAN	K.LAWDFSPEQLDHLFDC(+414.19)FK.A	67.77	2624.21	-1.5	875.742	3	18211	2	PEO-Biotin
H1	60	5718	Q5JXI8|Q5JXI8_HUMAN	K.C(+414.19)LHPLANETFVAK.D	67.75	1855.93	-0.6	619.651	3	10623	2	PEO-Biotin
H1	121	495	E9PCY7|E9PCY7_HUMAN	R.YGDGGSTFQSTTGHC(+414.19)VHMR.G	67.74	2454.05	0.6	819.025	3	7256	2	PEO-Biotin
H2	133	32835	M0QZC5|M0QZC5_HUMAN	K.NMSVHLSPC(+414.19)FR	67.74	1703.79	0.6	852.905	2	8893	4	PEO-Biotin
H2	133	32813	sp|P62280|RS11_HUMAN	K.NMSVHLSPC(+414.19)FR.D	67.74	1703.79	0.6	852.905	2	8893	4	PEO-Biotin
H2	15	26	B4DNK4|B4DNK4_HUMAN	R.GIFPVLC(+414.19)KDPVQEAWAEDVDLR.V	67.74	2913.44	-1.2	972.153	3	15773	2	PEO-Biotin
L2	239	878820	Q15021|CND1_HUMAN	R.ESTGNMVTGQTVC(+414.19)K.N	67.72	1875.86	0.3	938.939	2	5786	1	PEO-Biotin; 13C(6) 15N(2) Silac label
H2	792	7038	sp|Q9UKJ3|GPTC8_HUMAN	R.MDAPASGSAC(+414.19)SGLNK.Q	67.7	1821.81	1.1	911.911	2	5466	1	PEO-Biotin
H1	5	13	sp|P08238|HS90B_HUMAN	R.VFIMDSC(+414.19)DELIPEYLNFIR.G	67.69	2740.32	1	1371.17	2	20479	1	PEO-Biotin; 13C(6) 15N(4) Silac label
L2	120	878725	Q08J23|NSUN2_HUMAN	R.MVYSTC(+414.19)SLNPIEDEAVIASLLEK.S	67.69	2946.45	0.4	1474.23	2	18233	1	PEO-Biotin; 13C(6) 15N(2) Silac label
H2	790	2754	D6REK3|D6REK3_HUMAN	K.SC(+414.19)EVLFNPFDDIIPR.E	67.67	2178.05	0.6	1090.03	2	17005	1	PEO-Biotin
H2	40	617	M0R0F0|M0R0F0_HUMAN	K.TIAEC(+414.19)LADELINAAK.G	67.67	1996.01	0.2	999.013	2	16835	2	PEO-Biotin; 13C(6) 15N(2) Silac label
L1	361	482	sp|Q09028|RBBP4_HUMAN	K.HPSKPDPSGEC(+414.19)NPDLR.L	67.66	2180.01	-0.2	727.677	3	3833	2	13C(6) 15N(2) Silac label; PEO-Biotin; 13C(6) 15N(4) Silac label
L2	385	879068	Q9BT78|CSN4_HUMAN	K.HALHC(+414.19)TILASAGQQR.S	67.66	2029.02	0.8	677.349	3	6025	1	PEO-Biotin; 13C(6) 15N(4) Silac label
L2	186	878863	tr|Q5T7N0|Q5T7N0_HUMAN	R.IEGDMIVC(+414.19)AAYAHELPK.Y	67.66	2281.1	0.7	761.376	3	11210	1	PEO-Biotin; 13C(6) 15N(2) Silac label
L2	14	878625	tr|A0A087WVQ6|A0A087WVQ6_HUMAN	K.VIQC(+414.19)FAETGQVQK.I	67.65	1871.94	0.5	936.976	2	7683	2	PEO-Biotin; 13C(6) 15N(2) Silac label
H1	548	171767	K7EQQ8|K7EQQ8_HUMAN	R.TAAVGEIC(+414.19)EEGLHVLEGLAASGLR.S	67.64	2808.41	-0.5	937.145	3	20613	1	PEO-Biotin
H2	791	274	sp|P04181|OAT_HUMAN	K.VLPMNTGVEAGETAC(+414.19)K.L	67.64	2032.96	0.6	1017.49	2	7727	1	PEO-Biotin
L1	103	1694	sp|P35268|RL22_HUMAN	K.FTLDC(+414.19)THPVEDGIM(+15.99)DAANFEQFLQER.I	67.61	3465.56	0.4	1156.19	3	18130	3	PEO-Biotin; Oxidation (M); 13C(6) 15N(4) Silac label
H2	597	5735	H0YE57|H0YE57_HUMAN	K.VIEC(+414.19)SYTSADGQR.H	67.59	1841.83	0.6	921.922	2	5814	2	PEO-Biotin
H2	422	5607	sp|Q96DG6|CMBL_HUMAN	R.KREDC(+414.19)SPADKPYIDEAR.R	67.58	2406.13	0	602.54	4	4771	2	PEO-Biotin
H1	5	13	sp|P08238|HS90B_HUMAN	K.C(+414.19)LELFSELAEDKENYK.K	67.56	2344.1	-0.8	782.372	3	16065	1	PEO-Biotin
L1	722	6000	H7C2M1|H7C2M1_HUMAN	DAPAPAASQPSGC(+414.19)GK.H	67.56	1777.82	0	889.918	2	3630	1	PEO-Biotin; 13C(6) 15N(2) Silac label
L1	722	5998	F8WCL3|F8WCL3_HUMAN	R.DAPAPAASQPSGC(+414.19)GK.H	67.56	1777.82	0	889.918	2	3630	1	PEO-Biotin; 13C(6) 15N(2) Silac label
L2	105	878693	Q15149|PLEC_HUMAN	R.VPLDVAC(+414.19)AR.G	67.56	1366.7	1.3	684.357	2	7367	2	PEO-Biotin; 13C(6) 15N(4) Silac label
H1	589	1315	sp|Q9UMS4|PRP19_HUMAN	R.QELSHALYQHDAAC(+414.19)R.V	67.54	2154.99	-0.4	719.338	3	6791	1	PEO-Biotin
H2	13	23	sp|P63261|ACTG_HUMAN	M.E(+42.01)EEIAALVIDNGSGM(+15.99)C(+414.19)K.A	67.54	2250.02	0.7	1126.02	2	15650	3	Acetylation (N-term); Oxidation (M); PEO-Biotin
H2	109	256	sp|P12004|PCNA_HUMAN	R.DLSHIGDAVVISC(+414.19)AK.D	67.53	1940.97	0.2	647.997	3	10702	2	PEO-Biotin
H2	14	207	sp|P62937|PPIA_HUMAN	R.IIPGFMC(+414.19)QGGDFTR.H	67.53	1964.92	-1.7	983.465	2	12637	2	PEO-Biotin; 13C(6) 15N(4) Silac label
L1	218	1321	sp|P02765|FETUA_HUMAN	K.C(+414.19)DSSPDSAEDVR.K	67.52	1693.69	-0.2	847.853	2	4086	1	PEO-Biotin
L2	2	878626	P13639|EF2_HUMAN	R.C(+414.19)LYASVLTAQPR.L	67.52	1744.89	0.4	873.452	2	10973	2	PEO-Biotin; 13C(6) 15N(4) Silac label
H2	789	143557	sp|Q9NV96|CC50A_HUMAN	K.DEVDGGPPC(+414.19)APGGTAK.T	67.51	1883.84	-2.2	942.925	2	5329	1	PEO-Biotin
L1	670	37871	C9J0F2|C9J0F2_HUMAN	K.ALDVGSGSGILTAC(+414.19)FAR.M	67.51	2061.03	0.6	1031.52	2	14154	2	PEO-Biotin; 13C(6) 15N(4) Silac label
H2	73	20	sp|P22314|UBA1_HUMAN	K.YFLVGAGAIGC(+414.19)ELLK.N	67.5	1967.03	0.1	984.52	2	15820	3	PEO-Biotin
H2	51	754	sp|Q92598|HS105_HUMAN	R.SVLDAAQIVGLNC(+414.19)LR.L	67.5	1985.04	0.4	993.529	2	14821	2	PEO-Biotin
L1	3	21	sp|P78527|PRKDC_HUMAN	K.DFSAFINLVEFC(+414.19)R.E	67.48	1983.95	1.3	992.982	2	19022	2	PEO-Biotin; 13C(6) 15N(4) Silac label
H2	793	18848	sp|Q8WYA6|CTBL1_HUMAN	K.VLDHAMIGPEGTDNC(+414.19)HK.F	67.47	2250.02	-0.2	751.015	3	5820	1	PEO-Biotin
L1	89	36	sp|O43707|ACTN4_HUMAN	K.IC(+414.19)DQWDALGSLTHSR.R	67.47	2125	-0.4	709.339	3	12458	1	PEO-Biotin; 13C(6) 15N(4) Silac label
L1	257	1737	sp|P61081|UBC12_HUMAN	K.TC(+414.19)DISFSDPDDLLNFK.L	67.47	2251.03	0.4	1126.52	2	16011	2	PEO-Biotin; 13C(6) 15N(2) Silac label
H2	17	7	sp|Q00610|CLH1_HUMAN	K.RDPHLAC(+414.19)VAYER.G	67.46	1842.89	-0.1	615.303	3	5679	1	PEO-Biotin
L2	28	879635	P62258|1433E_HUMAN	K.LIC(+414.19)C(+414.19)DILDVLDK.H	67.46	2198.09	0.2	1100.05	2	16213	5	PEO-Biotin; 13C(6) 15N(2) Silac label
H1	191	550	sp|O14980|XPO1_HUMAN	K.LDINLLDNVVNC(+414.19)LYHGEGAQQR.M	67.43	2897.42	-0.6	966.812	3	19504	2	PEO-Biotin
L2	380	879645	tr|E9PBS1|E9PBS1_HUMAN	K.ITSC(+414.19)IFQLLQEAGIK.T	67.42	2085.11	-0.3	1043.56	2	17713	2	PEO-Biotin; 13C(6) 15N(2) Silac label
H1	492	18855	I3L1P5|I3L1P5_HUMAN	K.NC(+414.19)GQTVHDEVANK.Q	67.41	1827.82	1	914.92	2	4615	2	PEO-Biotin
L2	613	879721	P04183|KITH_HUMAN	K.ENC(+414.19)PVPGKPGEAVAAR.K	67.41	2026.01	1	676.344	3	5203	1	PEO-Biotin; 13C(6) 15N(2) Silac label; 13C(6) 15N(4) Silac label
H2	254	1396	F8WJN3|F8WJN3_HUMAN	R.ELHGQNPVVTPC(+414.19)NK.Q	67.4	1948.95	1.2	975.484	2	5320	2	PEO-Biotin
L1	240	335	sp|P54886|P5CS_HUMAN	K.C(+414.19)EYPAAC(+414.19)NALETLLIHR.D	67.39	2754.32	0	919.115	3	16455	2	PEO-Biotin; 13C(6) 15N(4) Silac label
L1	32	519	E9PG15|E9PG15_HUMAN	R.SIC(+414.19)TTVLELLDK.Y	67.39	1755.92	-0.4	878.969	2	18293	4	PEO-Biotin; 13C(6) 15N(2) Silac label
H2	240	5983	E9PB51|E9PB51_HUMAN	K.LHVGNISPTC(+414.19)TNK.E	67.37	1796.89	0.1	599.971	3	6005	2	PEO-Biotin
L1	27	107	sp|P00338|LDHA_HUMAN	K.GLYGIKDDVFLSVPC(+414.19)ILGQNGISDLVK.V	67.35	3292.74	1.5	1098.59	3	18770	1	13C(6) 15N(2) Silac label; PEO-Biotin
L2	335	879318	tr|H0YKF0|H0YKF0_HUMAN	R.TIYAGNALC(+414.19)TVK.C	67.35	1674.86	-0.2	838.435	2	8348	1	PEO-Biotin; 13C(6) 15N(2) Silac label
L1	206	3166	sp|Q9UHD1|CHRD1_HUMAN	R.TTDFSDFLSIVGC(+414.19)TK.G	67.33	2054.98	0.2	1028.5	2	17137	1	PEO-Biotin; 13C(6) 15N(2) Silac label
H1	15	94	V9GZ37|V9GZ37_HUMAN	K.C(+414.19)QEVISWLDANTLAEK.D	67.31	2233.08	0.2	1117.55	2	16996	1	PEO-Biotin
H2	13	23	sp|P63261|ACTG_HUMAN	M.E(+42.01)EEIAALVIDNGSGMC(+414.19)K.A	67.3	2242.04	-0.6	1122.03	2	16480	1	Acetylation (N-term); PEO-Biotin; 13C(6) 15N(2) Silac label
L1	55	90	sp|P55060|XPO2_HUMAN	K.ATIELC(+414.19)STHANDASALR.I	67.3	2196.05	0.8	733.026	3	7792	1	PEO-Biotin; 13C(6) 15N(4) Silac label
H2	662	3480	sp|O94804|STK10_HUMAN	K.LSEEAEC(+414.19)PNPSTPSK.A	67.27	2001.9	0	1001.96	2	4980	1	PEO-Biotin
H2	564	1152	F5GX11|F5GX11_HUMAN	R.HMSEFMEC(+414.19)NLNELVK.H	67.26	2237	-0.2	746.673	3	12183	1	PEO-Biotin
L1	723	42984	sp|Q9Y3E5|PTH2_HUMAN	K.VAAQC(+414.19)SHAAVSAYK.Q	67.23	1826.89	1.3	914.453	2	4074	1	PEO-Biotin; 13C(6) 15N(2) Silac label
H2	11	13	sp|P08238|HS90B_HUMAN	R.VFIMDSC(+414.19)DELIPEYLNFIR.G	67.22	2740.32	-0.7	1371.17	2	18159	1	PEO-Biotin; 13C(6) 15N(4) Silac label
L1	44	10063	D6RB09|D6RB09_HUMAN	K.AC(+414.19)QSIYPLHDVFVR.K	67.19	2071.03	0.5	691.35	3	12454	4	PEO-Biotin; 13C(6) 15N(4) Silac label
H1	302	445	sp|P05455|LA_HUMAN	K.IC(+414.19)HQIEYYFGDFNLPR.D	67.18	2428.13	-0.4	810.385	3	16905	2	PEO-Biotin
H2	62	5	sp|P35579|MYH9_HUMAN	K.KQELEEIC(+414.19)HDLEAR.V	67.17	2126.01	0.2	709.679	3	8825	1	PEO-Biotin
L2	472	879436	Q9H2G2|SLK_HUMAN	K.MTGESEC(+414.19)LNPSTQSR.I	67.17	2062.9	-1	1032.46	2	5761	1	PEO-Biotin; 13C(6) 15N(4) Silac label
H1	204	1321	sp|P02765|FETUA_HUMAN	K.C(+414.19)DSSPDSAEDVRK.V	67.15	1821.79	0.4	911.901	2	4044	2	PEO-Biotin
H2	794	194471	sp|Q9H814|PHAX_HUMAN	R.AFQNTATAC(+414.19)APVSHYR.A	67.15	2150	0.1	717.675	3	6010	1	PEO-Biotin
H2	524	151070	sp|P07947|YES_HUMAN	K.LTTVC(+414.19)PTVKPQTQGLAK.D	67.14	2198.18	-0.1	733.734	3	6523	1	PEO-Biotin
H1	95	753	sp|O95373|IPO7_HUMAN	R.GIDQC(+414.19)IPLFVEAALER.L	67.11	2187.11	0.7	1094.56	2	19886	5	PEO-Biotin
L2	376	879531	P00367|DHE3_HUMAN	K.C(+414.19)AVVDVPFGGAK.A	67.1	1583.79	0.4	792.904	2	10358	1	PEO-Biotin; 13C(6) 15N(2) Silac label
L2	2	878626	P13639|EF2_HUMAN	R.YVEPIEDVPC(+414.19)GN(+.98)IVGLVGVDQFLVK.T	67.09	3124.6	6.9	1042.55	3	17196	2	PEO-Biotin; Deamidation (NQ); 13C(6) 15N(2) Silac label
L1	22	142	E7EUT5|E7EUT5_HUMAN	K.IISNASC(+414.19)TTNC(+414.19)LAPLAK.V	67.04	2555.27	1.1	852.765	3	11697	4	PEO-Biotin; 13C(6) 15N(2) Silac label
L1	29	264	E7ERF2|E7ERF2_HUMAN	R.GANDFMC(+414.19)DEMER.S	67.04	1840.71	0.1	921.364	2	9900	1	PEO-Biotin; 13C(6) 15N(4) Silac label
L2	563	879763	tr|K7ERC8|K7ERC8_HUMAN	R.LISETTSVC(+414.19)KPEQVAK.Q	67.03	2162.13	0.3	721.717	3	5823	1	PEO-Biotin; 13C(6) 15N(2) Silac label
H2	599	818	sp|P40429|RL13A_HUMAN	R.C(+414.19)EGINISGNFYR.N	67.02	1785.82	-0.2	893.916	2	10813	2	PEO-Biotin
H2	3	10	sp|P13639|EF2_HUMAN	K.DLEEDHAC(+414.19)IPIK.K	67.01	1795.85	-0.5	898.931	2	7955	2	PEO-Biotin
H1	223	797	sp|O00567|NOP56_HUMAN	R.IDC(+414.19)FSEVPTSVFGEK.L	66.96	2070.96	0	1036.49	2	15814	2	PEO-Biotin
H2	67	87	sp|P25205|MCM3_HUMAN	R.C(+414.19)SVLAAANPVYGR.Y	66.96	1733.86	0.2	867.937	2	9457	2	PEO-Biotin
H1	39	39	sp|P10809|CH60_HUMAN	K.C(+414.19)EFQDAYVLLSEK.K	66.93	1965.93	-0.4	983.972	2	16426	2	PEO-Biotin; 13C(6) 15N(2) Silac label
H2	579	128391	sp|Q15120|PDK3_HUMAN	K.HIGSIDPTC(+414.19)NVADVVK.D	66.93	2081.03	0.3	694.684	3	8816	1	PEO-Biotin
L2	572	879544	tr|J3KMX1|J3KMX1_HUMAN	K.STVNC(+414.19)STTPVAER.F	66.92	1787.84	-0.8	894.928	2	5056	1	PEO-Biotin; 13C(6) 15N(4) Silac label
H1	9	23	sp|P63261|ACTG_HUMAN	M.E(+42.01)EEIAALVIDNGSGM(+15.99)C(+414.19)K.A	66.89	2250.02	0	1126.02	2	17998	5	Acetylation (N-term); Oxidation (M); PEO-Biotin
L1	31	59	sp|P40926|MDHM_HUMAN	K.SQETEC(+414.19)TYFSTPLLLGK.K	66.89	2338.13	0.6	1170.07	2	15049	3	PEO-Biotin; 13C(6) 15N(2) Silac label
L2	226	879091	tr|H0Y5F5|H0Y5F5_HUMAN	K.GFGFVC(+414.19)FSSPEEATK.A	66.86	2026.93	0.3	1014.47	2	13347	2	PEO-Biotin; 13C(6) 15N(2) Silac label
H2	53	36	sp|O43707|ACTN4_HUMAN	K.IC(+414.19)DQWDALGSLTHSR.R	66.84	2114.99	0	706.003	3	11857	1	PEO-Biotin
L2	30	878662	P07355|ANXA2_HUMAN	K.GDLENAFLNLVQC(+414.19)IQNKPLYFADR.L	66.82	3212.61	2.6	1071.88	3	18378	1	PEO-Biotin; 13C(6) 15N(2) Silac label; 13C(6) 15N(4) Silac label
L1	31	59	sp|P40926|MDHM_HUMAN	K.GC(+414.19)DVVVIPAGVPR.K	66.79	1704.89	0.4	853.454	2	11501	2	PEO-Biotin; 13C(6) 15N(4) Silac label
L1	521	58344	sp|Q8NFP7|NUD10_HUMAN	K.VLQC(+414.19)HKPVHAEYLEK.L	66.74	2223.15	0.2	556.795	4	4391	1	PEO-Biotin; 13C(6) 15N(2) Silac label
H1	519	360	sp|P00367|DHE3_HUMAN	K.C(+414.19)AVVDVPFGGAK.A	66.72	1575.78	0.1	788.897	2	12837	1	PEO-Biotin
L2	11	878622	tr|Q5HY54|Q5HY54_HUMAN	K.C(+414.19)SGPGLSPGMVR.A	66.71	1583.75	0.7	792.883	2	7517	1	PEO-Biotin; 13C(6) 15N(4) Silac label
L1	359	288	C9J9K3|C9J9K3_HUMAN	R.ADHQPLTEASYVNLPTIALC(+414.19)NTDSPLR.Y	66.7	3362.65	1.1	1121.89	3	15187	1	PEO-Biotin; 13C(6) 15N(4) Silac label
H1	666	1419	sp|Q9Y3I0|RTCB_HUMAN	K.NVTDVVNTC(+414.19)HDAGISK.K	66.69	2085.98	0.8	696.335	3	8462	2	PEO-Biotin
H2	233	33078	E9PJF0|E9PJF0_HUMAN	K.ISPFEHQTYC(+414.19)QR.T	66.69	1921.88	-0.1	961.948	2	6555	2	PEO-Biotin
L1	23	206	E9PCA1|E9PCA1_HUMAN	K.EMNPALGIDC(+414.19)LHK.G	66.69	1861.9	0.6	931.957	2	9702	2	PEO-Biotin; 13C(6) 15N(2) Silac label
H1	258	78	J3KTM9|J3KTM9_HUMAN	R.ESC(+414.19)LEAYTGIVQGLK.G	66.68	2024	1.4	1013.01	2	16424	2	PEO-Biotin
L1	2	10	sp|P13639|EF2_HUMAN	R.TFC(+414.19)QLILDPIFK.V	66.65	1858.98	0.2	930.498	2	17900	5	PEO-Biotin; 13C(6) 15N(2) Silac label
L2	278	878916	P33176|KINH_HUMAN	R.VFQSSTSQEQVYNDC(+414.19)AK.K	66.65	2355.06	0.6	1178.54	2	6226	1	PEO-Biotin; 13C(6) 15N(2) Silac label
L2	328	879067	Q16775|GLO2_HUMAN	R.VYC(+414.19)GHEYTINNLK.F	66.65	1974.94	0	659.321	3	6995	1	PEO-Biotin; 13C(6) 15N(2) Silac label
H2	52	1095	sp|P07814|SYEP_HUMAN	K.YNVYPTYDFAC(+414.19)PIVDSIEGVTHALR.T	66.64	3256.56	0.8	1086.53	3	18493	1	PEO-Biotin
L2	562	879204	Q9ULT8|HECD1_HUMAN	R.MAAAGGTVSGPSSAC(+414.19)KPGR.S	66.64	2136.02	0.3	713.016	3	4457	1	PEO-Biotin; 13C(6) 15N(2) Silac label; 13C(6) 15N(4) Silac label
L2	32	878847	tr|E5RI99|E5RI99_HUMAN	K.LVILANNC(+414.19)PALR.K	66.62	1719.94	0	860.977	2	11000	2	PEO-Biotin; 13C(6) 15N(4) Silac label
H1	612	10509	sp|A0AVT1|UBA6_HUMAN	K.C(+414.19)LIVDFSNPEAPLEIHTAMLALDQFQEK.Y	66.61	3585.76	3	1196.26	3	20551	1	PEO-Biotin
H1	156	256	sp|P12004|PCNA_HUMAN	R.DLSHIGDAVVISC(+414.19)AK.D	66.61	1940.97	0.4	971.493	2	13092	2	PEO-Biotin
L1	42	48	sp|P55072|TERA_HUMAN	R.QAAPC(+414.19)VLFFDELDSIAK.A	66.61	2288.13	0.4	1145.07	2	19221	6	PEO-Biotin; 13C(6) 15N(2) Silac label
H2	38	140	E7ENZ3|E7ENZ3_HUMAN	K.EMNPALGIDC(+414.19)LHK.G	66.6	1853.88	-0.6	927.949	2	9265	3	PEO-Biotin
H2	703	1778	sp|Q9BTW9|TBCD_HUMAN	K.MAEFLDWSLC(+414.19)NLAR.S	66.58	2081.97	-0.9	1041.99	2	16719	1	PEO-Biotin
L1	256	999	sp|Q96AE4|FUBP1_HUMAN	R.C(+414.19)QHAAEIITDLLR.S	66.58	1905.97	0.6	953.992	2	14734	4	PEO-Biotin; 13C(6) 15N(4) Silac label
L2	92	879157	P07737|PROF1_HUMAN	K.C(+414.19)YEMASHLR.R	66.55	1532.68	0.7	511.901	3	6136	2	PEO-Biotin; 13C(6) 15N(4) Silac label
H2	128	390	sp|Q01518|CAP1_HUMAN	R.ALLVTASQC(+414.19)QQPAENK.L	66.54	2114.05	1.5	1058.03	2	7172	2	PEO-Biotin
H1	333	572	sp|Q07955|SRSF1_HUMAN	R.GPAGNNDC(+414.19)R.I	66.49	1316.56	-0.4	659.287	2	3412	1	PEO-Biotin
H2	516	52845	sp|O60832|DKC1_HUMAN	R.TTHYTPLAC(+414.19)GSNPLK.R	66.49	2015.98	0	673.001	3	7450	1	PEO-Biotin
L2	610	879696	P46063|RECQ1_HUMAN	K.ADC(+414.19)ILYYGFGDIFR.I	66.49	2075.97	0.9	1038.99	2	17116	1	PEO-Biotin; 13C(6) 15N(4) Silac label
H1	325	648	sp|P09936|UCHL1_HUMAN	K.NEAIQAAHDAVAQEGQC(+414.19)R.V	66.46	2324.06	1	775.696	3	8828	1	PEO-Biotin
H1	893	176350	J3QS45|J3QS45_HUMAN	R.AVTNHSVYC(+414.19)STK.G	66.46	1722.81	-0.1	862.411	2	4938	1	PEO-Biotin
H1	6	1	Q5HY54|Q5HY54_HUMAN	K.C(+414.19)APGVVGPAEADIDFDIIR.N	66.45	2371.16	1.7	1186.59	2	17127	3	PEO-Biotin
H2	160	496	sp|P00492|HPRT_HUMAN	R.DLNHVC(+414.19)VISETGK.A	66.43	1827.89	-0.2	610.302	3	7713	2	PEO-Biotin
H1	88	525	sp|P49792|RBP2_HUMAN	R.LKDAVAHC(+414.19)HEAER.N	66.42	1891.9	1	631.642	3	3498	2	PEO-Biotin
L2	44	878634	tr|E7EN95|E7EN95_HUMAN	K.C(+414.19)LATGPGIASTVK.T	66.39	1638.86	0.4	820.436	2	7862	1	PEO-Biotin; 13C(6) 15N(2) Silac label
L2	231	879124	tr|E9PJF0|E9PJF0_HUMAN	K.ISPFEHQTYC(+414.19)QR.T	66.38	1931.89	0.1	644.971	3	6534	2	PEO-Biotin; 13C(6) 15N(4) Silac label
H2	465	65154	sp|Q09161|NCBP1_HUMAN	K.TC(+414.19)AAQLVSYPGK.N	66.36	1650.81	0.3	826.413	2	8209	1	PEO-Biotin
L2	95	878729	P36578|RL4_HUMAN	R.GPC(+414.19)IIYNEDNGIIK.A	66.35	1969.97	0.2	985.994	2	10750	1	PEO-Biotin; 13C(6) 15N(2) Silac label
H2	120	6057	sp|Q9ULV4|COR1C_HUMAN	K.SIKDTIC(+414.19)NQDER.I	66.34	1834.86	0.6	918.436	2	5567	2	PEO-Biotin
L2	120	878725	Q08J23|NSUN2_HUMAN	K.ILDMC(+414.19)AAPGSK.T	66.32	1526.74	1.7	764.378	2	8131	1	PEO-Biotin; 13C(6) 15N(2) Silac label
H1	422	20427	sp|P41214|EIF2D_HUMAN	R.C(+414.19)QASTTVNPAPGAK.D	66.31	1757.84	-1	879.928	2	5397	1	PEO-Biotin
H1	77	213	J3KQ69|J3KQ69_HUMAN	R.C(+414.19)SVLAAANPVYGR.Y	66.31	1733.86	-0.1	867.937	2	11865	1	PEO-Biotin
L1	724	2754	D6REK3|D6REK3_HUMAN	K.SC(+414.19)EVLFNPFDDIIPR.E	66.26	2188.06	1	1095.04	2	18052	1	PEO-Biotin; 13C(6) 15N(4) Silac label
L1	17	7	sp|Q00610|CLH1_HUMAN	R.C(+414.19)NEPAVWSQLAK.A	66.26	1766.86	0.1	884.436	2	11476	2	PEO-Biotin; 13C(6) 15N(2) Silac label
L2	113	878731	P60953|CDC42_HUMAN	K.YVEC(+414.19)SALTQK.G	66.26	1562.76	-0.1	782.385	2	6308	1	PEO-Biotin; 13C(6) 15N(2) Silac label
L1	218	1321	sp|P02765|FETUA_HUMAN	K.C(+414.19)DSSPDSAEDVRK.V	66.25	1821.79	0.5	911.901	2	3282	2	PEO-Biotin
L2	150	879230	tr|E7ESE0|E7ESE0_HUMAN	R.MRPGVAC(+414.19)SVSQAQK.D	66.22	1892.94	0.8	947.477	2	4864	2	13C(6) 15N(4) Silac label; PEO-Biotin; 13C(6) 15N(2) Silac label
H2	17	7	sp|Q00610|CLH1_HUMAN	K.YESLELC(+414.19)RPVLQQGR.K	66.21	2204.11	0	735.71	3	9459	1	PEO-Biotin
H2	37	163	sp|Q00839|HNRPU_HUMAN	K.DC(+414.19)EVVMMIGLPGAGK.T	66.19	1932.92	-0.8	967.466	2	14541	1	PEO-Biotin
L2	483	879576	Q9H2U1|DHX36_HUMAN	R.AESC(+414.19)GSGNSTGYQIR.L	66.17	1952.86	0.7	977.438	2	5436	1	PEO-Biotin; 13C(6) 15N(4) Silac label
H2	663	14505	sp|Q9UGI8|TES_HUMAN	K.LPC(+414.19)EMDAQGPK.Q	66.15	1601.73	-0.9	801.869	2	6609	1	PEO-Biotin
L2	153	878800	tr|E7ERW8|E7ERW8_HUMAN	R.DMPLLSC(+414.19)LESLR.V	66.15	1799.89	0.3	900.951	2	16684	3	PEO-Biotin; 13C(6) 15N(4) Silac label
H2	104	834	sp|P00505|AATM_HUMAN	K.NLDKEYLPIGGLAEFC(+414.19)K.A	66.13	2323.16	-1.5	775.393	3	13923	3	PEO-Biotin
L2	455	879301	tr|D6RFW1|D6RFW1_HUMAN	K.LGHYTDAIKDC(+414.19)EK.A	66.13	1921.92	0.6	641.649	3	5544	1	13C(6) 15N(2) Silac label; PEO-Biotin
L1	178	370	H0YEN5|H0YEN5_HUMAN	K.LLMMAGIDDC(+414.19)YTSAR.G	66.12	2082.95	-1.4	1042.48	2	13696	1	PEO-Biotin; 13C(6) 15N(4) Silac label
L1	429	37887	E7EV99|E7EV99_HUMAN	R.VSMILQSPAFC(+414.19)EELESMIQEQFKK.G	66.12	3244.59	5.1	1082.54	3	18983	1	PEO-Biotin; 13C(6) 15N(2) Silac label
H1	134	788	E9PBS1|E9PBS1_HUMAN	R.VVVLMGSTSDLGHC(+414.19)EK.I	66.1	2088.01	0.2	697.009	3	11040	2	PEO-Biotin
L2	72	878669	O75643|U520_HUMAN	R.DILC(+414.19)GAADEVLAVLK.N	66.1	1951.02	0.4	976.52	2	17976	2	PEO-Biotin; 13C(6) 15N(2) Silac label
L1	2	10	sp|P13639|EF2_HUMAN	R.LMEPIYLVEIQC(+414.19)PEQVVGGIYGVLNR.K	66.08	3355.73	0.8	1119.58	3	19595	1	PEO-Biotin; 13C(6) 15N(4) Silac label
H1	224	2832	sp|Q9UBB4|ATX10_HUMAN	K.SSHAVELAC(+414.19)R.D	66.07	1485.71	0.9	743.861	2	6276	2	PEO-Biotin
H1	108	2155	sp|Q9UNE7|CHIP_HUMAN	K.MQQHEQALADC(+414.19)R.R	66.05	1842.82	-0.7	615.279	3	5479	1	PEO-Biotin
L1	360	3343	K7EKD8|K7EKD8_HUMAN	R.YSDESGN(+.98)MDFDNFISC(+414.19)LVR.L	66.02	2636.11	7.9	1319.07	2	18177	1	Deamidation (NQ); PEO-Biotin; 13C(6) 15N(4) Silac label
L2	448	879248	tr|A6NJA2|A6NJA2_HUMAN	K.C(+414.19)TESEEEEVTK.G	66.02	1704.73	0	853.373	2	4357	1	PEO-Biotin; 13C(6) 15N(2) Silac label
L1	174	375	sp|O00571|DDX3X_HUMAN	R.GC(+414.19)HLLVATPGR.L	66.01	1546.8	0.9	774.407	2	7284	1	PEO-Biotin; 13C(6) 15N(4) Silac label
L2	192	879228	P30041|PRDX6_HUMAN	K.DINAYNC(+414.19)EEPTEK.L	66	1946.85	-0.7	974.431	2	6199	1	PEO-Biotin; 13C(6) 15N(2) Silac label
L1	127	836	sp|O75643|U520_HUMAN	R.DILC(+414.19)GAADEVLAVLK.N	65.99	1951.02	0.1	976.52	2	19165	1	PEO-Biotin; 13C(6) 15N(2) Silac label
H2	456	37550	H0YM23|H0YM23_HUMAN	R.LTSSVSC(+414.19)ALDEAAAALTR.M	65.95	2192.08	0.2	1097.05	2	16040	1	PEO-Biotin
H1	339	999	sp|Q96AE4|FUBP1_HUMAN	R.C(+414.19)QHAAEIITDLLR.S	65.94	1895.96	0.1	948.987	2	16403	3	PEO-Biotin
H2	274	1219	sp|Q96QK1|VPS35_HUMAN	R.AC(+414.19)AELHQNVNVK.N	65.94	1738.85	0.6	580.624	3	5003	1	PEO-Biotin
L1	36	61	sp|P12277|KCRB_HUMAN	K.DYEFMWNPHLGYILTC(+414.19)PSNLGTGLR.A	65.93	3320.57	0.6	1107.86	3	17651	1	PEO-Biotin; 13C(6) 15N(4) Silac label
H1	73	36	sp|O43707|ACTN4_HUMAN	K.IC(+414.19)DQWDALGSLTHSR.R	65.91	2114.99	0.1	706.003	3	14282	1	PEO-Biotin
H2	317	467	H7C5W9|H7C5W9_HUMAN	K.TGTLTTNQMSVC(+414.19)R.M	65.89	1824.85	2.1	913.436	2	6722	1	PEO-Biotin
L2	95	878729	P36578|RL4_HUMAN	R.SGQGAFGNMC(+414.19)R.G	65.88	1550.67	0.5	776.341	2	6892	2	PEO-Biotin; 13C(6) 15N(4) Silac label
H2	661	360	sp|P00367|DHE3_HUMAN	K.C(+414.19)AVVDVPFGGAK.A	65.87	1575.78	0.1	788.897	2	10441	1	PEO-Biotin
L2	342	879395	P18669|PGAM1_HUMAN	R.YADLTEDQLPSC(+414.19)ESLK.D	65.87	2233.04	1.2	1117.53	2	10199	1	PEO-Biotin; 13C(6) 15N(2) Silac label
L2	316	878861	P62333|PRS10_HUMAN	K.GC(+414.19)LLYGPPGTGK.T	65.87	1583.79	1	792.905	2	9283	1	PEO-Biotin; 13C(6) 15N(2) Silac label
L2	14	878625	tr|A0A087WVQ6|A0A087WVQ6_HUMAN	R.HSSLAGC(+414.19)QIINYR.T	65.87	1884.92	-0.9	629.314	3	7745	2	PEO-Biotin; 13C(6) 15N(4) Silac label
H1	11	207	sp|P62937|PPIA_HUMAN	R.IIPGFMC(+414.19)QGGDFTR.H	65.86	1964.92	-3	983.464	2	14981	2	PEO-Biotin; 13C(6) 15N(4) Silac label
H2	132	18966	H0YDU8|H0YDU8_HUMAN	R.TEC(+414.19)YGYALGDATR.A	65.86	1832.81	-0.3	917.411	2	8565	1	PEO-Biotin
H1	13	7	sp|Q00610|CLH1_HUMAN	R.C(+414.19)NEPAVWSQLAK.A	65.85	1758.84	0.3	880.429	2	13263	2	PEO-Biotin
H1	65	3067	A0A087WYT3|A0A087WYT3_HUMAN	K.HLNEIDLFHC(+414.19)IDPNDSK.H	65.84	2423.12	0.2	808.716	3	14590	4	PEO-Biotin
H2	28	142	E7EUT5|E7EUT5_HUMAN	K.IISNASC(+414.19)TTNC(+414.19)LAPLAK.V	65.84	2547.26	0.7	850.093	3	11038	4	PEO-Biotin
L1	529	1292	Q5JP01|Q5JP01_HUMAN	K.HPAKPDPSGEC(+414.19)NPDLR.L	65.83	2164.02	0.4	722.346	3	3873	2	13C(6) 15N(2) Silac label; PEO-Biotin; 13C(6) 15N(4) Silac label
H2	103	10168	sp|P62633|CNBP_HUMAN	R.GFQFVSSSLPDIC(+414.19)YR.C	65.8	2132.01	-0.3	1067.01	2	14271	2	PEO-Biotin
H1	253	832	sp|O15523|DDX3Y_HUMAN	R.GC(+414.19)HLLVATPGR.L	65.75	1536.79	0.9	769.403	2	9273	2	PEO-Biotin
H1	12	281	A0A087WVQ9|A0A087WVQ9_HUMAN	R.KDGNASGTTLLEALDC(+414.19)ILPPTRPTDKPLR.L	65.75	3505.83	-3.1	877.461	4	17945	3	PEO-Biotin
L2	6	878680	P07900|HS90A_HUMAN	R.VFIMDNC(+414.19)EELIPEYLN(+.98)FIR.G	65.71	2782.33	3.4	1392.18	2	18170	1	PEO-Biotin; Deamidation (NQ); 13C(6) 15N(4) Silac label
L2	602	879643	tr|K7EMD6|K7EMD6_HUMAN	K.LGNYAGAVQDC(+414.19)ER.A	65.71	1818.83	-1.2	910.42	2	6449	1	PEO-Biotin; 13C(6) 15N(4) Silac label
H1	198	10099	sp|O00273|DFFA_HUMAN	K.KTETVQEAC(+414.19)ER.E	65.7	1706.8	0.1	854.406	2	4257	2	PEO-Biotin
H2	138	1123	sp|P45973|CBX5_HUMAN	K.NLDC(+414.19)PELISEFMK.K	65.67	1951.91	1.2	976.963	2	15355	2	PEO-Biotin
L1	315	19038	A2A3S1|A2A3S1_HUMAN	K.WC(+414.19)EYGLTFTEK.W	65.67	1797.82	0.3	899.917	2	12793	2	PEO-Biotin; 13C(6) 15N(2) Silac label
H1	97	20	sp|P22314|UBA1_HUMAN	K.DNPGVVTC(+414.19)LDEAR.H	65.66	1801.83	0.1	901.924	2	11532	2	PEO-Biotin
H2	674	2847	E9PFG7|E9PFG7_HUMAN	R.FGLEGC(+414.19)EVLIPALK.T	65.66	1902	0.8	952.008	2	15338	2	PEO-Biotin
L2	9	878709	P60174|TPIS_HUMAN	R.IIYGGSVTGATC(+414.19)K.E	65.65	1682.84	1.1	842.427	2	6920	2	PEO-Biotin
L2	457	879343	Q9BW27|NUP85_HUMAN	K.EADASPASAGIC(+414.19)R.I	65.65	1670.76	-0.2	836.389	2	5634	1	PEO-Biotin; 13C(6) 15N(4) Silac label
L2	213	878727	tr|H7C5W9|H7C5W9_HUMAN	R.NYLEPGKEC(+414.19)VQPATK.S	65.65	2106.05	-0.3	703.022	3	5958	1	13C(6) 15N(2) Silac label; PEO-Biotin
L1	231	1558	sp|Q7Z4V5|HDGR2_HUMAN	R.C(+414.19)GSSEDLHDSVR.E	65.63	1727.75	-0.1	864.881	2	4030	2	PEO-Biotin; 13C(6) 15N(4) Silac label
L2	513	880084	tr|J3KSR8|J3KSR8_HUMAN	R.EAGDVC(+414.19)YADVYR.D	65.63	1783.78	0.7	892.897	2	8290	1	PEO-Biotin; 13C(6) 15N(4) Silac label
H1	2	10	sp|P13639|EF2_HUMAN	R.C(+414.19)ELLYEGPPDDEAAMGIK.S	65.62	2364.07	0.5	1183.04	2	14789	3	PEO-Biotin
H1	894	37943	A6NHK2|A6NHK2_HUMAN	R.IEGC(+414.19)IIGFDEYMNLVLDDAEEIHSK.T	65.62	3266.52	0.2	1089.85	3	20667	1	PEO-Biotin
L1	362	3221	sp|Q9Y263|PLAP_HUMAN	K.AINC(+414.19)PEDIVFPALDILR.L	65.61	2322.2	1.8	1162.11	2	19005	2	PEO-Biotin; 13C(6) 15N(4) Silac label
L1	47	5	sp|P35579|MYH9_HUMAN	K.KQELEEIC(+414.19)HDLEAR.V	65.6	2144.04	0	715.686	3	9224	1	13C(6) 15N(2) Silac label; PEO-Biotin; 13C(6) 15N(4) Silac label
H2	795	5993	sp|P46063|RECQ1_HUMAN	K.ADC(+414.19)ILYYGFGDIFR.I	65.59	2065.96	0.8	1033.99	2	17217	1	PEO-Biotin
H2	164	215	sp|Q9NZI8|IF2B1_HUMAN	K.AISVHSTPEGC(+414.19)SSAC(+414.19)K.M	65.57	2404.09	0.1	802.37	3	6110	2	PEO-Biotin
H2	92	169	sp|P49321|NASP_HUMAN	R.KPTDGASSSNC(+414.19)VTDISHLVR.K	65.56	2500.21	0.7	626.059	4	8860	2	PEO-Biotin
L1	121	567	A0A087WTT1|A0A087WTT1_HUMAN	K.GFGFVC(+414.19)FSSPEEATK.A	65.56	2026.93	0.6	1014.47	2	14192	3	PEO-Biotin; 13C(6) 15N(2) Silac label
L2	202	879047	P61158|ARP3_HUMAN	R.YSYVC(+414.19)PDLVK.E	65.54	1607.78	0.7	804.899	2	9729	1	PEO-Biotin; 13C(6) 15N(2) Silac label
L2	700	880061	tr|B4E1N1|B4E1N1_HUMAN	K.AFLDNPGILSELC(+414.19)GTLSR.L	65.54	2329.17	1	1165.59	2	16591	1	PEO-Biotin; 13C(6) 15N(4) Silac label
H1	225	1123	sp|P45973|CBX5_HUMAN	K.C(+414.19)PQIVIAFYEER.L	65.52	1880.92	-0.3	941.465	2	16383	3	PEO-Biotin
H1	150	692	sp|P63000|RAC1_HUMAN	R.HHC(+414.19)PNTPIILVGTK.L	65.51	1943.01	-0.3	648.678	3	9481	1	PEO-Biotin
H2	185	153	sp|Q99460|PSMD1_HUMAN	K.LC(+414.19)MSLMQNK.Q	65.51	1480.69	0.6	741.353	2	9391	1	PEO-Biotin
H1	31	42	sp|P06733|ENOA_HUMAN	K.VNQIGSVTESLQAC(+414.19)K.L	65.5	1989.99	0.7	996.001	2	11613	3	PEO-Biotin
H2	20	94	V9GZ37|V9GZ37_HUMAN	R.ARFEELC(+414.19)SDLFR.S	65.5	1898.9	0.2	950.458	2	12326	5	PEO-Biotin
H2	210	27963	Q5T7N0|Q5T7N0_HUMAN	K.VGLTNYAAAYC(+414.19)TGLLLAR.R	65.48	2283.18	0.9	1142.6	2	15040	1	PEO-Biotin
L1	38	392	sp|P49411|EFTU_HUMAN	K.GEETPVIVGSALC(+414.19)ALEGR.D	65.47	2224.11	0.3	1113.06	2	16399	3	PEO-Biotin; 13C(6) 15N(4) Silac label
L2	74	878678	P33992|MCM5_HUMAN	K.C(+414.19)SPIGVYTSGK.G	65.47	1532.75	0.3	767.38	2	7442	1	PEO-Biotin; 13C(6) 15N(2) Silac label
H1	183	886	sp|P30050|RL12_HUMAN	K.EILGTAQSVGC(+414.19)NVDGR.H	65.46	2031.97	0	1016.99	2	10335	2	PEO-Biotin
H1	95	753	sp|O95373|IPO7_HUMAN	K.VLTGVAGEDAEC(+414.19)HAAK.L	65.46	1983.94	0.9	662.321	3	6781	1	PEO-Biotin
L2	16	878953	P00338|LDHA_HUMAN	K.DDVFLSVPC(+414.19)ILGQN(+.98)GISDLVK.V	65.46	2654.34	0.2	1328.18	2	17630	1	PEO-Biotin; Deamidation (NQ); 13C(6) 15N(2) Silac label
L2	26	878912	tr|M0R0F0|M0R0F0_HUMAN	K.TIAEC(+414.19)LADELIN(+.98)AAK.G	65.45	1996.99	5.7	999.51	2	16660	2	PEO-Biotin; Deamidation (NQ); 13C(6) 15N(2) Silac label
L1	2	10	sp|P13639|EF2_HUMAN	R.C(+414.19)ELLYEGPPDDEAAMGIK.S	65.44	2372.08	1.2	1187.05	2	13063	3	PEO-Biotin; 13C(6) 15N(2) Silac label
H2	9	14	sp|P07900|HS90A_HUMAN	R.VFIMDNC(+414.19)EELIPEYLNFIR.G	65.43	2781.35	1.8	1391.68	2	18075	1	PEO-Biotin; 13C(6) 15N(4) Silac label
L2	702	880097	Q9H8Y8|GORS2_HUMAN	K.LYVYNTDTDNC(+414.19)R.E	65.42	1899.84	0.6	950.926	2	7096	1	PEO-Biotin; 13C(6) 15N(4) Silac label
L2	31	878641	P49368|TCPG_HUMAN	R.TLIQNC(+414.19)GASTIR.L	65.41	1699.86	0.7	850.939	2	7165	3	PEO-Biotin; 13C(6) 15N(4) Silac label
H2	7	1	Q5HY54|Q5HY54_HUMAN	K.IVGPSGAAVPC(+414.19)K.V	65.4	1511.78	0.5	756.9	2	6188	2	PEO-Biotin
H2	102	1754	sp|P54136|SYRC_HUMAN	R.MLLC(+414.19)EAVAAVMAK.G	65.39	1762.89	0.5	882.45	2	16554	2	PEO-Biotin
L1	434	20427	sp|P41214|EIF2D_HUMAN	R.C(+414.19)QASTTVNPAPGAK.D	65.39	1765.86	0.3	883.937	2	4108	1	PEO-Biotin; 13C(6) 15N(2) Silac label
L2	701	880094	tr|A0A087WWJ1|A0A087WWJ1_HUMAN	R.AYGVC(+414.19)FVDTSLGK.F	65.38	1780.86	-0.7	891.438	2	11838	1	PEO-Biotin; 13C(6) 15N(2) Silac label
L1	259	5880	sp|Q9BS26|ERP44_HUMAN	R.VDC(+414.19)DQHSDIAQR.Y	65.37	1809.8	1.2	905.909	2	3665	1	PEO-Biotin; 13C(6) 15N(4) Silac label
H2	514	5364	sp|P30520|PURA2_HUMAN	K.VVDLLAQDADIVC(+414.19)R.C	65.36	1942.99	-0.5	972.5	2	13029	1	PEO-Biotin
L1	7	143	sp|P68366|TBA4A_HUMAN	R.SIQFVDWC(+414.19)PTGFK.V	65.36	1948.93	0.5	975.473	2	15422	8	PEO-Biotin; 13C(6) 15N(2) Silac label
L2	60	878683	Q08211|DHX9_HUMAN	R.AAEC(+414.19)NIVVTQPR.R	65.36	1723.86	-0.3	862.938	2	6891	3	PEO-Biotin; 13C(6) 15N(4) Silac label
L2	98	878769	Q01518|CAP1_HUMAN	K.NSLDC(+414.19)EIVSAK.S	65.33	1599.77	0.8	800.894	2	7514	2	PEO-Biotin; 13C(6) 15N(2) Silac label
H2	516	52845	sp|O60832|DKC1_HUMAN	K.DSAVNAIC(+414.19)YGAK.I	65.32	1624.76	-0.3	813.386	2	7572	1	PEO-Biotin
H2	800	58479	sp|Q9H8Y8|GORS2_HUMAN	K.LYVYNTDTDNC(+414.19)R.E	65.32	1889.83	-0.5	945.921	2	7117	1	PEO-Biotin
H2	59	125	E7EN95|E7EN95_HUMAN	K.MDC(+414.19)QETPEGYK.V	65.32	1713.7	-0.7	857.859	2	5380	1	PEO-Biotin
H2	4	21	sp|P78527|PRKDC_HUMAN	R.C(+414.19)GAALAGHQLIR.G	65.32	1622.84	-0.8	812.426	2	6850	2	PEO-Biotin
H2	581	1339	sp|Q9NTK5|OLA1_HUMAN	R.FDFLC(+414.19)QYHKPASK.I	65.32	1996.95	-0.3	666.658	3	8332	1	PEO-Biotin
H2	146	1777	B4DV51|B4DV51_HUMAN	R.VC(+414.19)ENIPIVLC(+414.19)GNK.V	65.32	2229.1	0.3	1115.56	2	12673	4	PEO-Biotin
H2	72	690	sp|Q08J23|NSUN2_HUMAN	R.M(+15.99)VYSTC(+414.19)SLNPIEDEAVIASLLEK.S	65.29	2954.43	-0.7	985.817	3	17990	1	Oxidation (M); PEO-Biotin
H2	214	3590	E9PPH5|E9PPH5_HUMAN	K.SLDLFNC(+414.19)EITNLEDYR.E	65.28	2358.09	0.1	1180.05	2	15900	3	PEO-Biotin
L1	6	9	sp|P14618|KPYM_HUMAN	R.AEGSDVANAVLDGADC(+414.19)IMLSGETAK.G	65.28	2858.32	-0.4	953.781	3	16904	1	PEO-Biotin; 13C(6) 15N(2) Silac label
H1	26	5	sp|P35579|MYH9_HUMAN	K.KQELEEIC(+414.19)HDLEAR.V	65.27	2126.01	0.3	709.679	3	11217	1	PEO-Biotin
H2	94	1567	E7ESE0|E7ESE0_HUMAN	R.TIC(+414.19)SHVQNMIK.G	65.27	1686.83	0.8	844.421	2	7461	2	PEO-Biotin
H2	212	243	sp|P30041|PRDX6_HUMAN	K.DINAYNC(+414.19)EEPTEK.L	65.25	1946.85	-1	974.43	2	6200	1	PEO-Biotin; 13C(6) 15N(2) Silac label
H2	248	33031	E9PPZ7|E9PPZ7_HUMAN	K.FGGQLLSFDIGDQPVFEIPLSNVSQC(+414.19)TTGK.N	65.24	3610.77	-2	1204.59	3	17770	2	PEO-Biotin
L2	256	879327	P23396|RS3_HUMAN	R.GLC(+414.19)AIAQAESLR.Y	65.23	1654.84	0.6	828.428	2	10555	2	PEO-Biotin; 13C(6) 15N(4) Silac label
L2	262	879552	tr|E9PJD9|E9PJD9_HUMAN	R.NQSFC(+414.19)PTVNLDK.L	65.23	1786.85	0.3	894.431	2	8940	2	PEO-Biotin; 13C(6) 15N(2) Silac label
H1	97	20	sp|P22314|UBA1_HUMAN	K.YFLVGAGAIGC(+414.19)ELLK.N	65.22	1967.03	0	984.52	2	18150	2	PEO-Biotin
L1	500	65133	sp|P50570|DYN2_HUMAN	K.C(+414.19)VDLVIQELINTVR.Q	65.21	2038.08	1.1	1020.05	2	19571	1	PEO-Biotin; 13C(6) 15N(4) Silac label
L2	14	878625	tr|A0A087WVQ6|A0A087WVQ6_HUMAN	K.RDPHLAC(+414.19)VAYER.G	65.21	1862.9	0.8	621.976	3	5657	1	13C(6) 15N(4) Silac label; PEO-Biotin
H2	480	2642	sp|O94826|TOM70_HUMAN	K.C(+414.19)IDLEPDNATTYVHK.G	65.2	2131.99	1	711.672	3	8573	1	PEO-Biotin
H1	254	174	E9PBF6|E9PBF6_HUMAN	K.C(+414.19)KAEHDQLLLNYAK.K	65.19	2059.02	1.2	687.349	3	9195	1	PEO-Biotin
H2	176	2586	sp|Q9H0B6|KLC2_HUMAN	K.LEAAHTLEDC(+414.19)ASR.N	65.19	1828.84	0.9	610.623	3	5885	2	PEO-Biotin
H1	256	1320	sp|P45974|UBP5_HUMAN	R.ENLWLNLTDGSILC(+414.19)GR.R	65.18	2217.09	0.4	1109.55	2	18883	1	PEO-Biotin
L1	14	307	G3V1A4|G3V1A4_HUMAN	K.HELQANC(+414.19)YEEVK.D	65.16	1883.86	-1.4	942.938	2	5202	2	PEO-Biotin; 13C(6) 15N(2) Silac label
L2	266	880081	tr|F2Z393|F2Z393_HUMAN	K.ALAGC(+414.19)DFLTISPK.L	65.16	1756.9	0	879.456	2	12585	3	PEO-Biotin; 13C(6) 15N(2) Silac label
H1	136	19137	sp|Q6P2Q9|PRP8_HUMAN	R.EHC(+414.19)PAGQPVK.V	65.15	1478.7	0.1	740.358	2	3909	2	PEO-Biotin
H2	811	293327	sp|Q9UBS8|RNF14_HUMAN	K.C(+414.19)PSVATPGQVK.E	65.15	1499.75	0	750.881	2	5636	1	PEO-Biotin
L1	186	2018	E9PDU6|E9PDU6_HUMAN	K.C(+414.19)ASQAGMTAYGTR.R	65.15	1739.77	0.5	870.891	2	5333	1	PEO-Biotin; 13C(6) 15N(4) Silac label
L2	51	878657	Q00839|HNRPU_HUMAN	K.GNFTLPEVAEC(+414.19)FDEITYVELQKEEAQK.L	65.12	3559.71	1.1	1187.58	3	17438	1	PEO-Biotin; 13C(6) 15N(2) Silac label
L2	617	879745	Q9NSE4|SYIM_HUMAN	K.YTAESSDTLC(+414.19)PR.C	65.12	1765.79	3	883.904	2	6280	1	PEO-Biotin; 13C(6) 15N(4) Silac label
L2	555	879193	Q9UJX4|APC5_HUMAN	K.C(+414.19)QVASAASYDQPK.K	65.12	1788.83	-1.1	895.42	2	5448	1	PEO-Biotin; 13C(6) 15N(2) Silac label
H1	22	16	sp|P49327|FAS_HUMAN	K.C(+414.19)TVFHGAQVEDAFR.Y	65.11	1992.92	0.9	665.314	3	11734	1	PEO-Biotin
H1	320	1214	sp|Q9C0C9|UBE2O_HUMAN	R.GSSGC(+414.19)SEAGGAGHEEGR.A	65.1	1960.8	0	654.607	3	3060	1	PEO-Biotin
H2	7	1	Q5HY54|Q5HY54_HUMAN	K.AHVVPC(+414.19)FDASK.V	65.07	1586.76	-0.2	794.386	2	6852	2	PEO-Biotin
L2	512	880067	tr|A6NHK2|A6NHK2_HUMAN	R.IEGC(+414.19)IIGFDEYMNLVLDDAEEIHSK.T	65.07	3274.53	-0.6	1092.52	3	18263	1	PEO-Biotin; 13C(6) 15N(2) Silac label
L1	633	9954	sp|Q9Y277|VDAC3_HUMAN	K.VC(+414.19)NYGLTFTQK.W	65.04	1694.83	0.7	848.42	2	10270	1	PEO-Biotin; 13C(6) 15N(2) Silac label
L2	119	878715	P22102|PUR2_HUMAN	K.QVLVAPGNAGTAC(+414.19)SEK.I	65.04	1965.97	1.6	983.996	2	6355	1	PEO-Biotin; 13C(6) 15N(2) Silac label
H2	515	3202	D6RFM0|D6RFM0_HUMAN	K.VLLSIC(+414.19)SLLC(+414.19)DPNPDDPLVPEIAR.I	65.03	3419.72	1.7	1140.92	3	17931	1	PEO-Biotin
L2	453	879280	Q8N163|CCAR2_HUMAN	R.VVTQNIC(+414.19)QYR.S	65.03	1646.81	0.5	824.415	2	6613	1	PEO-Biotin; 13C(6) 15N(4) Silac label
L2	274	879077	P20700|LMNB1_HUMAN	R.C(+414.19)QSLTEDLEFR.K	65.01	1763.81	0.3	882.912	2	11663	1	PEO-Biotin; 13C(6) 15N(4) Silac label
H1	218	513	sp|P05141|ADT2_HUMAN	K.GTDIMYTGTLDC(+414.19)WR.K	65	2044.91	0	1023.46	2	15375	1	PEO-Biotin
L2	177	879098	tr|E9PPH5|E9PPH5_HUMAN	K.SLDLFN(+.98)C(+414.19)EITNLEDYR.E	64.97	2369.08	7.7	1185.56	2	15733	2	Deamidation (NQ); PEO-Biotin; 13C(6) 15N(4) Silac label
L1	223	18814	F8WCJ1|F8WCJ1_HUMAN	K.YEDIC(+414.19)PSTHNMDVPNIK.R	64.96	2397.09	-0.6	800.037	3	9225	1	PEO-Biotin; 13C(6) 15N(2) Silac label
L2	280	879010	O60264|SMCA5_HUMAN	R.VLDILEDYC(+414.19)MWR.N	64.96	1978.92	2.1	990.471	2	16235	1	PEO-Biotin; 13C(6) 15N(4) Silac label
L2	491	879617	Q9NZI8|IF2B1_HUMAN	K.AISVHSTPEGC(+414.19)SSAC(+414.19)K.M	64.96	2412.1	0.6	805.042	3	6063	1	PEO-Biotin; 13C(6) 15N(2) Silac label
H2	206	797	sp|O00567|NOP56_HUMAN	K.IINDNATYC(+414.19)R.L	64.91	1595.74	-0.9	798.878	2	5675	1	PEO-Biotin
H2	173	32815	sp|Q99615|DNJC7_HUMAN	R.KLDDAIEDC(+414.19)TNAVK.L	64.9	1947.93	1.8	650.318	3	7157	2	PEO-Biotin
L1	41	1754	sp|P54136|SYRC_HUMAN	R.MLLC(+414.19)EAVAAVMAK.G	64.87	1770.9	-0.4	886.457	2	17540	2	PEO-Biotin; 13C(6) 15N(2) Silac label
L2	385	879068	Q9BT78|CSN4_HUMAN	R.C(+414.19)QQLAAYGILEK.M	64.87	1757.89	0.8	879.955	2	10844	1	PEO-Biotin; 13C(6) 15N(2) Silac label
L2	299	879095	O14744|ANM5_HUMAN	R.DLNC(+414.19)VPEIADTLGAVAK.Q	64.85	2150.08	0.2	1076.05	2	14802	2	PEO-Biotin; 13C(6) 15N(2) Silac label
L2	101	878850	P12004|PCNA_HUMAN	R.DLSHIGDAVVISC(+414.19)AK.D	64.85	1948.98	0.7	975.5	2	10620	2	PEO-Biotin; 13C(6) 15N(2) Silac label
H1	336	2018	E9PDU6|E9PDU6_HUMAN	K.C(+414.19)ASQAGMTAYGTR.R	64.83	1729.76	0.3	865.887	2	7090	1	PEO-Biotin
H2	66	90	sp|P55060|XPO2_HUMAN	R.IVEDEPNKIC(+414.19)EADR.V	64.82	2043.96	0.4	1022.99	2	5542	2	PEO-Biotin
L2	120	878725	Q08J23|NSUN2_HUMAN	R.NNSGEEFDC(+414.19)AFR.L	64.82	1811.75	0.1	906.881	2	8944	1	PEO-Biotin; 13C(6) 15N(4) Silac label
H2	65	64	sp|P35580|MYH10_HUMAN	R.IAEC(+414.19)SSQLAEEEEKAK.N	64.79	2178.02	0.1	727.013	3	5654	1	PEO-Biotin
H2	278	2646	Q5JSD2|Q5JSD2_HUMAN	K.WC(+414.19)EYGLTFTEK.W	64.77	1789.81	0.1	895.91	2	12162	2	PEO-Biotin
H2	132	18966	H0YDU8|H0YDU8_HUMAN	R.TEC(+414.19)AEPPRDEPPADGALKR.A	64.76	2465.17	0.3	617.299	4	4796	2	PEO-Biotin
L1	86	1123	sp|P45973|CBX5_HUMAN	K.C(+414.19)PQIVIAFYEER.L	64.76	1890.92	0.3	946.47	2	14766	3	PEO-Biotin; 13C(6) 15N(4) Silac label
L1	97	321	sp|P60981|DEST_HUMAN	K.HEC(+414.19)QAN(+.98)GPEDLNR.A	64.76	1906.82	-5.5	954.411	2	4152	1	PEO-Biotin; Deamidation (NQ); 13C(6) 15N(4) Silac label
H2	72	690	sp|Q08J23|NSUN2_HUMAN	R.LSSPC(+414.19)IMVVNHDASSIPR.L	64.75	2339.14	0.3	780.722	3	9946	1	PEO-Biotin
H2	270	1189	sp|Q9Y5B9|SP16H_HUMAN	K.IC(+414.19)DVYNAVMDVVK.K	64.73	1881.9	-0.5	941.959	2	15083	1	PEO-Biotin
H1	805	260784	F8W0M9|F8W0M9_HUMAN	K.YGQGGNC(+414.19)TEGR.M	64.72	1554.66	0	778.335	2	4177	1	PEO-Biotin
L2	35	878697	P13797|PLST_HUMAN	K.VDLNSN(+.98)GFIC(+414.19)DYELHELFK.E	64.71	2678.25	-0.7	893.756	3	15432	2	Deamidation (NQ); PEO-Biotin; 13C(6) 15N(2) Silac label
L2	48	878672	tr|E7ENZ3|E7ENZ3_HUMAN	K.EMNPALGIDC(+414.19)LHK.G	64.68	1861.9	0.3	621.64	3	9152	1	PEO-Biotin; 13C(6) 15N(2) Silac label
H2	34	16	sp|P49327|FAS_HUMAN	K.AFDTAGNGYC(+414.19)R.S	64.67	1587.68	0.1	794.848	2	6135	1	PEO-Biotin
L2	151	879313	O60361|NDK8_HUMAN	K.SC(+414.19)AHDWVYE	64.66	1522.62	0.1	762.318	2	8629	2	PEO-Biotin
L1	518	1315	sp|Q9UMS4|PRP19_HUMAN	R.QELSHALYQHDAAC(+414.19)R.V	64.65	2165	0.3	722.675	3	5043	1	PEO-Biotin; 13C(6) 15N(4) Silac label
L1	85	425	sp|O43175|SERA_HUMAN	R.C(+414.19)GEEIAVQFVDMVK.G	64.63	1988.95	-0.3	995.482	2	16251	2	PEO-Biotin; 13C(6) 15N(2) Silac label
L2	133	878895	P62280|RS11_HUMAN	K.C(+414.19)PFTGNVSIR.G	64.62	1516.74	2.2	759.379	2	8687	2	PEO-Biotin; 13C(6) 15N(4) Silac label
L1	101	1215	sp|P62701|RS4X_HUMAN	K.FDTGNLC(+414.19)MVTGGANLGR.I	64.58	2149	0	1075.51	2	12413	2	PEO-Biotin; 13C(6) 15N(4) Silac label
H2	92	169	sp|P49321|NASP_HUMAN	K.SVSGTDVQEEC(+414.19)R.E	64.57	1732.76	0.3	867.389	2	4648	1	PEO-Biotin; 13C(6) 15N(4) Silac label
L2	11	878622	tr|Q5HY54|Q5HY54_HUMAN	K.THEAEIVEGENHTYC(+414.19)IR.F	64.56	2424.11	-0.3	607.034	4	6437	1	PEO-Biotin; 13C(6) 15N(4) Silac label
H1	466	251021	sp|Q8TBZ6|TM10A_HUMAN	K.AC(+414.19)ESASHDNQSVR.M	64.55	1816.78	-1	909.398	2	3116	2	PEO-Biotin
L2	202	879047	P61158|ARP3_HUMAN	K.DYEEIGPSIC(+414.19)R.H	64.54	1704.77	-0.5	853.393	2	9081	1	PEO-Biotin; 13C(6) 15N(4) Silac label
L1	70	862	sp|P55795|HNRH2_HUMAN	R.YGDGGSSFQSTTGHC(+414.19)VHMR.G	64.53	2450.04	0.2	613.518	4	5268	2	PEO-Biotin; 13C(6) 15N(4) Silac label
L1	15	73	F5H5D3|F5H5D3_HUMAN	R.AVC(+414.19)MLSNTTAVAEAWAR.L	64.52	2217.06	1.1	1109.54	2	15072	1	PEO-Biotin; 13C(6) 15N(4) Silac label
L2	639	879829	Q04695|K1C17_HUMAN	R.C(+414.19)EMEQQNQEYK.I	64.52	1850.77	1.2	926.395	2	4846	1	PEO-Biotin; 13C(6) 15N(2) Silac label
H1	903	1371	A6NJA2|A6NJA2_HUMAN	K.C(+414.19)TESEEEEVTK.G	64.51	1696.72	-0.3	849.366	2	5311	1	PEO-Biotin
L2	93	878633	P13489|RINI_HUMAN	R.ELDLSNNC(+414.19)LGDAGILQLVESVR.Q	64.51	2781.39	3.4	928.141	3	17729	1	PEO-Biotin; 13C(6) 15N(4) Silac label
H2	796	293318	F8VYK6|F8VYK6_HUMAN	R.VTVGDTSC(+414.19)TGQGPSK.K	64.49	1849.86	0.1	925.935	2	4757	1	PEO-Biotin
H1	63	836	sp|O75643|U520_HUMAN	R.DILC(+414.19)GAADEVLAVLK.N	64.48	1943.01	0	972.513	2	20386	2	PEO-Biotin
H2	442	39228	E9PEM5|E9PEM5_HUMAN	K.LINDC(+414.19)HGSVSEASSEQK.I	64.47	2217	0.5	740.009	3	4702	2	PEO-Biotin
H2	43	61	sp|P12277|KCRB_HUMAN	R.FC(+414.19)TGLTQIETLFK.S	64.45	1921.98	0.2	961.996	2	16273	2	PEO-Biotin; 13C(6) 15N(2) Silac label
L1	116	652	F6UJC5|F6UJC5_HUMAN	K.NC(+414.19)PHIVVGTPGR.I	64.42	1672.84	1.3	837.429	2	6135	4	PEO-Biotin; 13C(6) 15N(4) Silac label
H2	17	7	sp|Q00610|CLH1_HUMAN	K.LTDQLPLIIVC(+414.19)DR.F	64.39	1912.02	0.6	957.016	2	14669	2	PEO-Biotin
H2	395	730	G3V295|G3V295_HUMAN	K.YGYEIPVDMLC(+414.19)K.R	64.39	1843.86	0	922.935	2	13708	2	PEO-Biotin
H1	105	370	H0YEN5|H0YEN5_HUMAN	K.IGKPHTVPC(+414.19)K.V	64.38	1492.79	1.7	747.403	2	3809	5	PEO-Biotin
L2	230	879120	tr|H0YEN5|H0YEN5_HUMAN	R.GC(+414.19)TATLGNFAK.A	64.38	1503.73	1	752.873	2	7972	2	PEO-Biotin; 13C(6) 15N(2) Silac label
H2	20	94	V9GZ37|V9GZ37_HUMAN	K.C(+414.19)QEVISWLDANTLAEKDEFEHK.R	64.37	3018.41	-0.1	755.61	4	13747	3	PEO-Biotin
H2	379	5587	sp|O14744|ANM5_HUMAN	R.DLNC(+414.19)VPEIADTLGAVAK.Q	64.37	2142.07	1.4	1072.04	2	14883	2	PEO-Biotin
H2	113	1215	sp|P62701|RS4X_HUMAN	K.FDTGNLC(+414.19)MVTGGANLGR.I	64.36	2138.99	0.5	1070.5	2	11790	3	PEO-Biotin
L2	49	878685	P55072|TERA_HUMAN	K.GVLFYGPPGC(+414.19)GK.T	64.36	1615.8	0.4	808.907	2	10511	2	PEO-Biotin; 13C(6) 15N(2) Silac label
H2	743	293325	I3L4C5|I3L4C5_HUMAN	R.C(+414.19)PPDYPIHPPR.V	64.32	1704.81	2	569.279	3	6577	2	PEO-Biotin
H2	797	2150	sp|P31947|1433S_HUMAN	K.GAVEKGEELSC(+414.19)EER.N	64.29	1948.89	0.3	975.451	2	5048	1	PEO-Biotin
L1	54	214	sp|Q9UQ80|PA2G4_HUMAN	K.AAHLC(+414.19)AEAALR.L	64.27	1548.78	-0.3	775.396	2	6064	4	PEO-Biotin; 13C(6) 15N(4) Silac label
H1	267	3221	sp|Q9Y263|PLAP_HUMAN	K.AINC(+414.19)PEDIVFPALDILR.L	64.25	2312.19	1.4	1157.1	2	20229	3	PEO-Biotin
H1	92	10063	D6RB09|D6RB09_HUMAN	K.NC(+414.19)LTNFHGMDLTR.D	64.24	1934.88	-0.1	645.967	3	12716	2	PEO-Biotin
H2	243	3409	sp|Q9H074|PAIP1_HUMAN	R.ELLNALFSNPMDDNLIC(+414.19)AVK.L	64.24	2633.29	2.4	1317.66	2	17252	2	PEO-Biotin
H2	97	4227	sp|O60610|DIAP1_HUMAN	K.VGC(+414.19)LQLINALITPAEELDFR.V	64.23	2628.37	3.1	877.132	3	18469	2	PEO-Biotin
H1	23	79	sp|P50991|TCPD_HUMAN	R.TLSGMESYC(+414.19)VR.A	64.22	1658.75	0.4	830.381	2	10731	2	PEO-Biotin
H2	317	467	H7C5W9|H7C5W9_HUMAN	K.SMSVYC(+414.19)TPNKPSR.T	64.21	1882.87	0.4	628.632	3	5518	1	PEO-Biotin
H1	500	339	sp|P26038|MOES_HUMAN	R.ILALC(+414.19)MGNHELYMR.R	64.19	2077	-3.7	693.337	3	14541	1	PEO-Biotin
H2	423	65263	sp|Q9NPE3|NOP10_HUMAN	K.KFDPMGQQTC(+414.19)SAHPAR.F	64.17	2187	0.4	547.758	4	5384	2	PEO-Biotin
H1	811	165826	sp|Q13905|RPGF1_HUMAN	R.SAASQTADGSGC(+414.19)R.V	64.15	1623.7	-4	812.853	2	3644	1	PEO-Biotin
H2	51	754	sp|Q92598|HS105_HUMAN	K.FIC(+414.19)EQDHQNFLR.L	64.15	1962.91	2.2	655.311	3	8097	2	PEO-Biotin
L1	75	753	sp|O95373|IPO7_HUMAN	R.GIDQC(+414.19)IPLFVEAALER.L	64.14	2197.11	-0.4	1099.56	2	18645	3	PEO-Biotin; 13C(6) 15N(4) Silac label
H1	3	21	sp|P78527|PRKDC_HUMAN	K.LPVLAGC(+414.19)LK.G	64.13	1326.74	0.3	664.378	2	13091	2	PEO-Biotin
L1	155	80	sp|P04083|ANXA1_HUMAN	K.MYGISLC(+414.19)QAILDETK.G	64.13	2106.03	0.5	1054.02	2	16066	2	PEO-Biotin; 13C(6) 15N(2) Silac label
H2	475	37481	sp|P62879|GBB2_HUMAN	R.TFVSGAC(+414.19)DASIK.L	64.12	1611.76	1	806.89	2	7293	1	PEO-Biotin
L2	245	878968	tr|M0QXS5|M0QXS5_HUMAN	K.LC(+414.19)FSTAQHAS	64.12	1477.67	0.6	739.842	2	7100	1	PEO-Biotin
L1	248	496	sp|P00492|HPRT_HUMAN	K.SYC(+414.19)NDQSTGDIK.V	64.11	1751.76	0.5	876.887	2	4587	1	PEO-Biotin; 13C(6) 15N(2) Silac label
H2	14	207	sp|P62937|PPIA_HUMAN	K.HTGPGILSMANAGPNTNGSQFFIC(+414.19)TAK.T	64.1	3147.49	-0.5	1050.17	3	13172	2	PEO-Biotin
L1	400	360	sp|P00367|DHE3_HUMAN	K.C(+414.19)AVVDVPFGGAK.A	64.1	1583.79	0.5	792.904	2	10986	1	PEO-Biotin; 13C(6) 15N(2) Silac label
L1	2	10	sp|P13639|EF2_HUMAN	R.C(+414.19)LYASVLTAQPR.L	64.1	1744.89	0.3	873.452	2	11619	3	PEO-Biotin; 13C(6) 15N(4) Silac label
H2	380	1867	B1ALA9|B1ALA9_HUMAN	R.NC(+414.19)TIVSPDAGGAK.R	64.08	1645.78	-1.3	823.896	2	6087	1	PEO-Biotin
H2	371	2304	sp|P58546|MTPN_HUMAN	R.KPLHYAADC(+414.19)GQLEILEFLLLK.G	64.07	2827.5	7.2	943.515	3	17850	1	PEO-Biotin
L2	330	879276	P05455|LA_HUMAN	K.FSGDLDDQTC(+414.19)R.E	64.06	1679.72	-0.5	840.865	2	6168	1	PEO-Biotin; 13C(6) 15N(4) Silac label
L2	62	878630	P49327|FAS_HUMAN	K.AFDTAGNGYC(+414.19)R.S	64.05	1597.69	-1.1	799.851	2	6108	1	PEO-Biotin; 13C(6) 15N(4) Silac label
H2	798	95382	sp|Q9BV20|MTNA_HUMAN	R.LEHAFC(+414.19)TETRPYNQGAR.L	64.04	2406.12	-0.5	602.537	4	5583	1	PEO-Biotin
L1	530	3811	M0QY67|M0QY67_HUMAN	K.HSMNPFC(+414.19)EIAVEEAVR.L	64.04	2255.04	-0.3	752.688	3	13081	1	PEO-Biotin; 13C(6) 15N(4) Silac label
H1	277	222	sp|P33993|MCM7_HUMAN	R.C(+414.19)SILAAANPAYGR.Y	64.03	1719.84	0.5	860.929	2	12137	1	PEO-Biotin
H2	209	240	E9PKG1|E9PKG1_HUMAN	K.VEDLTFTSPFC(+414.19)LQVK.R	64.03	2140.06	-0.1	1071.04	2	15070	3	PEO-Biotin
[truncated: 6,904 more rows]

## Sheet: Na2S
Na2S Stimulation - Beads Fraction - Identified by PEAKS 7
[truncated: 8,375 more rows]

## Sheet: NaSH
NaSH Stimulation - Beads Fraction - Identified by PEAKS 7
[truncated: 13,341 more rows]
