# Supplementary material for: Quantitative Persulfide Site Identification (qPerS-SID) Reveals Protein Targets of H2S Releasing Donors in Mammalian Cells
Source: Sci Rep. 2016 Jul 14;6:29808. doi: 10.1038/srep29808 (PMC4944133; doi:10.1038/srep29808)
Supplement: Supplementary Table 7 [file srep29808-s8.xls]

## Sheet: Legend
Supplementary Table 7
Yellow: Proteins/Peptides containing Persulfides in this study (>= 1.3x enriched in GYY4137 and Na2S4 samples; only significant hits)
Blue: Nitrosated Proteins/Peptides Doulias et al.
Red: Proteins containing Sulfenic acid Yang et al.

## Sheet: Tabelle1
Supplementary Table 7
Gene Name	Modification	Reference	Protein name	Peptide sequence
Abat	Nitrosation	Doulias et al.	4-aminobutyrate aminotransferase, mitochondrial	GVVLGGCGDK
Abat	Nitrosation	Doulias et al.	4-aminobutyrate aminotransferase, mitochondrial	TMGCLATTHSK
Acaa1b	Nitrosation	Doulias et al.	3-ketoacyl-CoA thiolase B, peroxisomal precursor	DCLIPMGITSENVAER
Acaa1b	Nitrosation	Doulias et al.	3-ketoacyl-CoA thiolase B, peroxisomal precursor	GCFHAEIVPVTTTVLNDK
Acaa1b	Nitrosation	Doulias et al.	3-ketoacyl-CoA thiolase B, peroxisomal precursor	QCSSGLQAVANAIAGGIR
Acaa1b	Nitrosation	Doulias et al.	3-ketoacyl-CoA thiolase B, peroxisomal	QCSSGLQAVANIAGGIR
Acaa1b	Nitrosation	Doulias et al.	3-ketoacyl-CoA thiolase B, peroxisomal	VNPLGGAIALGHPLGCTGAR
Acaa2	Nitrosation	Doulias et al.	3-ketoacyl-CoA thiolase, mitochondrial	EDCDRYALQSQQR
Acaa2	Nitrosation	Doulias et al.	3-ketoacyl-CoA thiolase, mitochondrial	VVGYFVSGCDPTIMGIGPVPAI
Acaa2	Nitrosation	Doulias et al.	3-ketoacyl-CoA thiolase, mitochondrial	VVGYFVSGCDPTIMGIGPVPAINGALKK
Acaa2	Nitrosation	Doulias et al.	3-ketoacyl-CoA thiolase, mitochondrial	VVGYFVSGCDPTIMGIGVPAINGA
Acaa2	Nitrosation	Doulias et al.	3-ketoacyl-CoA thiolase, mitochondrial	FCYADKALLNR
Acad9	Nitrosation	Doulias et al.	Acyl-CoA dehydrogenase family member 9, mitochondrial	AYICAHPLDR
Acad9	Nitrosation	Doulias et al.	Acyl-CoA dehydrogenase family member 9, mitochondrial	AYICAHPLDR
Acad9	Nitrosation	Doulias et al.	Acyl-CoA dehydrogenase family member 9, mitochondrial	SMGSAVAGMLKKLIELTAEYACTR
Acadl	Nitrosation	Doulias et al.	Long-chain specific acyl-CoA dehydrogenase, mitochondrial	AFVDSCLQLHETK
Acadl	Nitrosation	Doulias et al.	Long-chain specific acyl-CoA dehydrogenase, mitochondrial	AFVDSCLQLHETKR
Acadl	Nitrosation	Doulias et al.	Long-chain specific acyl-CoA dehydrogenase, mitochondrial	CIGAIAMTEPGAGADLQGVR
Acadl	Nitrosation	Doulias et al.	Long-chain specific acyl-CoA dehydrogenase, mitochondrial	CIGAIAMTEPGAGSDLQGVR
Acadl	Nitrosation	Doulias et al.	Long-chain specific acyl-CoA dehydrogenase, mitochondrial	LAELKTHICVTR
Acadl	Nitrosation	Doulias et al.	Long-chain specific acyl-CoA dehydrogenase, mitochondrial	THICVTR
ACADVL	Nitrosation	Doulias et al.	Very long-chain specific acyl-CoA dehydrogenase, mitochondrial	SSAIPSPCGK
ACAT1	Nitrosation	Doulias et al.	Acetyl-CoA acetyltransferase, mitochondrial precursor	AIMMASQSLMCGHQDVMVAGGMESMSNVPYVMSR
ACAT1	Nitrosation	Doulias et al.	Acetyl-CoA acetyltransferase, mitochondrial	DGLTDVYNKIHMGNCAENTAK
ACAT1	Nitrosation	Doulias et al.	Acetyl-CoA acetyltransferase, mitochondrial	IHMGNCAENTAK
ACAT1	Nitrosation	Doulias et al.	Acetyl-CoA acetyltransferase, mitochondrial	IVVHMAHALKPGEFGLASICNGGGGASALLIEKL
ACAT1	Nitrosation	Doulias et al.	Acetyl-CoA acetyltransferase, mitochondrial	QATLGAGLPISTPCTTVNK
ACAT2	Nitrosation	Doulias et al.	Acetyl-CoA acetyltransferase, cytosolic	VAPEEVSEVIFGHVLTAGCGQNPTR
ACAT2	Nitrosation	Doulias et al.	Acetyl-CoA acetyltransferase, cytosolic	VNIDGGAIALGHPLGASGCR
ACLY	Nitrosation	Doulias et al.	ATP-citrate synthase	GVTIIGPATVGGIKPGCFK
ACLY	Nitrosation	Doulias et al.	ATP-citrate synthase	PASFMTSICDER
ACLY	Nitrosation	Doulias et al.	ATP-citrate synthase	VTIIGPATVGGIKPGCFK
ACLY	Nitrosation	Doulias et al.	ATP-citrate synthase	YICTTSAIQNR
Acmsd	Nitrosation	Doulias et al.	2-amino-3-carboxymuconate-6-semialdehyde decarboxylase	IAHGFNMRPDLCAQDNPSDPRK
Acmsd	Nitrosation	Doulias et al.	2-amino-3-carboxymuconate-6-semialdehyde decarboxylase	LKVCFAHGGGAFPFTIGR
ACO2	Nitrosation	Doulias et al.	Aconitate hydratase, mitochondrial	CKSQFTITPGSEQIR
ACO2	Nitrosation	Doulias et al.	Aconitate hydratase, mitochondrial	CTTDHISAAGPWLK
ACO2	Nitrosation	Doulias et al.	Aconitate hydratase, mitochondrial	GKCTTDHISAAGPWLK
ACO2	Nitrosation	Doulias et al.	Aconitate hydratase, mitochondrial	VAVPSTIHCDHLIEAQVGGEK
ACO2	Nitrosation	Doulias et al.	Aconitate hydratase, mitochondrial	VGLIGSCTNSSYEDMGR
ACOX1	Nitrosation	Doulias et al.	Peroxisomal acyl-coenzyme A oxidase 1	GECYGLHAFVVPIR
Acox2	Nitrosation	Doulias et al.	Peroxisomal acyl-coenzyme A oxidase 2	AHCYFLTVR
Acox2	Nitrosation	Doulias et al.	Peroxisomal acyl-coenzyme A oxidase 2	CPAQTAADFR
Acox2	Nitrosation	Doulias et al.	Peroxisomal acyl-coenzyme A oxidase 2	TVTHAVVLAHLICLGAR
Acox3	Nitrosation	Doulias et al.	Peroxisomal acyl-coenzyme A oxidase 3	EACGGHGYLAMNR
Acox3	Nitrosation	Doulias et al.	Methylmalonate-semialdehyde dehydrogenase [acylating], mitochondrial	ERVCNLIDSGTK
Acox3	Nitrosation	Doulias et al.	Methylmalonate-semialdehyde dehydrogenase [acylating], mitochondrial	GLQVVEHAC
Acox3	Nitrosation	Doulias et al.	Methylmalonate-semialdehyde dehydrogenase [acylating], mitochondrial	VCNLIDSGTK
Acp6	Nitrosation	Doulias et al.	60S ribosomal protein L24	CESAFLSK
Acp6	Nitrosation	Doulias et al.	Lysophosphatidic acid phosphatase type 6	CLLAGLFQHQK
ACSl1	Nitrosation	Doulias et al.	Long-chain-fatty-acid--CoA ligase 1	ALKPPCDLSMQSVEIAGTTDGIRR
ACSl1	Nitrosation	Doulias et al.	Long-chain-fatty-acid--CoA ligase 1	CGVEIISLK
ACSl1	Nitrosation	Doulias et al.	Long-chain-fatty-acid--CoA ligase 1	GAMITHQNIINDCSGFIK
ACSl1	Nitrosation	Doulias et al.	Long-chain-fatty-acid--CoA ligase 1	GAMITHQNIINDCSGFIK
ACSl1	Nitrosation	Doulias et al.	Long-chain-fatty-acid--CoA ligase 1	GIQVSNNGPCLGSR
ACSl1	Nitrosation	Doulias et al.	Long-chain-fatty-acid--CoA ligase 1	TAGHVGAPMPCNYVK
ACSl1	Nitrosation	Doulias et al.	Long-chain-fatty-acid--CoA ligase 1	VKPKPPEPEDLAIICFTSGTTGNPK
ACSl5	Nitrosation	Doulias et al.	Long-chain-fatty-acid--CoA ligase 5	CGVEMLSLHDAENIGK
ACSl5	Nitrosation	Doulias et al.	Long-chain-fatty-acid--CoA ligase 5	KPVPPKPEDLSVICFTSGTTGDPK
ACSl5	Nitrosation	Doulias et al.	Long-chain-fatty-acid--CoA ligase 5	TAGHVGTPVACNFVK
ACSm3	Nitrosation	Doulias et al.	Acyl-coenzyme A synthetase ACSM3, mitochondrial	KFANILTEACSLQR
ACSm3	Nitrosation	Doulias et al.	Acyl-coenzyme A synthetase ACSM2, mitochondrial	MAEHSHCSLGIK
ACSs1	Nitrosation	Doulias et al.	Acetyl-coenzyme A synthetase 2-like, mitochondrial	CKAVITFNQGLR
ACSs1	Nitrosation	Doulias et al.	Acetyl-coenzyme A synthetase 2-like, mitochondrial	SCPTVQHVLVAHR
ACTB	Nitrosation	Doulias et al.	Actin, cytoplasmic 1	CPEALFQPSFLGMESCGLHETTFNSMK
ACTN1	Nitrosation	Doulias et al.	Alpha-actinin-1	CQLEINFNTLQTK
ACTN1	Nitrosation	Doulias et al.	Alpha-actinin-1	DGLGFCALIHR
Adh1	Nitrosation	Doulias et al.	Alcohol dehydrogenase 1	ICKHPESNFCSR
Adh1	Nitrosation	Doulias et al.	Alcohol dehydrogenase 1	IDGASPLDKVCLIGCGFSTGYGSAVK
Adh1	Nitrosation	Doulias et al.	Alcohol dehydrogenase 1	VIPLFSPQCGECR
Adh1	Nitrosation	Doulias et al.	Alcohol dehydrogenase 1	VTPGSTCAFGLGGVGLSVILGCK
ADK	Nitrosation	Doulias et al.	Adenosine kinase	AATFFGCIGIDK
ADK	Nitrosation	Doulias et al.	Adenosine kinase	SLVANLAAANCYKK
ADK	Nitrosation	Doulias et al.	Adenosine kinase	TGCTFPEKPDFH
Ago2	Nitrosation	Doulias et al.	Eukaryotic translation initiation factor 2C 2	GLKVEITHCGQMK
Ago2	Nitrosation	Doulias et al.	Eukaryotic translation initiation factor 2C 2	YPHLPCLQVGQEQK
Agxt2	Nitrosation	Doulias et al.	Alanine--glyoxylate aminotransferase 2, mitochondrial precursor	GAYHGCSPYTLGLTNVGIYK
Agxt2	Nitrosation	Doulias et al.	Alanine--glyoxylate aminotransferase 2, mitochondrial precursor	TEVNQIHEDCK
Agxt2	Nitrosation	Doulias et al.	Alanine--glyoxylate aminotransferase 2, mitochondrial	TEVNQIHEDCKDMGLLVGR
AHCY	Nitrosation	Doulias et al.	Adenosylhomocysteinase	SKFDNLYGCR
AHCY	Nitrosation	Doulias et al.	Adenosylhomocysteinase	VAVVAGYGDVGKGCAQALR
AK2	Nitrosation	Doulias et al.	Adenylate kinase 2, mitochondrial	LAENFCVCHLATGDMLR
AKR1A1	Nitrosation	Doulias et al.	Alcohol dehydrogenase [NADP+]	HIDCASVYGNETEIGEALKESVGSGK
AKR1A1	Nitrosation	Doulias et al.	Alcohol dehydrogenase [NADP+]	KVICIPK
AKR1B1	Nitrosation	Doulias et al.	Aldose reductase	HIDCAQVYQNEKEVGVALQEK
AKR1B1	Nitrosation	Doulias et al.	Aldose reductase	LIEYCHSK
AKR1B1	Nitrosation	Doulias et al.	Aldose reductase	VCALMSCAKHKDYPFHAEV
AKR1B1	Nitrosation	Doulias et al.	Aldose reductase	YKPAVNQIECHPYLTQEK
Akr1c6	Nitrosation	Doulias et al.	Estradiol 17 beta-dehydrogenase 5	LLDFCR
Akr1c6	Nitrosation	Doulias et al.	Estradiol 17 beta-dehydrogenase 5	VCLEQSLK
Akr1c6	Nitrosation	Doulias et al.	Estradiol 17 beta-dehydrogenase 5	YKPVCNQVECHPYLNQGK
Aldh1a1	Nitrosation	Doulias et al.	Retinal dehydrogenase 1	IGPALSCGNTVVVK
Aldh1a1	Nitrosation	Doulias et al.	Retinal dehydrogenase 1	IGPALSCGNTVVVKPAEQTPLTALHLASLIK
Aldh1l1	Nitrosation	Doulias et al.	10-formyltetrahydrofolate dehydrogenase	AVQMGMSSVFFNKGENCIAAGR
Aldh1l1	Nitrosation	Doulias et al.	10-formyltetrahydrofolate dehydrogenase	IAVIGQSLFGQEVYCQLR
Aldh1l1	Nitrosation	Doulias et al.	10-formyltetrahydrofolate dehydrogenase	KLVEYCQR
Aldh1l1	Nitrosation	Doulias et al.	10-formyltetrahydrofolate dehydrogenase	LRGEDGESECVINYVEK
Aldh1l1	Nitrosation	Doulias et al.	10-formyltetrahydrofolate dehydrogenase	MKAVGQSLFGQEVYCQLRK
Aldh1l1	Nitrosation	Doulias et al.	10-formyltetrahydrofolate dehydrogenase	SCALSNVK
Aldh1l1	Nitrosation	Doulias et al.	10-formyltetrahydrofolate dehydrogenase	TAACLAAGNTVVIKPAQVTPLTALK
Aldh4a1	Nitrosation	Doulias et al.	Delta-1-pyrroline-5-carboxylate dehydrogenase, mitochondrial	FCYADKALLNR
Aldh4a1	Nitrosation	Doulias et al.	Delta-1-pyrroline-5-carboxylate dehydrogenase, mitochondrial	LAGECGGKNFHFVHSSADVDSVVSGTLR
ALDH7A1	Nitrosation	Doulias et al.	Alpha-aminoadipic semialdehyde dehydrogenase	CGGLPAPEHSDNPLR
ALDH7A1	Nitrosation	Doulias et al.	Alpha-aminoadipic semialdehyde dehydrogenase	GSDCGIVNVNIPTSGAEIGGAFGGEKHTGGGR
ALDH7A1	Nitrosation	Doulias et al.	Alpha-aminoadipic semialdehyde dehydrogenase	SSVVPVEGCPELPHK
Aldh8a1	Nitrosation	Doulias et al.	Aldehyde dehydrogenase family 8 member A1	ILCGEGVDQLSLPLR
Aldh8a1	Nitrosation	Doulias et al.	Aldehyde dehydrogenase family 8 member A1	ITQLSAPHCK
ALDH9A1	Nitrosation	Doulias et al.	4-trimethylaminobutyraldehyde dehydrogenase	VIATFACSGEK
ALDOA	Nitrosation	Doulias et al.	Fructose-bisphosphate aldolase A	ALANSLACQGK
ALDOA	Nitrosation	Doulias et al.	Fructose-bisphosphate aldolase A	RALANSLACQGK
ALDOA	Nitrosation	Doulias et al.	Fructose-bisphosphate aldolase A	VNPCIGGVILFHETLYQK
Aldob	Nitrosation	Doulias et al.	Fructose-bisphosphate aldolase B	AMANCQAAQGQYVHTGSSGAA
Aldob	Nitrosation	Doulias et al.	Fructose-bisphosphate aldolase B	CAQYKKDGVDFGK
Aldob	Nitrosation	Doulias et al.	Fructose-bisphosphate aldolase B	IADQCPSSLAIQENANALAR
Aldob	Nitrosation	Doulias et al.	Fructose-bisphosphate aldolase B	RAMANCQAAQGQYVHTGSSGAAATQSLFTASYTY
ANXA1	Nitrosation	Doulias et al.	Annexin A1	CQDLSVNQDLADTDAR
ANXA7	Nitrosation	Doulias et al.	Annexin A7	TILQCALNRPAFFAER
AP1B1	Nitrosation	Doulias et al.	AP-1 complex subunit beta-1	AIGRCAIKVEQSAER
AP1B1	Nitrosation	Doulias et al.	AP-1 complex subunit beta-1	CAIKVEQSAER
AP1G1	Nitrosation	Doulias et al.	AP-1 complex subunit gamma-1	AALCAVHVIR
AP2A1	Nitrosation	Doulias et al.	AP-2 complex subunit alpha-1	ACNQLGQFLQHR
APOA1BP	Nitrosation	Doulias et al.	Apolipoprotein A-I-binding protein	RPNKPLFTGLVTQCQK
Asl	Nitrosation	Doulias et al.	Argininosuccinate lyase	QTCSKLSALLRVLIGTMVDR
Asl	Nitrosation	Doulias et al.	Argininosuccinate lyase	VFGRCAGLLMTLK
ASS1	Nitrosation	Doulias et al.	Argininosuccinate synthase	FELTCYSLAPQIK
ASS1	Nitrosation	Doulias et al.	Argininosuccinate synthase	YLLGTSLARPCIAR
ATE1	Nitrosation	Doulias et al.	Arginyl-tRNA--protein transferase 1	CHPLQFQPSK
ATIC	Nitrosation	Doulias et al.	Bifunctional purine biosynthesis protein PURH	YTQSNSVCYAK
Atp1a1	Nitrosation	Doulias et al.	Sodium/potassium-transporting ATPase subunit alpha-1	ACVVHGSDLK
Atp1a1	Nitrosation	Doulias et al.	Sodium/potassium-transporting ATPase subunit alpha-1	CRSAGIKVIMVTGDHPITAK
Atp1a1	Nitrosation	Doulias et al.	Sodium/potassium-transporting ATPase subunit alpha-1	CSSILLHGK
Atp1a1	Nitrosation	Doulias et al.	Sodium/potassium-transporting ATPase subunit alpha-1	DAKACVVHGSDLK
Atp1a1	Nitrosation	Doulias et al.	Sodium/potassium-transporting ATPase subunit alpha-1	ILDRCSSILLHGK
Atp1a1	Nitrosation	Doulias et al.	Sodium/potassium-transporting ATPase subunit alpha-1	LIIVEGCQR
Atp1a2	Nitrosation	Doulias et al.	Sodium/potassium-transporting ATPase subunit alpha-2	IISSHGCKVDNSSLTGESEPQTR
Atp1a2	Nitrosation	Doulias et al.	Sodium/potassium-transporting ATPase subunit alpha-2	ILDRCSTILVQGK
Atp1a2	Nitrosation	Doulias et al.	Sodium/potassium-transporting ATPase subunit alpha-2	VLGFCQLNLPSGKFPR
Atp1a3	Nitrosation	Doulias et al.	Sodium/potassium-transporting ATPase subunit alpha-3	AAVPDAVGKCR
Atp1a3	Nitrosation	Doulias et al.	Sodium/potassium-transporting ATPase subunit alpha-3	DVAGDASESALLKCIELSSGSVK
Atp1a3	Nitrosation	Doulias et al.	Sodium/potassium-transporting ATPase subunit alpha-3	IISAHGCKVDNSSLTGESEPQTR
Atp1a3	Nitrosation	Doulias et al.	Sodium/potassium-transporting ATPase subunit alpha-3	ILDRCATILLQGK
Atp1a3	Nitrosation	Doulias et al.	Sodium/potassium-transporting ATPase subunit alpha-3	MSVEEVCRKYNTDC
Atp1a3	Nitrosation	Doulias et al.	Sodium/potassium-transporting ATPase subunit alpha-3	NLEAVETLGSTSTICSDKTGTLTQNR
Atp1a3	Nitrosation	Doulias et al.	Sodium/potassium-transporting ATPase subunit alpha-3	SPDCTHDNPLETRVQGLTH
Atp1a3	Nitrosation	Doulias et al.	Sodium/potassium-transporting ATPase subunit alpha-3	TSPQQKLIIVEGCQR
Atp1a3	Nitrosation	Doulias et al.	Sodium/potassium-transporting ATPase subunit alpha-3	YNTDCVQGLTHSK
ATP1B1	Nitrosation	Doulias et al.	Sodium/potassium-transporting ATPase subunit beta-1	YNPNVLPVQCTGKR
ATP2A2	Nitrosation	Doulias et al.	Sarcoplasmic/endoplasmic reticulum calcium ATPase 2	CLALATHDNPLK
ATP2A2	Nitrosation	Doulias et al.	Sarcoplasmic/endoplasmic reticulum calcium ATPase 2	CLALATHDNPLKR
ATP2A2	Nitrosation	Doulias et al.	Sarcoplasmic/endoplasmic reticulum calcium ATPase 2	DACLNARCFARVEPSHK
ATP2A2	Nitrosation	Doulias et al.	Sarcoplasmic/endoplasmic reticulum calcium ATPase 2	GAPEGVIDRCTHIR
ATP2A2	Nitrosation	Doulias et al.	Sarcoplasmic/endoplasmic reticulum calcium ATPase 2	NYLEQPGKECVQPATK
ATP2A2	Nitrosation	Doulias et al.	Sarcoplasmic/endoplasmic reticulum calcium ATPase 2	SMSVYCTPNKPSR
ATP2A2	Nitrosation	Doulias et al.	Sarcoplasmic/endoplasmic reticulum calcium ATPase 2	VGEATETALTCLVEKMNVFDTELKGLSK
ATP2A2	Nitrosation	Doulias et al.	Sarcoplasmic/endoplasmic reticulum calcium ATPase 2	VIMITGDNKGTAVAICR
ATP6V1G1	Nitrosation	Doulias et al.	V-type proton ATPase subunit G 1	EAAALGSHGSCSSEVEKETR
ATXN2	Nitrosation	Doulias et al.	Ataxin-2	CDLVLDAAHEK
BDH1	Nitrosation	Doulias et al.	D-beta-hydroxybutyrate dehydrogenase, mitochondrial	AILITGCDSGFGFSLAK
BDH1	Nitrosation	Doulias et al.	D-beta-hydroxybutyrate dehydrogenase, mitochondrial	GFLVFAGCLMK
BDH1	Nitrosation	Doulias et al.	D-beta-hydroxybutyrate dehydrogenase, mitochondrial	TIQLNVCNSEEVEK
Bhmt	Nitrosation	Doulias et al.	Betaine--homocysteine S-methyltransferase 1	AGASIVGVNCHFDPSVSLQTVK
Bhmt	Nitrosation	Doulias et al.	Betaine--homocysteine S-methyltransferase 1	AYLMSQPLAYHTPDCGK
Bhmt	Nitrosation	Doulias et al.	Betaine--homocysteine S-methyltransferase 1	ISGQKVNEAACDIAR
Bhmt	Nitrosation	Doulias et al.	Betaine--homocysteine S-methyltransferase 1	QVADEGDALVAGGVSQTPSYLSCK
Bhmt	Nitrosation	Doulias et al.	Betaine--homocysteine S-methyltransferase 1	YIGGCCGFEPYHIR
Ca3	Nitrosation	Doulias et al.	Carbonic anhydrase 3	EAPFTHFDPSCLFPACR
Ca3	Nitrosation	Doulias et al.	Carbonic anhydrase 3	GKEAPFTHFDPSCLFPACR
Ca3	Nitrosation	Doulias et al.	Carbonic anhydrase 3	TCRVVFDDTYDRSMLR
CALR	Nitrosation	Doulias et al.	Calreticulin	CKDDEFTHLY
CALR	Nitrosation	Doulias et al.	Calreticulin	CKDDEFTHLYTLIVRPDNTYEVK
CAND1	Nitrosation	Doulias et al.	Cullin-associated NEDD8-dissociated protein 1	LVEPLRATCTTK
CAP1	Nitrosation	Doulias et al.	Adenylyl cyclase-associated protein 1	ALLATASQCQQPAGNK
CAP1	Nitrosation	Doulias et al.	Adenylyl cyclase-associated protein 1	AVGRLEAVSHTSDMHCGYGDSPSK
CAP1	Nitrosation	Doulias et al.	Adenylyl cyclase-associated protein 1	CVNTTLQIK
CAP1	Nitrosation	Doulias et al.	Adenylyl cyclase-associated protein 1	LEAVSHTSDMHCG
CAP1	Nitrosation	Doulias et al.	Adenylyl cyclase-associated protein 1	LEAVSHTSDMHCGYGDSPSK
CAP1	Nitrosation	Doulias et al.	Adenylyl cyclase-associated protein 1	TDGCHAYLSK
Cat	Nitrosation	Doulias et al.	Catalase	LCENIAGHLK
Cat	Nitrosation	Doulias et al.	Catalase	LCENIAGHLKDAQLFIQK
Cat	Nitrosation	Doulias et al.	Catalase	SALEHSVQCAVDVKR
Ccbl2	Nitrosation	Doulias et al.	Kynurenine--oxoglutarate transaminase 3	ALSCLYGK
Ccbl2	Nitrosation	Doulias et al.	Kynurenine--oxoglutarate transaminase 3	FCFIKK
CCT2	Nitrosation	Doulias et al.	T-complex protein 1 subunit beta	ILKHGINCFINR
CCT4	Nitrosation	Doulias et al.	T-complex protein 1 subunit delta	AKIGLIQFCLSAPK
CCT4	Nitrosation	Doulias et al.	T-complex protein 1 subunit delta	AKIGLIQFCLSAPK
CCT5	Nitrosation	Doulias et al.	T-complex protein 1 subunit epsilon	ESNPALGIDCLHK
CCT5	Nitrosation	Doulias et al.	T-complex protein 1 subunit epsilon	IAILTCPFEPPKPK
CFL1	Nitrosation	Doulias et al.	Cofilin-1	AVLFCLSEDKK
Chdh	Nitrosation	Doulias et al.	Choline dehydrogenase, mitochondrial	AKADSAYHPSCTCK
Chdh	Nitrosation	Doulias et al.	Choline dehydrogenase, mitochondrial	WSTACAYLHPVLSRPNLR
Cisd1	Nitrosation	Doulias et al.	CDGSH iron sulfur domain-containing protein 1	KFPFCDGAHIK
Cisd1	Nitrosation	Doulias et al.	CDGSH iron sulfur domain-containing protein 1	VVHAFDMEDLGDKAVYCR
CKB	Nitrosation	Doulias et al.	Creatine kinase B-type	FCTGLTQIETLFK
CKB	Nitrosation	Doulias et al.	Creatine kinase B-type	GFCLPPHCSR
CKB	Nitrosation	Doulias et al.	Creatine kinase B-type	LGYILTCPSNLGTGLR
Ckm	Nitrosation	Doulias et al.	Creatine kinase M-type	FCVGLQKIEEIFKK
Ckm	Nitrosation	Doulias et al.	Creatine kinase M-type	GYTLPPHCSR
Ckmt2	Nitrosation	Doulias et al.	Creatine kinase, sarcomeric mitochondrial	DDHFLFDKPVSPLLTCAGMAR
Ckmt2	Nitrosation	Doulias et al.	Creatine kinase, sarcomeric mitochondrial	KHNNCMAECLTPTIYAK
Ckmt2	Nitrosation	Doulias et al.	Creatine kinase, sarcomeric mitochondrial	TLDQCIQTGVDNPGHPFIK
CLIC1	Nitrosation	Doulias et al.	Chloride intracellular channel protein 1	LHIVQVVCK
CLTC	Nitrosation	Doulias et al.	Clathrin heavy chain 1	AHIAQLCEK
CLTC	Nitrosation	Doulias et al.	Clathrin heavy chain 1	DPHLACVAYER
CLTC	Nitrosation	Doulias et al.	Clathrin heavy chain 1	IHEGCEEPATHNALAK
CLTC	Nitrosation	Doulias et al.	Clathrin heavy chain	YCEKRDPHLACVAYER
CMBL	Nitrosation	Doulias et al.	Carboxymethylenebutenolidase homolog	LKEHCIVNYQVK
CNBP	Nitrosation	Doulias et al.	Cellular nucleic acid-binding protein	EQCCYNCGKPGHLAR
CNBP	Nitrosation	Doulias et al.	Cellular nucleic acid-binding protein	TSEVNCYRCGESGHLAR
CNN2	Nitrosation	Doulias et al.	Calponin-2	CASQVGMTAPGTR
CNN2	Nitrosation	Doulias et al.	Calponin-2	GLKDGVILCTLMNK
COMT	Nitrosation	Doulias et al.	Catechol O-methyltransferase	GSSSFECTHYSSYLEYMK
COPA	Nitrosation	Doulias et al.	Coatomer subunit alpha	KLDALCNIHENIR
Cps1	Nitrosation	Doulias et al.	Carbamoyl-phosphate synthase [ammonia], mitochondrial precursor	CLGLTEAQTR
Cps1	Nitrosation	Doulias et al.	Carbamoyl-phosphate synthase [ammonia], mitochondrial precursor	SAYALGGLGSGICPNKETLIDLGTKA
Cps1	Nitrosation	Doulias et al.	Carbamoyl-phosphate synthase [ammonia], mitochondrial	TSACFEPSLDYMVTK
Cps1	Nitrosation	Doulias et al.	Carbamoyl-phosphate synthase [ammonia], mitochondrial precursor	VVAVDCGIK
CPT2	Nitrosation	Doulias et al.	Carnitine O-palmitoyltransferase 2, mitochondrial	CSEAFVREPSK
CPT2	Nitrosation	Doulias et al.	Carnitine O-palmitoyltransferase 2, mitochondrial	QYGQTVATYESCSTAAFKHGR
Crip1	Nitrosation	Doulias et al.	Cysteine-rich protein 1	CDKEVYFAER
Crip1	Nitrosation	Doulias et al.	Cysteine-rich protein 1	VTSLGKDWHRPCLK
Crip2	Nitrosation	Doulias et al.	Cysteine-rich protein 2	ASSVTTFTGEPNMCPR
Crip2	Nitrosation	Doulias et al.	Cysteine-rich protein 2	CDKTVYFAEK
Crip2	Nitrosation	Doulias et al.	Cysteine-rich protein 2	DWHRPCLR
Crip2	Nitrosation	Doulias et al.	Cysteine-rich protein 2	TLTPGGHAEHDGKPFCHKPCYATLFGPK
Crot	Nitrosation	Doulias et al.	Peroxisomal carnitine O-octanoyltransferase	AFVFDVLHEGCLITPPELLR
Crot	Nitrosation	Doulias et al.	Peroxisomal carnitine O-octanoyltransferase	LHGRPGCCYETAMTR
Crot	Nitrosation	Doulias et al.	Peroxisomal carnitine O-octanoyltransferase	MLFSTCKVPGITR
Cryl1	Nitrosation	Doulias et al.	Lambda-crystallin homolog	VILSSSSSCLLPSKLFSGLAHVK
Cryl1	Nitrosation	Doulias et al.	Lambda-crystallin homolog	VSEDMCMKVPDDPEHLAAR
CS	Nitrosation	Doulias et al.	Pyruvate dehydrogenase E1 component subunit beta, mitochondrial	EGIECEVINLR
CS	Nitrosation	Doulias et al.	Citrate synthase, mitochondrial	FRGYSIPECQK
CS	Nitrosation	Doulias et al.	Citrate synthase, mitochondrial	GYSIPECQKMLPK
CS	Nitrosation	Doulias et al.	Citrate synthase, mitochondrial	LPCVAAK
CS	Nitrosation	Doulias et al.	Pyruvate dehydrogenase E1 component subunit beta, mitochondrial	PVGHCLEAAAVLSK
CS	Nitrosation	Doulias et al.	Pyruvate dehydrogenase E1 component subunit beta, mitochondrial	SRPVGHCLEAAAVLSK
CS	Nitrosation	Doulias et al.	Citrate synthase, mitochondrial	YSCQREFALK
CSRP1	Nitrosation	Doulias et al.	Cysteine and glycine-rich protein 1	CSQAVYAAEK
CSRP1	Nitrosation	Doulias et al.	Cysteine and glycine-rich protein 1	GLESTTLADKDGEIYCK
CSRP1	Nitrosation	Doulias et al.	Cysteine and glycine-rich protein 1	TVYFAEEVQCEGNSFHK
CSrp3	Nitrosation	Doulias et al.	Cysteine and glycine-rich protein 3	ALDSTTVAAHESEIYCK
CSrp3	Nitrosation	Doulias et al.	Cysteine and glycine-rich protein 3	FGESEKCPRCGK
CSrp3	Nitrosation	Doulias et al.	Cysteine and glycine-rich protein 3	GIGFGQGAGCLSTDTGEHLGLQFQQSPKPAR
CSrp3	Nitrosation	Doulias et al.	Cysteine and glycine-rich protein 3	SFHKTCFHCMACR
CSrp3	Nitrosation	Doulias et al.	Cysteine and glycine-rich protein 3	SLESTNVTDKDGELYCK
CSrp3	Nitrosation	Doulias et al.	Cysteine and glycine-rich protein 3	TVYHAEEIQCNGR
Cth	Nitrosation	Doulias et al.	Cystathionine gamma-lyase	ISFVDCSK
Cth	Nitrosation	Doulias et al.	Cystathionine gamma-lyase	LADIGACAQIVHK
CTSB	Nitrosation	Doulias et al.	Cathepsin B	GENHCGIESEIVAGIPR
CTSB	Nitrosation	Doulias et al.	Cathepsin B	ILRGENHCGIESEIVAGIPR
Cubn	Nitrosation	Doulias et al.	Cubilin	LINKLCGDTPPAPIR
Cubn	Nitrosation	Doulias et al.	Cubilin	LSQQLAVLCGR
Cubn	Nitrosation	Doulias et al.	Cubilin	SIGKFCGSTLPQVIK
CYC1	Nitrosation	Doulias et al.	Cytochrome c1, heme protein, mitochondrial	ARHGGEDYVFSLLTGYCEPPTGVSLR
CYC1	Nitrosation	Doulias et al.	Cytochrome c1, heme protein, mitochondrial	HLVGVCYTEEEAK
Cyp27a1	Nitrosation	Doulias et al.	AP-2 complex subunit beta-1	ECHLNADTVSSK
Cyp27a1	Nitrosation	Doulias et al.	Cytochrome P450 27, mitochondrial	IGCLKPSIPEDTAAFIR
Cyp2c50	Nitrosation	Doulias et al.	Cytochrome P450 2C50	DICQSFTNLSK
Cyp2c50	Nitrosation	Doulias et al.	Cytochrome P450 2C50	FIDLVPNSLPHEVTCDIK
Cyp2c50	Nitrosation	Doulias et al.	Cytochrome P450 2C50	RICAGEGLAR
Cyp2c50	Nitrosation	Doulias et al.	Cytochrome P450 2C50	VQEEARCLVEELRK
Cyp2e1	Nitrosation	Doulias et al.	Cytochrome P450 2E1	DVTDCLLIEMEKEK
Cyp2e1	Nitrosation	Doulias et al.	Cytochrome P450 2E1	EFKLCVIPR
Cyp2e1	Nitrosation	Doulias et al.	Cytochrome P450 2E1	RVCVGEGLAR
Cyp2e1	Nitrosation	Doulias et al.	Cytochrome P450 2E1	SLDINCPR
Cyp2f2	Nitrosation	Doulias et al.	Cytochrome P450 2F2	DFIDCFLTK
Cyp2f2	Nitrosation	Doulias et al.	Cytochrome P450 2F2	EHQDSLDPNSPRDFIDCFLTK
Cyp2f2	Nitrosation	Doulias et al.	Cytochrome P450 2F2	PFQLCMHIR
Cyp2f2	Nitrosation	Doulias et al.	Cytochrome P450 2F2	RLCLGEPLAR
Cyp4b1	Nitrosation	Doulias et al.	Cytochrome P450 4B1	ACQIAHDHTDHVIR
Cyp4b1	Nitrosation	Doulias et al.	Cytochrome P450 4B1	NCIGQQFAMNEMK
Cyp4b1	Nitrosation	Doulias et al.	Cytochrome P450 4B1	VVTALCLLR
D10Jhu81e	Nitrosation	Doulias et al.	ES1 protein homolog, mitochondrial	HCVKGVTEAHVDQK
D10Jhu81e	Nitrosation	Doulias et al.	ES1 protein homolog, mitochondrial	KPIGLCCIAPVLAAK
D10Jhu81e	Nitrosation	Doulias et al.	ES1 protein homolog, mitochondrial	NKVVTTPAFMCETALHHIHDGIGAMVK
D10Jhu81e	Nitrosation	Doulias et al.	ES1 protein homolog, mitochondrial	VVTTPAFMCETALHHIHDGIGAMVK
DARS	Nitrosation	Doulias et al.	Aspartyl-tRNA synthetase, cytoplasmic	IGSCTQQDVELHVQK
DAZAP1	Nitrosation	Doulias et al.	DAZ-associated protein 1	FKDPNCVGTVLASRPHTLDGR
DAZAP1	Nitrosation	Doulias et al.	DAZ-associated protein 1	IFVGGIPHNCGETELR
DBNL	Nitrosation	Doulias et al.	Drebrin-like protein	GACANHVSTMANFLK
Ddt	Nitrosation	Doulias et al.	D-dopachrome decarboxylase	LCAATATILDKPEDR
Ddt	Nitrosation	Doulias et al.	D-dopachrome decarboxylase	STEPCAHLLVSSIGVVGTAEQNR
DDX1	Nitrosation	Doulias et al.	ATP-dependent RNA helicase DDX1	GHQFSCVCLHGDR
DDX17	Nitrosation	Doulias et al.	Probable ATP-dependent RNA helicase DDX17	LKSTCIYGGAPK
DDX39B	Nitrosation	Doulias et al.	Spliceosome RNA helicase Bat1	NCPHIVVGTPGR
Dhrs1	Nitrosation	Doulias et al.	Dehydrogenase/reductase SDR family member 1	CVVALATDPNILNLSGK
Dhrs1	Nitrosation	Doulias et al.	Dehydrogenase/reductase SDR family member 1	GHYLCSVYGAR
Dhrs1	Nitrosation	Doulias et al.	Dehydrogenase/reductase SDR family member 1	LAADCAHELRR
DLD	Nitrosation	Doulias et al.	Dihydrolipoyl dehydrogenase, mitochondrial	VCHAHPTLSEAFR
DNPEP	Nitrosation	Doulias et al.	Aspartyl aminopeptidase	SPSPFHVVAECR
Dpys	Nitrosation	Doulias et al.	Dihydropyrimidinase	AITIASAVNCPLYVVHVMSK
Dpys	Nitrosation	Doulias et al.	Dihydropyrimidinase	CHGVPLVTISR
Dpys	Nitrosation	Doulias et al.	Dihydropyrimidinase	DQTCTPVPVKR
Dpys	Nitrosation	Doulias et al.	Dihydropyrimidinase	KMLALGITGPEGHELCRPEAVEAEATLR
DPYSL2	Nitrosation	Doulias et al.	Dihydropyrimidinase-related protein 2	GLYDGPVCEVSVTPK
DPYSL2	Nitrosation	Doulias et al.	Dihydropyrimidinase-related protein 2	THNSALEYNIFEGMECR
DSTN	Nitrosation	Doulias et al.	Destrin	AVIFCLSADKK
DSTN	Nitrosation	Doulias et al.	Destrin	CSTPEEIK
DYNLL1	Nitrosation	Doulias et al.	Dynein light chain 1, cytoplasmic	YNPTWHCIVGR
ECHS1	Nitrosation	Doulias et al.	Enoyl-CoA hydratase, mitochondrial	LVEEAIQCAEK
EEF1A1	Nitrosation	Doulias et al.	Elongation factor 1-alpha 1	SGDAAIVDMVPGKPMCVESFSDYPPLGR
EEF2	Nitrosation	Doulias et al.	Elongation factor 2	CELLYEGPPDDEAAMGIK
EEF2	Nitrosation	Doulias et al.	Elongation factor 2	DLEEDHACIPIKK
EEF2	Nitrosation	Doulias et al.	Elongation factor 2	NMSVIAHVDHGKSTLTDSLVCK
EEF2	Nitrosation	Doulias et al.	Elongation factor 2	STLTDSLVCK
EEF2	Nitrosation	Doulias et al.	Elongation factor 2	TFCQLILDPIFK
Ehhadh	Nitrosation	Doulias et al.	Peroxisomal bifunctional enzyme	IGKIGVVVGNCYGFVGNR
Ehhadh	Nitrosation	Doulias et al.	Peroxisomal bifunctional enzyme	LCNPPVNAISPTVITEVR
Ehhadh	Nitrosation	Doulias et al.	Peroxisomal bifunctional enzyme	YSPIADMLCEAGR
EIF3G	Nitrosation	Doulias et al.	Eukaryotic translation initiation factor 3 subunit G	CPYKDTLGPMQK
Ephx2	Nitrosation	Doulias et al.	Epoxide hydrolase 2	VTGTQFPEAPLPVPCNPNDVS
Ephx2	Nitrosation	Doulias et al.	Epoxide hydrolase 2	VTGTQFPEAPLPVPCNPNDVSHGYVTVKPGIR
EPRS	Nitrosation	Doulias et al.	Bifunctional aminoacyl-tRNA synthetase	VTEAVECLLSLK
ESD	Nitrosation	Doulias et al.	S-formylglutathione hydrolase	CFGGLQK
ESD	Nitrosation	Doulias et al.	S-formylglutathione hydrolase	MSIFGHSMGGHGALICALK
ESD	Nitrosation	Doulias et al.	S-formylglutathione hydrolase	QISSNRCFGGLQK
ESD	Nitrosation	Doulias et al.	S-formylglutathione hydrolase	VFEHSSVELKCK
ETFA	Nitrosation	Doulias et al.	Electron transfer flavoprotein subunit alpha, mitochondrial	CDKVVQDLCK
ETFA	Nitrosation	Doulias et al.	Electron transfer flavoprotein subunit alpha, mitochondrial	LGGEVSCLVAGTKCDKVVQDLCK
ETFA	Nitrosation	Doulias et al.	Electron transfer flavoprotein subunit alpha, mitochondrial	QFSYTHICAGASAFGK
ETFA	Nitrosation	Doulias et al.	Electron transfer flavoprotein subunit alpha, mitochondrial	TIYAGNALCTVK
ETFB	Nitrosation	Doulias et al.	Electron transfer flavoprotein subunit beta	HSMNPFCEIAVEEAVR
Etfdh	Nitrosation	Doulias et al.	Electron transfer flavoprotein-ubiquinone oxidoreductase, mitochondrial	AAQIGAHTLSGACLDPAAFK
Etfdh	Nitrosation	Doulias et al.	Electron transfer flavoprotein-ubiquinone oxidoreductase, mitochondrial	AAQIGAHTLSGACLDPAAFK
Etfdh	Nitrosation	Doulias et al.	Electron transfer flavoprotein-ubiquinone oxidoreductase, mitochondrial	LQINAQNCVHCK
Etfdh	Nitrosation	Doulias et al.	Electron transfer flavoprotein-ubiquinone oxidoreductase, mitochondrial	LQINAQNCVHCK
Etfdh	Nitrosation	Doulias et al.	Electron transfer flavoprotein-ubiquinone oxidoreductase, mitochondrial	VTVFAEGCHGHLAK
Etfdh	Nitrosation	Doulias et al.	Electron transfer flavoprotein-ubiquinone oxidoreductase, mitochondrial	VTVFAEGCHGHLAK
Fah	Nitrosation	Doulias et al.	Fumarylacetoacetase	GEGMSQAATICR
Fah	Nitrosation	Doulias et al.	Fumarylacetoacetase	TFLLDGDEVIITGHCQGDGYR
Fah	Nitrosation	Doulias et al.	Fumarylacetoacetase	VGFGQCAGK
FAM120A	Nitrosation	Doulias et al.	Constitutive coactivator of PPAR-gamma-like protein 1	VTAASGHCGAFSGSDSSR
FASN	Nitrosation	Doulias et al.	Fatty acid synthase	CILLSNLSNTSHAPK
FASN	Nitrosation	Doulias et al.	Fatty acid synthase	DCMLGMEFSGR
FASN	Nitrosation	Doulias et al.	Fatty acid synthase	FVFTPHMEAECLSESTALQK
FASN	Nitrosation	Doulias et al.	Fatty acid synthase	ISSCMEVLDLFLNQPHAVLSSFVLAEKK
FHL1	Nitrosation	Doulias et al.	Four and a half LIM domains protein 1	CAGCKNPITGFGK
FHL1	Nitrosation	Doulias et al.	Four and a half LIM domains protein 1	CLHPLASETFVSK
FHL1	Nitrosation	Doulias et al.	Four and a half LIM domains protein 1	CLHPLASETFVSKDGK
FHL1	Nitrosation	Doulias et al.	Four and a half LIM domains protein 1	DGKILCNKCATR
FHL1	Nitrosation	Doulias et al.	Four and a half LIM domains protein 1	FDCHYCRDPLQGKK
FHL1	Nitrosation	Doulias et al.	Four and a half LIM domains protein 1	KCAGCKNPITGFGK
Fhl2	Nitrosation	Doulias et al.	Four and a half LIM domains protein 2	CGSSLVDKPFAAK
Fhl2	Nitrosation	Doulias et al.	Fructose-bisphosphate aldolase A	CPLLKPWALTFSYGR
FKBP5	Nitrosation	Doulias et al.	FK506-binding protein 5	KGEICHLLCKPEYAYGSAGHLQK
FLNA	Nitrosation	Doulias et al.	Filamin-A	AHVAPCFDASK
FLNA	Nitrosation	Doulias et al.	Filamin-A	CGQSAAVASPGGSIDSR
FLNA	Nitrosation	Doulias et al.	Filamin-A	CSGPGLSPGMVR
FLNB	Nitrosation	Doulias et al.	Filamin-B	CVYKPVQPGPHVVK
FMNL3	Nitrosation	Doulias et al.	Formin-like protein 3	CHLEPSAR
Fmo1	Nitrosation	Doulias et al.	Dimethylaniline monooxygenase [N-oxide-forming] 1	CIYFNTK
Fmo1	Nitrosation	Doulias et al.	Dimethylaniline monooxygenase [N-oxide-forming] 1	LALSIFFGPCTPYHFR
Fmo1	Nitrosation	Doulias et al.	Dimethylaniline monooxygenase [N-oxide-forming] 1	NKHSGFGLCYCK
Fmo3	Nitrosation	Doulias et al.	Dimethylaniline monooxygenase [N-oxide-forming] 3	GTCTLPSVMDMMDDIDEK
Fmo3	Nitrosation	Doulias et al.	Dimethylaniline monooxygenase [N-oxide-forming] 3	VLVGLGNSGCDIAAELSHVAQK
FSCN1	Nitrosation	Doulias et al.	Fascin	GEHGFIGCR
Ftcd	Nitrosation	Doulias et al.	Formimidoyltransferase-cyclodeaminase	ACALQEGLR
Ftcd	Nitrosation	Doulias et al.	Formimidoyltransferase-cyclodeaminase	TVYTFVGQPECVVEGALHAAR
FUBP1	Nitrosation	Doulias et al.	Far upstream element-binding protein 1	CQHAAEIITDLLR
Gad1	Nitrosation	Doulias et al.	Glutamate decarboxylase 1	LGLKICGFLQR
Gad1	Nitrosation	Doulias et al.	Glutamate decarboxylase 1	QSSKNLLSCENSDQGAR
GAPDH	Nitrosation	Doulias et al.	Glyceraldehyde-3-phosphate dehydrogenase	IVSNASCTTNCLAPLAK
GAPDH	Nitrosation	Doulias et al.	Glyceraldehyde-3-phosphate dehydrogenase	VPTPNVSVVDLTCR
GARS	Nitrosation	Doulias et al.	Glycyl-tRNA synthetase	SCYDLSCHAR
GART	Nitrosation	Doulias et al.	Trifunctional purine biosynthetic protein adenosine-3	CFGPTAQAAQLESSKK
GDI1	Nitrosation	Doulias et al.	Rab GDP dissociation inhibitor alpha	IICILSHPIK
GDI1	Nitrosation	Doulias et al.	Rab GDP dissociation inhibitor alpha	KSDIYVCMISYAHNVAAQGK
GDI2	Nitrosation	Doulias et al.	Rab GDP dissociation inhibitor beta	AYDATTHFETTCDDIKDIYKR
GDI2	Nitrosation	Doulias et al.	Rab GDP dissociation inhibitor beta	KSDIYVCMISFAHNVAAQGK
GDI2	Nitrosation	Doulias et al.	Rab GDP dissociation inhibitor beta	QLICDPSYVKDR
GDI2	Nitrosation	Doulias et al.	Rab GDP dissociation inhibitor beta	VGQVIRVICILSHPIK
GDI2	Nitrosation	Doulias et al.	Rab GDP dissociation inhibitor beta	VICILSHPIK
GFPT1	Nitrosation	Doulias et al.	Glucosamine--fructose-6-phosphate aminotransferase [isomerizing] 1	CGIFAYLNYHVPR
Gldc	Nitrosation	Doulias et al.	Glycine dehydrogenase [decarboxylating], mitochondrial	CHPQTIAVVQTR
Gldc	Nitrosation	Doulias et al.	Glycine dehydrogenase [decarboxylating], mitochondrial	TFCIPHGGGGPGMGPIGVK
GLO1	Nitrosation	Doulias et al.	Lactoylglutathione lyase	GFGHIGIAVPDVYSACK
GLRX	Nitrosation	Doulias et al.	Glutaredoxin-1	VVVFIKPTCPYCR
GLRX3	Nitrosation	Doulias et al.	Glutaredoxin-3	LTHAAPCMLFMK
GLUD1	Nitrosation	Doulias et al.	Glutamate dehydrogenase 1, mitochondrial	ACVTGKPISQGGIHGR
GLUD1	Nitrosation	Doulias et al.	Glutamate dehydrogenase 1, mitochondrial	CAVVDVPFGGAK
GLUD1	Nitrosation	Doulias et al.	Glutamate dehydrogenase 1, mitochondrial	CAVVDVPFGGAKAGVK
GLUD1	Nitrosation	Doulias et al.	Glutamate dehydrogenase 1, mitochondrial	IIKPCNHVLSLSFPIR
GLUD1	Nitrosation	Doulias et al.	Glutamate dehydrogenase 1, mitochondrial precursor	IIKPCNHVLSLSFPIRR
Glul	Nitrosation	Doulias et al.	Glutamine synthetase	ACLYAGVK
Glul	Nitrosation	Doulias et al.	Glutamine synthetase	CIEEAIDK
Glul	Nitrosation	Doulias et al.	Glutamine synthetase	CIEEAIDKLSK
Glul	Nitrosation	Doulias et al.	Glutamine synthetase	LVLCEVFK
Glul	Nitrosation	Doulias et al.	Glutamine synthetase	RPSANCDPYAVTEAIVR
GNAI2	Nitrosation	Doulias et al.	Guanine nucleotide-binding protein G(i), alpha-2 subunit	EIYTHFTCATDTK
GNB2	Nitrosation	Doulias et al.	Guanine nucleotide-binding protein G(I)/G(S)/G(T) subunit beta-2	KACGDSTLTQITAGLDPVGR
Gnmt	Nitrosation	Doulias et al.	Glycine N-methyltransferase	LSYYPHCLASFTELVR
Gnmt	Nitrosation	Doulias et al.	Glycine N-methyltransferase	NYDYILSTGCAPPGK
Gnmt	Nitrosation	Doulias et al.	Glycine N-methyltransferase	SFAHLPDCK
GOT2	Nitrosation	Doulias et al.	Aspartate aminotransferase, mitochondrial	GMFCFTGLKPEQVER
GOT2	Nitrosation	Doulias et al.	Aspartate aminotransferase, mitochondrial	HFIEQGINVCLCQSYAK
GOT2	Nitrosation	Doulias et al.	Aspartate aminotransferase, mitochondrial	IPEQSVLLLHACAHNPTGVD
GOT2	Nitrosation	Doulias et al.	Aspartate aminotransferase, mitochondrial	NLDKEYLPIGGLAEFCK
GOT2	Nitrosation	Doulias et al.	Aspartate aminotransferase, mitochondrial precursor	TCGFDFSGALEDISK
GOT2	Nitrosation	Doulias et al.	Aspartate aminotransferase, mitochondrial precursor	VGAFTVVCK
GOT2	Nitrosation	Doulias et al.	Aspartate aminotransferase, mitochondrial	VGAFTVVCKDAEEAKR
Gpd1	Nitrosation	Doulias et al.	Glycerol-3-phosphate dehydrogenase [NAD+], cytoplasmic	CLQNHPEHM
Gpd1	Nitrosation	Doulias et al.	Glycerol-3-phosphate dehydrogenase [NAD+], cytoplasmic	ICDQLKGHLK
GPD2	Nitrosation	Doulias et al.	Glycerol-3-phosphate dehydrogenase, mitochondrial	CKDVLTGQEFDVR
Gpx1	Nitrosation	Doulias et al.	Glutathione peroxidase 1	GLVVLGFPCNQFGHQENGK
Gpx1	Nitrosation	Doulias et al.	Glutathione peroxiase 1	GLVVLGFPCNQFGHQENGKNEEILNSLK
Gpx4	Nitrosation	Doulias et al.	Phospholipid hydroperoxide glutathione peroxidase, mitochondrial Gpx4	DIDGHMVCLDKYR
Gpx4	Nitrosation	Doulias et al.	Phospholipid hydroperoxide glutathione peroxidase, mitochondrial Gpx4	FLIDKNGCVVK
Gpx4	Nitrosation	Doulias et al.	Phospholipid hydroperoxide glutathione peroxidase, mitochondrial Gpx4	ILAFPCNQFGR
GRHPR	Nitrosation	Doulias et al.	Glyoxylate reductase/hydroxypyruvate reductase	KDLEQGVVGAHGLLCR
GRHPR	Nitrosation	Doulias et al.	Glyoxylate reductase/hydroxypyruvate reductase	NCVILPHIGSATYK
Gulo	Nitrosation	Doulias et al.	L-gulonolactone oxidase	DSCYMNIIMYRPYGK
Gulo	Nitrosation	Doulias et al.	L-gulonolactone oxidase	TYGCSPEMYYQPTSVGEVR
Hacl1	Nitrosation	Doulias et al.	2-hydroxyacyl-CoA lyase 1	GVVPDNNHPNCVGAAR
Hacl1	Nitrosation	Doulias et al.	2-hydroxyacyl-CoA lyase 1	KLVEQCSLPFLPTPMGK
Hacl1	Nitrosation	Doulias et al.	2-hydroxyacyl-CoA lyase 1	TMLQNCLPR
Hadh	Nitrosation	Doulias et al.	Hydroxyacyl-coenzyme A dehydrogenase, mitochondrial	TFESLVDFCK
Hadh	Nitrosation	Doulias et al.	Hydroxyacyl-coenzyme A dehydrogenase, mitochondrial	TFESLVDFCKTLGKHPVSCK
Hadh	Nitrosation	Doulias et al.	Hydroxyacyl-coenzyme A dehydrogenase, mitochondrial	TLGKHPVSCKDTPGFIVNR
HADHA	Nitrosation	Doulias et al.	Trifunctional enzyme subunit alpha, mitochondrial	CLAPMMSEVMR
Hadhb	Nitrosation	Doulias et al.	Trifunctional enzyme subunit beta, mitochondrial	ALMGLYNGQVLCKK
Hadhb	Nitrosation	Doulias et al.	Trifunctional enzyme subunit beta, mitochondrial	GGSLSLGHPFGATGCR
Hadhb	Nitrosation	Doulias et al.	Trifunctional enzyme subunit beta, mitochondrial	KDGGQYALVAACAAGGQGHAMIVEAYPK
Hadhb	Nitrosation	Doulias et al.	Trifunctional enzyme subunit beta, mitochondrial	KYESAYGTQFTPCQLLLDHANNSSK
HAGH	Nitrosation	Doulias et al.	Hydroxyacylglutathione hydrolase	VYCGHEYTVNNLK
Hba	Nitrosation	Doulias et al.	Hemoglobin subunit alpha	LLSHCLLVTLASHH
Hba	Nitrosation	Doulias et al.	Hemoglobin subunit alpha	LLSHCLLVTLASHHPADFTPAV
Hbb-b1	Nitrosation	Doulias et al.	Hemoglobin subunit beta-1	GTFASLSELHCDK
Hbb-b1	Nitrosation	Doulias et al.	Hemoglobin subunit beta-1	GTFASLSELHCDKLHVDPENFR
Hdac6	Nitrosation	Doulias et al.	Histone deacetylase 6	CAVPHSSPNLAEVK
Hdac6	Nitrosation	Doulias et al.	Histone deacetylase 6	IMCHLEEVGLAAR
HDLBP	Nitrosation	Doulias et al.	Vigilin	RCDIIIISGR
Hgd	Nitrosation	Doulias et al.	Homogentisate 1,2-dioxygenase	QGGFLPGGSLHSAMTPHGPDADCFEK
Hgd	Nitrosation	Doulias et al.	Homogentisate 1,2-dioxygenase	SNNGLAVHIFLCNSSMENR
Hgd	Nitrosation	Doulias et al.	Homogentisate 1,2-dioxygenase	YISGFGNECASEDPRCPGSLPK
Hibch	Nitrosation	Doulias et al.	3-hydroxyisobutyryl-CoA hydrolase, mitochondrial	ITQACMEGHDFHEGVR
Hibch	Nitrosation	Doulias et al.	3-hydroxyisobutyryl-CoA hydrolase, mitochondrial	RGCGGVITLNRPK
Hint1	Nitrosation	Doulias et al.	Histidine triad nucleotide-binding protein 1	CAADLGLKR
Hint1	Nitrosation	Doulias et al.	Histidine triad nucleotide-binding protein 1	CLAFHDISPQAPTHF
Hint1	Nitrosation	Doulias et al.	Histidine triad nucleotide-binding protein 1	CLAFHDISPQAPTHF
HK1	Nitrosation	Doulias et al.	Hexokinase-1	ATDCVGHDVATLLR
HK1	Nitrosation	Doulias et al.	Hexokinase-1	KLPVGFTFSFPCR
HK2	Nitrosation	Doulias et al.	Hexokinase-2	ASGCEGEDVVTLLK
HK2	Nitrosation	Doulias et al.	Hexokinase-2	GSGTQLFDHIAECLANFMDKLQIK
HK2	Nitrosation	Doulias et al.	Hexokinase-2	KLPLGFTFSFPCHQTK
HK2	Nitrosation	Doulias et al.	Hexokinase-2	LGLSPLQEDCVATHR
HMGCL	Nitrosation	Doulias et al.	Hydroxymethylglutaryl-CoA lyase, mitochondrial	KNANCSIEESFQR
HMGCL	Nitrosation	Doulias et al.	Hydroxymethylglutaryl-CoA lyase, mitochondrial	LLEAGDFICQALNR
HmgCS2	Nitrosation	Doulias et al.	Hydroxymethylglutaryl-CoA synthase, mitochondrial	ALDRCYAAYR
HmgCS2	Nitrosation	Doulias et al.	Hydroxymethylglutaryl-CoA synthase, mitochondrial	MGFCSVQEDINSLCLTVVQR
HmgCS2	Nitrosation	Doulias et al.	Hydroxymethylglutaryl-CoA synthase, mitochondrial	MIFHTPFCK
HNRNPA3	Nitrosation	Doulias et al.	Heterogeneous nuclear ribonucleoprotein A3	GFGFVTYSCVEEVDAAMCARP
HNRNPA3	Nitrosation	Doulias et al.	Heterogeneous nuclear ribonucleoprotein A3	GFGFVTYSCVEEVDAAMCARPHKVDGR
HNRNPA3	Nitrosation	Doulias et al.	Heterogeneous nuclear ribonucleoprotein A3	YHTINGHNCEVK
HNRNPD	Nitrosation	Doulias et al.	Heterogeneous nuclear ribonucleoprotein D0	GFCFITFKEEEPVKK
HNRNPH1	Nitrosation	Doulias et al.	Heterogeneous nuclear ribonucleoprotein H	DLNYCFSGMSDHR
HNRNPL	Nitrosation	Doulias et al.	Heterogeneous nuclear ribonucleoprotein L	LCFSTAQHAS
Hsd11b1	Nitrosation	Doulias et al.	Corticosteroid 11-beta-dehydrogenase isozyme 1	CLELGAASAHY
Hsd11b1	Nitrosation	Doulias et al.	Corticosteroid 11-beta-dehydrogenase isozyme 1	EECALEIIK
Hsd17b4	Nitrosation	Doulias et al.	Peroxisomal multifunctional enzyme type 2	ICDFSNASKPQTIQESTGGIVEVLHK
Hsd17b4	Nitrosation	Doulias et al.	Peroxisomal multifunctional enzyme type	NNIHCNTIAPNAGSR
HSP90AB1	Nitrosation	Doulias et al.	Heat shock protein HSP 90-beta	AKFENLCK
HSPA8	Nitrosation	Doulias et al.	Heat shock cognate 71 kDa protein	GPAVGIDLGTTYSCVGVFQHGK
HSPD1	Nitrosation	Doulias et al.	60kDa heat shock protein, mitochondrial precursor	AAVEEGIVLGGGCALLR
HSPD1	Nitrosation	Doulias et al.	60kDa heat shock protein, mitochondrial precursor	CEFQDAYVLLSEK
HSPD1	Nitrosation	Doulias et al.	60 kDa heat shock protein, mitochondrial	CIPALDSLKPANEDQK
Hspg2	Nitrosation	Doulias et al.	Basement membrane-specific heparan sulfate proteoglycan core protein	AGLSSGFVGCVRELR
Hspg2	Nitrosation	Doulias et al.	Basement membrane-specific heparan sulfate proteoglycan core protein	CQVSGSPPHYFYWSR
HSPH1	Nitrosation	Doulias et al.	Heat shock protein 105 kDa	FICEQEHEK
HSPH1	Nitrosation	Doulias et al.	Heat shock protein 105 kDa	VKELNNVCEPVVTQPKPK
HUWE1	Nitrosation	Doulias et al.	E3 ubiquitin-protein ligase HUWE1	HASSGSTVHIHPQAAPVVCR
IDH2	Nitrosation	Doulias et al.	Isocitrate dehydrogenase [NADP], mitochondrial	CATITPDEARVEEFK
IDH2	Nitrosation	Doulias et al.	Isocitrate dehydrogenase [NADP], mitochondrial	CATITPDEARVEEFKLK
IDH2	Nitrosation	Doulias et al.	Isocitrate dehydrogenase [NADP], mitochondrial	DLAGCIHGLSNVK
IDH2	Nitrosation	Doulias et al.	Isocitrate dehydrogenase [NADP], mitochondrial	NILGGTVFREPIICK
IDH2	Nitrosation	Doulias et al.	Isocitrate dehydrogenase [NADP], mitochondrial	NILGGTVFREPIICK
IDH2	Nitrosation	Doulias et al.	Isocitrate dehydrogenase [NADP], mitochondrial	SCFQYSIQKK
IDH2	Nitrosation	Doulias et al.	Isocitrate dehydrogenase [NADP], mitochondrial	VCVQTVESGAMTK
Idh3g	Nitrosation	Doulias et al.	Isocitrate dehydrogenase [NAD] subunit gamma, mitochondrial	LGDGLFLQCCR
Idh3g	Nitrosation	Doulias et al.	Isocitrate dehydrogenase [NAD] subunit gamma, mitochondrial	NIANPTATLLASCMMLDHLK
Idh3g	Nitrosation	Doulias et al.	Isocitrate dehydrogenase [NAD] subunit gamma, mitochondrial	TSLDLYANVIHCK
IMPA1	Nitrosation	Doulias et al.	Inositol monophosphatase	LCSIPIHGIR
IMPDH2	Nitrosation	Doulias et al.	Inosine-5'-monophosphate dehydrogenase 2	HGFCGIPITDTGR
Inmt	Nitrosation	Doulias et al.	Indolethylamine N-methyltransferase	AIQDAGCQVLK
Inmt	Nitrosation	Doulias et al.	Indolethylamine N-methyltransferase	KEPGAYDWSSIVQHACELEGDR
ITGB1	Nitrosation	Doulias et al.	Integrin beta-1	KGCQPSDIENPR
Ivd	Nitrosation	Doulias et al.	Isovaleryl-CoA dehydrogenase, mitochondrial	ASGAVGLSYGAHSNLCVNQIVR
Ivd	Nitrosation	Doulias et al.	Isovaleryl-CoA dehydrogenase, mitochondrial	GAHSNLCVNQIVR
Kmo	Nitrosation	Doulias et al.	Kynurenine 3-monooxygenase	CIPEEGVLTVLGPDKVPR
Kmo	Nitrosation	Doulias et al.	Kynurenine 3-monooxygenase	SHCVLMGDAAHAIVPF
LAP3	Nitrosation	Doulias et al.	Cytosol aminopeptidase	LILADALCYAHTFNPK
LAP3	Nitrosation	Doulias et al.	Cytosol aminopeptidase	QVIDCQLADVNNLGK
Lasp1	Nitrosation	Doulias et al.	LIM and SH3 domain protein 1	GYEKKPYCNAHYPK
Lasp1	Nitrosation	Doulias et al.	LIM and SH3 domain protein 1	KPYCNAHYPK
LCP1	Nitrosation	Doulias et al.	Plastin 2	KLENCNYAVDLGK
LDHA	Nitrosation	Doulias et al.	L-lactate dehydrogenase A chain	DYCVTANSK
LDHA	Nitrosation	Doulias et al.	L-lactate dehydrogenase A chain	ITVVGVGAVGMACAISILMK
LDHA	Nitrosation	Doulias et al.	L-lactate dehydrogenase A chain	IVSSKDYCVTANSK
LDHA	Nitrosation	Doulias et al.	L-lactate dehydrogenase A chain	VIGSGCNLDSAR
LDHB	Nitrosation	Doulias et al.	L-lactate dehydrogenase B chain	LSLPCILNAR
Lgals1	Nitrosation	Doulias et al.	Galectin-1	DSNNLCLHFNPR
Lgals1	Nitrosation	Doulias et al.	Galectin-1	FNAHGDANTIVCNTK
Lgals1	Nitrosation	Doulias et al.	Galectin-1	SFVLNLGKDSNNLCLHFNPR
Lims1	Nitrosation	Doulias et al.	LIM and senescent cell antigen-like-containing domain protein 1	CHAIIDEQPLIFK
Lims1	Nitrosation	Doulias et al.	LIM and senescent cell antigen-like-containing domain protein 1	CYEKFPLELK
Llgl2	Nitrosation	Doulias et al.	Lethal(2) giant larvae protein homolog 2	CTLHPSDQLALEGPLSR
Llgl2	Nitrosation	Doulias et al.	Lethal(2) giant larvae protein homolog 2	VGVAHFGSCR
Lrp2	Nitrosation	Doulias et al.	Low-density lipoprotein receptor-related protein 2	CAADGSPPLLLLPENVR
Lrp2	Nitrosation	Doulias et al.	Low-density lipoprotein receptor-related protein 2	CAPGYIREPDGK
LTA4H	Nitrosation	Doulias et al.	Leukotriene A-4 hydrolase	QHPYLFSQCQAIHCR
Map1a	Nitrosation	Doulias et al.	Microtubule-associated protein 1A	CLSPDDSTVK
Map1a	Nitrosation	Doulias et al.	Microtubule-associated protein 1A	SAPCGSLAFSGDR
Map1a	Nitrosation	Doulias et al.	Microtubule-associated protein 1A	SIEEACLTLQHLNR
MAP1B	Nitrosation	Doulias et al.	Microtubule-associated protein 1B	SALRDAYCSEEKELK
MAP4	Nitrosation	Doulias et al.	Microtubule-associated protein 4	CGSKDNIKHVPGGGNVQIQNK
MAPK1	Nitrosation	Doulias et al.	Mitogen-activated protein kinase 1	ISPFEHQTYCQR
MAPK1	Nitrosation	Doulias et al.	Mitogen-activated protein kinase 1	ISPFEHQTYCQR
MARS	Nitrosation	Doulias et al.	Methionyl-tRNA synthetase, cytoplasmic	ILATSFICTLPAGHR
Mat1a	Nitrosation	Doulias et al.	S-adenosylmethionine synthetase isoform type-1	ICDQISDAVLDAHLK
Mat1a	Nitrosation	Doulias et al.	S-adenosylmethionine synthetase isoform type-1	TACYGHFGR
Mat1a	Nitrosation	Doulias et al.	S-adenosylmethionine synthetase isoform type-1	VALEQQSPDIAQCVHLDR
Mb	Nitrosation	Doulias et al.	Myoglobin	GSEDLKKHGCTVLTALGTILK
Mb	Nitrosation	Doulias et al.	Myoglobin	HGCTVLTALGTILK
Mccc1	Nitrosation	Doulias et al.	Methylcrotonoyl-CoA carboxylase subunit alpha, mitochondrial	ESVCQAALGLILK
Mccc1	Nitrosation	Doulias et al.	Methylcrotonoyl-CoA carboxylase subunit alpha, mitochondrial	YCLHQYNIVGLR
MCM2	Nitrosation	Doulias et al.	DNA replication licensing factor MCM2	FDVLCVVR
MCM4	Nitrosation	Doulias et al.	DNA replication licensing factor MCM4	AGIICQLNAR
MCM6	Nitrosation	Doulias et al.	DNA replication licensing factor MCM6	LVFLACHVAPTNPR
MDH1	Nitrosation	Doulias et al.	Malate dehydrogenase, cytoplasmic	KSVKVIVVGNPANTNCLTASK
MDH1	Nitrosation	Doulias et al.	Malate dehydrogenase, cytoplasmic	SAPSIPKENFSCLTR
MDH2	Nitrosation	Doulias et al.	Malate dehydrogenase, mitochondrial	EGVVECSFVQSK
MDH2	Nitrosation	Doulias et al.	Malate dehydrogenase, mitochondrial	ETECTYFSTPLLLGKK
MDH2	Nitrosation	Doulias et al.	Malate dehydrogenase, mitochondrial	GCDVVVIPAGVPR
MDH2	Nitrosation	Doulias et al.	Malate dehydrogenase, mitochondrial precursor	GYLGPEQLPDCLK
MDH2	Nitrosation	Doulias et al.	Malate dehydrogenase, mitochondrial	TIIPLISQCTPK
MDH2	Nitrosation	Doulias et al.	Malate dehydrogenase, mitochondrial	VNVPVIGGHAGKTIIPLISQCTPK
MGST1	Nitrosation	Doulias et al.	Microsomal glutathione S-transferase 1	VFANPEDCAGFGKGENAK
MIF	Nitrosation	Doulias et al.	Macrophage migration inhibitory factor	LLCGLLSDR
MSRA	Nitrosation	Doulias et al.	Peptide methionine sulfoxide reductase	NPTYKEVCSEK
MSRB2	Nitrosation	Doulias et al.	Methionine-R-sulfoxide reductase B2, mitochondrial	RLDTSLGCPR
Mtch2	Nitrosation	Doulias et al.	Mitochondrial carrier homolog 2	CMALSTAILVGEAKK
Mtch2	Nitrosation	Doulias et al.	Mitochondrial carrier homolog 2	LCSGVLGTVVHGK
Mtch2	Nitrosation	Doulias et al.	Mitochondrial carrier homolog 2	TYCYDLR
MYH10	Nitrosation	Doulias et al.	Myosin-10	ADFCIIHYAGK
Myof	Nitrosation	Doulias et al.	Myoferlin	KPVVGQCTIDHLDR
Myof	Nitrosation	Doulias et al.	Myoferlin	QLCGNNIRPVVK
NDUFB7	Nitrosation	Doulias et al.	NADH dehydrogenase [ubiquinone] 1 beta subcomplex subunit 7	DYCAHYLIR
NDUFS1	Nitrosation	Doulias et al.	NADH-ubiquinone oxidoreductase 75 kDa subunit, mitochondrial	FCYHERLSVAGNCR
NDUFS1	Nitrosation	Doulias et al.	NADH-ubiquinone oxidoreductase 75 kDa subunit, mitochondrial	MCLVEIEK
NDUFS1	Nitrosation	Doulias et al.	NADH-ubiquinone oxidoreductase 75 kDa subunit, mitochondrial	VVAACAMPVMK
NDUFV1	Nitrosation	Doulias et al.	NADH dehydrogenase [ubiquinone] flavoprotein 1, mitochondrial	LFNISGHVNHPCTVEEEMSVPLKELIEK
NDUFV1	Nitrosation	Doulias et al.	NADH dehydrogenase [ubiquinone] flavoprotein 1, mitochondrial	YLVVNADEGEPGTCKDR
NONO	Nitrosation	Doulias et al.	Non-POU domain-containing octamer-binding protein	FACHSASLTVR
NSF	Nitrosation	Doulias et al.	Vesicle-fusing ATPase	GILLYGPPGCGK
NSUN2	Nitrosation	Doulias et al.	tRNA (cytosine-5-)-methyltransferase NSUN2	CYLLVHQAK
NUDT8	Nitrosation	Doulias et al.	Nucleoside diphosphate-linked moiety X motif 8, mitochondrial	SRPAAAAVLVPLCLVR
OAT	Nitrosation	Doulias et al.	Ornithine aminotransferase, mitochondrial	VLPMNTGVEAGETACK
Ogdh	Nitrosation	Doulias et al.	2-oxoglutarate dehydrogenase E1 component, mitochondrial	IVVNCSTPGNFFHVLR
Ogdh	Nitrosation	Doulias et al.	2-oxoglutarate dehydrogenase E1 component, mitochondrial	NTFHKDVVVDLVCYR
Ogdh	Nitrosation	Doulias et al.	2-oxoglutarate dehydrogenase E1 component, mitochondrial	NTFHKDVVVDLVCYRR
Ogdh	Nitrosation	Doulias et al.	2-oxoglutarate dehydrogenase E1 component, mitochondrial	RFGLEGCEVLIPALK
Ogdh	Nitrosation	Doulias et al.	2-oxoglutarate dehydrogenase E1 component, mitochondrial	SMTCPSTGLEEDVLFHIGK
Ogdh	Nitrosation	Doulias et al.	2-oxoglutarate dehydrogenase E1 component, mitochondrial	TKAEQFYCGDTEGKK
Ogdh	Nitrosation	Doulias et al.	2-oxoglutarate dehydrogenase E1 component, mitochondrial	VVNAPIFHVNSDDPEAVMYVCK
OPA1	Nitrosation	Doulias et al.	Dynamin-like 120 kDa protein, mitochondrial	TALNHCNLCRR
OPA1	Nitrosation	Doulias et al.	Dynamin-like 120 kDa protein, mitochondrial	TQEQCVHNETKNELEK
Oplah	Nitrosation	Doulias et al.	5-oxoprolinase	CAIAR
Oplah	Nitrosation	Doulias et al.	5-oxoprolinase	GGTFTDVFAQCPGGHVR
Oplah	Nitrosation	Doulias et al.	5-oxoprolinase	GGTFTDVFAQCPGGHVR
Oplah	Nitrosation	Doulias et al.	5-oxoprolinase	GHDPSAHVLACFGGAGGQHA
Oplah	Nitrosation	Doulias et al.	5-oxoprolinase	GHDPSAHVLACFGGAGGQHACAIAR
Oplah	Nitrosation	Doulias et al.	5-oxoprolinase	VANEAMCRPIR
Oxct1	Nitrosation	Doulias et al.	Succinyl-CoA:3-ketoacid-coenzyme A transferase 1, mitochondrial	IMEKCTLPLTGK
Oxct1	Nitrosation	Doulias et al.	Succinyl-CoA:3-ketoacid-coenzyme A transferase 1, mitochondrial	NFNLPMCK
Oxnad1	Nitrosation	Doulias et al.	Oxidoreductase NAD-binding domain-containing protein 1	ISCSFHVTK
Oxnad1	Nitrosation	Doulias et al.	Oxidoreductase NAD-binding domain-containing protein 1	VCEITHESPSVK
PA2G4	Nitrosation	Doulias et al.	Proliferation-associated protein 2G4	AAHLCAEAALR
Pah	Nitrosation	Doulias et al.	Phenylalanine-4-hydroxylase	NLADSINSEVGILCHALQK
Pah	Nitrosation	Doulias et al.	Phenylalanine-4-hydroxylase	VFHCTQYIR
PARK7	Nitrosation	Doulias et al.	Protein DJ-1	KGLIAAICAGPTALLAHEVGFGCK
PARK7	Nitrosation	Doulias et al.	Protein DJ-1	VTVAGLAGKDPVQCSR
Pc	Nitrosation	Doulias et al.	Pyruvate carboxylase, mitochondrial precursor	ADFAQACQDAGVR
Pc	Nitrosation	Doulias et al.	Pyruvate carboxylase, mitochondrial precursor	DMAGLLKPAACTMLVSSLR
Pc	Nitrosation	Doulias et al.	Pyruvate carboxylase, mitochondrial precursor	FCEVAKENGMDVFR
PCBP1	Nitrosation	Doulias et al.	Poly(rC)-binding protein 1	CSDAAGYPHATHDLEGPPLDA
PCNA	Nitrosation	Doulias et al.	Proliferating cell nuclear antigen	ICRDLSHIGDAVVISCAK
PDHA1	Nitrosation	Doulias et al.	Pyruvate dehydrogenase E1 component subunit alpha, somatic form, mitochondrial	CDLHRLEEGPPVTTVLTR
PDHA1	Nitrosation	Doulias et al.	Pyruvate dehydrogenase E1 component subunit alpha, somatic form, mitochondrial	EATKFAAAYCR
PDHA1	Nitrosation	Doulias et al.	Pyruvate dehydrogenase E1 component subunit alpha, somatic form, mitochondrial	LPCIFICENNR
PDHA1	Nitrosation	Doulias et al.	Pyruvate dehydrogenase E1 component subunit alpha, somatic form, mitochondrial	NFYGGNGIVGAQVPLGAGIALACK
PDHA1	Nitrosation	Doulias et al.	Pyruvate dehydrogenase E1 component subunit alpha, somatic form, mitochondrial	VDGMDILCVREATK
PDLIM1	Nitrosation	Doulias et al.	PDZ and LIM domain protein 1	CGTGIVGVFVK
Pdzk1	Nitrosation	Doulias et al.	Na(+)/H(+) exchange regulatory cofactor NHE-RF3	EAALNDKKPGPGMNGAVEPCAQPR
Pdzk1	Nitrosation	Doulias et al.	Na(+)/H(+) exchange regulatory cofactor NHE-RF3	HVTLLVCGK
PEBP1	Nitrosation	Doulias et al.	Phosphatidylethanolamine-binding protein 1	CLQEVDEPPQHALR
Pfn1	Nitrosation	Doulias et al.	Profilin-1	CYEMASHLR
Pfn1	Nitrosation	Doulias et al.	Profilin-1	KCYEMASHLR
PGK1	Nitrosation	Doulias et al.	Phosphoglycerate kinase 1	AAVPSIKFCLDNGAK
PGK1	Nitrosation	Doulias et al.	Phosphoglycerate kinase 1	FCLDNGAK
PGM1	Nitrosation	Doulias et al.	Phosphoglucomutase-1	LSLCGEESFGTGSDHIR
PGM3	Nitrosation	Doulias et al.	Phosphoacetylglucosamine mutase	LNHLCGADFVK
PGRMC1	Nitrosation	Doulias et al.	Membrane-associated progesterone receptor component 1	GLATFCLDK
PHGDH	Nitrosation	Doulias et al.	D-3-phosphoglycerate dehydrogenase	ALVDHENVISCPHLGASTK
PHGDH	Nitrosation	Doulias et al.	D-3-phosphoglycerate dehydrogenase	ALVDHENVISCPHLGASTK
Pipox	Nitrosation	Doulias et al.	Peroxisomal sarcosine oxidase	CMYTNTPDEHFILDCHPK
Pipox	Nitrosation	Doulias et al.	Peroxisomal sarcosine oxidase	TFSDIQDVQILCHFVR
PKM	Nitrosation	Doulias et al.	Pyruvate kinase isozymes M1/M2	AGKPVICATQMLESMIK
PKM	Nitrosation	Doulias et al.	Pyruvate kinase isozymes M1/M2	NTGIICTIGPASR
PLS3	Nitrosation	Doulias et al.	Plastin-3	VDLNSNGFICDYELHELFK
Por	Nitrosation	Doulias et al.	NADPH--cytochrome P450 reductase	EQGKEVGETLLYYGCR
Por	Nitrosation	Doulias et al.	NADPH--cytochrome P450 reductase	LIHEGGAHIYVCGDAR
Por	Nitrosation	Doulias et al.	NADPH--cytochrome P450 reductase	VHPNSVHICAVAVEYEAK
PPIA	Nitrosation	Doulias et al.	Peptidyl-prolyl cis-trans isomerase A	AGPNTNGSQFFICTAK
PPIA	Nitrosation	Doulias et al.	Peptidyl-prolyl cis-trans isomerase A	HTGPGILSMANAGPNTNGSQFFICTAK
PPIA	Nitrosation	Doulias et al.	Peptidyl-prolyl cis-trans isomerase A	IIPGFMCQGGDFTR
PPIF	Nitrosation	Doulias et al.	Peptidyl-prolyl cis-trans isomerase, mitochondrial	VIPAFMCQAGDFTNHNGTGGR
Prdx1	Nitrosation	Doulias et al.	Peroxiredoxin-1	LNCQVIGASVDSHFCHLA
Prdx1	Nitrosation	Doulias et al.	Peroxiredoxin-1	LNCQVIGASVDSHFCHLAWINTPK
PRDX4	Nitrosation	Doulias et al.	Peroxiredoxin-4	TRENECHFYAGGQVYPGEASR
PRDX5	Nitrosation	Doulias et al.	Peroxiredoxin-5, mitochondrial	KGVLFGVPGAFTPGCSK
PRDX6	Nitrosation	Doulias et al.	Peroxiredoxin-6	DFTPVCTTELGR
PRKAR1A	Nitrosation	Doulias et al.	cAMP-dependent protein kinase type I-alpha regulatory subunit	VLGPCSDILKR
PSMB3	Nitrosation	Doulias et al.	Proteasome subunit beta type-3	NCVAIAADRR
PTGES3	Nitrosation	Doulias et al.	Prostaglandin E synthase 3	LNEIDLFHCIDPNDSK
PXN	Nitrosation	Doulias et al.	Paxillin	GTFKEQNDKPYCQSCFVK
PXN	Nitrosation	Doulias et al.	Paxillin	RGSLCSGCQKPITGR
PXN	Nitrosation	Doulias et al.	Paxillin	TWHPEHFVCTHCQEEIGSR
PYGB	Nitrosation	Doulias et al.	Glycogen phosphorylase, brain form	FGCRDPVR
PYGB	Nitrosation	Doulias et al.	Glycogen phosphorylase, brain form	INMAHLCVIGSHAVNGVAR
Pygm	Nitrosation	Doulias et al.	Glycogen phosphorylase, muscle form	INMAHLCIAGSHAVNGVAR
Pygm	Nitrosation	Doulias et al.	Glycogen phosphorylase, muscle form	QLLNCLHIITLYNR
Pygm	Nitrosation	Doulias et al.	Glycogen phosphorylase, muscle form	QLLNCLHIITLYNR
Pygm	Nitrosation	Doulias et al.	Glycogen phosphorylase, muscle form	RINMAHLCIAGSHAVNGVAR
Pygm	Nitrosation	Doulias et al.	Glycogen phosphorylase, muscle form	TCAYTNHTVLPEALER
Qprt	Nitrosation	Doulias et al.	Nicotinate-nucleotide pyrophosphorylase [carboxylating]	CSGIASAAATAVEVAR
Qprt	Nitrosation	Doulias et al.	Nicotinate-nucleotide pyrophosphorylase [carboxylating]	YGLQVGGAACHR
RAB14	Nitrosation	Doulias et al.	Ras-related protein Rab-14	FMADCPHTIGVEFGTR
RAB14	Nitrosation	Doulias et al.	Ras-related protein Rab-14	SCLLHQFTEK
RAB1A	Nitrosation	Doulias et al.	Ras-related protein Rab-1A	LLVGNKCDLTTK
Rac2	Nitrosation	Doulias et al.	Ras-related C3 botulinum toxin substrate 2	AVLCPQPTR
Rac2	Nitrosation	Doulias et al.	Ras-related C3 botulinum toxin substrate 2 precursor	CVVVGDGAVGK
Rac2	Nitrosation	Doulias et al.	Ras-related C3 botulinum toxin substrate 2	HHCPSTPIILVGTK
RARS	Nitrosation	Doulias et al.	Arginyl-tRNA synthetase, cytoplasmic	MLLCEAVAAVMAKGFDILGIKPVQR
RCC2	Nitrosation	Doulias et al.	Protein RCC2	DVACGANHTLVLDSQKR
RCC2	Nitrosation	Doulias et al.	Protein RCC2	TVVSGSCAAHSLLITTEGK
Rgn	Nitrosation	Doulias et al.	Regucalcin	DYSEMYVTCAR
Rgn	Nitrosation	Doulias et al.	Regucalcin	MEKDEQIPDGMCIDAEGK
RHOG	Nitrosation	Doulias et al.	Rho-related GTP-binding protein RhoG precursor	TCLLICYTTNAFPK
ROMO1	Nitrosation	Doulias et al.	Reactive oxygen species modulator 1	PVAVGPYGQSQPSCFDR
RPL10l	Nitrosation	Doulias et al.	60S ribosomal protein L10-like	ICANKYMVK
RPL10l	Nitrosation	Doulias et al.	60S ribosomal protein L10-like	MLSCAGADRLQTGMR
RPL10l	Nitrosation	Doulias et al.	60S ribosomal protein L10-like	RLIPDGCGVK
RPL10l	Nitrosation	Doulias et al.	60S ribosomal protein L10-like	SRFCRGVPDAK
RPL11	Nitrosation	Doulias et al.	60S ribosomal protein L11	IAVHCTVR
RPL12	Nitrosation	Doulias et al.	60S ribosomal protein L12	CTGGEVGATSALAPK
RPL14	Nitrosation	Doulias et al.	60S ribosomal protein L14	ALVDGPCTR
RPL14	Nitrosation	Doulias et al.	60S ribosomal protein L14	CMQLTDFILK
Rpl17	Nitrosation	Doulias et al.	60S ribosomal protein L17	INPYMSSPCHIEMILTEK
Rpl17	Nitrosation	Doulias et al.	60S ribosomal protein L17	KQCVPFRR
Rpl17	Nitrosation	Doulias et al.	60S ribosomal protein L17	QCVPFR
Rpl17	Nitrosation	Doulias et al.	60S ribosomal protein L17	YSLDPENPTKSCK
RPL18A	Nitrosation	Doulias et al.	60S ribosomal protein L18a	CLPTPKCHTPPLYR
RPL24	Nitrosation	Doulias et al.	60S ribosomal protein L24	CESAFLSKR
RPL27A	Nitrosation	Doulias et al.	60S ribosomal protein L27a	GVGACVLVA
RPL3	Nitrosation	Doulias et al.	60S ribosomal protein L3	TVFAEHISDECK
RPL3	Nitrosation	Doulias et al.	60S ribosomal protein L3	TVFAEHISDECKR
RPL30	Nitrosation	Doulias et al.	60S ribosomal protein L30	TGVHHYSGNNIELGTACGK
RPL32	Nitrosation	Doulias et al.	60S ribosomal protein L32	SYCAEIAHNVSSK
RPL36a	Nitrosation	Doulias et al.	60S ribosomal protein L36a	CKHFELGGDK
RPL36a	Nitrosation	Doulias et al.	60S ribosomal protein L36a	KIVLRLECVEPNCR
RPL4	Nitrosation	Doulias et al.	60S ribosomal protein L4	SGQGAFGNMCR
RPL7A	Nitrosation	Doulias et al.	60S ribosomal protein L7a	TCTTVAFTQVNSEDKGALAK
RPL9	Nitrosation	Doulias et al.	60S ribosomal protein L9	TICSHVQNMIK
RPN1	Nitrosation	Doulias et al.	Dolichyl-diphosphooligosaccharide-protein glycosyltransferase subunit 1	LKTEGSDLCDR
RPN1	Nitrosation	Doulias et al.	Dolichyl-diphosphooligosaccharide-protein glycosyltransferase subunit 1	VACITEQVLTLVNKR
RPS11	Nitrosation	Doulias et al.	40S ribosomal protein S11	CPFTGNVSIR
RPS11	Nitrosation	Doulias et al.	40S ribosomal protein S11	DVQIGDIVTVGECRPLSK
RPS11	Nitrosation	Doulias et al.	40S ribosomal protein S11	EAIEGTYIDKKCPFTGNVSIR
RPS11	Nitrosation	Doulias et al.	40S ribosomal protein S11	HKNMSVHLSPCFR
RPS12	Nitrosation	Doulias et al.	40S ribosomal protein S12	KVVGCSCVVVK
RPS2	Nitrosation	Doulias et al.	40S ribosomal protein S2	CSKEVATAIR
RPS2	Nitrosation	Doulias et al.	40S ribosomal protein S2	GCTATLGNFAK
RPS2	Nitrosation	Doulias et al.	40S ribosomal protein S2	KLLMMAGIDDCYTSAR
RPS21	Nitrosation	Doulias et al.	Thioesterase superfamily member 2	LICEMKVEEQHTNK
RPS21	Nitrosation	Doulias et al.	40S ribosomal protein S21	TYGICGAIRR
RPS26	Nitrosation	Doulias et al.	40S ribosomal protein S26	GHVQPIRCTNCAR
RPS26	Nitrosation	Doulias et al.	40S ribosomal protein S26	LHYCVSCAIHSK
RPS26	Nitrosation	Doulias et al.	40S ribosomal protein S26	LYVKLHYCVSCAIHSK
RPS3	Nitrosation	Doulias et al.	40S ribosomal protein S3	GLCAIAQAESLR
RPS3	Nitrosation	Doulias et al.	40S ribosomal protein S3	RACYGVLR
RPS3A	Nitrosation	Doulias et al.	40S ribosomal protein S3a	ACQSIYPLHDVFVR
RPS3A	Nitrosation	Doulias et al.	40S ribosomal protein S3a	NCLTNFHGMDLTR
RPS3A	Nitrosation	Doulias et al.	40S ribosomal protein S3a	TTDGYLLRLFCVGFTK
RPS4X	Nitrosation	Doulias et al.	40S ribosomal protein S4, X isoform	FDTGNLCMVTGGANLGR
RPS4X	Nitrosation	Doulias et al.	40S ribosomal protein S4, X isoform	LRECLPLIIFLR
RPS5	Nitrosation	Doulias et al.	40S ribosomal protein S5	AQCPIVER
RPS8	Nitrosation	Doulias et al.	40S ribosomal protein S8	LLACIASRPGQCGR
RRBP1	Nitrosation	Doulias et al.	Ribosome-binding protein 1	CEELSSLHGQLK
RRBP1	Nitrosation	Doulias et al.	Ribosome-binding protein 1	LKELESQVSCLEK
RRBP1	Nitrosation	Doulias et al.	Ribosome-binding protein 1	SKCEELSSLHGQLK
SAMHD1	Nitrosation	Doulias et al.	SAM domain and HD domain-containing protein 1	DCHHLGIQNNFDYKR
SAMHD1	Nitrosation	Doulias et al.	SAM domain and HD domain-containing protein 1	FEHSLGVGYLAGCLVR
SAMHD1	Nitrosation	Doulias et al.	SAM domain and HD domain-containing protein 1	VHFYCK
Sardh	Nitrosation	Doulias et al.	Sarcosine dehydrogenase mitochondrial precursor	CQLMDSSEDLGMLSIQGPASR
Sardh	Nitrosation	Doulias et al.	Sarcosine dehydrogenase mitochondrial precursor	DPLHEELLGQGCVFQER
Sardh	Nitrosation	Doulias et al.	Sarcosine dehydrogenase, mitochondrial	GAQVIENCAVTGIR
Sardh	Nitrosation	Doulias et al.	Sarcosine dehydrogenase, mitochondrial	RDPLHEELLGQGCVFQER
Sardh	Nitrosation	Doulias et al.	Sarcosine dehydrogenase mitochondrial precursor	STVCGPESFTPDHKPLMGEAPELR
Scrn2	Nitrosation	Doulias et al.	Secernin-2 Scrn2	FRAGCEMLQR
Scrn2	Nitrosation	Doulias et al.	Secernin-2 Scrn2	TTASMVSVLPQDPTKPCVHFLTATPDPSR
Sdha	Nitrosation	Doulias et al.	Succinate dehydrogenase [ubiquinone] flavoprotein subunit, mitochondrial	AAFGLSEAGFNTACLTK
Sdha	Nitrosation	Doulias et al.	Succinate dehydrogenase [ubiquinone] flavoprotein subunit, mitochondrial	ACALSIAESCRPGDKVPSIK
Sdha	Nitrosation	Doulias et al.	Succinate dehydrogenase [ubiquinone] flavoprotein subunit, mitochondrial	GVIALCIEDGSIHR
Sdha	Nitrosation	Doulias et al.	Succinate dehydrogenase [ubiquinone] flavoprotein subunit, mitochondrial	TYFSCTSAHTSTGDGTAMVTR
Sec14l4	Nitrosation	Doulias et al.	SEC14-like protein 4	VCEMLLHECELQSQK
Sec14l4	Nitrosation	Doulias et al.	SEC14-like protein 4	YNAHMVPEDGSLNCLK
Selenbp1	Nitrosation	Doulias et al.	Selenium-binding protein 1	CGPGYSTPLEAMK
Selenbp1	Nitrosation	Doulias et al.	Selenium-binding protein 1	CGPGYSTPLEAMKGPR
Selenbp1	Nitrosation	Doulias et al.	Selenium-binding protein 1	CNVSSLHTSHCLASGEVMVSTLGDLQGNGK
Selenbp1	Nitrosation	Doulias et al.	Selenium-binding protein 1	FLHDPSATQGFVGCALSSNIQR
Selenbp1	Nitrosation	Doulias et al.	Selenium-binding protein 1	GGSVQVLEDQELTCQPEPLVVK
Selenbp1	Nitrosation	Doulias et al.	Selenium-binding protein 1	GPREEIVYLPCIYR
Selenbp2	Nitrosation	Doulias et al.	Selenium-binding protein 2	CGPGYPTPLEAMK
Selenbp2	Nitrosation	Doulias et al.	Selenium-binding protein 2	CNVSNTHTSHCLASGEVMVNTLGDLQGNG
SF3B3	Nitrosation	Doulias et al.	Splicing factor 3B subunit 3	GMIFVCSATHK
Slc25a10	Nitrosation	Doulias et al.	Mitochondrial dicarboxylate carrier	GALVTVGQLSCYDQAK
Slc25a10	Nitrosation	Doulias et al.	Mitochondrial dicarboxylate carrier	GEYQGVFHCAMETAK
Slc25a10	Nitrosation	Doulias et al.	Mitochondrial dicarboxylate carrier	LMNSKGEYQGVFHCAMETAK
Slc25a13	Nitrosation	Doulias et al.	Calcium-binding mitochondrial carrier protein Aralar2	AGQTTYNGVTDCFRK
Slc25a13	Nitrosation	Doulias et al.	Calcium-binding mitochondrial carrier protein Aralar2	DIMVTIRPHVLTPFVEECLVAAAGGTR
SLC25A22	Nitrosation	Doulias et al.	Mitochondrial glutamate carrier 1	GVNEDTYSGFLDCARK
Slc25a3	Nitrosation	Doulias et al.	Phosphate carrier protein, mitochondrial	AVEEYSCEFGSMK
Slc25a3	Nitrosation	Doulias et al.	Phosphate carrier protein, mitochondrial Slc25a3	CAIVSHPADSVVSVLNK
Slc25a3	Nitrosation	Doulias et al.	Phosphate carrier protein, mitochondrial	FACFERTVEALYK
Slc25a3	Nitrosation	Doulias et al.	Phosphate carrier protein, mitochondrial	IAGVFCAIVSHPADSVVSVLNK
Slc25a4	Nitrosation	Doulias et al.	ADP/ATP translocase 1	EFNGLGDCLTK
Slc25a4	Nitrosation	Doulias et al.	ADP/ATP translocase 1	EFNGLGDCLTKIFK
SLC25A5	Nitrosation	Doulias et al.	ADP/ATP translocase 2	EFKGLGDCLVK
SLC25A5	Nitrosation	Doulias et al.	ADP/ATP translocase 2	GLGDCLVK
SLC25A5	Nitrosation	Doulias et al.	ADP/ATP translocase 2	GLGDCLVKIYK
SLC25A5	Nitrosation	Doulias et al.	ADP/ATP translocase 2	KGTDIMYTGTLDCWR
Slc27a2	Nitrosation	Doulias et al.	Very long-chain acyl-CoA synthetase	AKSLLHCFQCCGAK
Slc27a2	Nitrosation	Doulias et al.	Very long-chain acyl-CoA synthetase	GEVGLLVCKITQLTPFIGYAGGK
Slc27a2	Nitrosation	Doulias et al.	Very long-chain acyl-CoA synthetase	YLCNTPQKPNDR
SND1	Nitrosation	Doulias et al.	Staphylococcal nuclease domain-containing protein 1	EVCFTIENKTPQGR
SND1	Nitrosation	Doulias et al.	Staphylococcal nuclease domain-containing protein 1	GIVKMVLSGCAIIVRGQPR
SNRPD2	Nitrosation	Doulias et al.	Small nuclear ribonucleoprotein Sm D2	NNTQVLINCR
SOD1	Nitrosation	Doulias et al.	Superoxide dismutase [Cu-Zn]	AVCVLKGDGPVQGTIHFEQK
SOD1	Nitrosation	Doulias et al.	Superoxide dismutase [Cu-Zn]	LACGVIGIAQ
Sord	Nitrosation	Doulias et al.	Sorbitol dehydrogenase	VLVCGAGPVGMVTLLVAK
Sord	Nitrosation	Doulias et al.	Sorbitol dehydrogenase	VMIKCDPNDQNP
Sts	Nitrosation	Doulias et al.	Steryl-sulfatase	DCRPGAGTVFGPALR
Sts	Nitrosation	Doulias et al.	Steryl-sulfatase	FLGVPTTNLRDCRPGAGTVFGPALR
Sts	Nitrosation	Doulias et al.	Steryl-sulfatase	GATDFCHHPLR
Sts	Nitrosation	Doulias et al.	Steryl-sulfatase	WHLGLSCR
Stxbp1	Nitrosation	Doulias et al.	Syntaxin-binding protein 1	AAHVFFTDSCPDALFNELVK
Stxbp1	Nitrosation	Doulias et al.	Syntaxin-binding protein 1	LAEQIATLCATLKEYPAVR
SUCLA2	Nitrosation	Doulias et al.	Succinyl-CoA ligase [ADP-forming] subunit beta, mitochondrial	CDVIAQGIVMAVK
Suclg1	Nitrosation	Doulias et al.	Succinyl-CoA ligase [GDP-forming] subunit alpha, mitochondrial	IICQGFTGK
Suclg1	Nitrosation	Doulias et al.	Succinyl-CoA ligase [GDP-forming] subunit alpha, mitochondrial	IICQGFTGKQGTFHSQQALEYGTK
Sult1a1	Nitrosation	Doulias et al.	Sulfotransferase 1A1	IPFLEFSCPGVPPGLETLK
Sult1a1	Nitrosation	Doulias et al.	Sulfotransferase 1A1	LMTGCDFTFR
Suox	Nitrosation	Doulias et al.	Sulfite oxidase, mitochondrial	HEVTVTLQCAGNR
Suox	Nitrosation	Doulias et al.	Sulfite oxidase, mitochondrial	LCDVLAQAGHR
Sypl1	Nitrosation	Doulias et al.	Synaptophysin-like protein 1 Sypl1	GKTEIQVNCPK
Sypl1	Nitrosation	Doulias et al.	Synaptophysin-like protein 1	TEIQVNCPK
TAGLN2	Nitrosation	Doulias et al.	Transgelin-2	WLKDGTVLCK
TARDBP	Nitrosation	Doulias et al.	TAR DNA-binding protein 43 Tardbp	YRNPVSQCMR
TARS	Nitrosation	Doulias et al.	Threonyl-tRNA synthetase, cytoplasmic	CGPLIDLCRGPHVR
TARS	Nitrosation	Doulias et al.	Threonyl-tRNA synthetase, cytoplasmic	FMADTDLDPGCTLNKK
TCP1	Nitrosation	Doulias et al.	T-complex protein 1 subunit alpha B	SLHDALCVVK
Tf	Nitrosation	Doulias et al.	Serotransferrin precursor	CLVEKGDVAFVK
Tf	Nitrosation	Doulias et al.	Serotransferrin precursor	LLEACTFHKH
Tkfc	Nitrosation	Doulias et al.	Bifunctional ATP-dependent dihydroxyacetone kinase/FAD-AMP lyase (cyclizing)	GLCGTVLIHK
Tkfc	Nitrosation	Doulias et al.	Bifunctional ATP-dependent dihydroxyacetone kinase/FAD-AMP lyase (cyclizing)	ICTTLIGLEEHLNALDR
TLN1	Nitrosation	Doulias et al.	Talin -1	ACKEAAFHPEVAPDVR
TLN1	Nitrosation	Doulias et al.	Talin -1	KIFQAHKNCGQMSEIEAK
TLN1	Nitrosation	Doulias et al.	Talin -1	VQELGHGCSALVTK
TNPO1	Nitrosation	Doulias et al.	Transportin-1	SHAVACVNQFIISR
TOP1	Nitrosation	Doulias et al.	DNA topoisomerase 1	AVAILCNHQR
TPI1	Nitrosation	Doulias et al.	Triosephosphate isomerase	IIYGGSVTGATCK
TPI1	Nitrosation	Doulias et al.	Triosephosphate isomerase	VSHALAEGLGVIACIGEK
TRAP1	Nitrosation	Doulias et al.	Heat shock protein 75 kDa, mitochondrial	IIIHLKSDCKDFASESR
TUBA1B	Nitrosation	Doulias et al.	Tubulin alpha-1B chain	CDPRHGKYMACCLLYR
TUBB4A	Nitrosation	Doulias et al.	Tubulin beta-4 chain	EIVHLQAGQCGNQIGAK
TUBB4A	Nitrosation	Doulias et al.	Tubulin beta-4 chain	MREIVHLQAGQCGNQIGAK
TUBB4A	Nitrosation	Doulias et al.	Tubulin beta-4 chain	TAVCDIPPR
Tubb4b	Nitrosation	Doulias et al.	Tubulin beta-2C chain	EIVHIQAGQCGNQIGAK
Tubb4b	Nitrosation	Doulias et al.	Tubulin beta-2C chain	LTTPTYGDLNHLVSATMSGVTTC
Tubb4b	Nitrosation	Doulias et al.	Tubulin beta-2C chain	LTTPTYGDLNHLVSATMSGVTTCLR
Tubb4b	Nitrosation	Doulias et al.	Tubulin beta-2C chain	MREIVHIQAGQCGNQIGAK
Tubb4b	Nitrosation	Doulias et al.	Tubulin beta-2C chain	MREIVHIQAGQCGNQIGAKLR
Tubb4b	Nitrosation	Doulias et al.	Tubulin beta-2C chain	TAVCDIPPRGLK
TUFM	Nitrosation	Doulias et al.	Elongation factor Tu, mitochondrial	GDECELLGHNK
TUFM	Nitrosation	Doulias et al.	Elongation factor Tu, mitochondrial	KGDECELLGHNK
TUFM	Nitrosation	Doulias et al.	Elongation factor Tu, mitochondrial	KGDECELLGHNKNIR
TXN	Nitrosation	Doulias et al.	Thioredoxin	CMPTFQFYK
UBA1	Nitrosation	Doulias et al.	Ubiquitin-like modifier-activating enzyme 1	VGEFCHSR
UBA1	Nitrosation	Doulias et al.	Ubiquitin-like modifier-activating enzyme	YSRPAQLHIGFQALHQFCALHNQPPRPR
UCHL1	Nitrosation	Doulias et al.	Ubiquitin carboxyl-terminal hydrolase isozyme L1	FSAVALCK
UCHL1	Nitrosation	Doulias et al.	Ubiquitin carboxyl-terminal hydrolase isozyme L1	NEAIQAAHDSVAQEGQCR
Ugt1a1	Nitrosation	Doulias et al.	UDP-glucuronosyltransferase 1-1	MVFIGGINCLQK
Ugt1a1	Nitrosation	Doulias et al.	UDP-glucuronosyltransferase 1-1	VKNVLLAVSENFMCR
Uox	Nitrosation	Doulias et al.	Uricase	NGIKHVHAFIHTPTGTHFCEVEQMR
Uox	Nitrosation	Doulias et al.	Uricase	NIETFAMNICEHFLSSFNHVTR
UQCRC1	Nitrosation	Doulias et al.	Cytochrome b-c1 complex subunit 1	LCTSATESEVTR
UQCRC1	Nitrosation	Doulias et al.	Cytochrome b-c1 complex subunit 1, mitochondrial	NALVSHLDGTTPVCEDIGR
UQCRC1	Nitrosation	Doulias et al.	Cytochrome b-c1 complex subunit 1, mitochondrial	VASEQSSHATCTVGV
UQCRC2	Nitrosation	Doulias et al.	Cytochrome b-c1 complex subunit 2, mitochondrial	IIENLHDVAYKNALANPLYCPDYR
UQCRC2	Nitrosation	Doulias et al.	Cytochrome b-c1 complex subunit 2, mitochondrial precursor	NALANPLYCPDYR
Uroc1	Nitrosation	Doulias et al.	Probable urocanate hydratase	AAAIVGCIGVIAEVDKAALVK
Uroc1	Nitrosation	Doulias et al.	Propionyl-CoA carboxylase beta chain, mitochondrial	CADFGMAADKNKFPGDSVVTGR
VARS	Nitrosation	Doulias et al.	Valyl-tRNA synthetase	CGEMAQAASAAVTR
VARS	Nitrosation	Doulias et al.	Valyl-tRNA synthetase	CVVHPFLSR
Vat1	Nitrosation	Doulias et al.	Synaptic vesicle membrane protein VAT-1 homolog	ACGLNFADLMGR
Vat1	Nitrosation	Doulias et al.	Synaptic vesicle membrane protein VAT-1 homolog	CLVLTGFGGYDK
VDAC1	Nitrosation	Doulias et al.	Voltage-dependent anion-selective channel protein 1	EHINLGCDVDFDIAGPSIR
VDAC2	Nitrosation	Doulias et al.	Voltage-dependent anion-selective channel protein 2	TKSCSGVEFSTSGSSNTDTGK
VDAC3	Nitrosation	Doulias et al.	Voltage-dependent anion-selective channel protein 3	YKLDCRTSLSAK
VDAC3	Nitrosation	Doulias et al.	Voltage-dependent anion-selective channel protein 3	YKVCNYGLTFTQK
WDR1	Nitrosation	Doulias et al.	WD repeat-containing protein 1	SIQCLTVHR
Xdh	Nitrosation	Doulias et al.	Xanthine dehydrogenase/oxidase	CMLDRDEDMLITGGR
Xdh	Nitrosation	Doulias et al.	Xanthine dehydrogenase/oxidase	IVHFSVNACLTPICSLHHVAVTTVEGIGNTK
YWHAQ	Nitrosation	Doulias et al.	14-3-3 protein theta	YLAEVACGDDRK
Aarsd1	Nitrosation	Doulias et al.	Alanyl-tRNA synthetase domain-containing protein 1	CGVEDHVEAVKK
Abca3	Nitrosation	Doulias et al.	ATP-binding cassette sub-family A member 3	CLGSPQHLK
Abcd3	Nitrosation	Doulias et al.	ATP-binding cassette sub-family D member 3	NTSLAGAAFLLLCLLHKR
Acaa1a	Nitrosation	Doulias et al.	3-ketoacyl-CoA thiolase A, peroxisomal	DCLTPMGMTSENVAER
Acaca	Nitrosation	Doulias et al.	Acetyl-CoA carboxylase 1	RPGALDPGCVAK
Acad11	Nitrosation	Doulias et al.	Acyl-CoA dehydrogenase family member 11	CKIAIVLGR
Acad8	Nitrosation	Doulias et al.	Isobutyryl-CoA dehydrogenase, mitochondrial	INVASCSLGAAHASVILTQEHLK
Acads	Nitrosation	Doulias et al.	Short-chain specific acyl-CoA dehydrogenase, mitochondrial	IGIASQALGIAQASLDCAVK
Acot1	Nitrosation	Doulias et al.	Acyl-coenzyme A thioesterase 1	QLGSECLHVSPK
Acot10	Nitrosation	Doulias et al.	Acyl-coenzyme A thioesterase 10, mitochondrial	SLDICHPQER
ACSm2	Nitrosation	Doulias et al.	Acyl-coenzyme A synthetase ACSM2, mitochondrial	ALLKEASTIHQCVETESR
ACSm5	Nitrosation	Doulias et al.	Acyl-coenzyme A synthetase ACSM5, mitochondrial precursor	HCLTGGEALNPDVR
Actr1a	Nitrosation	Doulias et al.	Alpha-centractin	YCFPNYVGRPK
Acy3	Nitrosation	Doulias et al.	Aspartoacylase-2	PSFSAMPVLANPAATAACCR
AHCYl2	Nitrosation	Doulias et al.	Putative adenosylhomocysteinase 3	QKFDNLYCCR
Aifm1	Nitrosation	Doulias et al.	Apoptosis-inducing factor 1, mitochondrial precursor	CLIATGGTPR
Akr1c21	Nitrosation	Doulias et al.	Aldo-keto reductase family 1 member C21	VWCTSLHPELVR
Akr1e2	Nitrosation	Doulias et al.	Aldo-keto reductase family 1 member E1	VRPITNQIECHPYLNQK
Aldh1a7	Nitrosation	Doulias et al.	Aldehyde dehydrogenase, cytosolic 1	KFPVLNPATEEVICHVEEGDKADVDK
Aldh1b1	Nitrosation	Doulias et al.	Aldehyde dehydrogenase X, mitochondrial	TIPMDGEHFCFTR
Aldh2	Nitrosation	Doulias et al.	Aldehyde dehydrogenase, mitochondrial	LLCGGGAAADR
Aldoc	Nitrosation	Doulias et al.	Fructose-bisphosphate aldolase C	CQYVTEKVLAAVYK
Amdhd1	Nitrosation	Doulias et al.	Probable imidazolonepropionase	ELHLSLSATYCGAHSVPK
Ank1	Nitrosation	Doulias et al.	Ankyrin-1	ALNGFTPLHIACK
Anxa6	Nitrosation	Doulias et al.	Annexin A6	LIVNLMRPLAYCDAK
Arhgef1	Nitrosation	Doulias et al.	Rho guanine nucleotide exchange factor 1	FCAFVQEAESRPR
Atp5a1	Nitrosation	Doulias et al.	ATP synthase subunit alpha, mitochondrial	LYCIYVAIGQKR
Atp5c1	Nitrosation	Doulias et al.	ATP synthase subunit gamma, mitochondrial	GLCGAIHSSVAK
Atp5h	Nitrosation	Doulias et al.	ATP synthase subunit d, mitochondrial	SCAEFVSGSQLR
Atp6v0a4	Nitrosation	Doulias et al.	V-type proton ATPase 116 kDa subunit a isoform 4	ATIYPCPEHAAER
Bcas3	Nitrosation	Doulias et al.	Breast carcinoma-amplified sequence 3 homolog	CSPVPGLSSSPSGSPLHGK
Bckdha	Nitrosation	Doulias et al.	2-oxoisovalerate dehydrogenase subunit alpha, mitochondrial	QMPVHYGCK
C3	Nitrosation	Doulias et al.	Complement C3	VELLHNPAFCSMATAK
Camk2a	Nitrosation	Doulias et al.	Calcium/calmodulin-dependent protein kinase type II alpha chain	QETVDCLKK
Carkd	Nitrosation	Doulias et al.	Carbohydrate kinase domain-containing protein	VGADLTHVFCAR
Cask	Nitrosation	Doulias et al.	Peripheral plasma membrane protein CASK	MNELNHCIVAR
Casp6	Nitrosation	Doulias et al.	Caspase-6	KLHFCPKPSK
Cav1	Nitrosation	Doulias et al.	Caveolin-1	VYSIYVHTFCDPLFEAIGK
Ccny	Nitrosation	Doulias et al.	Cyclin-Y	CVALAIYYHIK
Ces1d	Nitrosation	Doulias et al.	Carboxylesterase 3	TTTSAVMVHCLR
Ces3a	Nitrosation	Doulias et al.	Liver carboxylesterase 31	DASINPPMCLQDVER
Ces3b	Nitrosation	Doulias et al.	Liver carboxylesterase 31-like precursor	DASINPPMCLQDVEK
Ckmt1	Nitrosation	Doulias et al.	Creatine kinase, ubiquitous mitochondrial	LGYILTCPSNLGTGLR
Cndp2	Nitrosation	Doulias et al.	Cytosolic non-specific dipeptidase	DVGAETLLHSCK
Cnp	Nitrosation	Doulias et al.	2',3'-cyclic-nucleotide 3'-phosphodiesterase	RLDEDLAGYCRR
COMTd1	Nitrosation	Doulias et al.	Catechol-O-methyltransferase domain-containing protein 1	CLQLLRPGGVLAVLR
Copg1	Nitrosation	Doulias et al.	Coatomer subunit gamma	FLGMHPCER
Coro1a	Nitrosation	Doulias et al.	Coronin-1A	KCEPIAMTVPR
Coro1b	Nitrosation	Doulias et al.	Coronin-1B	KCEPIVMTVPR
Cox5b	Nitrosation	Doulias et al.	Cytochrome c oxidase subunit 5B, mitochondrial	CPNCGTHYKLVPHQMAH
Cpt1b	Nitrosation	Doulias et al.	Carnitine O-palmitoyltransferase 1, muscle isoform	ALLHGNCYNR
Cr1l	Nitrosation	Doulias et al.	Complement regulatory protein	CHPGFIMK
Crat	Nitrosation	Doulias et al.	Carnitine O-acetyltransferase	SIFTVCLDK
CSad	Nitrosation	Doulias et al.	Cysteine sulfinic acid decarboxylase	CHGSQASYLFQQDK
CSrp2	Nitrosation	Doulias et al.	Cysteine and glycine-rich protein 2	TVYHAEEVQCDGR
CStb	Nitrosation	Doulias et al.	Cystatin-B	VDVGGDKCVHLR
Ctnnb1	Nitrosation	Doulias et al.	Catenin beta-1	NLALCPANHAPLR
Ctnnd1	Nitrosation	Doulias et al.	Catenin delta-1	YQEALPTVANSTGPHAASCFGAK
Cttn	Nitrosation	Doulias et al.	Src substrate cortactin	HCSQVDSVR
CyCS	Nitrosation	Doulias et al.	Cytochrome c, somatic	IFVQKCAQCHTVEK
Cyct	Nitrosation	Doulias et al.	Cytochrome c, testis-specific	IFVQKCAQCHTVEKGGK
Cyfip1	Nitrosation	Doulias et al.	Cytoplasmic FMR1-interacting protein 1	CFQPPIHQSLASS
Cyfip2	Nitrosation	Doulias et al.	Cytoplasmic FMR1-interacting protein 2	CNEQPNRVEIYEK
Cyp2b10	Nitrosation	Doulias et al.	Cytochrome P450 2B10	IPPTYQICFLAR
Cyp2c54	Nitrosation	Doulias et al.	Cytochrome P450 2C54	FIDLVPNNLPHEVTCDIK
Cyp2d10	Nitrosation	Doulias et al.	Cytochrome P450 2D10	RSCLGEPLAR
Cyp3a11	Nitrosation	Doulias et al.	Cytochrome P450 3A11	FALMNMKLALTKIMQNFSFQPCK
Cyp3a41a	Nitrosation	Doulias et al.	Cytochrome P450 3A41	VMQNFSFQPCQETQPLK
D1Pas1	Nitrosation	Doulias et al.	Putative ATP-dependent RNA helicase Pl10	GCHLLVATPGR
Dcxr	Nitrosation	Doulias et al.	L-xylulose reductase	ALTNHTVYCSTK
Decr1	Nitrosation	Doulias et al.	2,4-dienoyl-CoA reductase, mitochondrial	EMIDRIPCGR
Dhrs4	Nitrosation	Doulias et al.	Dehydrogenase/reductase SDR family member 4	AVATLQGEGLSVTGIVCHVGK
Dhtkd1	Nitrosation	Doulias et al.	Probable 2-oxoglutarate dehydrogenase E1 component DHKTD1, mitochondrial	LVGCAIIHVNGDSPEEVVR
Dlat	Nitrosation	Doulias et al.	Dihydrolipoyllysine-residue acetyltransferase component of pyruvate dehydrogenase complex, mitochondrial	ASALACLK
Dmxl2	Nitrosation	Doulias et al.	DmX-like protein 2	VINLSQYGPACFGQEHAR
Dnm1	Nitrosation	Doulias et al.	Dynamin-1	TEYAEFLHCK
Dpep1	Nitrosation	Doulias et al.	Dipeptidase 1	APVIFSHSSAYSLCPHRR
Dpp4	Nitrosation	Doulias et al.	Dipeptidyl peptidase 4	HICHFPK
Dtd2	Nitrosation	Doulias et al.	Probable D-tyrosyl-tRNA(Tyr) deacylase 2	ALLQQCLHAR
Ect2	Nitrosation	Doulias et al.	Protein ECT2	FCAAVDDFRNEFK
Eef1a2	Nitrosation	Doulias et al.	Elongation factor 1-alpha 2	SPVIDCHTAHIACK
Ehd2	Nitrosation	Doulias et al.	EH domain-containing protein 2	IQLEHHISPGDFPDCQK
EIF2S3x	Nitrosation	Doulias et al.	Eukaryotic translation initiation factor 2 subunit 3, X-linked	LMCKPIFSK
Eif5a	Nitrosation	Doulias et al.	Eukaryotic translation initiation factor 5A-1	KYEDICPSTHNMDVPNIKR
Elovl1	Nitrosation	Doulias et al.	Elongation of very long chain fatty acids protein 1	CDPIDFSNSPEALR
Epb41l5	Nitrosation	Doulias et al.	Band 4.1-like protein 5	IGSPYCLHLR
Erp44	Nitrosation	Doulias et al.	Thioredoxin domain-containing protein 4	VDCDQHSDIAQR
Ezr	Nitrosation	Doulias et al.	Ezrin	ILQLCMGNHELYMR
Fabp1	Nitrosation	Doulias et al.	Fatty acid-binding protein, liver	NEFTLGEECELETMTGEK
Fabp4	Nitrosation	Doulias et al.	Fatty acid-binding protein, adipocyte	DGDKLVVECVMK
Fam129b	Nitrosation	Doulias et al.	Niban-like protein 1	CPTQFPLILWHPYAR
Fblim1	Nitrosation	Doulias et al.	Filamin-binding LIM protein 1	CGEVVQEHVIR
Fbp1	Nitrosation	Doulias et al.	Fructose-1,6-bisphosphatase 1	AQGTGELTQLLNSLCTAIKAISSAVR
Fgf9	Nitrosation	Doulias et al.	Glia-activating factor	EKLTQECVFR
Fth1	Nitrosation	Doulias et al.	Ferritin heavy chain	LATDKNDPHLCDFIETYYLSEQVK
G3bp1	Nitrosation	Doulias et al.	Ras GTPase-activating protein-binding protein 1	VMSQNFTNCHTK
Galt	Nitrosation	Doulias et al.	Galactose-1-phosphate uridylyltransferase	ALPEVHYCLAQK
Ganc	Nitrosation	Doulias et al.	Neutral alpha-glucosidase C	CHVSANPFK
Gatm	Nitrosation	Doulias et al.	Glycine amidinotransferase, mitochondrial	CAAEDKATHPLPK
Gbas	Nitrosation	Doulias et al.	Protein NipSnap homolog 2	LQFHNVKPECLDAYNK
Gbe1	Nitrosation	Doulias et al.	1-4-alpha-glycan-branching enzyme	CVAYAESHDQALVGDK
Gcat	Nitrosation	Doulias et al.	2-amino-3-ketobutyrate coenzyme A ligase, mitochondrial	FICGTQSIHK
Gclm	Nitrosation	Doulias et al.	Glutamate--cysteine ligase regulatory subunit	CPSTHSEELR
Ggt1	Nitrosation	Doulias et al.	Gamma-glutamyltranspeptidase 1	QPLSSMCPSIILDKDGQVR
Gk	Nitrosation	Doulias et al.	Glycerol kinase	CVFSEHGLLTTVAYK
Gmpr	Nitrosation	Doulias et al.	GMP reductase 1	VGVGPGSVCTTR
Gnb1	Nitrosation	Doulias et al.	Guanine nucleotide-binding protein G(I)/G(S)/G(T) subunit beta-1	ELAGHTGYLSCCR
Gnb4	Nitrosation	Doulias et al.	Guanine nucleotide-binding protein subunit beta-4	ELPGHTGYLSCCR
Gpx3	Nitrosation	Doulias et al.	Glutathione peroxidase 3	NSCPPTAELLGSPGR
Gsn	Nitrosation	Doulias et al.	Gelsolin precursor	SEDCFILDHGR
Gsta3	Nitrosation	Doulias et al.	Glutathione S-transferase A3	KPFDDAKCVESAK
Gstm1	Nitrosation	Doulias et al.	Glutathione S-transferase Mu 1	CLDAFPN
Gstm2	Nitrosation	Doulias et al.	Glutathione S-transferase Mu 2	CLDAFPNLKDFMGR
Gstt1	Nitrosation	Doulias et al.	Glutathione S-transferase theta-1	VKDCPPADLIIK
H6pd	Nitrosation	Doulias et al.	GDH/6PGL endoplasmic bifunctional protein	CLPQQIIFYIGHGELGHPAILVSR
Haao	Nitrosation	Doulias et al.	3-hydroxyanthranilate 3,4-dioxygenase	ASFQPPVCNKLMHQEQLK
Hmgb1	Nitrosation	Doulias et al.	High mobility group protein B1	RPPSAFFLFCSEYRPK
Hnrnph2	Nitrosation	Doulias et al.	Heterogeneous nuclear ribonucleoprotein H2	YGDGGSSFQSTTGHCVHMR
Hopx	Nitrosation	Doulias et al.	Homeodomain-only protein	RSEGLPSECR
Hpd	Nitrosation	Doulias et al.	4-hydroxyphenylpyruvate dioxygenase	HGDGVKDIAFEVEDCDHIVQK
Hpx	Nitrosation	Doulias et al.	Hemopexin	CSPDPGLTALLSDHR
Hrsp12	Nitrosation	Doulias et al.	Ribonuclease UK114	AAGCDFNNVVK
Hsd11b2	Nitrosation	Doulias et al.	Corticosteroid 11-beta-dehydrogenase isozyme 2	VSIIKPGCFK
Hsd3b5	Nitrosation	Doulias et al.	3 beta-hydroxysteroid dehydrogenase type 5	NGGTLHTCALR
Hsdl2	Nitrosation	Doulias et al.	Hydroxysteroid dehydrogenase-like protein 2	QHCAYTIAK
Hspa12b	Nitrosation	Doulias et al.	Heat shock 70 kDa protein 12B	TPTCLLLTPEGIFHSFGYTAR
Htatip2	Nitrosation	Doulias et al.	Oxidoreductase HTATIP2	LSVFRPGVLLCDR
Hykk	Nitrosation	Doulias et al.	Probable phosphotransferase LOC123688 homolog	AAGFPTASVCR
Iars2	Nitrosation	Doulias et al.	Isoleucyl-tRNA synthetase, mitochondrial	CSASGHLYILAEDK
Idh3a	Nitrosation	Doulias et al.	Isocitrate dehydrogenase [NAD] subunit alpha, mitochondrial	DLGGNAKCSDFTEEICRR
Ighg1	Nitrosation	Doulias et al.	Ig gamma-1 chain C region secreted form	CRVNSAAFPAPIEK
Ilk	Nitrosation	Doulias et al.	Integrin-linked protein kinase	VALEGLRPTIPPGISPHVCK
Kcne4	Nitrosation	Doulias et al.	Solute carrier family 22 member 3	LGSSQLHQCGR
Kdsr	Nitrosation	Doulias et al.	3-ketodihydrosphingosine reductase	LISETTAICKPEQVAK
Keg1	Nitrosation	Doulias et al.	Glycine N-acyltransferase-like protein Keg1	VKHKQCFLYMVCQTAK
Khk	Nitrosation	Doulias et al.	Ketohexokinase	FGCQVAGK
L3hypdh	Nitrosation	Doulias et al.	Probable proline racemase	IVHAGCPEVAGPTLLAK
LACTB2	Nitrosation	Doulias et al.	Beta-lactamase-like protein 2	NINNDTTYCIKK
Lamtor2	Nitrosation	Doulias et al.	Mitogen-activated protein-binding protein-interacting protein	VANLLLCMYAK
Ldb3	Nitrosation	Doulias et al.	LIM domain-binding protein 3	TPLCGHCNNVIR
Ldhd	Nitrosation	Doulias et al.	Probable D-lactate dehydrogenase, mitochondrial precursor	ALALGGTCTGEHGIGLGK
Lgals9	Nitrosation	Doulias et al.	Galectin-9	CGGDIAFHLNPR
Lims2	Nitrosation	Doulias et al.	LIM and senescent cell antigen-like-containing domain protein 2	CYERFPLELK
Lonp1	Nitrosation	Doulias et al.	Lon protease homolog, mitochondrial	ILCFHGPPGVGK
Lpp	Nitrosation	Doulias et al.	Lipoma-preferred partner homolog	KTYITDPVSAPCAPPLQPK
Lrp1	Nitrosation	Doulias et al.	Prolow-density lipoprotein receptor-related protein 1	MYDAQQQQVGTNKCR
Lypla2	Nitrosation	Doulias et al.	Acyl-protein thioesterase 2	YICPHAPR
Macrod1	Nitrosation	Doulias et al.	MACRO domain-containing protein 1	SCYLSSLDLLLEHR
Man2a1	Nitrosation	Doulias et al.	Alpha-mannosidase 2	GIGLPCSTTQGK
Maob	Nitrosation	Doulias et al.	Amine oxidase [flavin-containing] B	LLHDCGLSVVVLEAR
Map2	Nitrosation	Doulias et al.	Microtubule-associated protein 2	IDLSHVTSKCGSLKNIR
Mapt	Nitrosation	Doulias et al.	Microtubule-associated protein tau	VTSKCGSLGNIHHKPGGGQVEVK
Marc2	Nitrosation	Doulias et al.	MOSC domain-containing protein 2, mitochondrial	CVLTTVDPDTGIIDRK
March8	Nitrosation	Doulias et al.	E3 ubiquitin-protein ligase MARCH8	IYVQNCPETSKK
Mccc2	Nitrosation	Doulias et al.	Methylcrotonoyl-CoA carboxylase beta chain, mitochondrial	AATGEEVSAEDLGGADLHCR
Mcts1	Nitrosation	Doulias et al.	Malignant T cell amplified sequence 1	QHALCVGVMK
Mgst3	Nitrosation	Doulias et al.	Microsomal glutathione S-transferase 3	STDPENGHMFNCIQR
Mlycd	Nitrosation	Doulias et al.	Malonyl-CoA decarboxylase, mitochondrial	ISECEAVHPVK
Mme	Nitrosation	Doulias et al.	Neprilysin	CANYVNGNMENAVGR
Mtap	Nitrosation	Doulias et al.	S-methyl-5'-thioadenosine phosphorylase	TSLRPQTFYDGSHCSAR
Mtco2	Nitrosation	Doulias et al.	Cytochrome c oxidase subunit 2	CGSNHSFMPIVLEMVPLK
Mto1	Nitrosation	Doulias et al.	Protein MTO1 homolog, mitochondrial	ICDQSGIHYK
Myh11	Nitrosation	Doulias et al.	Myosin-11	VCHLVGINVTDFTR
Myl7	Nitrosation	Doulias et al.	Myosin regulatory light chain 2, atrial isoform	SLCYIITHGDEKEE
Myo1c	Nitrosation	Doulias et al.	Myosin-Ic	CPENAFFLDHVR
Myo7b	Nitrosation	Doulias et al.	Myosin-VIIb	LGHGTICQVK
Naaa	Nitrosation	Doulias et al.	N-acylethanolamine-hydrolyzing acid amidase	CTSIVAQDSQGHIYHGR
NADK2	Nitrosation	Doulias et al.	UPF0465 protein C5orf33 homolog	SEGHLCLPVR
Nat8	Nitrosation	Doulias et al.	Probable N-acetyltransferase CML4	CLHTDMADITK
NDRG1	Nitrosation	Doulias et al.	Protein NDRG1	MADCGGLPQISQPAK
Ndufa10	Nitrosation	Doulias et al.	NADH dehydrogenase [ubiquinone] 1 alpha subcomplex subunit 10, mitochondrial	KQCVDHYNEIKR
Ndufa11	Nitrosation	Doulias et al.	NADH dehydrogenase [ubiquinone] 1 alpha subcomplex subunit 11	EKPDDPLNYFIGGCAGGLTLGAR
Ndufa12	Nitrosation	Doulias et al.	NADH dehydrogenase [ubiquinone] 1 alpha subcomplex subunit 12	LHCMTDDPPTTNPPTAR
Ndufa5	Nitrosation	Doulias et al.	NADH dehydrogenase [ubiquinone] 1 alpha subcomplex subunit 5	TTGLVGLAVCDTPHER
Ndufa9	Nitrosation	Doulias et al.	NADH dehydrogenase [ubiquinone] 1 alpha subcomplex subunit 9, mitochondrial	CDVYDIMHLR
Ndufb9	Nitrosation	Doulias et al.	NADH dehydrogenase [ubiquinone] 1 beta subcomplex subunit 9	AFCAPPAYLTHQQK
Ndufs2	Nitrosation	Doulias et al.	NADH dehydrogenase [ubiquinone] iron-sulfur protein 2, mitochondrial	YLCRVEEMR
Ndufs6	Nitrosation	Doulias et al.	NADH dehydrogenase [ubiquinone] iron-sulfur protein 6, mitochondrial	IIACDGGGGALGHPK
Nfkb1	Nitrosation	Doulias et al.	Nuclear factor NF-kappa-B p105 subunit	YVCEGPSHGGLPGASSEK
Nit1	Nitrosation	Doulias et al.	Nitrilase homolog 1	IYNCHVLLNSK
Nudt19	Nitrosation	Doulias et al.	Nucleoside diphosphate-linked moiety X motif 19, mitochondrial Nudt19	FCSDRPSEVPEK
Nudt7	Nitrosation	Doulias et al.	Peroxisomal coenzyme A diphosphatase NUDT7	IDFDLHDLIPSCER
Oxsm	Nitrosation	Doulias et al.	3-oxoacyl-[acyl-carrier-protein] synthase, mitochondrial	LACRPFHPER
Pccb	Nitrosation	Doulias et al.	Propionyl-CoA carboxylase beta chain, mitochondrial	CSQPVSVKER
Pck1	Nitrosation	Doulias et al.	Phosphoenolpyruvate carboxykinase, cytosolic [GTP]	CLHSVGCPLPLKK
Pcyox1	Nitrosation	Doulias et al.	Prenylcysteine oxidase	CPSIILHDR
Pdia3	Nitrosation	Doulias et al.	Protein disulfide-isomerase A3	FIQDSIFGLCPHMTEDNKDLIQGK
Pdlim5	Nitrosation	Doulias et al.	PDZ and LIM domain protein 5	RTPMCAHCNQVIR
Pecr	Nitrosation	Doulias et al.	Peroxisomal trans-2-enoyl-CoA reductase	ELLHLGCNVVIASR
Pex1	Nitrosation	Doulias et al.	Peroxisome biogenesis factor 1	CEILHSVVK
Pex11a	Nitrosation	Doulias et al.	Peroxisomal membrane protein 11A	ATQHACMLLR
Pex11b	Nitrosation	Doulias et al.	Peroxisomal membrane protein 11B	AAQYACSLLGHALQR
Pgam2	Nitrosation	Doulias et al.	Phosphoglycerate mutase 2	YAGLKPEELPTCESLKDTIAR
Pgd	Nitrosation	Doulias et al.	6-phosphogluconate dehydrogenase, decarboxylating	CLSSLKEER
Pigk	Nitrosation	Doulias et al.	GPI-anchor transamidase	SLCVSTPGHR
Plaa	Nitrosation	Doulias et al.	Phospholipase A-2-activating protein	LSCSLPGHELDVR
Plcb3	Nitrosation	Doulias et al.	1-phosphatidylinositol-4,5-bisphosphate phosphodiesterase beta-3	CRPSPSALGK
Plp1	Nitrosation	Doulias et al.	Myelin proteolipid protein	TTICGKGLSATVTGGQK
Ppp1ca	Nitrosation	Doulias et al.	Serine/threonine-protein phosphatase PP1-alpha catalytic subunit	GKQSLETICLLLAYK
Ppp1cb	Nitrosation	Doulias et al.	Serine/threonine-protein phosphatase PP1-beta catalytic subunit	FLNRHDLDLICR
Ppp1r1b	Nitrosation	Doulias et al.	Protein phosphatase 1 regulatory subunit 1B	RPNPCAYTPPSLK
Prkci	Nitrosation	Doulias et al.	Protein kinase C iota type	LGCHPQTGFADIQGHPFFR
Prodh	Nitrosation	Doulias et al.	Proline dehydrogenase, mitochondrial	CLNYVLEELKHSTK
Psma3	Nitrosation	Doulias et al.	Proteasome subunit alpha type-3	CKDGVVFGVEK
Psmd7	Nitrosation	Doulias et al.	26S proteasome non-ATPase regulatory subunit 7	YCPNSVLVIIDVKPK
Ptrh2	Nitrosation	Doulias et al.	Peptidyl-tRNA hydrolase 2, mitochondrial	VAAQCSHAAVSAYK
Pygl	Nitrosation	Doulias et al.	Glycogen phosphorylase, liver form	INMAHLCIVGCHAVNGVAK
Qdpr	Nitrosation	Doulias et al.	Dihydropteridine reductase	GAVHQLCQSLAGK
RARS2	Nitrosation	Doulias et al.	Probable arginyl-tRNA synthetase, mitochondrial	CQHVPFGIVK
Rbm39	Nitrosation	Doulias et al.	RNA-binding protein 39	CPSIAAAIAAVNALHGR
Rdh7	Nitrosation	Doulias et al.	Retinol dehydrogenase 7	VLAACLTEK
Rhoc	Nitrosation	Doulias et al.	Rho-related GTP-binding protein RhoC	HFCPNVPIILVGNKK
Rhoq	Nitrosation	Doulias et al.	Rho-related GTP-binding protein RhoQ	YVECSALTQK
RPL10a	Nitrosation	Doulias et al.	60S ribosomal protein L10a	VLCLAVAVGHVK
Rpl19	Nitrosation	Doulias et al.	60S ribosomal protein L19	LASSVLRCGK
Rpl28	Nitrosation	Doulias et al.	60S ribosomal protein L28	NCSSFLIKR
Rps14	Nitrosation	Doulias et al.	40S ribosomal protein S14	CKELGITALHIK
RPS27	Nitrosation	Doulias et al.	40S ribosomal protein S27	LTEGCSFRR
Rps6	Nitrosation	Doulias et al.	40S ribosomal protein S6	MKLNISFPATGCQK
Rragc	Nitrosation	Doulias et al.	Ras-related GTP-binding protein C	SCSHQTSAPSLK
Scly	Nitrosation	Doulias et al.	Selenocysteine lyase	CFHEQQTLK
Scp2	Nitrosation	Doulias et al.	Non-specific lipid-transfer protein	ADCTITMADSDLLALMTGK
Sdf2	Nitrosation	Doulias et al.	Stromal cell-derived factor 2	GTPIKCGQPIR
Sdhb	Nitrosation	Doulias et al.	Succinate dehydrogenase [ubiquinone] iron-sulfur subunit, mitochondrial	CGPMVLDALIK
Sec14l2	Nitrosation	Doulias et al.	SEC14-like protein 2	GSSHQVEYEILFPGCVLR
Sec23a	Nitrosation	Doulias et al.	Protein transport protein Sec23A	MVQVHELGCEGISK
Sec61a1	Nitrosation	Doulias et al.	Protein transport protein Sec61 subunit alpha isoform 1	FLEVIKPFCVILPEIQKPER
SepseCS	Nitrosation	Doulias et al.	O-phosphoseryl-tRNA(Sec) selenium transferase Sepsecs	CMHLIQQGAR
Sept8	Nitrosation	Doulias et al.	Septin-8	IHVCLYFITPTGHSLK
Slc1a2	Nitrosation	Doulias et al.	Excitatory amino acid transporter 2	CLEDNLGIDKR
Slc25a12	Nitrosation	Doulias et al.	Calcium-binding mitochondrial carrier protein Aralar1	AGQTTYSGVVDCFRK
Slc25a20	Nitrosation	Doulias et al.	Mitochondrial carnitine/acylcarnitine carrier protein	CLLQIQASSGENK
Slc25a36	Nitrosation	Doulias et al.	Solute carrier family 25 member 36	VVSPGPLHCLK
Slc25a45	Nitrosation	Doulias et al.	Solute carrier family 25 member 45	KYGGMLDCMASSFR
SLC25A51	Nitrosation	Doulias et al.	Mitochondrial carrier triple repeat protein 1	CHGIAEYYR
Slc34a1	Nitrosation	Doulias et al.	Sodium-dependent phosphate transport protein 2A	ATLCYARPEPR
Slc47a1	Nitrosation	Doulias et al.	Multidrug and toxin extrusion protein 1	ACQQAQVHANLK
Slc4a4	Nitrosation	Doulias et al.	Electrogenic sodium bicarbonate cotransporter 1	FCGGLIK
Slc6a20b	Nitrosation	Doulias et al.	Sodium- and chloride-dependent transporter	STECAHPGVVEK
Smad4	Nitrosation	Doulias et al.	Mothers against decapentaplegic homolog 4	CLSDHAVFVQSYYLDR
Snx3	Nitrosation	Doulias et al.	Sortin nexin-3	CLHMFLQDEIIDK
Spr	Nitrosation	Doulias et al.	Sepiapterin reductase	LKSDGALVDCGTSAQK
Sqrdl	Nitrosation	Doulias et al.	Sulfide:quinone oxidoreductase, mitochondrial	KYDGYTSCPLVTGYNR
Stxbp3	Nitrosation	Doulias et al.	Syntaxin-binding protein 3 Stxbp3	CAYEVSQAHK
Sugct	Nitrosation	Doulias et al.	CaiB/baiF CoA-transferase family protein C7orf10 homolog	LLCSGVIEQHETK
Syncrip	Nitrosation	Doulias et al.	Heterogeneous nuclear ribonucleoprotein Q	GFCFLEYEDHK
Syp	Nitrosation	Doulias et al.	Synaptophysin	LHQVYFDAPSCVKGGTTK
Tapbp	Nitrosation	Doulias et al.	Tapasin precursor	YPAGASAPHCEMSR
TCAIM	Nitrosation	Doulias et al.	Uncharacterized protein C3orf23 homolog	CSQLHSLSR
Tdo2	Nitrosation	Doulias et al.	Tryptophan 2,3-dioxygenase	EVLLCLFDEK
Tecr	Nitrosation	Doulias et al.	Synaptic glycoprotein SC2	LCFLDKVEPQATISEIK
Tgm2	Nitrosation	Doulias et al.	Protein-glutamine gamma-glutamyltransferase 2	LVVNFQCDKLK
Tmem11	Nitrosation	Doulias et al.	Transmembrane protein 11	WITVGNCLHK
Tmtc3	Nitrosation	Doulias et al.	Transmembrane and TPR repeat-containing protein 3	CLVETLALAPHEEYIQR
Tor1aip2	Nitrosation	Doulias et al.	Torsin-1A-interacting protein 2	CLSYHVANAYTSSQK
TpnT	Nitrosation	Doulias et al.	Oxysterol-binding protein 1	SICEQVSHHPPAAAHHAESK
Trim72	Nitrosation	Doulias et al.	Tripartite motif-containing protein 72	VLEEVADKPQTEFLMKFCLVTSR
Tst	Nitrosation	Doulias et al.	Thiosulfate sulfurtransferase	KVDLSQPLIATCR
Tuba4a	Nitrosation	Doulias et al.	Tubulin alpha-4A chain	CLEHGIQPDGQMPSDK
U2af1	Nitrosation	Doulias et al.	Splicing factor U2AF 35 kDa subunit	GGFCNFMHLKPISR
UBA1y	Nitrosation	Doulias et al.	Ubiquitin-like modifier-activating enzyme 1 Y	CVYYRKPLLESGTLGTK
Ugp2	Nitrosation	Doulias et al.	UTP--glucose-1-phosphate uridylyltransferase	RCEFVMEVTNK
Ugt1a7c	Nitrosation	Doulias et al.	UDP-glucuronosyltransferase 1-7C	AFCHKFFK
Ugt2b17	Nitrosation	Doulias et al.	UDP-glucuronosyltransferase 2B5	FLSLCKDVVSNK
Uqcrfs1	Nitrosation	Doulias et al.	Cytochrome b-c1 complex subunit Rieske, mitochondrial	RPFLCR
Uqcrh	Nitrosation	Doulias et al.	Cytochrome b-c1 complex subunit 6, mitochondrial	ERLELCDNRVSSR
Vcl	Nitrosation	Doulias et al.	Vinculin	CDRVDQLTAQLADLAAR
Vil1	Nitrosation	Doulias et al.	Villin-1	LFECSNQTGR
Vwa5a	Nitrosation	Doulias et al.	Loss of heterozygosity 11 chromosomal region 2 gene A protein homolog	CFSFGIGQGASTSLIK
Vwa8	Nitrosation	Doulias et al.	Uncharacterized protein KIAA0564 homolog	AVNQPCAPDHFIQTVSHK
Yipf4	Nitrosation	Doulias et al.	Protein YIPF4	CVLMPMPSLGFNR
Znf22	Nitrosation	Doulias et al.	Zinc finger protein 22	CFSQSSHLIQHQR
ACAT1	Persulfide	This Study	Acetyl-CoA acetyltransferase, mitochondrial	QAVLGAGLPISTPCTTINK
ACAT2	Persulfide	This Study	Acetyl-CoA acetyltransferase, cytosolic	ATVAPEDVSEVIFGHVLAAGCGQNPVR
ACLY	Persulfide	This Study	ATP-citrate synthase	FICTTSAIQNR
ACO2	Persulfide	This Study	Aconitate hydratase, mitochondrial	VGLIGSCTNSSYEDMGR
ACTB	Persulfide	This Study	Actin, cytoplasmic 1;Actin, cytoplasmic 1, N-terminally processed	DDDIAALVVDNGSGMCK
ACTR2	Persulfide	This Study	Actin-related protein 2	VVVCDNGTGFVK
ACTR3	Persulfide	This Study	Actin-related protein 3	KDYEEIGPSICR
ACTR3	Persulfide	This Study	Actin-related protein 3	YSYVCPDLVK
ADAR	Persulfide	This Study	Double-stranded RNA-specific adenosine deaminase	GETVNDCHAEIISR
ADK	Persulfide	This Study	Adenosine kinase	SLIANLAAANCYK
ADRM1	Persulfide	This Study	Proteasomal ubiquitin receptor ADRM1	TSGNVEDDLIIFPDDCEFKR
ADSS	Persulfide	This Study	Adenylosuccinate synthetase isozyme 2	MCDLVSDFDGFSER
ADSS	Persulfide	This Study	Adenylosuccinate synthetase isozyme 2	VVDLLAQDADIVCR
AHCY	Persulfide	This Study	Adenosylhomocysteinase	GETDEEYLWCIEQTLYFK
AHNAK	Persulfide	This Study	Neuroblast differentiation-associated protein AHNAK	LEGDLTGPSVDVEVPDVELECPDAK
AHNAK	Persulfide	This Study	Neuroblast differentiation-associated protein AHNAK	LEGDLTGPSVGVEVPDVELECPDAK
AHNAK	Persulfide	This Study	Neuroblast differentiation-associated protein AHNAK	SSGCDVNLPGVNVK
AIMP2	Persulfide	This Study	Aminoacyl tRNA synthase complex-interacting multifunctional protein 2	FSIQTMCPIEGEGNIAR
AIP	Persulfide	This Study	AH receptor-interacting protein	EGEIAQFLCDIK
AIP	Persulfide	This Study	AH receptor-interacting protein	YYDAIACLK
AKR1A1	Persulfide	This Study	Alcohol dehydrogenase [NADP(+)]	AASCVLLHTGQK
AKR1A1	Persulfide	This Study	Alcohol dehydrogenase [NADP(+)]	NADGTICYDSTHYK
AKR1B1	Persulfide	This Study	Aldose reductase	YKPAVNQIECHPYLTQEK
ALCAM	Persulfide	This Study	CD166 antigen	QIGDALPVSCTISASR
ALCAM	Persulfide	This Study	CD166 antigen	SSPSFSSLHYQDAGNYVCETALQEVEGLK
ALDH7A1	Persulfide	This Study	Alpha-aminoadipic semialdehyde dehydrogenase	GEVITTYCPANNEPIAR
ALDH9A1	Persulfide	This Study	4-trimethylaminobutyraldehyde dehydrogenase	SPLIIFSDCDMNNAVK
ALDH9A1	Persulfide	This Study	4-trimethylaminobutyraldehyde dehydrogenase	VLCGGDIYVPEDPK
ANXA1	Persulfide	This Study	Annexin A1	MYGISLCQAILDETKGDYEK
ANXA11	Persulfide	This Study	Annexin A11	GFGTDEQAIIDCLGSR
ANXA11	Persulfide	This Study	Annexin A11	GVGTDEACLIEILASR
ANXA7	Persulfide	This Study	Annexin A7	LGTDESCFNMILATR
AP2A1	Persulfide	This Study	AP-2 complex subunit alpha-1	LVECLETVLNK
APOA1BP	Persulfide	This Study	NAD(P)H-hydrate epimerase	YQLNLPPYPDTECVYR
APRT	Persulfide	This Study	Adenine phosphoribosyltransferase	LQAEVLECVSLVELTSLK
APRT	Persulfide	This Study	Adenine phosphoribosyltransferase	VVVVDDLLATGGTMNAACELLGR
ASS1	Persulfide	This Study	Argininosuccinate synthase	FELSCYSLAPQIK
ATIC	Persulfide	This Study	Bifunctional purine biosynthesis protein PURH;Phosphoribosylaminoimidazolecarboxamide formyltransferase;IMP cyclohydrolase	MSSFGDFVALSDVCDVPTAK
ATP1B1	Persulfide	This Study	Sodium/potassium-transporting ATPase subunit beta-1	DDMIFEDCGDVPSEPK
ATP1B1	Persulfide	This Study	Sodium/potassium-transporting ATPase subunit beta-1	YNPNVLPVQCTGK
ATXN7L3B	Persulfide	This Study	Putative ataxin-7-like protein 3B	LPLCSLPGEPGNGPDQQLQR
BAG3	Persulfide	This Study	BAG family molecular chaperone regulator 3	SQSPAASDCSSSSSSASLPSSGR
BPNT1	Persulfide	This Study	3'(2'),5'-bisphosphate nucleotidase 1	LVTDCVAAMNPDAVLR
BRE	Persulfide	This Study	BRCA1-A complex subunit BRE	VGLDATNCLR
BSG	Persulfide	This Study	Basigin	SSEHINEGETAMLVCK
BSG	Persulfide	This Study	Basigin	VDSDDQWGEYSCVFLPEPMGTANIQLHGPPR
C14orf166	Persulfide	This Study	UPF0568 protein C14orf166	LTALDYHNPAGFNCKDETEFR
C7orf50	Persulfide	This Study	Uncharacterized protein C7orf50	SGAELALDYLCR
C9orf78	Persulfide	This Study	Uncharacterized protein C9orf78	NAEDCLYELPENIR
CACYBP	Persulfide	This Study	Calcyclin-binding protein	TDTVLILCR
CAND1	Persulfide	This Study	Cullin-associated NEDD8-dissociated protein 1	LSTLCPSAVLQR
CAND1	Persulfide	This Study	Cullin-associated NEDD8-dissociated protein 1	TVIGELPPASSGSALAANVCK
CAP1	Persulfide	This Study	Adenylyl cyclase-associated protein 1;Adenylyl cyclase-associated protein	ALLVTASQCQQPAENK
CAPN2	Persulfide	This Study	Calpain-2 catalytic subunit	LEICNLTPDTLTSDTYK
CAPZB	Persulfide	This Study	F-actin-capping protein subunit beta	DYLLCDYNR
CAST	Persulfide	This Study	Calpastatin	AAAPAPVSEAVCR
CAST	Persulfide	This Study	Calpastatin	TSMCSIQSAPPEPATLK
CCT2	Persulfide	This Study	T-complex protein 1 subunit beta	SLHDALCVLAQTVK
CCT3	Persulfide	This Study	T-complex protein 1 subunit gamma	IGDEYFTFITDCKDPK
CCT3	Persulfide	This Study	T-complex protein 1 subunit gamma	IPGGIIEDSCVLR
CCT3	Persulfide	This Study	T-complex protein 1 subunit gamma	TLIQNCGASTIR
CCT4	Persulfide	This Study	T-complex protein 1 subunit delta	EDIEFICK
CCT4	Persulfide	This Study	T-complex protein 1 subunit delta	IGLIQFCLSAPK
CCT4	Persulfide	This Study	T-complex protein 1 subunit delta	LGGTIDDCELVEGLVLTQK
CCT4	Persulfide	This Study	T-complex protein 1 subunit delta	TGCNVLLIQK
CCT4	Persulfide	This Study	T-complex protein 1 subunit delta	TLSGMESYCVR
CCT5	Persulfide	This Study	T-complex protein 1 subunit epsilon	EMNPALGIDCLHK
CCT5	Persulfide	This Study	T-complex protein 1 subunit epsilon	SLHDALCVIR
CCT7	Persulfide	This Study	T-complex protein 1 subunit eta	CQVFEETQIGGER
CCT7	Persulfide	This Study	T-complex protein 1 subunit eta	QLCDNAGFDATNILNK
CCT7	Persulfide	This Study	T-complex protein 1 subunit eta	YNFFTGCPK
CCT8	Persulfide	This Study	T-complex protein 1 subunit theta	IAVYSCPFDGMITETK
CCT8	Persulfide	This Study	T-complex protein 1 subunit theta	IGLSVSEVIEGYEIACR
CCT8	Persulfide	This Study	T-complex protein 1 subunit theta	QITSYGETCPGLEQYAIK
CD81	Persulfide	This Study	CD81 antigen	NNLCPSGSNIISNLFK
CDC42	Persulfide	This Study	Cell division control protein 42 homolog	WVPEITHHCPK
CFL1	Persulfide	This Study	Cofilin-1	HELQANCYEEVKDR
CFL1	Persulfide	This Study	Cofilin-1	KAVLFCLSEDKK
CHCHD3	Persulfide	This Study	MICOS complex subunit MIC19	YESHPVCADLQAK
CHORDC1	Persulfide	This Study	Cysteine and histidine-rich domain-containing protein 1	TSDFNTFLAQEGCTK
CHORDC1	Persulfide	This Study	Cysteine and histidine-rich domain-containing protein 1	TTDFSDFLSIVGCTK
CISD2	Persulfide	This Study	CDGSH iron-sulfur domain-containing protein 2	VVNEINIEDLCLTK
CKAP4	Persulfide	This Study	Cytoskeleton-associated protein 4	SSSSSSASAAAAAAAASSSASCSR
CKB	Persulfide	This Study	Creatine kinase B-type	FCTGLTQIETLFK
CLIC1	Persulfide	This Study	Chloride intracellular channel protein 1	EEFASTCPDDEEIELAYEQVAK
CLIC1	Persulfide	This Study	Chloride intracellular channel protein 1	FLDGNELTLADCNLLPK
CLIC1	Persulfide	This Study	Chloride intracellular channel protein 1	LHIVQVVCK
CLIC4	Persulfide	This Study	Chloride intracellular channel protein 4	AGSDGESIGNCPFSQR
CLIC4	Persulfide	This Study	Chloride intracellular channel protein 4	TDVNKIEEFLEEVLCPPK
CLTC	Persulfide	This Study	Clathrin heavy chain 1	GQCDLELINVCNENSLFK
CLTC	Persulfide	This Study	Clathrin heavy chain 1	HSSLAGCQIINYR
CLTC	Persulfide	This Study	Clathrin heavy chain 1	IHEGCEEPATHNALAK
CLTC	Persulfide	This Study	Clathrin heavy chain 1	LPVVIGGLLDVDCSEDVIK
CLTC	Persulfide	This Study	Clathrin heavy chain 1	VIQCFAETGQVQK
CLTC	Persulfide	This Study	Clathrin heavy chain 1	YESLELCRPVLQQGR
CMBL	Persulfide	This Study	Carboxymethylenebutenolidase homolog	REDCSPADKPYIDEAR
CNBP	Persulfide	This Study	Cellular nucleic acid-binding protein	DCDLQEDACYNCGR
CNBP	Persulfide	This Study	Cellular nucleic acid-binding protein	GFQFVSSSLPDICYR
CNPY3	Persulfide	This Study	Protein canopy homolog 3	DTSCLAEQWSGK
CNPY3	Persulfide	This Study	Protein canopy homolog 3	LIEVTETICK
COMT	Persulfide	This Study	Catechol O-methyltransferase	LITIEINPDCAAITQR
COMT	Persulfide	This Study	Catechol O-methyltransferase	YLPDTLLLEECGLLR
COPA	Persulfide	This Study	Coatomer subunit alpha;Xenin;Proxenin	VQVPNCDEIFYAGTGNLLLR
CORO1C	Persulfide	This Study	Coronin-1C;Coronin	SIKDTICNQDER
COX6B1	Persulfide	This Study	Cytochrome c oxidase subunit 6B1	GGDISVCEWYQR
COX6B1	Persulfide	This Study	Cytochrome c oxidase subunit 6B1	VYQSLCPTSWVTDWDEQR
CPNE3	Persulfide	This Study	Copine-3	SSPVEFECINEK
CPNE3	Persulfide	This Study	Copine-3	VALNVSCANLLDKDIGSK
CPT2	Persulfide	This Study	Carnitine O-palmitoyltransferase 2, mitochondrial	TLTIDCVQFQR
CRKL	Persulfide	This Study	Crk-like protein	DSSTCPGDYVLSVSENSR
CS	Persulfide	This Study	Citrate synthase;Citrate synthase, mitochondrial	GFSIPECQK
CSE1L	Persulfide	This Study	Exportin-2	ATIELCSTHANDASALR
CSE1L	Persulfide	This Study	Exportin-2	IVEDEPNKICEADR
CSE1L	Persulfide	This Study	Exportin-2	LLTECPPMMDTEYTK
CSE1L	Persulfide	This Study	Exportin-2	NLFEDQNTLTSICEK
CSE1L	Persulfide	This Study	Exportin-2	SQICDNAALYAQK
CSRP1	Persulfide	This Study	Cysteine and glycine-rich protein 1	GLESTTLADKDGEIYCK
CTPS1	Persulfide	This Study	CTP synthase 1	GLGLSPDLVVCR
CTPS1	Persulfide	This Study	CTP synthase 1	LLETCSIALVGK
CTSB	Persulfide	This Study	Cathepsin B;Cathepsin B light chain;Cathepsin B heavy chain	EQWPQCPTIK
CYC1	Persulfide	This Study	Cytochrome c1, heme protein, mitochondrial	HLVGVCYTEDEAK
DARS	Persulfide	This Study	Aspartate--tRNA ligase, cytoplasmic	LEYCEALAMLR
DAZAP1	Persulfide	This Study	DAZ-associated protein 1	IFVGGIPHNCGETELR
DBNL	Persulfide	This Study	Drebrin-like protein	AEEDVEPECIMEK
DCTN1	Persulfide	This Study	Dynactin subunit 1	ASEQIYGTPSSSPYECLR
DDB1	Persulfide	This Study	DNA damage-binding protein 1	IGRPSETGIIGIIDPECR
DDB1	Persulfide	This Study	DNA damage-binding protein 1	QGQGQLVTCSGAFK
DDB1	Persulfide	This Study	DNA damage-binding protein 1	YNACILEYK
DDX1	Persulfide	This Study	ATP-dependent RNA helicase DDX1	FLICTDVAAR
DDX17	Persulfide	This Study	Probable ATP-dependent RNA helicase DDX17	CTYLVLDEADR
DDX17	Persulfide	This Study	Probable ATP-dependent RNA helicase DDX17	TTSSANNPNLMYQDECDRR
DDX39B	Persulfide	This Study	Spliceosome RNA helicase DDX39B	NCPHIVVGTPGR
DDX5	Persulfide	This Study	Probable ATP-dependent RNA helicase DDX5	LIDFLECGK
DDX6	Persulfide	This Study	Probable ATP-dependent RNA helicase DDX6	GNEFEDYCLKR
DEK	Persulfide	This Study	Protein DEK	SICEVLDLER
DFFA	Persulfide	This Study	DNA fragmentation factor subunit alpha	EQHGVAASCLEDLR
DHX9	Persulfide	This Study	ATP-dependent RNA helicase A	AAECNIVVTQPR
DHX9	Persulfide	This Study	ATP-dependent RNA helicase A	LAAQSCALSLVR
DIS3	Persulfide	This Study	Exosome complex exonuclease RRP44	LACLSEEGNEIESGK
DLD	Persulfide	This Study	Dihydrolipoyl dehydrogenase, mitochondrial	VCHAHPTLSEAFR
DNAJC7	Persulfide	This Study	DnaJ homolog subfamily C member 7	AQCYMDTEQYEEAVR
DNAJC7	Persulfide	This Study	DnaJ homolog subfamily C member 7	LDDAIEDCTNAVK
DNM1L	Persulfide	This Study	Dynamin-1-like protein	FATEYCNTIEGTAK
DPYSL2	Persulfide	This Study	Dihydropyrimidinase-related protein 2	AITIANQTNCPLYITK
DPYSL2	Persulfide	This Study	Dihydropyrimidinase-related protein 2	GLYDGPVCEVSVTPK
DRAP1	Persulfide	This Study	Dr1-associated corepressor	QCIELEQQFDFLK
DRG1	Persulfide	This Study	Developmentally-regulated GTP-binding protein 1	GGINLTATCPQSELDAETVK
DSTN	Persulfide	This Study	Destrin	HFVGMLPEKDCR
DYNC1H1	Persulfide	This Study	Cytoplasmic dynein 1 heavy chain 1	IQFVGACNPPTDPGR
DYNC1H1	Persulfide	This Study	Cytoplasmic dynein 1 heavy chain 1	QDLADVVQVCEGK
DYNC1H1	Persulfide	This Study	Cytoplasmic dynein 1 heavy chain 1	SACDTVDTWLDDTAK
DYNC1H1	Persulfide	This Study	Cytoplasmic dynein 1 heavy chain 1	SSLQSQCLNEVLK
DYNLL1	Persulfide	This Study	Dynein light chain 1, cytoplasmic	NADMSEEMQQDSVECATQALEK
ECHS1	Persulfide	This Study	Enoyl-CoA hydratase, mitochondrial	ALNALCDGLIDELNQALK
ECHS1	Persulfide	This Study	Enoyl-CoA hydratase, mitochondrial	EMQNLSFQDCYSSK
EDC4	Persulfide	This Study	Enhancer of mRNA-decapping protein 4	ASCASIDIEDATQHLR
EEF1B2	Persulfide	This Study	Elongation factor 1-beta	LQIQCVVEDDK
EEF1B2	Persulfide	This Study	Elongation factor 1-beta	SYIEGYVPSQADVAVFEAVSSPPPADLCHALR
EEF1D	Persulfide	This Study	Elongation factor 1-delta	LQIQCVVEDDKVGTDLLEEEITK
EEF1D	Persulfide	This Study	Elongation factor 1-delta	SSILLDVKPWDDETDMAQLEACVR
EEF1G	Persulfide	This Study	Elongation factor 1-gamma	KAAAPAPEEEMDECEQALAAEPK
EEF1G	Persulfide	This Study	Elongation factor 1-gamma	VPAFEGDDGFCVFESNAIAYYVSNEELR
EEF2	Persulfide	This Study	Elongation factor 2	DLEEDHACIPIKK
EEF2	Persulfide	This Study	Elongation factor 2	ETVSEESNVLCLSK
EEF2	Persulfide	This Study	Elongation factor 2	KIWCFGPDGTGPNILTDITK
EEF2	Persulfide	This Study	Elongation factor 2	RCLYASVLTAQPR
EEF2	Persulfide	This Study	Elongation factor 2	STLTDSLVCK
EEF2	Persulfide	This Study	Elongation factor 2	TFCQLILDPIFK
EEF2	Persulfide	This Study	Elongation factor 2	YRCELLYEGPPDDEAAMGIK
EEF2	Persulfide	This Study	Elongation factor 2	YVEPIEDVPCGNIVGLVGVDQFLVK
EFTUD2	Persulfide	This Study	116 kDa U5 small nuclear ribonucleoprotein component	YDQDLCYTDILFTEQER
EIF2S1	Persulfide	This Study	Eukaryotic translation initiation factor 2 subunit 1	AGLNCSTENMPIK
EIF2S3	Persulfide	This Study	Eukaryotic translation initiation factor 2 subunit 3	SCGSSTPDEFPTDIPGTK
EIF3B	Persulfide	This Study	Eukaryotic translation initiation factor 3 subunit B	NLFNVVDCK
EIF3B	Persulfide	This Study	Eukaryotic translation initiation factor 3 subunit B	YWLEEAECR
EIF3G	Persulfide	This Study	Eukaryotic translation initiation factor 3 subunit G	EDLNCQEEEDPMNK
EIF3K	Persulfide	This Study	Eukaryotic translation initiation factor 3 subunit K	ALTNLPHTDFTLCK
EIF3M	Persulfide	This Study	Eukaryotic translation initiation factor 3 subunit M	LLYEALVDCK
EIF3M	Persulfide	This Study	Eukaryotic translation initiation factor 3 subunit M	VAASCGAIQYIPTELDQVR
EIF4G1	Persulfide	This Study	Eukaryotic translation initiation factor 4 gamma 1	AISEPNFSVAYANMCR
EIF4G1	Persulfide	This Study	Eukaryotic translation initiation factor 4 gamma 1	LQGINCGPDFTPSFANLGR
ENO1	Persulfide	This Study	Alpha-enolase	VNQIGSVTESLQACK
EPRS	Persulfide	This Study	Bifunctional glutamate/proline--tRNA ligase;Glutamate--tRNA ligase;Proline--tRNA ligase	INEAVECLLSLK
ESD	Persulfide	This Study	S-formylglutathione hydrolase	VFEHDSVELNCK
ETF1	Persulfide	This Study	Eukaryotic peptide chain release factor subunit 1	YCFGVEDTLK
ETFA	Persulfide	This Study	Electron transfer flavoprotein subunit alpha, mitochondrial	LGGEVSCLVAGTK
ETFB	Persulfide	This Study	Electron transfer flavoprotein subunit beta	HSMNPFCEIAVEEAVR
FAM120A	Persulfide	This Study	Constitutive coactivator of PPAR-gamma-like protein 1	LLVDADNCLHR
FAM98B	Persulfide	This Study	Protein FAM98B	SLCNLEESITSAGR
FARSB	Persulfide	This Study	Phenylalanine--tRNA ligase beta subunit	YDLLCLEGLVR
FASN	Persulfide	This Study	Fatty acid synthase;[Acyl-carrier-protein] S-acetyltransferase;[Acyl-carrier-protein] S-malonyltransferase;3-oxoacyl-[acyl-carrier-protein] synthase;3-oxoacyl-[acyl-carrier-protein] reductase;3-hydroxyacyl-[acyl-carrier-protein] dehydratase;Enoyl-[acyl-carrier-protein] reductase;Oleoyl-[acyl-carrier-protein] hydrolase	AALQEELQLCK
FASN	Persulfide	This Study	Fatty acid synthase;[Acyl-carrier-protein] S-acetyltransferase;[Acyl-carrier-protein] S-malonyltransferase;3-oxoacyl-[acyl-carrier-protein] synthase;3-oxoacyl-[acyl-carrier-protein] reductase;3-hydroxyacyl-[acyl-carrier-protein] dehydratase;Enoyl-[acyl-carrier-protein] reductase;Oleoyl-[acyl-carrier-protein] hydrolase	ADEASELACPTPK
FASN	Persulfide	This Study	Fatty acid synthase;[Acyl-carrier-protein] S-acetyltransferase;[Acyl-carrier-protein] S-malonyltransferase;3-oxoacyl-[acyl-carrier-protein] synthase;3-oxoacyl-[acyl-carrier-protein] reductase;3-hydroxyacyl-[acyl-carrier-protein] dehydratase;Enoyl-[acyl-carrier-protein] reductase;Oleoyl-[acyl-carrier-protein] hydrolase	DGLLENQTPEFFQDVCKPK
FASN	Persulfide	This Study	Fatty acid synthase;[Acyl-carrier-protein] S-acetyltransferase;[Acyl-carrier-protein] S-malonyltransferase;3-oxoacyl-[acyl-carrier-protein] synthase;3-oxoacyl-[acyl-carrier-protein] reductase;3-hydroxyacyl-[acyl-carrier-protein] dehydratase;Enoyl-[acyl-carrier-protein] reductase;Oleoyl-[acyl-carrier-protein] hydrolase	TGGAYGEDLGADYNLSQVCDGK
FHL1	Persulfide	This Study	Four and a half LIM domains protein 1	FTAVEDQYYCVDCYK
FKBP10	Persulfide	This Study	Peptidyl-prolyl cis-trans isomerase FKBP10	DAVQLETLELPPGCVR
FKBP10	Persulfide	This Study	Peptidyl-prolyl cis-trans isomerase FKBP10;Peptidyl-prolyl cis-trans isomerase	GMDQGLLGMCPGER
FKBP10	Persulfide	This Study	Peptidyl-prolyl cis-trans isomerase FKBP10	VIEGLDTGLQGMCVGER
FKBP4	Persulfide	This Study	Peptidyl-prolyl cis-trans isomerase FKBP4;Peptidyl-prolyl cis-trans isomerase FKBP4, N-terminally processed	LQAFSAAIESCNK
FKBP5	Persulfide	This Study	Peptidyl-prolyl cis-trans isomerase FKBP5	EEQCILYLGPR
FLNA	Persulfide	This Study	Filamin-A	DGSCGVAYVVQEPGDYEVSVK
FLNA	Persulfide	This Study	Filamin-A	DNGNGTYSCSYVPR
FLNA	Persulfide	This Study	Filamin-A	IVGPSGAAVPCK
FLNA	Persulfide	This Study	Filamin-A	LQVEPAVDTSGVQCYGPGIEGQGVFR
FLNA	Persulfide	This Study	Filamin-A	TPCEEILVK
FLNA	Persulfide	This Study	Filamin-A	VDINTEDLEDGTCR
FLNA	Persulfide	This Study	Filamin-A	VEYTPYEEGLHSVDVTYDGSPVPSSPFQVPVTEGCDPSR
FLNA	Persulfide	This Study	Filamin-A	VQVQDNEGCPVEALVK
FLNA	Persulfide	This Study	Filamin-A	VTYCPTEPGNYIINIK
FLNB	Persulfide	This Study	Filamin-B	APSVATVGSICDLNLK
FLNB	Persulfide	This Study	Filamin-B	VDIQTEDLEDGTCK
FLNC	Persulfide	This Study	Filamin-C	AFGPGLEPTGCIVDKPAEFTIDAR
FLNC	Persulfide	This Study	Filamin-C	APSGNEEPCLLK
FLNC	Persulfide	This Study	Filamin-C	LYAQDADGCPIDIK
FSCN1	Persulfide	This Study	Fascin	LSCFAQTVSPAEK
FSCN1	Persulfide	This Study	Fascin	NASCYFDIEWR
FSCN1	Persulfide	This Study	Fascin	QIWTLEQPPDEAGSAAVCLR
FSCN1	Persulfide	This Study	Fascin	VGKDELFALEQSCAQVVLQAANER
FUBP3	Persulfide	This Study	Far upstream element-binding protein 3	IQIASESSGIPERPCVLTGTPESIEQAK
GAPDH	Persulfide	This Study	Glyceraldehyde-3-phosphate dehydrogenase	IISNASCTTNCLAPLAK
GAPDH	Persulfide	This Study	Glyceraldehyde-3-phosphate dehydrogenase	VPTANVSVVDLTCR
GARS	Persulfide	This Study	Glycine--tRNA ligase	TSYGWIEIVGCADR
GART	Persulfide	This Study	Trifunctional purine biosynthetic protein adenosine-3;Phosphoribosylamine--glycine ligase;Phosphoribosylformylglycinamidine cyclo-ligase;Phosphoribosylglycinamide formyltransferase	AFTKPEEACSFILSADFPALVVK
GART	Persulfide	This Study	Trifunctional purine biosynthetic protein adenosine-3;Phosphoribosylamine--glycine ligase;Phosphoribosylformylglycinamidine cyclo-ligase;Phosphoribosylglycinamide formyltransferase	FGDPECQVILPLLK
GART	Persulfide	This Study	Trifunctional purine biosynthetic protein adenosine-3;Phosphoribosylamine--glycine ligase;Phosphoribosylformylglycinamidine cyclo-ligase;Phosphoribosylglycinamide formyltransferase	QVLVAPGNAGTACSEK
GART	Persulfide	This Study	Trifunctional purine biosynthetic protein adenosine-3;Phosphoribosylamine--glycine ligase;Phosphoribosylformylglycinamidine cyclo-ligase;Phosphoribosylglycinamide formyltransferase	SAGVQCFGPTAEAAQLESSKR
GDI1	Persulfide	This Study	Rab GDP dissociation inhibitor alpha	QLICDPSYIPDR
GDI1	Persulfide	This Study	Rab GDP dissociation inhibitor alpha	TDDYLDQPCLETVNR
GDI2	Persulfide	This Study	Rab GDP dissociation inhibitor beta	QLICDPSYVK
GDI2	Persulfide	This Study	Rab GDP dissociation inhibitor beta	TDDYLDQPCYETINR
GDI2	Persulfide	This Study	Rab GDP dissociation inhibitor beta	TYDATTHFETTCDDIK
GLO1	Persulfide	This Study	Lactoylglutathione lyase	GFGHIGIAVPDVYSACK
GLRX3	Persulfide	This Study	Glutaredoxin-3	ELEASEELDTICPK
GLUD1	Persulfide	This Study	Glutamate dehydrogenase 1, mitochondrial	AKPYEGSILEADCDILIPAASEK
GMPS	Persulfide	This Study	GMP synthase [glutamine-hydrolyzing]	EDGVFNISVDNTCSLFR
GNB2L1	Persulfide	This Study	Guanine nucleotide-binding protein subunit beta-2-like 1;Guanine nucleotide-binding protein subunit beta-2-like 1, N-terminally processed	TNHIGHTGYLNTVTVSPDGSLCASGGK
GNB2L1	Persulfide	This Study	Guanine nucleotide-binding protein subunit beta-2-like 1;Guanine nucleotide-binding protein subunit beta-2-like 1, N-terminally processed	YTVQDESHSEWVSCVR
GOT2	Persulfide	This Study	Aspartate aminotransferase, mitochondrial	NLDKEYLPIGGLAEFCK
GOT2	Persulfide	This Study	Aspartate aminotransferase, mitochondrial	TCGFDFTGAVEDISK
GRHPR	Persulfide	This Study	Glyoxylate reductase/hydroxypyruvate reductase	AADCEVEQWDSDEPIPAK
GRSF1	Persulfide	This Study	G-rich sequence factor 1	YIELFLNSCPK
GSTP1	Persulfide	This Study	Glutathione S-transferase P	ASCLYGQLPK
GTF2I	Persulfide	This Study	General transcription factor II-I	SILSPGGSCGPIK
HADHA	Persulfide	This Study	Trifunctional enzyme subunit alpha, mitochondrial;Long-chain enoyl-CoA hydratase;Long chain 3-hydroxyacyl-CoA dehydrogenase	EVEAVIPDHCIFASNTSALPISEIAAVSK
HADHA	Persulfide	This Study	Trifunctional enzyme subunit alpha, mitochondrial;Long-chain enoyl-CoA hydratase;Long chain 3-hydroxyacyl-CoA dehydrogenase	TGIEQGSDAGYLCESQK
HAGH	Persulfide	This Study	Hydroxyacylglutathione hydrolase, mitochondrial	FYEGTADEMCK
HAGH	Persulfide	This Study	Hydroxyacylglutathione hydrolase, mitochondrial	VYCGHEYTINNLK
HAT1	Persulfide	This Study	Histone acetyltransferase type B catalytic subunit	VDENFDCVEADDVEGK
HDGF	Persulfide	This Study	Hepatoma-derived growth factor	SCVEEPEPEPEAAEGDGDKK
HDLBP	Persulfide	This Study	High density lipoprotein binding protein (Vigilin), isoform CRA_a	AACLESAQEPAGAWGNK
HK1	Persulfide	This Study	Hexokinase-1	AAQLCGAGMAAVVDK
HK1	Persulfide	This Study	Hexokinase-1	AILQQLGLNSTCDDSILVK
HMGCL	Persulfide	This Study	Hydroxymethylglutaryl-CoA lyase, mitochondrial	NINCSIEESFQR
HMGCS1	Persulfide	This Study	Hydroxymethylglutaryl-CoA synthase, cytoplasmic	ITASLCDLK
HNRNPA3	Persulfide	This Study	Heterogeneous nuclear ribonucleoprotein A3	WGTLTDCVVMR
HNRNPD	Persulfide	This Study	Heterogeneous nuclear ribonucleoprotein D0	FGEVVDCTLK
HNRNPF	Persulfide	This Study	Heterogeneous nuclear ribonucleoprotein F;Heterogeneous nuclear ribonucleoprotein F, N-terminally processed	DLSYCLSGMYDHR
HNRNPH1	Persulfide	This Study	Heterogeneous nuclear ribonucleoprotein H;Heterogeneous nuclear ribonucleoprotein H, N-terminally processed	YGDGGSTFQSTTGHCVHMR
HNRNPK	Persulfide	This Study	Heterogeneous nuclear ribonucleoprotein K	IIPTLEEGLQLPSPTATSQLPLESDAVECLNYQHYK
HNRNPL	Persulfide	This Study	Heterogeneous nuclear ribonucleoprotein L	QPAIMPGQSYGLEDGSCSYK
HNRNPL	Persulfide	This Study	Heterogeneous nuclear ribonucleoprotein L	VFNVFCLYGNVEK
HNRNPM	Persulfide	This Study	Heterogeneous nuclear ribonucleoprotein M	FNECGHVLYADIK
HNRNPR	Persulfide	This Study	Heterogeneous nuclear ribonucleoprotein R	LCDSYEIRPGK
HNRNPU	Persulfide	This Study	Heterogeneous nuclear ribonucleoprotein U	FDENDVITCFANFESDEVELSYAK
HNRNPU	Persulfide	This Study	Heterogeneous nuclear ribonucleoprotein U	GNFTLPEVAECFDEITYVELQKEEAQK
HPRT1	Persulfide	This Study	Hypoxanthine-guanine phosphoribosyltransferase	DLNHVCVISETGK
HPRT1	Persulfide	This Study	Hypoxanthine-guanine phosphoribosyltransferase	SPGVVISDDEPGYDLDLFCIPNHYAEDLER
HSD17B10	Persulfide	This Study	3-hydroxyacyl-CoA dehydrogenase type-2	LGNNCVFAPADVTSEK
HSD17B10	Persulfide	This Study	3-hydroxyacyl-CoA dehydrogenase type-2	VDVAVNCAGIAVASK
HSP90AA1	Persulfide	This Study	Heat shock protein HSP 90-alpha	HGLEVIYMIEPIDEYCVQQLK
HSP90AA1	Persulfide	This Study	Heat shock protein HSP 90-alpha	VFIMDNCEELIPEYLNFIR
HSP90AB1	Persulfide	This Study	Heat shock protein HSP 90-beta	VFIMDSCDELIPEYLNFIR
HSP90B1	Persulfide	This Study	Endoplasmin	KGYEVIYLTEPVDEYCIQALPEFDGK
HSP90B1	Persulfide	This Study	Endoplasmin	LTESPCALVASQYGWSGNMER
HSPA1A	Persulfide	This Study	Heat shock 70 kDa protein 1A/1B	KELEQVCNPIISGLYQGAGGPGPGGFGAQGPK
HSPA1A	Persulfide	This Study	Heat shock 70 kDa protein 1A/1B	VLDKCQEVISWLDANTLAEKDEFEHK
HSPA4	Persulfide	This Study	Heat shock 70 kDa protein 4	FLEMCNDLLAR
HSPA4	Persulfide	This Study	Heat shock 70 kDa protein 4	SVMDATQIAGLNCLR
HSPA4	Persulfide	This Study	Heat shock 70 kDa protein 4	WNSPAEEGSSDCEVFSK
HSPA8	Persulfide	This Study	Heat shock cognate 71 kDa protein	ILDKCNEIINWLDK
HSPA9	Persulfide	This Study	Stress-70 protein, mitochondrial	MEEFKDQLPADECNK
HSPD1	Persulfide	This Study	60 kDa heat shock protein, mitochondrial	AAVEEGIVLGGGCALLR
HSPD1	Persulfide	This Study	60 kDa heat shock protein, mitochondrial	CIPALDSLTPANEDQK
HSPD1	Persulfide	This Study	60 kDa heat shock protein, mitochondrial	GQKCEFQDAYVLLSEK
HSPH1	Persulfide	This Study	Heat shock protein 105 kDa	FICEQDHQNFLR
HSPH1	Persulfide	This Study	Heat shock protein 105 kDa	SVLDAAQIVGLNCLR
HUWE1	Persulfide	This Study	E3 ubiquitin-protein ligase HUWE1	LLEEICNLGR
IDH2	Persulfide	This Study	Isocitrate dehydrogenase [NADP], mitochondrial	DLAGCIHGLSNVK
IDH2	Persulfide	This Study	Isocitrate dehydrogenase [NADP], mitochondrial	VCVETVESGAMTK
ILF3	Persulfide	This Study	Interleukin enhancer-binding factor 3	GDLDLELVLLCK
ILF3	Persulfide	This Study	Interleukin enhancer-binding factor 3	GWPLELLCEK
IPO5	Persulfide	This Study	Importin-5	HFADLLPGFLQAVNDSCYQNDDSVLK
IPO5	Persulfide	This Study	Importin-5	TKENVNATENCISAVGK
IPO5	Persulfide	This Study	Importin-5	VAAAESMPLLLECAR
IPO5	Persulfide	This Study	Importin-5	VCDIAAELAR
IPO7	Persulfide	This Study	Importin-7	GIDQCIPLFVEAALER
IPO7	Persulfide	This Study	Importin-7	VLTGVAGEDAECHAAK
IQGAP1	Persulfide	This Study	Ras GTPase-activating-like protein IQGAP1	FFQTACDVPELQDK
IQGAP1	Persulfide	This Study	Ras GTPase-activating-like protein IQGAP1	QLSSSVTGLTNIEEENCQR
IQGAP1	Persulfide	This Study	Ras GTPase-activating-like protein IQGAP1	SPDVGLYGVIPECGETYHSDLAEAK
ITGB1	Persulfide	This Study	Integrin beta-1	DKLPQPVQPDPVSHCK
ITGB1	Persulfide	This Study	Integrin beta-1	FCECDNFNCDR
KIAA1279	Persulfide	This Study	KIF1-binding protein	AVQFGTGELCDAISAVEEK
KIF5B	Persulfide	This Study	Kinesin-1 heavy chain	FVCSPDEVMDTIDEGK
KIF5B	Persulfide	This Study	Kinesin-1 heavy chain	VFQSSTSQEQVYNDCAK
KPNB1	Persulfide	This Study	Importin subunit beta-1	ESCLEAYTGIVQGLK
KPNB1	Persulfide	This Study	Importin subunit beta-1	ESTLEAIGYICQDIDPEQLQDK
LAP3	Persulfide	This Study	Cytosol aminopeptidase	QVVDCQLADVNNIGK
LDHA	Persulfide	This Study	L-lactate dehydrogenase A chain	GLYGIKDDVFLSVPCILGQNGISDLVK
LDHB	Persulfide	This Study	L-lactate dehydrogenase B chain	GMYGIENEVFLSLPCILNAR
LRRC47	Persulfide	This Study	Leucine-rich repeat-containing protein 47	TLDLSNNQLSEIPAELADCPK
LRRFIP1	Persulfide	This Study	Leucine-rich repeat flightless-interacting protein 1	IAAESSENVDCPENPK
LTA4H	Persulfide	This Study	Leukotriene A-4 hydrolase	AILPCQDTPSVK
MAP1B	Persulfide	This Study	Microtubule-associated protein 1B;MAP1B heavy chain;MAP1 light chain LC1	TPDTSTYCYETAEK
MAP4	Persulfide	This Study	Microtubule-associated protein;Microtubule-associated protein 4	NVCLPPEMEVALTEDQVPALK
MARS	Persulfide	This Study	Methionine--tRNA ligase, cytoplasmic	ALEEGLTPQEICDK
MCM2	Persulfide	This Study	DNA replication licensing factor MCM2	FDILCVVR
MCM2	Persulfide	This Study	DNA replication licensing factor MCM2	GDINVLLCGDPGTAK
MCM2	Persulfide	This Study	DNA replication licensing factor MCM2	GVCLIDEFDKMNDQDR
MCM2	Persulfide	This Study	DNA replication licensing factor MCM2	TSGVVTSCTGVLPQLSMVK
MCM3	Persulfide	This Study	DNA replication licensing factor MCM3	GVVCIDEFDK
MCM4	Persulfide	This Study	DNA replication licensing factor MCM4	AEINILLCGDPGTSK
MCM4	Persulfide	This Study	DNA replication licensing factor MCM4	LGEINVIGEPFLNVNCEHIK
MDH1	Persulfide	This Study	Malate dehydrogenase, cytoplasmic;Malate dehydrogenase	VIVVGNPANTNCLTASK
MDH2	Persulfide	This Study	Malate dehydrogenase, mitochondrial;Malate dehydrogenase	EGVVECSFVK
MDH2	Persulfide	This Study	Malate dehydrogenase, mitochondrial	GYLGPEQLPDCLKGCDVVVIPAGVPR
MDH2	Persulfide	This Study	Malate dehydrogenase, mitochondrial;Malate dehydrogenase	SQETECTYFSTPLLLGK
MDH2	Persulfide	This Study	Malate dehydrogenase, mitochondrial;Malate dehydrogenase	TIIPLISQCTPK
MGMT	Persulfide	This Study	Methylated-DNA--protein-cysteine methyltransferase	LELSGCEQGLHEIK
MIF	Persulfide	This Study	Macrophage migration inhibitory factor	LLCGLLAER
MYH10	Persulfide	This Study	Myosin-10	IAECSSQLAEEEEKAK
MYH9	Persulfide	This Study	Myosin-9	KQELEEICHDLEAR
MYH9	Persulfide	This Study	Myosin-9	LEEEQIILEDQNCK
MYH9	Persulfide	This Study	Myosin-9	MEDSVGCLETAEEVKR
NAPA	Persulfide	This Study	Alpha-soluble NSF attachment protein	HDAATCFVDAGNAFK
NAPA	Persulfide	This Study	Alpha-soluble NSF attachment protein	IEEACEIYAR
NARS	Persulfide	This Study	Asparagine--tRNA ligase, cytoplasmic	LEDLVCDVVDR
NARS	Persulfide	This Study	Asparagine--tRNA ligase, cytoplasmic	LMTDTINEPILLCR
NASP	Persulfide	This Study	Nuclear autoantigenic sperm protein	KPTDGASSSNCVTDISHLVR
NASP	Persulfide	This Study	Nuclear autoantigenic sperm protein	LGEVSVESENYVQAVEEFQSCLNLQEQYLEAHDR
NASP	Persulfide	This Study	Nuclear autoantigenic sperm protein	YGETANECGEAFFFYGK
NCAPD2	Persulfide	This Study	Condensin complex subunit 1	DLAYCVSQLPLTER
NCAPG	Persulfide	This Study	Condensin complex subunit 3	EALENCITLQDFNR
NDUFA4	Persulfide	This Study	Cytochrome c oxidase subunit NDUFA4	LALFNPDVCWDR
NDUFB7	Persulfide	This Study	NADH dehydrogenase [ubiquinone] 1 beta subcomplex subunit 7	DSFPNFLACK
NDUFV1	Persulfide	This Study	NADH dehydrogenase [ubiquinone] flavoprotein 1, mitochondrial	YLVVNADEGEPGTCK
NHP2	Persulfide	This Study	H/ACA ribonucleoprotein complex subunit 2	IKADPDGPEAQAEACSGER
NONO	Persulfide	This Study	Non-POU domain-containing octamer-binding protein	FACHSASLTVR
NOP10	Persulfide	This Study	H/ACA ribonucleoprotein complex subunit 3	KFDPMGQQTCSAHPAR
NOP56	Persulfide	This Study	Nucleolar protein 56	IDCFSEVPTSVFGEK
NOP58	Persulfide	This Study	Nucleolar protein 58	IISDNLTYCK
NSF	Persulfide	This Study	Vesicle-fusing ATPase	SQLSCVVVDDIER
NSUN2	Persulfide	This Study	tRNA (cytosine(34)-C(5))-methyltransferase	NNSGEEFDCAFR
NTMT1	Persulfide	This Study	N-terminal Xaa-Pro-Lys N-methyltransferase 1;N-terminal Xaa-Pro-Lys N-methyltransferase 1, N-terminally processed	DNMAQEGVILDDVDSSVCR
NUP155	Persulfide	This Study	Nuclear pore complex protein Nup155	YVENPSQVLNCER
NUP88	Persulfide	This Study	Nuclear pore complex protein Nup88	LASGEDDPFDSDFSCPVK
NUP93	Persulfide	This Study	Nuclear pore complex protein Nup93	LNQVCFDDDGTSSPQDR
OAT	Persulfide	This Study	Ornithine aminotransferase, mitochondrial;Ornithine aminotransferase, hepatic form;Ornithine aminotransferase, renal form	VLPMNTGVEAGETACK
PA2G4	Persulfide	This Study	Proliferation-associated protein 2G4	SLVEASSSGVSVLSLCEK
PAICS	Persulfide	This Study	Multifunctional protein ADE2;Phosphoribosylaminoimidazole-succinocarboxamide synthase;Phosphoribosylaminoimidazole carboxylase	VVVLMGSTSDLGHCEK
PARK7	Persulfide	This Study	Protein DJ-1	DVVICPDASLEDAKK
PARK7	Persulfide	This Study	Protein DJ-1	VTVAGLAGKDPVQCSR
PCBP1	Persulfide	This Study	Poly(rC)-binding protein 1	AITIAGVPQSVTECVK
PCBP1	Persulfide	This Study	Poly(rC)-binding protein 1	LVVPATQCGSLIGK
PCNA	Persulfide	This Study	Proliferating cell nuclear antigen	CAGNEDIITLR
PCNA	Persulfide	This Study	Proliferating cell nuclear antigen	DLSHIGDAVVISCAK
PCNA	Persulfide	This Study	Proliferating cell nuclear antigen	LMDLDVEQLGIPEQEYSCVVK
PDCD6IP	Persulfide	This Study	Programmed cell death 6-interacting protein	FIQQTYPSGGEEQAQYCR
PDHA1	Persulfide	This Study	Pyruvate dehydrogenase E1 component subunit alpha, somatic form, mitochondrial	VDGMDILCVR
PDLIM1	Persulfide	This Study	PDZ and LIM domain protein 1	GHFFVEDQIYCEK
PDLIM1	Persulfide	This Study	PDZ and LIM domain protein 1	HRHPECYVCTDCGTNLK
PEBP1	Persulfide	This Study	Phosphatidylethanolamine-binding protein 1;Hippocampal cholinergic neurostimulating peptide	APVAGTCYQAEWDDYVPK
PEPD	Persulfide	This Study	Xaa-Pro dipeptidase	IEEDVVVTDSGIELLTCVPR
PEPD	Persulfide	This Study	Xaa-Pro dipeptidase	YCTDTGVLFR
PGAM1	Persulfide	This Study	Phosphoglycerate mutase 1	DAGYEFDICFTSVQK
PGAM1	Persulfide	This Study	Phosphoglycerate mutase 1	YADLTEDQLPSCESLKDTIAR
PGK1	Persulfide	This Study	Phosphoglycerate kinase 1	ACANPAAGSVILLENLR
PGLS	Persulfide	This Study	6-phosphogluconolactonase	LCWFLDEAAAR
PGM1	Persulfide	This Study	Phosphoglucomutase-1	TIEEYAVCPDLK
PGP	Persulfide	This Study	Phosphoglycolate phosphatase	FIFDCVSQEYGINPER
PGP	Persulfide	This Study	Phosphoglycolate phosphatase	LDTDILLGATCGLK
PHGDH	Persulfide	This Study	D-3-phosphoglycerate dehydrogenase	ALVDHENVISCPHLGASTK
PHGDH	Persulfide	This Study	D-3-phosphoglycerate dehydrogenase	EELIAELQDCEGLIVR
PHGDH	Persulfide	This Study	D-3-phosphoglycerate dehydrogenase	NAGNCLSPAVIVGLLK
PKM	Persulfide	This Study	Pyruvate kinase;Pyruvate kinase PKM	AEGSDVANAVLDGADCIMLSGETAK
PKM	Persulfide	This Study	Pyruvate kinase	GIFPVLCK
PKM	Persulfide	This Study	Pyruvate kinase PKM;Pyruvate kinase	GIFPVLCKDPVQEAWAEDVDLR
PKM	Persulfide	This Study	Pyruvate kinase;Pyruvate kinase PKM	ITLDNAYMEKCDENILWLDYK
PKM	Persulfide	This Study	Pyruvate kinase;Pyruvate kinase PKM	NTGIICTIGPASR
PLS3	Persulfide	This Study	Plastin-3	EGICALGGTSELSSEGTQHSYSEEEK
PLS3	Persulfide	This Study	Plastin-3	VDLNSNGFICDYELHELFK
PMPCB	Persulfide	This Study	Mitochondrial-processing peptidase subunit beta	TNMLLQLDGSTPICEDIGR
PPA1	Persulfide	This Study	Inorganic pyrophosphatase	GISCMNTTLSESPFK
PPIA	Persulfide	This Study	Peptidyl-prolyl cis-trans isomerase A;Peptidyl-prolyl cis-trans isomerase A, N-terminally processed;Peptidyl-prolyl cis-trans isomerase	HTGPGILSMANAGPNTNGSQFFICTAK
PPIA	Persulfide	This Study	Peptidyl-prolyl cis-trans isomerase A;Peptidyl-prolyl cis-trans isomerase A, N-terminally processed	KITIADCGQLE
PPIF	Persulfide	This Study	Peptidyl-prolyl cis-trans isomerase F, mitochondrial	KIVITDCGQLS
PPIG	Persulfide	This Study	Peptidyl-prolyl cis-trans isomerase G;Peptidyl-prolyl cis-trans isomerase	VVFELFSDVCPK
PPM1G	Persulfide	This Study	Protein phosphatase 1G	GTEAGQVGEPGIPTGEAGPSCSSASDK
PPP2R1A	Persulfide	This Study	Serine/threonine-protein phosphatase 2A 65 kDa regulatory subunit A alpha isoform	NLCSDDTPMVR
PPP5C	Persulfide	This Study	Serine/threonine-protein phosphatase;Serine/threonine-protein phosphatase 5	GVSCQFGPDVTK
PPP5C	Persulfide	This Study	Serine/threonine-protein phosphatase;Serine/threonine-protein phosphatase 5	TECYGYALGDATR
PRDX4	Persulfide	This Study	Peroxiredoxin-4	SINTEVVACSVDSQFTHLAWINTPR
PRDX6	Persulfide	This Study	Peroxiredoxin-6	DFTPVCTTELGR
PRDX6	Persulfide	This Study	Peroxiredoxin-6	DINAYNCEEPTEK
PRKAR1A	Persulfide	This Study	cAMP-dependent protein kinase type I-alpha regulatory subunit;cAMP-dependent protein kinase type I-alpha regulatory subunit, N-terminally processed	VLGPCSDILK
PRKDC	Persulfide	This Study	DNA-dependent protein kinase catalytic subunit	DILPCLDGYLK
PRKDC	Persulfide	This Study	DNA-dependent protein kinase catalytic subunit	ELLNPVVEFVSHPSTTCR
PRKDC	Persulfide	This Study	DNA-dependent protein kinase catalytic subunit	FNNYVDCMK
PRKDC	Persulfide	This Study	DNA-dependent protein kinase catalytic subunit	GYGLFAGPCK
PRKDC	Persulfide	This Study	DNA-dependent protein kinase catalytic subunit	IIANALSSEPACLAEIEEDKAR
PRKDC	Persulfide	This Study	DNA-dependent protein kinase catalytic subunit	LAGANPAVITCDELLLGHEK
PRKDC	Persulfide	This Study	DNA-dependent protein kinase catalytic subunit	LCYDAFTENMAGENQLLER
PRKDC	Persulfide	This Study	DNA-dependent protein kinase catalytic subunit	NILEESLCELVAK
PRKDC	Persulfide	This Study	DNA-dependent protein kinase catalytic subunit	SQGCSEQVLTVLK
PRMT1	Persulfide	This Study	Protein arginine N-methyltransferase 1	QLVTNACLIK
PRMT1	Persulfide	This Study	Protein arginine N-methyltransferase 1	VEDLTFTSPFCLQVK
PRMT1	Persulfide	This Study	Protein arginine N-methyltransferase 1	VIGIECSSISDYAVK
PRPS1	Persulfide	This Study	Ribose-phosphate pyrophosphokinase 1	FSNQETCVEIGESVR
PRPS1	Persulfide	This Study	Ribose-phosphate pyrophosphokinase 1	INNACFEAVVVTNTIPQEDK
PSIP1	Persulfide	This Study	PC4 and SFRS1-interacting protein	QPCPSESDIITEEDKSK
PSMA6	Persulfide	This Study	Proteasome subunit alpha type;Proteasome subunit alpha type-6	YGYEIPVDMLCK
PSMC6	Persulfide	This Study	26S protease regulatory subunit 10B	AVASQLDCNFLK
PSMC6	Persulfide	This Study	26S protease regulatory subunit 10B	GCLLYGPPGTGK
PSMC6	Persulfide	This Study	26S protease regulatory subunit 10B	NVCTEAGMFAIR
PSMD1	Persulfide	This Study	26S proteasome non-ATPase regulatory subunit 1	QCVENADLPEGEK
PSMD1	Persulfide	This Study	26S proteasome non-ATPase regulatory subunit 1	TPEQCPSVVSLLSESYNPHVR
PSMD12	Persulfide	This Study	26S proteasome non-ATPase regulatory subunit 12	AIYDTPCIQAESEK
PSMD9	Persulfide	This Study	26S proteasome non-ATPase regulatory subunit 9	GIGMNEPLVDCEGYPR
PSME1	Persulfide	This Study	Proteasome activator complex subunit 1	VDVFREDLCTK
PSME3	Persulfide	This Study	Proteasome activator complex subunit 3	RLDECEEAFQGTK
PTGES3	Persulfide	This Study	Prostaglandin E synthase 3	HLNEIDLFHCIDPNDSK
PTGES3	Persulfide	This Study	Prostaglandin E synthase 3	LTFSCLGGSDNFK
RAB14	Persulfide	This Study	Ras-related protein Rab-14	FMADCPHTIGVEFGTR
RAB14	Persulfide	This Study	Ras-related protein Rab-14	SCLLHQFTEK
RAD21	Persulfide	This Study	Double-strand-break repair protein rad21 homolog	TGAESISLLELCR
RAD21	Persulfide	This Study	Double-strand-break repair protein rad21 homolog	YLLADCNEAFIK
RANBP2	Persulfide	This Study	E3 SUMO-protein ligase RanBP2	TGEEDEEEFFCNR
RANGAP1	Persulfide	This Study	Ran GTPase-activating protein 1	ILAAALTECHR
RANGAP1	Persulfide	This Study	Ran GTPase-activating protein 1	QVEVINFGDCLVR
RANGAP1	Persulfide	This Study	Ran GTPase-activating protein 1	SSACFTLQELK
RBBP4	Persulfide	This Study	Histone-binding protein RBBP4	HPSKPDPSGECNPDLR
RBBP4	Persulfide	This Study	Histone-binding protein RBBP4	YMPQNPCIIATK
RCC1	Persulfide	This Study	Regulator of chromosome condensation	SGQVYSFGCNDEGALGR
RCC2	Persulfide	This Study	Protein RCC2	AVQDLCGWR
RCC2	Persulfide	This Study	Protein RCC2	DVACGANHTLVLDSQKR
RCC2	Persulfide	This Study	Protein RCC2	IEYDCELVPR
RCC2	Persulfide	This Study	Protein RCC2	LIEGLSHEVIVSAACGR
RHOA	Persulfide	This Study	Transforming protein RhoA	IGAFGYMECSAK
RHOG	Persulfide	This Study	Rho-related GTP-binding protein RhoG	YLECSALQQDGVK
RNH1	Persulfide	This Study	Ribonuclease inhibitor	DSPCQLEALK
RNH1	Persulfide	This Study	Ribonuclease inhibitor	ELCQGLGQPGSVLR
RNH1	Persulfide	This Study	Ribonuclease inhibitor	ELDLSNNCLGDAGILQLVESVR
RNH1	Persulfide	This Study	Ribonuclease inhibitor	SLDIQSLDIQCEELSDAR
RNH1	Persulfide	This Study	Ribonuclease inhibitor	WAELLPLLQQCQVVR
ROMO1	Persulfide	This Study	Reactive oxygen species modulator 1	PVAVGPYGQSQPSCFDR
RPL10	Persulfide	This Study	60S ribosomal protein L10	VDEFPLCGHMVSDEYEQLSSEALEAAR
RPL12	Persulfide	This Study	60S ribosomal protein L12	CTGGEVGATSALAPK
RPL12	Persulfide	This Study	60S ribosomal protein L12	EILGTAQSVGCNVDGR
RPL14	Persulfide	This Study	60S ribosomal protein L14	ALVDGPCTQVR
RPL14	Persulfide	This Study	60S ribosomal protein L14	CMQLTDFILK
RPL18A	Persulfide	This Study	60S ribosomal protein L18a	DLTTAGAVTQCYR
RPL18A	Persulfide	This Study	60S ribosomal protein L18a	SSGEIVYCGQVFEK
RPL24	Persulfide	This Study	60S ribosomal protein L24	VELCSFSGYK
RPL27A	Persulfide	This Study	60S ribosomal protein L27a	RNQSFCPTVNLDK
RPL3	Persulfide	This Study	60S ribosomal protein L3	TVFAEHISDECKR
RPL30	Persulfide	This Study	60S ribosomal protein L30	LVILANNCPALR
RPL30	Persulfide	This Study	60S ribosomal protein L30	TGVHHYSGNNIELGTACGK
RPL30	Persulfide	This Study	60S ribosomal protein L30	VCTLAIIDPGDSDIIR
RPL32	Persulfide	This Study	60S ribosomal protein L32	ELEVLLMCNK
RPL32	Persulfide	This Study	60S ribosomal protein L32	SYCAEIAHNVSSK
RPL4	Persulfide	This Study	60S ribosomal protein L4	RGPCIIYNEDNGIIK
RPL5	Persulfide	This Study	60S ribosomal protein L5	DIICQIAYAR
RPL5	Persulfide	This Study	60S ribosomal protein L5	IEGDMIVCAAYAHELPK
RPL7A	Persulfide	This Study	60S ribosomal protein L7a	MGVPYCIIK
RPL7A	Persulfide	This Study	60S ribosomal protein L7a	TCTTVAFTQVNSEDKGALAK
RPL9	Persulfide	This Study	60S ribosomal protein L9	TICSHVQNMIK
RPLP1	Persulfide	This Study	60S acidic ribosomal protein P1	ASVSELACIYSALILHDDEVTVTEDKINALIK
RPS11	Persulfide	This Study	40S ribosomal protein S11	DVQIGDIVTVGECRPLSK
RPS11	Persulfide	This Study	40S ribosomal protein S11	NMSVHLSPCFR
RPS12	Persulfide	This Study	40S ribosomal protein S12	LGEWVGLCK
RPS12	Persulfide	This Study	40S ribosomal protein S12	LVEALCAEHQINLIK
RPS2	Persulfide	This Study	40S ribosomal protein S2	GCTATLGNFAK
RPS2	Persulfide	This Study	40S ribosomal protein S2	LLMMAGIDDCYTSAR
RPS21	Persulfide	This Study	40S ribosomal protein S21	TYAICGAIR
RPS3	Persulfide	This Study	40S ribosomal protein S3	GLCAIAQAESLR
RPS3A	Persulfide	This Study	40S ribosomal protein S3a	ACQSIYPLHDVFVR
RPS3A	Persulfide	This Study	40S ribosomal protein S3a	NCLTNFHGMDLTR
RPS4X	Persulfide	This Study	40S ribosomal protein S4, X isoform	FDTGNLCMVTGGANLGR
RPS5	Persulfide	This Study	40S ribosomal protein S5;40S ribosomal protein S5, N-terminally processed	TIAECLADELINAAK
RPS5	Persulfide	This Study	40S ribosomal protein S5;40S ribosomal protein S5, N-terminally processed	VNQAIWLLCTGAR
RPS8	Persulfide	This Study	40S ribosomal protein S8	NCIVLIDSTPYR
RRM1	Persulfide	This Study	Ribonucleoside-diphosphate reductase large subunit;Ribonucleoside-diphosphate reductase	SAGGIGVAVSCIR
RRP1B	Persulfide	This Study	Ribosomal RNA processing protein 1 homolog B	EVLCPESQSPNGVR
RSL1D1	Persulfide	This Study	Ribosomal L1 domain-containing protein 1	EINDCIGGTVLNISK
RSL1D1	Persulfide	This Study	Ribosomal L1 domain-containing protein 1	SDSEDICLFTK
RTCB	Persulfide	This Study	tRNA-splicing ligase RtcB homolog	EGYAWAEDKEHCEEYGR
RTCB	Persulfide	This Study	tRNA-splicing ligase RtcB homolog	NVTDVVNTCHDAGISK
RTN4	Persulfide	This Study	Reticulon;Reticulon-4	YSNSALGHVNCTIK
RUVBL1	Persulfide	This Study	RuvB-like 1	EACGVIVELIK
RUVBL1	Persulfide	This Study	RuvB-like 1	VPFCPMVGSEVYSTEIK
SCRN1	Persulfide	This Study	Secernin-1	SSPCIHYFTGTPDPSR
SCRN1	Persulfide	This Study	Secernin-1	VECTYISIDQVPR
SEPT9	Persulfide	This Study	Septin-9	SQEATEAAPSCVGDMADTPR
SF3B1	Persulfide	This Study	Splicing factor 3B subunit 1	VQENCIDLVGR
SF3B3	Persulfide	This Study	Splicing factor 3B subunit 3	NVIDGDLCEQFNSMEPNK
SGTA	Persulfide	This Study	Small glutamine-rich tetratricopeptide repeat-containing protein alpha	AIELNPANAVYFCNR
SGTA	Persulfide	This Study	Small glutamine-rich tetratricopeptide repeat-containing protein alpha	LGNYAGAVQDCER
SH3GL1	Persulfide	This Study	Endophilin-A2	QNFIDPLQNLCEK
SHMT2	Persulfide	This Study	Serine hydroxymethyltransferase, mitochondrial	AALEALGSCLNNK
SHMT2	Persulfide	This Study	Serine hydroxymethyltransferase, mitochondrial	YYGGAEVVDEIELLCQR
SLC25A22	Persulfide	This Study	Mitochondrial glutamate carrier 1	GVNEDTYSGILDCAR
SLC25A5	Persulfide	This Study	ADP/ATP translocase 2;ADP/ATP translocase 2, N-terminally processed	KGTDIMYTGTLDCWR
SMC1A	Persulfide	This Study	Structural maintenance of chromosomes protein 1A	AESLIGVYPEQGDCVISK
SMC1A	Persulfide	This Study	Structural maintenance of chromosomes protein 1A	LIDLCQPTQK
SMS	Persulfide	This Study	Spermine synthase	DVLILGGGDGGILCEIVK
SMS	Persulfide	This Study	Spermine synthase	LYCPVEFSK
SMS	Persulfide	This Study	Spermine synthase	YFTQGNCVNLTEALSLYEEQLGR
SNRNP200	Persulfide	This Study	U5 small nuclear ribonucleoprotein 200 kDa helicase	AALETDENLLLCAPTGAGK
SNRPD3	Persulfide	This Study	Small nuclear ribonucleoprotein Sm D3	LIEAEDNMNCQMSNITVTYR
SNRPD3	Persulfide	This Study	Small nuclear ribonucleoprotein Sm D3	VLHEAEGHIVTCETNTGEVYR
SOD1	Persulfide	This Study	Superoxide dismutase [Cu-Zn]	HVGDLGNVTADKDGVADVSIEDSVISLSGDHCIIGR
SPTBN1	Persulfide	This Study	Spectrin beta chain, non-erythrocytic 1	FATDGEGYKPCDPQVIR
SPTBN1	Persulfide	This Study	Spectrin beta chain, non-erythrocytic 1	NDSFTTCIELGK
SRP68	Persulfide	This Study	Signal recognition particle subunit SRP68	LFESMLSECR
SRRT	Persulfide	This Study	Serrate RNA effector molecule homolog	EICWNLQNIR
STIP1	Persulfide	This Study	Stress-induced-phosphoprotein 1	ALSVGNIDDALQCYSEAIK
STK24	Persulfide	This Study	Serine/threonine-protein kinase 24;Serine/threonine-protein kinase 24 36 kDa subunit;Serine/threonine-protein kinase 24 12 kDa subunit	SQACGGNLGSIEELR
STUB1	Persulfide	This Study	E3 ubiquitin-protein ligase CHIP	DIPDYLCGK
SUCLA2	Persulfide	This Study	Succinyl-CoA ligase [ADP-forming] subunit beta, mitochondrial	ILACDDLDEAAR
SUGT1	Persulfide	This Study	Suppressor of G2 allele of SKP1 homolog	ALEQKPDDAQYYCQR
TAGLN2	Persulfide	This Study	Transgelin-2	DGTVLCELINALYPEGQAPVKK
TARS	Persulfide	This Study	Threonine--tRNA ligase, cytoplasmic	DQELYFFHELSPGSCFFLPK
TARS	Persulfide	This Study	Threonine--tRNA ligase, cytoplasmic	FMADIDLDPGCTLNK
TARS	Persulfide	This Study	Threonine--tRNA ligase, cytoplasmic	FQQDDAHIFCAMEQIEDEIK
TARS	Persulfide	This Study	Threonine--tRNA ligase, cytoplasmic	QVMVVPVGPTCDEYAQK
TARS	Persulfide	This Study	Threonine--tRNA ligase, cytoplasmic	TTPYQIACGISQGLADNTVIAK
TARS	Persulfide	This Study	Threonine--tRNA ligase, cytoplasmic	VNNVVWDLDRPLEEDCTLELLK
TCP1	Persulfide	This Study	T-complex protein 1 subunit alpha	GANDFMCDEMER
TCP1	Persulfide	This Study	T-complex protein 1 subunit alpha	IACLDFSLQK
TCP1	Persulfide	This Study	T-complex protein 1 subunit alpha	ICDDELILIK
TCP1	Persulfide	This Study	T-complex protein 1 subunit alpha	SLHDALCVVK
TCP1	Persulfide	This Study	T-complex protein 1 subunit alpha	VLCELADLQDKEVGDGTTSVVIIAAELLK
TLN1	Persulfide	This Study	Talin-1	ASAGPQPLLVQSCK
TLN1	Persulfide	This Study	Talin-1	QELAVFCSPEPPAK
TLN1	Persulfide	This Study	Talin-1	VVAPTISSPVCQEQLVEAGR
TMPO	Persulfide	This Study	Lamina-associated polypeptide 2, isoforms beta/gamma;Thymopoietin;Thymopentin	EMFPYEASTPTGISASCR
TNPO1	Persulfide	This Study	Transportin-1	SECLNNIGDSSPLIR
TOP1	Persulfide	This Study	DNA topoisomerase 1	IMPEDIIINCSK
TPI1	Persulfide	This Study	Triosephosphate isomerase	IIYGGSVTGATCK
TPI1	Persulfide	This Study	Triosephosphate isomerase	VAHALAEGLGVIACIGEK
TPI1	Persulfide	This Study	Triosephosphate isomerase	VPADTEVVCAPPTAYIDFAR
TSEN15	Persulfide	This Study	tRNA-splicing endonuclease subunit Sen15	GDSEPTPGCSGLGPGGVR
TUFM	Persulfide	This Study	Elongation factor Tu, mitochondrial	GEETPVIVGSALCALEGR
TWF2	Persulfide	This Study	Twinfilin-2	HLSSCAAPAPLTSAER
TXN	Persulfide	This Study	Thioredoxin	CMPTFQFFK
U2AF2	Persulfide	This Study	Splicing factor U2AF 65 kDa subunit	SIEIPRPVDGVEVPGCGK
UBA1	Persulfide	This Study	Ubiquitin-like modifier-activating enzyme 1	DNPGVVTCLDEAR
UBA1	Persulfide	This Study	Ubiquitin-like modifier-activating enzyme 1	VLGPYTFSICDTSNFSDYIR
UBA1	Persulfide	This Study	Ubiquitin-like modifier-activating enzyme 1	YFLVGAGAIGCELLK
UCHL1	Persulfide	This Study	Ubiquitin carboxyl-terminal hydrolase isozyme L1	NEAIQAAHDAVAQEGQCRVDDK
UCHL1	Persulfide	This Study	Ubiquitin carboxyl-terminal hydrolase isozyme L1	QTIGNSCGTIGLIHAVANNQDK
UQCRC1	Persulfide	This Study	Cytochrome b-c1 complex subunit 1, mitochondrial	AVELLGDIVQNCSLEDSQIEK
UQCRC1	Persulfide	This Study	Cytochrome b-c1 complex subunit 1, mitochondrial	NALVSHLDGTTPVCEDIGR
UQCRC2	Persulfide	This Study	Cytochrome b-c1 complex subunit 2, mitochondrial	NALANPLYCPDYR
USP9X	Persulfide	This Study	Probable ubiquitin carboxyl-terminal hydrolase FAF-X	EYINECDSDYHEER
VCP	Persulfide	This Study	Transitional endoplasmic reticulum ATPase	AIANECQANFISIK
VCP	Persulfide	This Study	Transitional endoplasmic reticulum ATPase	EDEEESLNEVGYDDIGGCR
VCP	Persulfide	This Study	Transitional endoplasmic reticulum ATPase	GVLFYGPPGCGK
VCP	Persulfide	This Study	Transitional endoplasmic reticulum ATPase	MTNGFSGADLTEICQR
VCP	Persulfide	This Study	Transitional endoplasmic reticulum ATPase	QAAPCVLFFDELDSIAK
VDAC1	Persulfide	This Study	Voltage-dependent anion-selective channel protein 1	EHINLGCDMDFDIAGPSIR
VDAC2	Persulfide	This Study	Voltage-dependent anion-selective channel protein 2	SCSGVEFSTSGSSNTDTGK
VDAC2	Persulfide	This Study	Voltage-dependent anion-selective channel protein 2	WNTDNTLGTEIAIEDQICQGLK
VDAC3	Persulfide	This Study	Voltage-dependent anion-selective channel protein 3	VCNYGLTFTQK
WARS	Persulfide	This Study	Tryptophan--tRNA ligase, cytoplasmic;T1-TrpRS;T2-TrpRS	DIIACGFDINK
WARS	Persulfide	This Study	Tryptophan--tRNA ligase, cytoplasmic;T1-TrpRS;T2-TrpRS	GIFGFTDSDCIGK
WDR1	Persulfide	This Study	WD repeat-containing protein 1	LATGSDDNCAAFFEGPPFK
XRCC5	Persulfide	This Study	X-ray repair cross-complementing protein 5	ETVYCLNDDDETEVLKEDIIQGFR
YWHAB	Persulfide	This Study	14-3-3 protein beta/alpha;14-3-3 protein beta/alpha, N-terminally processed	IEAELQDICNDVLELLDK
YWHAE	Persulfide	This Study	14-3-3 protein epsilon	LICCDILDVLDK
YWHAQ	Persulfide	This Study	14-3-3 protein theta	SICTTVLELLDK
YWHAQ	Persulfide	This Study	14-3-3 protein theta	YLAEVACGDDRK
AARS	Persulfide	This Study	Alanine--tRNA ligase, cytoplasmic	AVYTQDCPLAAAK
ABHD10	Persulfide	This Study	Mycophenolic acid acyl-glucuronide esterase, mitochondrial	ALAIEEFCK
ABI1	Persulfide	This Study	Abl interactor 1	VADYCENNYIQATDKR
ACP1	Persulfide	This Study	Low molecular weight phosphotyrosine protein phosphatase	EDFATFDYILCMDESNLR
ACTG1	Persulfide	This Study	Actin, cytoplasmic 2;Actin, cytoplasmic 2, N-terminally processed	EEEIAALVIDNGSGMCK
AKAP12	Persulfide	This Study	A-kinase anchor protein 12	LKETCVSGEDPTQGADLSPDEK
ANP32A	Persulfide	This Study	Acidic leucine-rich nuclear phosphoprotein 32 family member A	CPNLTHLNLSGNK
ANP32E	Persulfide	This Study	Acidic leucine-rich nuclear phosphoprotein 32 family member E	SLDLFNCEITNLEDYR
ANXA4	Persulfide	This Study	Annexin A4	GAGTDEGCLIEILASR
APEX1	Persulfide	This Study	DNA-(apurinic or apyrimidinic site) lyase;DNA-(apurinic or apyrimidinic site) lyase, mitochondrial	GLDWVKEEAPDILCLQETK
ARCN1	Persulfide	This Study	Coatomer subunit delta	NTLEWCLPVIDAK
ARL6IP1	Persulfide	This Study	ADP-ribosylation factor-like protein 6-interacting protein 1	FHEICSNLVK
ARPC2	Persulfide	This Study	Actin-related protein 2/3 complex subunit 2	NCFASVFEK
ATP5O	Persulfide	This Study	ATP synthase subunit O, mitochondrial	GEVPCTVTSASPLEEATLSELK
ATP6V0D1	Persulfide	This Study	V-type proton ATPase subunit d 1	AGVLSQADYLNLVQCETLEDLK
ATP6V1B2	Persulfide	This Study	V-type proton ATPase subunit B, brain isoform	TSCEFTGDILR
ATPAF2	Persulfide	This Study	ATP synthase mitochondrial F1 complex assembly factor 2	FLDTDTICYR
BOLA2	Persulfide	This Study	BolA-like protein 2	LVNACLAEELPHIHAFEQK
BRCC3	Persulfide	This Study	Lys-63-specific deubiquitinase BRCC36	ILCQEEQDAYR
BTF3	Persulfide	This Study	Transcription factor BTF3	GGCPGGEATLSQPPPR
BUD31	Persulfide	This Study	Protein BUD31 homolog	ELYEYCIK
C1QBP	Persulfide	This Study	Complement component 1 Q subcomponent-binding protein, mitochondrial	ALVLDCHYPEDEVGQEDEAESDIFSIR
C9orf142	Persulfide	This Study	Uncharacterized protein C9orf142	CPGESLINPGFK
CAPN1	Persulfide	This Study	Calpain-1 catalytic subunit	LEICNLTPDALK
CAPNS1	Persulfide	This Study	Calpain small subunit 1	YSDESGNMDFDNFISCLVR
CBX5	Persulfide	This Study	Chromobox protein homolog 5	NLDCPELISEFMK
CCAR2	Persulfide	This Study	Cell cycle and apoptosis regulator protein 2	VVTQNICQYR
CCDC58	Persulfide	This Study	Coiled-coil domain-containing protein 58	AAPSGGVNCEEFAEFQELLK
CCT6A	Persulfide	This Study	T-complex protein 1 subunit zeta	NAIDDGCVVPGAGAVEVAMAEALIK
CD276	Persulfide	This Study	CD276 antigen	DLRPGDTVTITCSSYR
CD44	Persulfide	This Study	CD44 antigen	ALSIGFETCR
CD59	Persulfide	This Study	CD59 glycoprotein	FEHCNFNDVTTR
CD99L2	Persulfide	This Study	CD99 antigen-like protein 2	GENLEAVVCEEPQVK
CHCHD1	Persulfide	This Study	Coiled-coil-helix-coiled-coil-helix domain-containing protein 1	EIQGFLDCAAR
CLTB	Persulfide	This Study	Clathrin light chain B	VAQLCDFNPK
CNN3	Persulfide	This Study	Calponin-3	DGIILCELINK
CNPY4	Persulfide	This Study	Protein canopy homolog 4	LEEALENLCER
COPB2	Persulfide	This Study	Coatomer subunit beta'	TFEVCDLPVR
CPVL	Persulfide	This Study	Probable serine carboxypeptidase CPVL	CTEPEDQLYYVK
CRABP2	Persulfide	This Study	Cellular retinoic acid-binding protein 2	VGEEFEEQTVDGRPCK
CTSC	Persulfide	This Study	Dipeptidyl peptidase 1;Dipeptidyl peptidase 1 exclusion domain chain;Dipeptidyl peptidase 1 heavy chain;Dipeptidyl peptidase 1 light chain	GTDECAIESIAVAATPIPK
CTSD	Persulfide	This Study	Cathepsin D;Cathepsin D light chain;Cathepsin D heavy chain	AIGAVPLIQGEYMIPCEK
CWC27	Persulfide	This Study	Peptidyl-prolyl cis-trans isomerase CWC27 homolog	SCEVLFNPFDDIIPR
CYB5R1	Persulfide	This Study	NADH-cytochrome b5 reductase 1	VPEDPTQCFLLFANQTEK
DDAH1	Persulfide	This Study	N(G),N(G)-dimethylarginine dimethylaminohydrolase 1	LTVPDDIAANCIYLNIPNK
DDX21	Persulfide	This Study	Nucleolar RNA helicase 2	LGVCFDVPTASVTEIQEK
DDX52	Persulfide	This Study	Probable ATP-dependent RNA helicase DDX52	SVANVIQQAGCPVPEYIK
DNAJA1	Persulfide	This Study	DnaJ homolog subfamily A member 1	CVLNEGMPIYR
DUT	Persulfide	This Study	Deoxyuridine 5'-triphosphate nucleotidohydrolase, mitochondrial	TDIQIALPSGCYGR
ECH1	Persulfide	This Study	Delta(3,5)-Delta(2,4)-dienoyl-CoA isomerase, mitochondrial	YCAQDAFFQVK
EIF1AX	Persulfide	This Study	Eukaryotic translation initiation factor 1A, X-chromosomal	LEAMCFDGVK
EIF2S2	Persulfide	This Study	Eukaryotic translation initiation factor 2 subunit 2	TSFVNFTDICK
EIF3J	Persulfide	This Study	Eukaryotic translation initiation factor 3 subunit J	ITNSLTVLCSEK
EIF3L	Persulfide	This Study	Eukaryotic translation initiation factor 3 subunit L	GDPQVYEELFSYSCPK
ELAVL1	Persulfide	This Study	ELAV-like protein 1	SNGYEDHMAEDCR
EML4	Persulfide	This Study	Echinoderm microtubule-associated protein-like 4	DLLLTCAQDR
ENO2	Persulfide	This Study	Enolase;Gamma-enolase	VNQIGSVTEAIQACK
EPB41L2	Persulfide	This Study	Band 4.1-like protein 2	VTLLDGTEYSCDLEK
EPPK1	Persulfide	This Study	Epiplakin	YLEGTSCIAGVLVPAK
ERC1	Persulfide	This Study	ELKS/Rab6-interacting/CAST family member 1	TGEPCVAELTEENFQR
ERH	Persulfide	This Study	Enhancer of rudimentary homolog	TYADYESVNECMEGVCK
ERO1L	Persulfide	This Study	ERO1-like protein alpha	YSEEANNLIEECEQAER
EXOSC1	Persulfide	This Study	Exosome complex component CSL4	LCNLEEGSPGSGTYTR
EXOSC3	Persulfide	This Study	Exosome complex component RRP40	LLAPDCEIIQEVGK
FAF2	Persulfide	This Study	FAS-associated factor 2	NTLCAPEVISLINTR
FAM3C	Persulfide	This Study	Protein FAM3C	ICLEDNVLMSGVK
FEN1	Persulfide	This Study	Flap endonuclease 1	VYAAATEDMDCLTFGSPVLMR
FERMT2	Persulfide	This Study	Fermitin family homolog 2	GCEVTPDVNISGQK
FKBP2	Persulfide	This Study	Peptidyl-prolyl cis-trans isomerase;Peptidyl-prolyl cis-trans isomerase FKBP2	GWDQGLLGMCEGEK
GCSH	Persulfide	This Study	Glycine cleavage system H protein, mitochondrial	SCYEDGWLIK
GGCT	Persulfide	This Study	Gamma-glutamylcyclotransferase	NPSAAFFCVAR
GLG1	Persulfide	This Study	Golgi apparatus protein 1	ALNEACESVIQTACK
GNG12	Persulfide	This Study	Guanine nucleotide-binding protein G(I)/G(S)/G(O) subunit gamma-12	ASADLMSYCEEHAR
GORASP2	Persulfide	This Study	Golgi reassembly-stacking protein 2	LYVYNTDTDNCR
GPC4	Persulfide	This Study	Glypican-4;Secreted glypican-4	ICPQGSTCCSQEMEEK
GUK1	Persulfide	This Study	Guanylate kinase	ICVLDVDLQGVR
HINT2	Persulfide	This Study	Histidine triad nucleotide-binding protein 2, mitochondrial	SLPADILYEDQQCLVFR
HIST2H3A	Persulfide	This Study	Histone H3.2	FQSSAVMALQEASEAYLVGLFEDTNLCAIHAK
HN1L	Persulfide	This Study	Hematological and neurological expressed 1-like protein	DHVFLCEGEEPKSDLK
HNRNPA2B1	Persulfide	This Study	Heterogeneous nuclear ribonucleoproteins A2/B1	LTDCVVMRDPASK
HNRNPDL	Persulfide	This Study	Heterogeneous nuclear ribonucleoprotein D-like	RGFCFITYTDEEPVKK
HNRNPUL1	Persulfide	This Study	Heterogeneous nuclear ribonucleoprotein U-like protein 1	NCAVEFNFGQR
HSPA4L	Persulfide	This Study	Heat shock 70 kDa protein 4L	NFDEALVDYFCDEFK
HTATSF1	Persulfide	This Study	HIV Tat-specific factor 1	DPEEADYCIQTLDGR
HYOU1	Persulfide	This Study	Hypoxia up-regulated protein 1	VEFEELCADLFER
IGF2BP2	Persulfide	This Study	Insulin-like growth factor 2 mRNA-binding protein 2	ENSGAAEKPVTIHATPEGTSEACR
ITGAV	Persulfide	This Study	Integrin alpha-V;Integrin alpha-V heavy chain;Integrin alpha-V light chain	EPVGTCFLQDGTK
JAM3	Persulfide	This Study	Junctional adhesion molecule C	DDSGQYYCIASNDAGSAR
KHSRP	Persulfide	This Study	Far upstream element-binding protein 2	VQQACEMVMDILR
KLC2	Persulfide	This Study	Kinesin light chain 2	LEAAHTLEDCASR
KPNA1	Persulfide	This Study	Importin subunit alpha-5;Importin subunit alpha-5, N-terminally processed	IQAVIDAGVCR
KRI1	Persulfide	This Study	Protein KRI1 homolog	LDYEDIIDDLPCR
LMAN2	Persulfide	This Study	Vesicular integral-membrane protein VIP36	WTELAGCTADFR
LMNB1	Persulfide	This Study	Lamin-B1	CQSLTEDLEFR
LPCAT1	Persulfide	This Study	Lysophosphatidylcholine acyltransferase 1	LPADTCLLEFAR
MANF	Persulfide	This Study	Mesencephalic astrocyte-derived neurotrophic factor	LCYYIGATDDAATK
MAPK14	Persulfide	This Study	Mitogen-activated protein kinase 14	DLKPSNLAVNEDCELK
MAPRE1	Persulfide	This Study	Microtubule-associated protein RP/EB family member 1	NIELICQENEGENDPVLQR
MESDC2	Persulfide	This Study	LDLR chaperone MESD	CADVTLEGQVYPGK
MRE11A	Persulfide	This Study	Double-strand break repair protein MRE11A	VTQAIQSFCLEK
MRPL53	Persulfide	This Study	39S ribosomal protein L53, mitochondrial	STNLNCSVIADVR
MRPS25	Persulfide	This Study	28S ribosomal protein S25, mitochondrial	ECICEVEGQVPCPSLVPLPK
MRTO4	Persulfide	This Study	mRNA turnover protein 4 homolog	GVVTLLSDYEVCK
MSN	Persulfide	This Study	Moesin	EGILNDDIYCPPETAVLLASYAVQSK
MTPN	Persulfide	This Study	Myotrophin	CDKEFMWALK
NAMPT	Persulfide	This Study	Nicotinamide phosphoribosyltransferase	VYSYFECR
NDUFS5	Persulfide	This Study	NADH dehydrogenase [ubiquinone] iron-sulfur protein 5	IEYDDFVECLLR
NIT2	Persulfide	This Study	Omega-amidase NIT2	TLSPGDSFSTFDTPYCR
NOP2	Persulfide	This Study	Probable 28S rRNA (cytosine(4447)-C(5))-methyltransferase	VLLDAPCSGTGVISK
NRD1	Persulfide	This Study	Nardilysin	AFDCPETEYPVK
NUBP1	Persulfide	This Study	Cytosolic Fe-S cluster assembly factor NUBP1	MEEVPHDCPGADSAQAGR
NUBP2	Persulfide	This Study	Cytosolic Fe-S cluster assembly factor NUBP2	VGILDVDLCGPSIPR
NUTF2	Persulfide	This Study	Nuclear transport factor 2	NINDAWVCTNDMFR
OCIAD1	Persulfide	This Study	OCIA domain-containing protein 1	VFAECNDESFWFR
OSTC	Persulfide	This Study	Oligosaccharyltransferase complex subunit OSTC	VPFLVLECPNLK
PAIP1	Persulfide	This Study	Polyadenylate-binding protein-interacting protein 1	ELLNALFSNPMDDNLICAVK
PARP1	Persulfide	This Study	Poly [ADP-ribose] polymerase 1	SDAYYCTGDVTAWTK
PCBP2	Persulfide	This Study	Poly(rC)-binding protein 2	AITIAGIPQSIIECVK
PCMT1	Persulfide	This Study	Protein-L-isoaspartate O-methyltransferase;Protein-L-isoaspartate(D-aspartate) O-methyltransferase	ALDVGSGSGILTACFAR
PDCL3	Persulfide	This Study	Phosducin-like protein 3	AISTTCIPNYPDR
PDHB	Persulfide	This Study	Pyruvate dehydrogenase E1 component subunit beta, mitochondrial	EGVECEVINMR
PFN2	Persulfide	This Study	Profilin;Profilin-2	DSLYVDGDCTMDIR
PHF6	Persulfide	This Study	PHD finger protein 6	DKECGQLLISENQK
PIN1	Persulfide	This Study	Peptidyl-prolyl cis-trans isomerase NIMA-interacting 1	SGEEDFESLASQFSDCSSAK
PITRM1	Persulfide	This Study	Presequence protease, mitochondrial	EFQITCGPDSFATDPSK
PMM2	Persulfide	This Study	Phosphomannomutase;Phosphomannomutase 2	AAPGPALCLFDVDGTLTAPR
PMVK	Persulfide	This Study	Phosphomevalonate kinase	LGADVCAVLR
POLA2	Persulfide	This Study	DNA polymerase alpha subunit B	VLGCPEALTGSYK
POLR2G	Persulfide	This Study	DNA-directed RNA polymerase II subunit RPB7	LFTEVEGTCTGK
PPIB	Persulfide	This Study	Peptidyl-prolyl cis-trans isomerase B	DKPLKDVIIADCGK
PPP2CA	Persulfide	This Study	Serine/threonine-protein phosphatase 2A catalytic subunit alpha isoform	ELDQWIEQLNECK
PREP	Persulfide	This Study	Prolyl endopeptidase	ITVPFLEQCPIR
PRKCSH	Persulfide	This Study	Glucosidase 2 subunit beta	YEQGTGCWQGPNR
PRPF19	Persulfide	This Study	Pre-mRNA-processing factor 19	QELSHALYQHDAACR
PRPF38A	Persulfide	This Study	Pre-mRNA-splicing factor 38A	VCDIILPR
PSMA4	Persulfide	This Study	Proteasome subunit beta type;Proteasome subunit alpha type;Proteasome subunit alpha type-4	LNEDMACSVAGITSDANVLTNELR
PSMA5	Persulfide	This Study	Proteasome subunit alpha type-5	GPQLFHMDPSGTFVQCDAR
PSMC1	Persulfide	This Study	26S protease regulatory subunit 4	LPLVTPHTQCR
PSMC4	Persulfide	This Study	26S protease regulatory subunit 6B	GVLMYGPPGCGK
PSMC5	Persulfide	This Study	26S protease regulatory subunit 8	GVCTEAGMYALR
PSMD10	Persulfide	This Study	26S proteasome non-ATPase regulatory subunit 10	ASTNIQDTEGNTPLHLACDEERVEEAK
PSMD13	Persulfide	This Study	26S proteasome non-ATPase regulatory subunit 13	LEFWCTDVK
PSMD4	Persulfide	This Study	26S proteasome non-ATPase regulatory subunit 4	LQAQQDAVNIVCHSK
PSMD6	Persulfide	This Study	26S proteasome non-ATPase regulatory subunit 6	DNNMAPYYEALCK
PSPH	Persulfide	This Study	Phosphoserine phosphatase	ICGVEDAVSEMTR
PTPN11	Persulfide	This Study	Tyrosine-protein phosphatase non-receptor type 11	YPLNCADPTSER
PUF60	Persulfide	This Study	Poly(U)-binding-splicing factor PUF60	DIDDDLEGEVTEECGK
PYCR2	Persulfide	This Study	Pyrroline-5-carboxylate reductase 2	MLLDSEQHPCQLK
RAB21	Persulfide	This Study	Ras-related protein Rab-21	GIEELFLDLCK
RBM14	Persulfide	This Study	RNA-binding protein 14	IFVGNVSAACTSQELR
RBM42	Persulfide	This Study	RNA-binding protein 42	IFCGDLGNEVNDDILAR
RBMS1	Persulfide	This Study	RNA-binding motif, single-stranded-interacting protein 1	TPPGVSAPTEPLLCK
RELA	Persulfide	This Study	Transcription factor p65	DGFYEAELCPDR
RFC1	Persulfide	This Study	Replication factor C subunit 1	AADSICDGDLVDSQIR
RNPEP	Persulfide	This Study	Aminopeptidase B	AFFPCFDTPAVK
RPA1	Persulfide	This Study	Replication protein A 70 kDa DNA-binding subunit;Replication protein A 70 kDa DNA-binding subunit, N-terminally processed	DSLVDIIGICK
RPE	Persulfide	This Study	Ribulose-phosphate 3-epimerase	IGPSILNSDLANLGAECLR
RPL13A	Persulfide	This Study	60S ribosomal protein L13a	CEGINISGNFYR
RPL22	Persulfide	This Study	60S ribosomal protein L22	FTLDCTHPVEDGIMDAANFEQFLQER
RPL23	Persulfide	This Study	60S ribosomal protein L23	ISLGLPVGAVINCADNTGAK
RPL36	Persulfide	This Study	60S ribosomal protein L36	EVCGFAPYER
RPL7	Persulfide	This Study	60S ribosomal protein L7	YGIICMEDLIHEIYTVGK
RRAS2	Persulfide	This Study	Ras-related protein R-Ras2	KFQEQECPPSPEPTR
RSF1	Persulfide	This Study	Remodeling and spacing factor 1	EVVECQSTSTVGGQSVK
RSRC2	Persulfide	This Study	Arginine/serine-rich coiled-coil protein 2	SEDEAGCSSVDEESYK
RUVBL2	Persulfide	This Study	RuvB-like 2	FVQCPDGELQK
SARS	Persulfide	This Study	Serine--tRNA ligase, cytoplasmic	TICAILENYQTEK
SCARB2	Persulfide	This Study	Lysosome membrane protein 2	DEVLYVFPSDFCR
SEC16A	Persulfide	This Study	Protein transport protein Sec16A	DSSQGPCEPLPGPLTQPR
SEC23IP	Persulfide	This Study	SEC23-interacting protein	SIIECVDDFR
SEPT7	Persulfide	This Study	Septin-7	ADTLTPEECQQFKK
SERBP1	Persulfide	This Study	Plasminogen activator inhibitor 1 RNA-binding protein	PGHLQEGFGCVVTNR
SF3B5	Persulfide	This Study	Splicing factor 3B subunit 5	MLQPCGPPADKPEEN
SLK	Persulfide	This Study	STE20-like serine/threonine-protein kinase	DLQLQCEANVR
SNRNP40	Persulfide	This Study	U5 small nuclear ribonucleoprotein 40 kDa protein	RGPQLVCTGSDDGTVK
SNX5	Persulfide	This Study	Sorting nexin-5	NNVSLLQSCIDLFK
SRP19	Persulfide	This Study	Signal recognition particle 19 kDa protein	QEDGSLCLVQFPSR
SRSF1	Persulfide	This Study	Serine/arginine-rich splicing factor 1	EAGDVCYADVYR
SSRP1	Persulfide	This Study	FACT complex subunit SSRP1	ADVIQATGDAICIFR
STAMBP	Persulfide	This Study	STAM-binding protein	LTDHGLEEISSCR
STIM1	Persulfide	This Study	Stromal interaction molecule 1	ATGTSSGANSEESTAAEFCR
TACO1	Persulfide	This Study	Translational activator of cytochrome c oxidase 1	FICDASSLHQVR
TALDO1	Persulfide	This Study	Transaldolase	ALAGCDFLTISPK
TBC1D15	Persulfide	This Study	TBC1 domain family member 15	NDSPTQIPVSSDVCR
TBCB	Persulfide	This Study	Tubulin-folding cofactor B	LDQEDALLGSYPVDDGCR
TCEB1	Persulfide	This Study	Transcription elongation factor B polypeptide 1	TYGGCEGPDAMYVK
TIMM8A	Persulfide	This Study	Mitochondrial import inner membrane translocase subunit Tim8 A	AEACFVNCVER
TMED5	Persulfide	This Study	Transmembrane emp24 domain-containing protein 5	ECFYQPMPLK
TPT1	Persulfide	This Study	Translationally-controlled tumor protein	EIADGLCLEVEGK
TRIM25	Persulfide	This Study	E3 ubiquitin/ISG15 ligase TRIM25	TCSPASLSQASADLEATLR
TSFM	Persulfide	This Study	Elongation factor Ts, mitochondrial	YGALVICETSEQK
TSSC4	Persulfide	This Study	Protein TSSC4	DIFDCLEGAAR
TTC1	Persulfide	This Study	Tetratricopeptide repeat protein 1	VTDTQEAECAGPPVPDPK
TUBA1C	Persulfide	This Study	Tubulin alpha-1C chain	TIQFVDWCPTGFK
UBE2M	Persulfide	This Study	NEDD8-conjugating enzyme Ubc12	LVICPDEGFYK
VIM	Persulfide	This Study	Vimentin	QVQSLTCEVDALK
VPS51	Persulfide	This Study	Vacuolar protein sorting-associated protein 51 homolog	AIQDDCQVITAR
XPO7	Persulfide	This Study	Exportin-7	ADHVQSLAQLENLCK
YARS	Persulfide	This Study	Tyrosine--tRNA ligase, cytoplasmic;Tyrosine--tRNA ligase, cytoplasmic, N-terminally processed	AFCEPGNVENNGVLSFIK
YWHAH	Persulfide	This Study	14-3-3 protein eta	ELETVCNDVLSLLDK
YWHAZ	Persulfide	This Study	14-3-3 protein zeta/delta	IETELRDICNDVLSLLEK
ZNF326	Persulfide	This Study	DBIRD complex subunit ZNF326	MDFEDDYTHSACR
ZNF428	Persulfide	This Study	Zinc finger protein 428	SPLGEAPPGTPPCR
ZYX	Persulfide	This Study	Zyxin	QNVAVNELCGR
ABCE1	Sulfenic Acid	Yang et al.	ATP-binding cassette, sub-family E (OABP), member 1	LCIEVTPQSK
ABCE1	Sulfenic Acid	Yang et al.	ATP-binding cassette, sub-family E (OABP), member 1	YCANAFK
ACADVL	Sulfenic Acid	Yang et al.	acyl-CoA dehydrogenase, very long chain	TSAVPSPCGK
ACAT1	Sulfenic Acid	Yang et al.	acetyl-CoA acetyltransferase 1	IHMGSCAENTAK
ACAT1	Sulfenic Acid	Yang et al.	acetyl-CoA acetyltransferase 1	VCASGMK
ACIN1	Sulfenic Acid	Yang et al.	apoptotic chromatin condensation inducer 1	FLCADYAEQDELDYHR
ACIN1	Sulfenic Acid	Yang et al.	apoptotic chromatin condensation inducer 1	GITEECLKQPSLEQK
ACIN1	Sulfenic Acid	Yang et al.	apoptotic chromatin condensation inducer 1	KCEAEEAEPPAATQPQTSETQTSHLPESER
ACLY	Sulfenic Acid	Yang et al.	ATP citrate lyase	FICTTSAIQNR
ACOX1	Sulfenic Acid	Yang et al.	acyl-CoA oxidase 1, palmitoyl	LVCGMVSYLNDLPSQR
ACTB	Sulfenic Acid	Yang et al.	actin, beta	CPEALFQPSFLGMESCGIHETTFNSIMK
ACTB	Sulfenic Acid	Yang et al.	actin, beta	LCYVALDFEQEMATAASSSSLEK
ACTN1	Sulfenic Acid	Yang et al.	actinin, alpha 1	ICDQWDNLGALTQK
ACTN1	Sulfenic Acid	Yang et al.	actinin, alpha 1	MVSDINNAWGCLEQVEK
ACTN1	Sulfenic Acid	Yang et al.	actinin, alpha 1	VQEKCQLEINFNTLQTK
ACTR2	Sulfenic Acid	Yang et al.	ARP2 actin-related protein 2 homolog (yeast)	LCYVGYNIEQEQK
ADAR	Sulfenic Acid	Yang et al.	adenosine deaminase, RNA-specific	NAEFLTCNIPTSNASNNMVTTEK
ADAR	Sulfenic Acid	Yang et al.	adenosine deaminase, RNA-specific	SPVTTLLECMHK
ADRM1	Sulfenic Acid	Yang et al.	adhesion regulating molecule 1	VPQCPSGR
AHCY	Sulfenic Acid	Yang et al.	adenosylhomocysteinase	QAQYLGMSCDGPFKPDHYR
AHNAK	Sulfenic Acid	Yang et al.	AHNAK nucleoprotein	SSGCDVNLPGVNVK
AHNAK	Sulfenic Acid	Yang et al.	AHNAK nucleoprotein	VDVECPDVNIEGPEGK
AIMP2	Sulfenic Acid	Yang et al.	aminoacyl tRNA synthetase complex-interacting multifunctional protein 2	VELPTCMYR
AK2	Sulfenic Acid	Yang et al.	adenylate kinase 2	LAENFCVCHLATGDMLR
ALDOA	Sulfenic Acid	Yang et al.	aldolase A, fructose-bisphosphate	ALANSLACQGK
ALDOA	Sulfenic Acid	Yang et al.	aldolase A, fructose-bisphosphate	RCQYVTEK
ANKHD1	Sulfenic Acid	Yang et al.	ankyrin repeat and KH domain containing 1	AGADIELGCSTPLMEASQEGHLELVK
ANKHD1	Sulfenic Acid	Yang et al.	ankyrin repeat and KH domain containing 1	LTSSVSCALDEAAAALTR
AP1B1	Sulfenic Acid	Yang et al.	adaptor-related protein complex 1, beta 1 subunit	ITEYLCEPLR
AP1G1	Sulfenic Acid	Yang et al.	adaptor-related protein complex 1, gamma 1 subunit	FTCTVNR
ASCC3	Sulfenic Acid	Yang et al.	activating signal cointegrator 1 complex subunit 3	HPPHTELLDLQPLPITALGCK
ASCC3	Sulfenic Acid	Yang et al.	activating signal cointegrator 1 complex subunit 3	ILGENAKPNYGCQVTIQSEQEK
ATE1	Sulfenic Acid	Yang et al.	arginyltransferase 1	LDIQCDLK
ATP2A2	Sulfenic Acid	Yang et al.	ATPase, Ca++ transporting, cardiac muscle, slow twitch 2	NYLEPGKECVQPATK
ATP2A2	Sulfenic Acid	Yang et al.	ATPase, Ca++ transporting, cardiac muscle, slow twitch 2	VGEATETALTCLVEK
ATP2C1	Sulfenic Acid	Yang et al.	ATPase, Ca++ transporting, type 2C, member 1	ASELPVSEVASILQADLQNGLNKCEVSHR
ATP2C1	Sulfenic Acid	Yang et al.	ATPase, Ca++ transporting, type 2C, member 1	SVFEIGLCSNR
ATP6V1G1	Sulfenic Acid	Yang et al.	ATPase, H+ transporting, lysosomal 13kDa, V1 subunit G1	GSCSTEVEK
ATXN2	Sulfenic Acid	Yang et al.	ataxin 2	RGPEVTSQGVQTSSPACK
ATXN7L3B	Sulfenic Acid	Yang et al.	ataxin 7-like 3B	LPLCSLPGEPGNGPDQQLQR
BAG3	Sulfenic Acid	Yang et al.	BCL2-associated athanogene 3	GMPETTQPDKQCGQVAAAAAAQPPASHGPER
BAG3	Sulfenic Acid	Yang et al.	BCL2-associated athanogene 3	QCGQVAAAAAAQPPASHGPER
BAG3	Sulfenic Acid	Yang et al.	BCL2-associated athanogene 3	SQSPAASDCSSSSSSASLPSSGR
BAZ1B	Sulfenic Acid	Yang et al.	bromodomain adjacent to zinc finger domain, 1B	KSDGACDSPSSDKENSSQIAQDHQK
BAZ1B	Sulfenic Acid	Yang et al.	bromodomain adjacent to zinc finger domain, 1B	QVFTNAEVYNCR
BDH1	Sulfenic Acid	Yang et al.	3-hydroxybutyrate dehydrogenase, type 1	FGVEAFSDCLR
BPNT1	Sulfenic Acid	Yang et al.	3'(2'), 5'-bisphosphate nucleotidase 1	TCATDLQTK
BRE	Sulfenic Acid	Yang et al.	brain and reproductive organ-expressed (TNFRSF1A modulator)	VGLDATNCLR
C14orf166	Sulfenic Acid	Yang et al.	chromosome 14 open reading frame 166	LTALDYHNPAGFNCK
C2CD2	Sulfenic Acid	Yang et al.	C2 calcium-dependent domain containing 2	DISVQAIACR
C2CD2	Sulfenic Acid	Yang et al.	C2 calcium-dependent domain containing 2	EAQNLQCAASTAQESCPPKPPR
C2CD2	Sulfenic Acid	Yang et al.	C2 calcium-dependent domain containing 2	TVMPCGTVVTTVTAVK
C7orf50	Sulfenic Acid	Yang et al.	chromosome 7 open reading frame 50	SGAELALDYLCR
C9orf78	Sulfenic Acid	Yang et al.	chromosome 9 open reading frame 78	NAEDCLYELPENIR
CACUL1	Sulfenic Acid	Yang et al.	CDK2-associated, cullin domain 1	AGDELAYNSSSACASSR
CACUL1	Sulfenic Acid	Yang et al.	CDK2-associated, cullin domain 1	SCDAAAAVAK
CACYBP	Sulfenic Acid	Yang et al.	calcyclin binding protein	TDTVLILCR
CACYBP	Sulfenic Acid	Yang et al.	calcyclin binding protein	WDYLTQVEKECK
CAND1	Sulfenic Acid	Yang et al.	cullin-associated and neddylation-dissociated 1	FCNVDDDELR
CAND1	Sulfenic Acid	Yang et al.	cullin-associated and neddylation-dissociated 1	HCECAEEGTR
CAND1	Sulfenic Acid	Yang et al.	cullin-associated and neddylation-dissociated 1	NCIGDFLK
CAP1	Sulfenic Acid	Yang et al.	CAP, adenylate cyclase-associated protein 1 (yeast)	ALLVTASQCQQPAENK
CAPN2	Sulfenic Acid	Yang et al.	calpain 2, (m/II) large subunit	RPTEICADPQFIIGGATR
CAPZB	Sulfenic Acid	Yang et al.	capping protein (actin filament) muscle Z-line, beta	DETVSDCSPHIANIGR
CAST	Sulfenic Acid	Yang et al.	calpastatin	AAAPAPVSEAVCR
CAST	Sulfenic Acid	Yang et al.	calpastatin	KPADDQDPIDALSGDLDSCPSTTETSQNTAK
CAST	Sulfenic Acid	Yang et al.	calpastatin	LEKCGEDDETIPSEYR
CAST	Sulfenic Acid	Yang et al.	calpastatin	TSMCSIQSAPPEPATLK
CCT2	Sulfenic Acid	Yang et al.	chaperonin containing TCP1, subunit 2 (beta)	SLHDALCVLAQTVK
CCT3	Sulfenic Acid	Yang et al.	chaperonin containing TCP1, subunit 3 (gamma)	IPGGIIEDSCVLR
CCT3	Sulfenic Acid	Yang et al.	chaperonin containing TCP1, subunit 3 (gamma)	TCLGPK
CCT4	Sulfenic Acid	Yang et al.	chaperonin containing TCP1, subunit 4 (delta)	IGLIQFCLSAPK
CCT4	Sulfenic Acid	Yang et al.	chaperonin containing TCP1, subunit 4 (delta)	ITGCASPGK
CCT4	Sulfenic Acid	Yang et al.	chaperonin containing TCP1, subunit 4 (delta)	TGCNVLLIQK
CCT8	Sulfenic Acid	Yang et al.	chaperonin containing TCP1, subunit 8 (theta)	QITSYGETCPGLEQYAIK
CDC42	Sulfenic Acid	Yang et al.	cell division cycle 42	TCLLISYTTNK
CFL1	Sulfenic Acid	Yang et al.	cofilin 1 (non-muscle)	DRCTLAEK
CFL1	Sulfenic Acid	Yang et al.	cofilin 1 (non-muscle)	HELQANCYEEVK
CHCHD3	Sulfenic Acid	Yang et al.	coiled-coil-helix-coiled-coil-helix domain containing 3	ERICSEEER
CHORDC1	Sulfenic Acid	Yang et al.	cysteine and histidine-rich domain (CHORD) containing 1	KELCELKPK
CISD2	Sulfenic Acid	Yang et al.	CDGSH iron sulfur domain 2	VVNEINIEDLCLTK
CKAP4	Sulfenic Acid	Yang et al.	cytoskeleton-associated protein 4	SSSSSSASAAAAAAAASSSASCSR
CLIC1	Sulfenic Acid	Yang et al.	chloride intracellular channel 1	IGNCPFSQR
CLTC	Sulfenic Acid	Yang et al.	clathrin, heavy chain (Hc)	EDKLECSEELGDLVK
CLTC	Sulfenic Acid	Yang et al.	clathrin, heavy chain (Hc)	IHEGCEEPATHNALAK
CLTC	Sulfenic Acid	Yang et al.	clathrin, heavy chain (Hc)	VIQCFAETGQVQK
CLUH	Sulfenic Acid	Yang et al.	clustered mitochondria (cluA/CLU1) homolog	DAAAFLLSCQIPGLVK
CLUH	Sulfenic Acid	Yang et al.	clustered mitochondria (cluA/CLU1) homolog	ESSEYLKCLTQQAVALQR
CNN2	Sulfenic Acid	Yang et al.	calponin 2	AGQCVIGLQMGTNK
CORO1C	Sulfenic Acid	Yang et al.	coronin, actin binding protein, 1C	DTICNQDER
CORO1C	Sulfenic Acid	Yang et al.	coronin, actin binding protein, 1C	GLDVNKCEIAR
CORO1C	Sulfenic Acid	Yang et al.	coronin, actin binding protein, 1C	KCDLISIPK
CORO1C	Sulfenic Acid	Yang et al.	coronin, actin binding protein, 1C	NGSLICTASK
CPNE3	Sulfenic Acid	Yang et al.	copine III	NCLNPQFSK
CRKL	Sulfenic Acid	Yang et al.	v-crk sarcoma virus CT10 oncogene homolog (avian)-like	VPCAYDK
CS	Sulfenic Acid	Yang et al.	citrate synthase	LPCVAAK
CSDE1	Sulfenic Acid	Yang et al.	cold shock domain containing E1, RNA-binding	ATVECVK
CSDE1	Sulfenic Acid	Yang et al.	cold shock domain containing E1, RNA-binding	QRPGQQVATCVR
CSDE1	Sulfenic Acid	Yang et al.	cold shock domain containing E1, RNA-binding	VCEGPK
CSE1L	Sulfenic Acid	Yang et al.	CSE1 chromosome segregation 1-like (yeast)	AACDLVR
CSE1L	Sulfenic Acid	Yang et al.	CSE1 chromosome segregation 1-like (yeast)	ICAVGITK
CSE1L	Sulfenic Acid	Yang et al.	CSE1 chromosome segregation 1-like (yeast)	IVEDEPNKICEADR
CSE1L	Sulfenic Acid	Yang et al.	CSE1 chromosome segregation 1-like (yeast)	LSTACPGR
CSE1L	Sulfenic Acid	Yang et al.	CSE1 chromosome segregation 1-like (yeast)	NLFEDQNTLTSICEK
CSE1L	Sulfenic Acid	Yang et al.	CSE1 chromosome segregation 1-like (yeast)	SQICDNAALYAQK
CTPS1	Sulfenic Acid	Yang et al.	CTP synthase 1	KCLEEQGLK
CTU2	Sulfenic Acid	Yang et al.	cytosolic thiouridylase subunit 2 homolog (S. pombe)	PPAPAQTEALSQLFCSVR
CTU2	Sulfenic Acid	Yang et al.	cytosolic thiouridylase subunit 2 homolog (S. pombe)	VMTGDSCTR
DARS	Sulfenic Acid	Yang et al.	aspartyl-tRNA synthetase	IGSCTQQDVELHVQK
DARS	Sulfenic Acid	Yang et al.	aspartyl-tRNA synthetase	LEYCEALAMLR
DCTN1	Sulfenic Acid	Yang et al.	dynactin 1	FELSENCSERPGLR
DDX17	Sulfenic Acid	Yang et al.	DEAD (Asp-Glu-Ala-Asp) box helicase 17	ELAQQVQQVADDYGKCSR
DDX17	Sulfenic Acid	Yang et al.	DEAD (Asp-Glu-Ala-Asp) box helicase 17	TTSSANNPNLMYQDECDRR
DDX18	Sulfenic Acid	Yang et al.	DEAD (Asp-Glu-Ala-Asp) box polypeptide 18	NLQCLVIDEADR
DDX39B	Sulfenic Acid	Yang et al.	DEAD (Asp-Glu-Ala-Asp) box polypeptide 39B	NCPHIVVGTPGR
DDX3X	Sulfenic Acid	Yang et al.	DEAD (Asp-Glu-Ala-Asp) box polypeptide 3, X-linked	GCHLLVATPGR
DDX3X	Sulfenic Acid	Yang et al.	DEAD (Asp-Glu-Ala-Asp) box polypeptide 3, X-linked	IGLDFCK
DDX3X	Sulfenic Acid	Yang et al.	DEAD (Asp-Glu-Ala-Asp) box polypeptide 3, X-linked	WCDKSDEDDWSKPLPPSER
[truncated: 971 more rows]
