# Supplementary material for: Quantitative Persulfide Site Identification (qPerS-SID) Reveals Protein Targets of H2S Releasing Donors in Mammalian Cells
Source: Sci Rep. 2016 Jul 14;6:29808. doi: 10.1038/srep29808 (PMC4944133; doi:10.1038/srep29808)
Supplement: Supplementary Table 8 [file srep29808-s9.xls]

## Sheet: Legend
Supplementary 8 - Comparison of Persulfide Proteomes
Yellow: Proteins containing Persulfides in this study (H/L Ratio >=1.3; only significant hits)
Blue: Proteins containing Persulfides in Gao X.H. et al. (H/L Ratio >=1.3)
Red: Proteins containing Persulfides in Ida T. et al.

## Sheet: Id. Proteins containing Persulf
	Gene ID	Protein	Sequence	H/L Ratio	Method	Reference
	C1QBP	Complement component 1 Q subcomponent-binding protein, mitochondrial	ALVLDCHYPEDEVGQEDEAESDIFSIR	11.9083	qPerS-SID	this study
	VIM	Vimentin	QVQSLTCEVDALK	11.5146	qPerS-SID	this study
	YWHAE	14-3-3 protein epsilon	LICCDILDVLDK	10.9042	qPerS-SID	this study
	RSRC2	Arginine/serine-rich coiled-coil protein 2	SEDEAGCSSVDEESYK	10.8513	qPerS-SID	this study
	MAPRE1	Microtubule-associated protein RP/EB family member 1	NIELICQENEGENDPVLQR	10.716	qPerS-SID	this study
	HNRNPDL	Heterogeneous nuclear ribonucleoprotein D-like	RGFCFITYTDEEPVKK	10.6636	qPerS-SID	this study
	AKAP12	A-kinase anchor protein 12	LKETCVSGEDPTQGADLSPDEK	10.4301	qPerS-SID	this study
	ANP32A	Acidic leucine-rich nuclear phosphoprotein 32 family member A	CPNLTHLNLSGNK	10.2154	qPerS-SID	this study
	LRRFIP1	Leucine-rich repeat flightless-interacting protein 1	IAAESSENVDCPENPK	10.178	qPerS-SID	this study
	C9orf78	Uncharacterized protein C9orf78	NAEDCLYELPENIR	10.1162	qPerS-SID	this study
	CD99L2	CD99 antigen-like protein 2	GENLEAVVCEEPQVK	10.0783	qPerS-SID	this study
	MRPS25	28S ribosomal protein S25, mitochondrial	ECICEVEGQVPCPSLVPLPK	10.0273	qPerS-SID	this study
	EEF1D	Elongation factor 1-delta	SSILLDVKPWDDETDMAQLEACVR	9.93451	qPerS-SID	this study
	STIP1	Stress-induced-phosphoprotein 1	ALSVGNIDDALQCYSEAIK	9.85979	qPerS-SID	this study
	EEF1B2	Elongation factor 1-beta	LQIQCVVEDDK	9.84381	qPerS-SID	this study
	EEF1D	Elongation factor 1-delta	LQIQCVVEDDKVGTDLLEEEITK	9.84381	qPerS-SID	this study
	HDGF	Hepatoma-derived growth factor	SCVEEPEPEPEAAEGDGDKK	9.67136	qPerS-SID	this study
	HNRNPD	Heterogeneous nuclear ribonucleoprotein D0	FGEVVDCTLK	9.52808	qPerS-SID	this study
	EIF3G	Eukaryotic translation initiation factor 3 subunit G	EDLNCQEEEDPMNK	9.32926	qPerS-SID	this study
	HSPA1A	Heat shock 70 kDa protein 1A/1B	KELEQVCNPIISGLYQGAGGPGPGGFGAQGPK	9.29447	qPerS-SID	this study
	HSPA9	Stress-70 protein, mitochondrial	MEEFKDQLPADECNK	9.16871	qPerS-SID	this study
	HYOU1	Hypoxia up-regulated protein 1	VEFEELCADLFER	9.05712	qPerS-SID	this study
	MESDC2	LDLR chaperone MESD	CADVTLEGQVYPGK	8.99637	qPerS-SID	this study
	NASP	Nuclear autoantigenic sperm protein	YGETANECGEAFFFYGK	8.92401	qPerS-SID	this study
	TTC1	Tetratricopeptide repeat protein 1	VTDTQEAECAGPPVPDPK	8.91966	qPerS-SID	this study
	SRSF1	Serine/arginine-rich splicing factor 1	EAGDVCYADVYR	8.90359	qPerS-SID	this study
	NASP	Nuclear autoantigenic sperm protein	KPTDGASSSNCVTDISHLVR	8.86634	qPerS-SID	this study
	PSIP1	PC4 and SFRS1-interacting protein	QPCPSESDIITEEDKSK	8.81674	qPerS-SID	this study
	MSN	Moesin	EGILNDDIYCPPETAVLLASYAVQSK	8.78025	qPerS-SID	this study
	GORASP2	Golgi reassembly-stacking protein 2	LYVYNTDTDNCR	8.77069	qPerS-SID	this study
	MRTO4	mRNA turnover protein 4 homolog	GVVTLLSDYEVCK	8.72024	qPerS-SID	this study
	PSME3	Proteasome activator complex subunit 3	RLDECEEAFQGTK	8.71159	qPerS-SID	this study
	RPL22	60S ribosomal protein L22	FTLDCTHPVEDGIMDAANFEQFLQER	8.68257	qPerS-SID	this study
	ABI1	Abl interactor 1	VADYCENNYIQATDKR	8.66141	qPerS-SID	this study
	GUK1	Guanylate kinase	ICVLDVDLQGVR	8.47796	qPerS-SID	this study
	HN1L	Hematological and neurological expressed 1-like protein	DHVFLCEGEEPKSDLK	8.47663	qPerS-SID	this study
	GCSH	Glycine cleavage system H protein, mitochondrial	SCYEDGWLIK	8.40994	qPerS-SID	this study
	ANP32E	Acidic leucine-rich nuclear phosphoprotein 32 family member E	SLDLFNCEITNLEDYR	8.32041	qPerS-SID	this study
	MYH9	Myosin-9	KQELEEICHDLEAR	8.16318	qPerS-SID	this study
	HSP90AA1	Heat shock protein HSP 90-alpha	VFIMDNCEELIPEYLNFIR	8.06717	qPerS-SID	this study
	YWHAB	14-3-3 protein beta/alpha	IEAELQDICNDVLELLDK	8.01846	qPerS-SID	this study
	CBX5	Chromobox protein homolog 5	NLDCPELISEFMK	7.88644	qPerS-SID	this study
	PSMD9	26S proteasome non-ATPase regulatory subunit 9	GIGMNEPLVDCEGYPR	7.87266	qPerS-SID	this study
	LMNB1	Lamin-B1	CQSLTEDLEFR	7.83589	qPerS-SID	this study
	SGTA	Small glutamine-rich tetratricopeptide repeat-containing protein alpha	AIELNPANAVYFCNR	7.77927	qPerS-SID	this study
	TSSC4	Protein TSSC4	DIFDCLEGAAR	7.77215	qPerS-SID	this study
	AHNAK	Neuroblast differentiation-associated protein AHNAK	LEGDLTGPSVDVEVPDVELECPDAK	7.68724	qPerS-SID	this study
	ELAVL1	ELAV-like protein 1	SNGYEDHMAEDCR	7.67302	qPerS-SID	this study
	PPIB	Peptidyl-prolyl cis-trans isomerase B	DKPLKDVIIADCGK	7.66499	qPerS-SID	this study
	TPT1	Translationally-controlled tumor protein	EIADGLCLEVEGK	7.64507	qPerS-SID	this study
	HINT2	Histidine triad nucleotide-binding protein 2, mitochondrial	SLPADILYEDQQCLVFR	7.64267	qPerS-SID	this study
	HSP90B1	Endoplasmin	KGYEVIYLTEPVDEYCIQALPEFDGK	7.63699	qPerS-SID	this study
	ERC1	ELKS/Rab6-interacting/CAST family member 1	TGEPCVAELTEENFQR	7.57099	qPerS-SID	this study
	AHNAK	Neuroblast differentiation-associated protein AHNAK	LEGDLTGPSVGVEVPDVELECPDAK	7.55137	qPerS-SID	this study
	GNG12	Guanine nucleotide-binding protein G(I)/G(S)/G(O) subunit gamma-12	ASADLMSYCEEHAR	7.54955	qPerS-SID	this study
	EIF3J	Eukaryotic translation initiation factor 3 subunit J	ITNSLTVLCSEK	7.53862	qPerS-SID	this study
	HIST2H3A	Histone H3.2	FQSSAVMALQEASEAYLVGLFEDTNLCAIHAK	7.39432	qPerS-SID	this study
	HNRNPA2B1	Heterogeneous nuclear ribonucleoproteins A2/B1	LTDCVVMRDPASK	7.33688	qPerS-SID	this study
	EIF3B	Eukaryotic translation initiation factor 3 subunit B	YWLEEAECR	7.25681	qPerS-SID	this study
	RPL7	60S ribosomal protein L7	YGIICMEDLIHEIYTVGK	7.1209	qPerS-SID	this study
	RBM42	RNA-binding protein 42	IFCGDLGNEVNDDILAR	7.10626	qPerS-SID	this study
	SGTA	Small glutamine-rich tetratricopeptide repeat-containing protein alpha	LGNYAGAVQDCER	7.07264	qPerS-SID	this study
	MAP4	Microtubule-associated protein	NVCLPPEMEVALTEDQVPALK	7.05134	qPerS-SID	this study
	HSP90AB1	Heat shock protein HSP 90-beta	VFIMDSCDELIPEYLNFIR	7.00739	qPerS-SID	this study
	C14orf166	UPF0568 protein C14orf166	LTALDYHNPAGFNCKDETEFR	6.96905	qPerS-SID	this study
	HTATSF1	HIV Tat-specific factor 1	DPEEADYCIQTLDGR	6.94491	qPerS-SID	this study
	RPL13A	60S ribosomal protein L13a	CEGINISGNFYR	6.91887	qPerS-SID	this study
	SERBP1	Plasminogen activator inhibitor 1 RNA-binding protein	PGHLQEGFGCVVTNR	6.84755	qPerS-SID	this study
	MYH9	Myosin-9	LEEEQIILEDQNCK	6.84348	qPerS-SID	this study
	CNBP	Cellular nucleic acid-binding protein	DCDLQEDACYNCGR	6.83335	qPerS-SID	this study
	PRDX6	Peroxiredoxin-6	DINAYNCEEPTEK	6.76471	qPerS-SID	this study
	YWHAH	14-3-3 protein eta	ELETVCNDVLSLLDK	6.73799	qPerS-SID	this study
	GLUD1	Glutamate dehydrogenase 1, mitochondrial	AKPYEGSILEADCDILIPAASEK	6.73333	qPerS-SID	this study
	DYNLL1	Dynein light chain 1, cytoplasmic	NADMSEEMQQDSVECATQALEK	6.70457	qPerS-SID	this study
	RTCB	tRNA-splicing ligase RtcB homolog	EGYAWAEDKEHCEEYGR	6.61968	qPerS-SID	this study
	CTSC	Dipeptidyl peptidase 1	GTDECAIESIAVAATPIPK	6.58447	qPerS-SID	this study
	HNRNPU	Heterogeneous nuclear ribonucleoprotein U	GNFTLPEVAECFDEITYVELQKEEAQK	6.53128	qPerS-SID	this study
	CWC27	Peptidyl-prolyl cis-trans isomerase CWC27 homolog	SCEVLFNPFDDIIPR	6.50672	qPerS-SID	this study
	PKM	Pyruvate kinase	ITLDNAYMEKCDENILWLDYK	6.48689	qPerS-SID	this study
	ERH	Enhancer of rudimentary homolog	TYADYESVNECMEGVCK	6.47726	qPerS-SID	this study
	PSME1	Proteasome activator complex subunit 1	VDVFREDLCTK	6.4701	qPerS-SID	this study
	ADRM1	Proteasomal ubiquitin receptor ADRM1	TSGNVEDDLIIFPDDCEFKR	6.431	qPerS-SID	this study
	CACYBP	Calcyclin-binding protein	TDTVLILCR	6.29813	qPerS-SID	this study
	CCT4	T-complex protein 1 subunit delta	LGGTIDDCELVEGLVLTQK	6.24159	qPerS-SID	this study
	SNRPD3	Small nuclear ribonucleoprotein Sm D3	VLHEAEGHIVTCETNTGEVYR	6.22171	qPerS-SID	this study
	HSPD1	60 kDa heat shock protein, mitochondrial	GQKCEFQDAYVLLSEK	6.20733	qPerS-SID	this study
	HPRT1	Hypoxanthine-guanine phosphoribosyltransferase	SPGVVISDDEPGYDLDLFCIPNHYAEDLER	6.13599	qPerS-SID	this study
	HAT1	Histone acetyltransferase type B catalytic subunit	VDENFDCVEADDVEGK	6.10266	qPerS-SID	this study
	SH3GL1	Endophilin-A2	QNFIDPLQNLCEK	6.0988	qPerS-SID	this study
	DBNL	Drebrin-like protein	AEEDVEPECIMEK	6.07775	qPerS-SID	this study
	CRKL	Crk-like protein	DSSTCPGDYVLSVSENSR	6.06216	qPerS-SID	this study
	RPL23	60S ribosomal protein L23	ISLGLPVGAVINCADNTGAK	6.05591	qPerS-SID	this study
	BAG3	BAG family molecular chaperone regulator 3	SQSPAASDCSSSSSSASLPSSGR	6.0147	qPerS-SID	this study
	CLIC1	Chloride intracellular channel protein 1	EEFASTCPDDEEIELAYEQVAK	6.01032	qPerS-SID	this study
	TMPO	Lamina-associated polypeptide 2, isoforms beta/gamma	EMFPYEASTPTGISASCR	6.00091	qPerS-SID	this study
	YWHAZ	14-3-3 protein zeta/delta	IETELRDICNDVLSLLEK	5.97145	qPerS-SID	this study
	RTN4	Reticulon	YSNSALGHVNCTIK	5.96643	qPerS-SID	this study
	TBCB	Tubulin-folding cofactor B	LDQEDALLGSYPVDDGCR	5.92854	qPerS-SID	this study
	EEF1G	Elongation factor 1-gamma	KAAAPAPEEEMDECEQALAAEPK	5.92505	qPerS-SID	this study
	PIN1	Peptidyl-prolyl cis-trans isomerase NIMA-interacting 1	SGEEDFESLASQFSDCSSAK	5.87815	qPerS-SID	this study
	CRABP2	Cellular retinoic acid-binding protein 2	VGEEFEEQTVDGRPCK	5.75658	qPerS-SID	this study
	RBMS1	RNA-binding motif, single-stranded-interacting protein 1	TPPGVSAPTEPLLCK	5.74613	qPerS-SID	this study
	HSP90AA1	Heat shock protein HSP 90-alpha	HGLEVIYMIEPIDEYCVQQLK	5.72444	qPerS-SID	this study
	PDLIM1	PDZ and LIM domain protein 1	HRHPECYVCTDCGTNLK	5.72207	qPerS-SID	this study
	VDAC1	Voltage-dependent anion-selective channel protein 1	EHINLGCDMDFDIAGPSIR	5.68616	qPerS-SID	this study
	PARK7	Protein DJ-1	DVVICPDASLEDAKK	5.67922	qPerS-SID	this study
	PPIA	Peptidyl-prolyl cis-trans isomerase A	KITIADCGQLE	5.64557	qPerS-SID	this study
	YWHAQ	14-3-3 protein theta	YLAEVACGDDRK	5.63429	qPerS-SID	this study
	AHCY	Adenosylhomocysteinase	GETDEEYLWCIEQTLYFK	5.6251	qPerS-SID	this study
	SRP19	Signal recognition particle 19 kDa protein	QEDGSLCLVQFPSR	5.60748	qPerS-SID	this study
	ATP5O	ATP synthase subunit O, mitochondrial	GEVPCTVTSASPLEEATLSELK	5.59926	qPerS-SID	this study
	GRHPR	Glyoxylate reductase/hydroxypyruvate reductase	AADCEVEQWDSDEPIPAK	5.58695	qPerS-SID	this study
	ILF3	Interleukin enhancer-binding factor 3	GDLDLELVLLCK	5.58205	qPerS-SID	this study
	PSMD10	26S proteasome non-ATPase regulatory subunit 10	ASTNIQDTEGNTPLHLACDEERVEEAK	5.57448	qPerS-SID	this study
	ZNF428	Zinc finger protein 428	SPLGEAPPGTPPCR	5.54924	qPerS-SID	this study
	MCM2	DNA replication licensing factor MCM2	FDILCVVR	5.52619	qPerS-SID	this study
	RPS5	40S ribosomal protein S5	TIAECLADELINAAK	5.48978	qPerS-SID	this study
	CLTC	Clathrin heavy chain 1	LPVVIGGLLDVDCSEDVIK	5.47715	qPerS-SID	this study
	DEK	Protein DEK	SICEVLDLER	5.46825	qPerS-SID	this study
	RPLP1	60S acidic ribosomal protein P1	ASVSELACIYSALILHDDEVTVTEDKINALIK	5.44415	qPerS-SID	this study
	FLNB	Filamin-B	VDIQTEDLEDGTCK	5.43989	qPerS-SID	this study
	BTF3	Transcription factor BTF3	GGCPGGEATLSQPPPR	5.4354	qPerS-SID	this study
	NAMPT	Nicotinamide phosphoribosyltransferase	VYSYFECR	5.41935	qPerS-SID	this study
	RPL24	60S ribosomal protein L24	VELCSFSGYK	5.40648	qPerS-SID	this study
	C7orf50	Uncharacterized protein C7orf50	SGAELALDYLCR	5.37121	qPerS-SID	this study
	SNRPD3	Small nuclear ribonucleoprotein Sm D3	LIEAEDNMNCQMSNITVTYR	5.36703	qPerS-SID	this study
	RPL36	60S ribosomal protein L36	EVCGFAPYER	5.35993	qPerS-SID	this study
	SOD1	Superoxide dismutase [Cu-Zn]	HVGDLGNVTADKDGVADVSIEDSVISLSGDHCIIGR	5.35599	qPerS-SID	this study
	PSMC6	26S protease regulatory subunit 10B	NVCTEAGMFAIR	5.33676	qPerS-SID	this study
	DRAP1	Dr1-associated corepressor	QCIELEQQFDFLK	5.31971	qPerS-SID	this study
	HSPA4L	Heat shock 70 kDa protein 4L	NFDEALVDYFCDEFK	5.3107	qPerS-SID	this study
	EEF1B2	Elongation factor 1-beta	SYIEGYVPSQADVAVFEAVSSPPPADLCHALR	5.30412	qPerS-SID	this study
	AHNAK	Neuroblast differentiation-associated protein AHNAK	SSGCDVNLPGVNVK	5.27331	qPerS-SID	this study
	NUP93	Nuclear pore complex protein Nup93	LNQVCFDDDGTSSPQDR	5.26424	qPerS-SID	this study
	RRAS2	Ras-related protein R-Ras2	KFQEQECPPSPEPTR	5.25886	qPerS-SID	this study
	RUVBL2	RuvB-like 2	FVQCPDGELQK	5.24186	qPerS-SID	this study
	MRE11A	Double-strand break repair protein MRE11A	VTQAIQSFCLEK	5.22709	qPerS-SID	this study
	SUCLA2	Succinyl-CoA ligase [ADP-forming] subunit beta, mitochondrial	ILACDDLDEAAR	5.19533	qPerS-SID	this study
	DFFA	DNA fragmentation factor subunit alpha	EQHGVAASCLEDLR	5.19327	qPerS-SID	this study
	MAP1B	Microtubule-associated protein 1B	TPDTSTYCYETAEK	5.18501	qPerS-SID	this study
	MAPK14	Mitogen-activated protein kinase 14	DLKPSNLAVNEDCELK	5.16694	qPerS-SID	this study
	TALDO1	Transaldolase	ALAGCDFLTISPK	5.15538	qPerS-SID	this study
	IGF2BP2	Insulin-like growth factor 2 mRNA-binding protein 2	ENSGAAEKPVTIHATPEGTSEACR	5.12845	qPerS-SID	this study
	NCAPG	Condensin complex subunit 3	EALENCITLQDFNR	5.11498	qPerS-SID	this study
	UQCRC1	Cytochrome b-c1 complex subunit 1, mitochondrial	AVELLGDIVQNCSLEDSQIEK	5.09611	qPerS-SID	this study
	DDX17	Probable ATP-dependent RNA helicase DDX17	TTSSANNPNLMYQDECDRR	5.09207	qPerS-SID	this study
	CAPNS1	Calpain small subunit 1	YSDESGNMDFDNFISCLVR	5.0912	qPerS-SID	this study
	FEN1	Flap endonuclease 1	VYAAATEDMDCLTFGSPVLMR	5.07412	qPerS-SID	this study
	MCM3	DNA replication licensing factor MCM3	GVVCIDEFDK	5.07385	qPerS-SID	this study
	PEBP1	Phosphatidylethanolamine-binding protein 1	APVAGTCYQAEWDDYVPK	5.06438	qPerS-SID	this study
	CFL1	Cofilin-1	KAVLFCLSEDKK	5.0643	qPerS-SID	this study
	SLK	STE20-like serine/threonine-protein kinase	DLQLQCEANVR	5.0631	qPerS-SID	this study
	NDUFA4	Cytochrome c oxidase subunit NDUFA4	LALFNPDVCWDR	5.061	qPerS-SID	this study
	PPM1G	Protein phosphatase 1G	GTEAGQVGEPGIPTGEAGPSCSSASDK	5.04705	qPerS-SID	this study
	CLIC4	Chloride intracellular channel protein 4	TDVNKIEEFLEEVLCPPK	5.03246	qPerS-SID	this study
	GAPDH	Glyceraldehyde-3-phosphate dehydrogenase	VPTANVSVVDLTCR	5.03204	qPerS-SID	this study
	GOT2	Aspartate aminotransferase, mitochondrial	NLDKEYLPIGGLAEFCK	5.01574	qPerS-SID	this study
	USP9X	Probable ubiquitin carboxyl-terminal hydrolase FAF-X	EYINECDSDYHEER	5.0059	qPerS-SID	this study
	PFN2	Profilin	DSLYVDGDCTMDIR	5.00399	qPerS-SID	this study
	PLS3	Plastin-3	VDLNSNGFICDYELHELFK	5.00066	qPerS-SID	this study
	CNN3	Calponin-3	DGIILCELINK	4.9632	qPerS-SID	this study
	TPI1	Triosephosphate isomerase	VAHALAEGLGVIACIGEK	4.96147	qPerS-SID	this study
	FLNA	Filamin-A	IVGPSGAAVPCK	4.94686	qPerS-SID	this study
	PMVK	Phosphomevalonate kinase	LGADVCAVLR	4.94018	qPerS-SID	this study
	SEC23IP	SEC23-interacting protein	SIIECVDDFR	4.90836	qPerS-SID	this study
	GGCT	Gamma-glutamylcyclotransferase	NPSAAFFCVAR	4.88616	qPerS-SID	this study
	EIF1AX	Eukaryotic translation initiation factor 1A, X-chromosomal	LEAMCFDGVK	4.8837	qPerS-SID	this study
	MYH10	Myosin-10	IAECSSQLAEEEEKAK	4.87254	qPerS-SID	this study
	NUTF2	Nuclear transport factor 2	NINDAWVCTNDMFR	4.8683	qPerS-SID	this study
	DAZAP1	DAZ-associated protein 1	IFVGGIPHNCGETELR	4.86516	qPerS-SID	this study
	MYH9	Myosin-9	MEDSVGCLETAEEVKR	4.85761	qPerS-SID	this study
	NOP10	H/ACA ribonucleoprotein complex subunit 3	KFDPMGQQTCSAHPAR	4.85403	qPerS-SID	this study
	RPL32	60S ribosomal protein L32	ELEVLLMCNK	4.84953	qPerS-SID	this study
	PDLIM1	PDZ and LIM domain protein 1	GHFFVEDQIYCEK	4.84538	qPerS-SID	this study
	PAIP1	Polyadenylate-binding protein-interacting protein 1	ELLNALFSNPMDDNLICAVK	4.82717	qPerS-SID	this study
	CCT6A	T-complex protein 1 subunit zeta	NAIDDGCVVPGAGAVEVAMAEALIK	4.79178	qPerS-SID	this study
	ZNF326	DBIRD complex subunit ZNF326	MDFEDDYTHSACR	4.77814	qPerS-SID	this study
	RPL32	60S ribosomal protein L32	SYCAEIAHNVSSK	4.74497	qPerS-SID	this study
	FLNA	Filamin-A	VEYTPYEEGLHSVDVTYDGSPVPSSPFQVPVTEGCDPSR	4.72221	qPerS-SID	this study
	GDI2	Rab GDP dissociation inhibitor beta	TDDYLDQPCYETINR	4.71706	qPerS-SID	this study
	TSFM	Elongation factor Ts, mitochondrial	YGALVICETSEQK	4.70969	qPerS-SID	this study
	PPIF	Peptidyl-prolyl cis-trans isomerase F, mitochondrial	KIVITDCGQLS	4.70693	qPerS-SID	this study
	ECHS1	Enoyl-CoA hydratase, mitochondrial	ALNALCDGLIDELNQALK	4.70691	qPerS-SID	this study
	GLRX3	Glutaredoxin-3	ELEASEELDTICPK	4.70645	qPerS-SID	this study
	TCEB1	Transcription elongation factor B polypeptide 1	TYGGCEGPDAMYVK	4.70414	qPerS-SID	this study
	MTPN	Myotrophin	CDKEFMWALK	4.69582	qPerS-SID	this study
	CFL1	Cofilin-1	HELQANCYEEVKDR	4.6543	qPerS-SID	this study
	PTPN11	Tyrosine-protein phosphatase non-receptor type 11	YPLNCADPTSER	4.64922	qPerS-SID	this study
	RPL5	60S ribosomal protein L5	IEGDMIVCAAYAHELPK	4.63056	qPerS-SID	this study
	SMS	Spermine synthase	DVLILGGGDGGILCEIVK	4.62979	qPerS-SID	this study
	PSMC5	26S protease regulatory subunit 8	GVCTEAGMYALR	4.62431	qPerS-SID	this study
	GDI1	Rab GDP dissociation inhibitor alpha	TDDYLDQPCLETVNR	4.60189	qPerS-SID	this study
	BOLA2	BolA-like protein 2	LVNACLAEELPHIHAFEQK	4.59539	qPerS-SID	this study
	PSPH	Phosphoserine phosphatase	ICGVEDAVSEMTR	4.59297	qPerS-SID	this study
	PARK7	Protein DJ-1	VTVAGLAGKDPVQCSR	4.5773	qPerS-SID	this study
	IQGAP1	Ras GTPase-activating-like protein IQGAP1	QLSSSVTGLTNIEEENCQR	4.56791	qPerS-SID	this study
	ARL6IP1	ADP-ribosylation factor-like protein 6-interacting protein 1	FHEICSNLVK	4.56118	qPerS-SID	this study
	HPRT1	Hypoxanthine-guanine phosphoribosyltransferase	DLNHVCVISETGK	4.55237	qPerS-SID	this study
	RPL7A	60S ribosomal protein L7a	TCTTVAFTQVNSEDKGALAK	4.54817	qPerS-SID	this study
	GLO1	Lactoylglutathione lyase	GFGHIGIAVPDVYSACK	4.54283	qPerS-SID	this study
	SEPT9	Septin-9	SQEATEAAPSCVGDMADTPR	4.53551	qPerS-SID	this study
	TPI1	Triosephosphate isomerase	IIYGGSVTGATCK	4.52228	qPerS-SID	this study
	POLR2G	DNA-directed RNA polymerase II subunit RPB7	LFTEVEGTCTGK	4.51851	qPerS-SID	this study
	DDX6	Probable ATP-dependent RNA helicase DDX6	GNEFEDYCLKR	4.50598	qPerS-SID	this study
	GDI2	Rab GDP dissociation inhibitor beta	TYDATTHFETTCDDIK	4.50398	qPerS-SID	this study
	PSMA5	Proteasome subunit alpha type-5	GPQLFHMDPSGTFVQCDAR	4.49661	qPerS-SID	this study
	SRP68	Signal recognition particle subunit SRP68	LFESMLSECR	4.49178	qPerS-SID	this study
	EXOSC3	Exosome complex component RRP40	LLAPDCEIIQEVGK	4.48034	qPerS-SID	this study
	RBBP4	Histone-binding protein RBBP4	HPSKPDPSGECNPDLR	4.47315	qPerS-SID	this study
	ATP6V1B2	V-type proton ATPase subunit B, brain isoform	TSCEFTGDILR	4.4687	qPerS-SID	this study
	XRCC5	X-ray repair cross-complementing protein 5	ETVYCLNDDDETEVLKEDIIQGFR	4.46733	qPerS-SID	this study
	NONO	Non-POU domain-containing octamer-binding protein	FACHSASLTVR	4.45873	qPerS-SID	this study
	TCP1	T-complex protein 1 subunit alpha	ICDDELILIK	4.45788	qPerS-SID	this study
	ETF1	Eukaryotic peptide chain release factor subunit 1	YCFGVEDTLK	4.45067	qPerS-SID	this study
	RPL5	60S ribosomal protein L5	DIICQIAYAR	4.44904	qPerS-SID	this study
	KPNB1	Importin subunit beta-1	ESCLEAYTGIVQGLK	4.43868	qPerS-SID	this study
	RAD21	Double-strand-break repair protein rad21 homolog	YLLADCNEAFIK	4.43845	qPerS-SID	this study
	UQCRC2	Cytochrome b-c1 complex subunit 2, mitochondrial	NALANPLYCPDYR	4.42471	qPerS-SID	this study
	PDHB	Pyruvate dehydrogenase E1 component subunit beta, mitochondrial	EGVECEVINMR	4.42456	qPerS-SID	this study
	PTGES3	Prostaglandin E synthase 3	LTFSCLGGSDNFK	4.4221	qPerS-SID	this study
	MDH2	Malate dehydrogenase, mitochondrial	EGVVECSFVK	4.4196	qPerS-SID	this study
	PGAM1	Phosphoglycerate mutase 1	DAGYEFDICFTSVQK	4.41858	qPerS-SID	this study
	PGAM1	Phosphoglycerate mutase 1	YADLTEDQLPSCESLKDTIAR	4.40792	qPerS-SID	this study
	LRRC47	Leucine-rich repeat-containing protein 47	TLDLSNNQLSEIPAELADCPK	4.40791	qPerS-SID	this study
	SMC1A	Structural maintenance of chromosomes protein 1A	AESLIGVYPEQGDCVISK	4.40765	qPerS-SID	this study
	DNAJC7	DnaJ homolog subfamily C member 7	LDDAIEDCTNAVK	4.40084	qPerS-SID	this study
	EIF3B	Eukaryotic translation initiation factor 3 subunit B	NLFNVVDCK	4.40004	qPerS-SID	this study
	RSF1	Remodeling and spacing factor 1	EVVECQSTSTVGGQSVK	4.39665	qPerS-SID	this study
	NHP2	H/ACA ribonucleoprotein complex subunit 2	IKADPDGPEAQAEACSGER	4.39167	qPerS-SID	this study
	MDH2	Malate dehydrogenase, mitochondrial	SQETECTYFSTPLLLGK	4.39061	qPerS-SID	this study
	RPS8	40S ribosomal protein S8	NCIVLIDSTPYR	4.38336	qPerS-SID	this study
	CAST	Calpastatin	TSMCSIQSAPPEPATLK	4.38273	qPerS-SID	this study
	ATP6V0D1	V-type proton ATPase subunit d 1	AGVLSQADYLNLVQCETLEDLK	4.38148	qPerS-SID	this study
	FLNA	Filamin-A	VDINTEDLEDGTCR	4.36469	qPerS-SID	this study
	PPIA	Peptidyl-prolyl cis-trans isomerase A	HTGPGILSMANAGPNTNGSQFFICTAK	4.35757	qPerS-SID	this study
	HSPA8	Heat shock cognate 71 kDa protein	ILDKCNEIINWLDK	4.35492	qPerS-SID	this study
	RPE	Ribulose-phosphate 3-epimerase	IGPSILNSDLANLGAECLR	4.3513	qPerS-SID	this study
	KLC2	Kinesin light chain 2	LEAAHTLEDCASR	4.33758	qPerS-SID	this study
	RPL12	60S ribosomal protein L12	CTGGEVGATSALAPK	4.33757	qPerS-SID	this study
	PSMD6	26S proteasome non-ATPase regulatory subunit 6	DNNMAPYYEALCK	4.33337	qPerS-SID	this study
	ATPAF2	ATP synthase mitochondrial F1 complex assembly factor 2	FLDTDTICYR	4.3279	qPerS-SID	this study
	CPNE3	Copine-3	SSPVEFECINEK	4.32536	qPerS-SID	this study
	TAGLN2	Transgelin-2	DGTVLCELINALYPEGQAPVKK	4.32425	qPerS-SID	this study
	RPL14	60S ribosomal protein L14	ALVDGPCTQVR	4.32293	qPerS-SID	this study
	RPL3	60S ribosomal protein L3	TVFAEHISDECKR	4.32091	qPerS-SID	this study
	CSE1L	Exportin-2	IVEDEPNKICEADR	4.3049	qPerS-SID	this study
	ATIC	Bifunctional purine biosynthesis protein PURH	MSSFGDFVALSDVCDVPTAK	4.30358	qPerS-SID	this study
	PSMC4	26S protease regulatory subunit 6B	GVLMYGPPGCGK	4.29598	qPerS-SID	this study
	HNRNPK	Heterogeneous nuclear ribonucleoprotein K	IIPTLEEGLQLPSPTATSQLPLESDAVECLNYQHYK	4.27967	qPerS-SID	this study
	GNB2L1	Guanine nucleotide-binding protein subunit beta-2-like 1	TNHIGHTGYLNTVTVSPDGSLCASGGK	4.27572	qPerS-SID	this study
	SF3B5	Splicing factor 3B subunit 5	MLQPCGPPADKPEEN	4.24913	qPerS-SID	this study
	CAP1	Adenylyl cyclase-associated protein 1	ALLVTASQCQQPAENK	4.24639	qPerS-SID	this study
	TCP1	T-complex protein 1 subunit alpha	IACLDFSLQK	4.23088	qPerS-SID	this study
	MARS	Methionine--tRNA ligase, cytoplasmic	ALEEGLTPQEICDK	4.22947	qPerS-SID	this study
	ABHD10	Mycophenolic acid acyl-glucuronide esterase, mitochondrial	ALAIEEFCK	4.21986	qPerS-SID	this study
	SEPT7	Septin-7	ADTLTPEECQQFKK	4.21981	qPerS-SID	this study
	RHOA	Transforming protein RhoA	IGAFGYMECSAK	4.21711	qPerS-SID	this study
	ATXN7L3B	Putative ataxin-7-like protein 3B	LPLCSLPGEPGNGPDQQLQR	4.21422	qPerS-SID	this study
	RFC1	Replication factor C subunit 1	AADSICDGDLVDSQIR	4.2091	qPerS-SID	this study
	CCT3	T-complex protein 1 subunit gamma	IPGGIIEDSCVLR	4.20847	qPerS-SID	this study
	FARSB	Phenylalanine--tRNA ligase beta subunit	YDLLCLEGLVR	4.2029	qPerS-SID	this study
	PDHA1	Pyruvate dehydrogenase E1 component subunit alpha, somatic form, mitochondrial	VDGMDILCVR	4.19867	qPerS-SID	this study
	HNRNPL	Heterogeneous nuclear ribonucleoprotein L	QPAIMPGQSYGLEDGSCSYK	4.18379	qPerS-SID	this study
	RPL7A	60S ribosomal protein L7a	MGVPYCIIK	4.18033	qPerS-SID	this study
	PSMD13	26S proteasome non-ATPase regulatory subunit 13	LEFWCTDVK	4.17859	qPerS-SID	this study
	KRI1	Protein KRI1 homolog	LDYEDIIDDLPCR	4.17175	qPerS-SID	this study
	ACP1	Low molecular weight phosphotyrosine protein phosphatase	EDFATFDYILCMDESNLR	4.15122	qPerS-SID	this study
	EIF3M	Eukaryotic translation initiation factor 3 subunit M	LLYEALVDCK	4.14315	qPerS-SID	this study
	RSL1D1	Ribosomal L1 domain-containing protein 1	SDSEDICLFTK	4.1384	qPerS-SID	this study
	CAPZB	F-actin-capping protein subunit beta	DYLLCDYNR	4.13689	qPerS-SID	this study
	TCP1	T-complex protein 1 subunit alpha	SLHDALCVVK	4.12251	qPerS-SID	this study
	MIF	Macrophage migration inhibitory factor	LLCGLLAER	4.12168	qPerS-SID	this study
	ARPC2	Actin-related protein 2/3 complex subunit 2	NCFASVFEK	4.11814	qPerS-SID	this study
	ACTB	Actin, cytoplasmic 1	DDDIAALVVDNGSGMCK	4.11221	qPerS-SID	this study
	PKM	Pyruvate kinase	AEGSDVANAVLDGADCIMLSGETAK	4.08925	qPerS-SID	this study
	TCP1	T-complex protein 1 subunit alpha	VLCELADLQDKEVGDGTTSVVIIAAELLK	4.07794	qPerS-SID	this study
	PRPF38A	Pre-mRNA-splicing factor 38A	VCDIILPR	4.06379	qPerS-SID	this study
	ANXA11	Annexin A11	GFGTDEQAIIDCLGSR	4.0624	qPerS-SID	this study
	WARS	Tryptophan--tRNA ligase, cytoplasmic	GIFGFTDSDCIGK	4.06011	qPerS-SID	this study
	CMBL	Carboxymethylenebutenolidase homolog	REDCSPADKPYIDEAR	4.05899	qPerS-SID	this study
	PPP5C	Serine/threonine-protein phosphatase	TECYGYALGDATR	4.05764	qPerS-SID	this study
	HNRNPA3	Heterogeneous nuclear ribonucleoprotein A3	WGTLTDCVVMR	4.03742	qPerS-SID	this study
	DDAH1	N(G),N(G)-dimethylarginine dimethylaminohydrolase 1	LTVPDDIAANCIYLNIPNK	4.03462	qPerS-SID	this study
	RPL14	60S ribosomal protein L14	CMQLTDFILK	4.0344	qPerS-SID	this study
	HSPH1	Heat shock protein 105 kDa	FICEQDHQNFLR	4.02011	qPerS-SID	this study
	APRT	Adenine phosphoribosyltransferase	LQAEVLECVSLVELTSLK	4.01482	qPerS-SID	this study
	RPL27A	60S ribosomal protein L27a	RNQSFCPTVNLDK	4.01443	qPerS-SID	this study
	UBE2M	NEDD8-conjugating enzyme Ubc12	LVICPDEGFYK	4.01209	qPerS-SID	this study
	PKM	Pyruvate kinase	GIFPVLCK	4.01104	qPerS-SID	this study
	CAST	Calpastatin	AAAPAPVSEAVCR	4.0099	qPerS-SID	this study
	CCT4	T-complex protein 1 subunit delta	EDIEFICK	4.00646	qPerS-SID	this study
	DDB1	DNA damage-binding protein 1	IGRPSETGIIGIIDPECR	4.00273	qPerS-SID	this study
	STUB1	E3 ubiquitin-protein ligase CHIP	DIPDYLCGK	3.99963	qPerS-SID	this study
	NTMT1	N-terminal Xaa-Pro-Lys N-methyltransferase 1	DNMAQEGVILDDVDSSVCR	3.99892	qPerS-SID	this study
	SSRP1	FACT complex subunit SSRP1	ADVIQATGDAICIFR	3.98534	qPerS-SID	this study
	KPNB1	Importin subunit beta-1	ESTLEAIGYICQDIDPEQLQDK	3.97804	qPerS-SID	this study
	NRD1	Nardilysin	AFDCPETEYPVK	3.97401	qPerS-SID	this study
	HSD17B10	3-hydroxyacyl-CoA dehydrogenase type-2	VDVAVNCAGIAVASK	3.97209	qPerS-SID	this study
	FLNC	Filamin-C	LYAQDADGCPIDIK	3.96593	qPerS-SID	this study
	HSP90B1	Endoplasmin	LTESPCALVASQYGWSGNMER	3.96535	qPerS-SID	this study
	RPL9	60S ribosomal protein L9	TICSHVQNMIK	3.96258	qPerS-SID	this study
	EIF2S1	Eukaryotic translation initiation factor 2 subunit 1	AGLNCSTENMPIK	3.96012	qPerS-SID	this study
	ETFB	Electron transfer flavoprotein subunit beta	HSMNPFCEIAVEEAVR	3.95581	qPerS-SID	this study
	YARS	Tyrosine--tRNA ligase, cytoplasmic	AFCEPGNVENNGVLSFIK	3.95361	qPerS-SID	this study
	CLTB	Clathrin light chain B	VAQLCDFNPK	3.95301	qPerS-SID	this study
	AIP	AH receptor-interacting protein	YYDAIACLK	3.94693	qPerS-SID	this study
	UCHL1	Ubiquitin carboxyl-terminal hydrolase isozyme L1	NEAIQAAHDAVAQEGQCRVDDK	3.94547	qPerS-SID	this study
	TPI1	Triosephosphate isomerase	VPADTEVVCAPPTAYIDFAR	3.92915	qPerS-SID	this study
	ASS1	Argininosuccinate synthase	FELSCYSLAPQIK	3.929	qPerS-SID	this study
	PCNA	Proliferating cell nuclear antigen	CAGNEDIITLR	3.92689	qPerS-SID	this study
	RPS3A	40S ribosomal protein S3a	ACQSIYPLHDVFVR	3.91961	qPerS-SID	this study
	TSEN15	tRNA-splicing endonuclease subunit Sen15	GDSEPTPGCSGLGPGGVR	3.90492	qPerS-SID	this study
	SLC25A5	ADP/ATP translocase 2	KGTDIMYTGTLDCWR	3.89948	qPerS-SID	this study
	TOP1	DNA topoisomerase 1	IMPEDIIINCSK	3.8958	qPerS-SID	this study
	PRKDC	DNA-dependent protein kinase catalytic subunit	IIANALSSEPACLAEIEEDKAR	3.88692	qPerS-SID	this study
	FASN	Fatty acid synthase	ADEASELACPTPK	3.88084	qPerS-SID	this study
	APOA1BP	NAD(P)H-hydrate epimerase	YQLNLPPYPDTECVYR	3.87597	qPerS-SID	this study
	TCP1	T-complex protein 1 subunit alpha	GANDFMCDEMER	3.87306	qPerS-SID	this study
	ACTG1	Actin, cytoplasmic 2	EEEIAALVIDNGSGMCK	3.86945	qPerS-SID	this study
	PHGDH	D-3-phosphoglycerate dehydrogenase	EELIAELQDCEGLIVR	3.86008	qPerS-SID	this study
	FKBP4	Peptidyl-prolyl cis-trans isomerase FKBP4	LQAFSAAIESCNK	3.84641	qPerS-SID	this study
	TUFM	Elongation factor Tu, mitochondrial	GEETPVIVGSALCALEGR	3.84401	qPerS-SID	this study
	IDH2	Isocitrate dehydrogenase [NADP], mitochondrial	VCVETVESGAMTK	3.84389	qPerS-SID	this study
	HSPA4	Heat shock 70 kDa protein 4	WNSPAEEGSSDCEVFSK	3.8389	qPerS-SID	this study
	SPTBN1	Spectrin beta chain, non-erythrocytic 1	NDSFTTCIELGK	3.82714	qPerS-SID	this study
	KIAA1279	KIF1-binding protein	AVQFGTGELCDAISAVEEK	3.8202	qPerS-SID	this study
	FSCN1	Fascin	VGKDELFALEQSCAQVVLQAANER	3.79974	qPerS-SID	this study
	PKM	Pyruvate kinase PKM	GIFPVLCKDPVQEAWAEDVDLR	3.79738	qPerS-SID	this study
	ANXA1	Annexin A1	MYGISLCQAILDETKGDYEK	3.79404	qPerS-SID	this study
	COPA	Coatomer subunit alpha	VQVPNCDEIFYAGTGNLLLR	3.79103	qPerS-SID	this study
	SMC1A	Structural maintenance of chromosomes protein 1A	LIDLCQPTQK	3.78311	qPerS-SID	this study
	DSTN	Destrin	HFVGMLPEKDCR	3.77856	qPerS-SID	this study
	CLTC	Clathrin heavy chain 1	IHEGCEEPATHNALAK	3.77718	qPerS-SID	this study
	BPNT1	3'(2'),5'-bisphosphate nucleotidase 1	LVTDCVAAMNPDAVLR	3.76157	qPerS-SID	this study
	WDR1	WD repeat-containing protein 1	LATGSDDNCAAFFEGPPFK	3.74614	qPerS-SID	this study
	MGMT	Methylated-DNA--protein-cysteine methyltransferase	LELSGCEQGLHEIK	3.74601	qPerS-SID	this study
	EPB41L2	Band 4.1-like protein 2	VTLLDGTEYSCDLEK	3.74167	qPerS-SID	this study
	CORO1C	Coronin-1C	SIKDTICNQDER	3.739	qPerS-SID	this study
	RAD21	Double-strand-break repair protein rad21 homolog	TGAESISLLELCR	3.73674	qPerS-SID	this study
	ANXA11	Annexin A11	GVGTDEACLIEILASR	3.72914	qPerS-SID	this study
	SF3B1	Splicing factor 3B subunit 1	VQENCIDLVGR	3.71231	qPerS-SID	this study
	EFTUD2	116 kDa U5 small nuclear ribonucleoprotein component	YDQDLCYTDILFTEQER	3.71109	qPerS-SID	this study
	CLIC1	Chloride intracellular channel protein 1	FLDGNELTLADCNLLPK	3.70869	qPerS-SID	this study
	BUD31	Protein BUD31 homolog	ELYEYCIK	3.70711	qPerS-SID	this study
	HDLBP		AACLESAQEPAGAWGNK	3.69938	qPerS-SID	this study
	PPP2CA	Serine/threonine-protein phosphatase 2A catalytic subunit alpha isoform	ELDQWIEQLNECK	3.69139	qPerS-SID	this study
	GNB2L1	Guanine nucleotide-binding protein subunit beta-2-like 1	YTVQDESHSEWVSCVR	3.68934	qPerS-SID	this study
	RRP1B	Ribosomal RNA processing protein 1 homolog B	EVLCPESQSPNGVR	3.67729	qPerS-SID	this study
	PCMT1	Protein-L-isoaspartate O-methyltransferase	ALDVGSGSGILTACFAR	3.67303	qPerS-SID	this study
	RAB14	Ras-related protein Rab-14	FMADCPHTIGVEFGTR	3.67213	qPerS-SID	this study
	RPL30	60S ribosomal protein L30	TGVHHYSGNNIELGTACGK	3.66662	qPerS-SID	this study
	PGM1	Phosphoglucomutase-1	TIEEYAVCPDLK	3.65961	qPerS-SID	this study
	HK1	Hexokinase-1	AILQQLGLNSTCDDSILVK	3.65144	qPerS-SID	this study
	NUBP2	Cytosolic Fe-S cluster assembly factor NUBP2	VGILDVDLCGPSIPR	3.65128	qPerS-SID	this study
	MDH2	Malate dehydrogenase, mitochondrial	TIIPLISQCTPK	3.64879	qPerS-SID	this study
	BRCC3	Lys-63-specific deubiquitinase BRCC36	ILCQEEQDAYR	3.64164	qPerS-SID	this study
	SEC16A		DSSQGPCEPLPGPLTQPR	3.64079	qPerS-SID	this study
	RBM14	RNA-binding protein 14	IFVGNVSAACTSQELR	3.63869	qPerS-SID	this study
	PGK1	Phosphoglycerate kinase 1	ACANPAAGSVILLENLR	3.63675	qPerS-SID	this study
	CLTC	Clathrin heavy chain 1	VIQCFAETGQVQK	3.63607	qPerS-SID	this study
	RPL30	60S ribosomal protein L30	VCTLAIIDPGDSDIIR	3.6347	qPerS-SID	this study
	SHMT2	Serine hydroxymethyltransferase, mitochondrial	YYGGAEVVDEIELLCQR	3.63083	qPerS-SID	this study
	FKBP5	Peptidyl-prolyl cis-trans isomerase FKBP5	EEQCILYLGPR	3.62589	qPerS-SID	this study
	PSMD4	26S proteasome non-ATPase regulatory subunit 4	LQAQQDAVNIVCHSK	3.62568	qPerS-SID	this study
	PSMD12	26S proteasome non-ATPase regulatory subunit 12	AIYDTPCIQAESEK	3.61378	qPerS-SID	this study
	NOP2	Probable 28S rRNA (cytosine(4447)-C(5))-methyltransferase	VLLDAPCSGTGVISK	3.61281	qPerS-SID	this study
	U2AF2	Splicing factor U2AF 65 kDa subunit	SIEIPRPVDGVEVPGCGK	3.59785	qPerS-SID	this study
	CYC1	Cytochrome c1, heme protein, mitochondrial	HLVGVCYTEDEAK	3.59106	qPerS-SID	this study
	SRRT	Serrate RNA effector molecule homolog	EICWNLQNIR	3.57711	qPerS-SID	this study
	IQGAP1	Ras GTPase-activating-like protein IQGAP1	SPDVGLYGVIPECGETYHSDLAEAK	3.57444	qPerS-SID	this study
	RPS5	40S ribosomal protein S5	VNQAIWLLCTGAR	3.56747	qPerS-SID	this study
	SF3B3	Splicing factor 3B subunit 3	NVIDGDLCEQFNSMEPNK	3.56445	qPerS-SID	this study
	PA2G4	Proliferation-associated protein 2G4	SLVEASSSGVSVLSLCEK	3.56179	qPerS-SID	this study
	ANXA7	Annexin A7	LGTDESCFNMILATR	3.55887	qPerS-SID	this study
	RPS4X	40S ribosomal protein S4, X isoform	FDTGNLCMVTGGANLGR	3.55716	qPerS-SID	this study
	RANGAP1	Ran GTPase-activating protein 1	QVEVINFGDCLVR	3.55535	qPerS-SID	this study
	EPRS	Bifunctional glutamate/proline--tRNA ligase	INEAVECLLSLK	3.55394	qPerS-SID	this study
	CCT2	T-complex protein 1 subunit beta	SLHDALCVLAQTVK	3.55361	qPerS-SID	this study
	HAGH	Hydroxyacylglutathione hydrolase, mitochondrial	VYCGHEYTINNLK	3.55212	qPerS-SID	this study
	CS	Citrate synthase	GFSIPECQK	3.54492	qPerS-SID	this study
	PCNA	Proliferating cell nuclear antigen	DLSHIGDAVVISCAK	3.53944	qPerS-SID	this study
	FLNC	Filamin-C	APSGNEEPCLLK	3.53692	qPerS-SID	this study
	ECHS1	Enoyl-CoA hydratase, mitochondrial	EMQNLSFQDCYSSK	3.53564	qPerS-SID	this study
	DDX5	Probable ATP-dependent RNA helicase DDX5	LIDFLECGK	3.53047	qPerS-SID	this study
	HSPD1	60 kDa heat shock protein, mitochondrial	CIPALDSLTPANEDQK	3.52831	qPerS-SID	this study
	XPO7	Exportin-7	ADHVQSLAQLENLCK	3.52826	qPerS-SID	this study
	RPS3A	40S ribosomal protein S3a	NCLTNFHGMDLTR	3.52743	qPerS-SID	this study
	GSTP1	Glutathione S-transferase P	ASCLYGQLPK	3.52671	qPerS-SID	this study
	CDC42	Cell division control protein 42 homolog	WVPEITHHCPK	3.52497	qPerS-SID	this study
	HAGH	Hydroxyacylglutathione hydrolase, mitochondrial	FYEGTADEMCK	3.5212	qPerS-SID	this study
	CLIC1	Chloride intracellular channel protein 1	LHIVQVVCK	3.51774	qPerS-SID	this study
	VDAC2	Voltage-dependent anion-selective channel protein 2	SCSGVEFSTSGSSNTDTGK	3.51399	qPerS-SID	this study
	FSCN1	Fascin	NASCYFDIEWR	3.51291	qPerS-SID	this study
	TWF2	Twinfilin-2	HLSSCAAPAPLTSAER	3.51123	qPerS-SID	this study
	HNRNPR	Heterogeneous nuclear ribonucleoprotein R	LCDSYEIRPGK	3.50635	qPerS-SID	this study
	PSMD1	26S proteasome non-ATPase regulatory subunit 1	QCVENADLPEGEK	3.50355	qPerS-SID	this study
	MCM2	DNA replication licensing factor MCM2	GDINVLLCGDPGTAK	3.50034	qPerS-SID	this study
	NAPA	Alpha-soluble NSF attachment protein	IEEACEIYAR	3.49756	qPerS-SID	this study
	EIF3K	Eukaryotic translation initiation factor 3 subunit K	ALTNLPHTDFTLCK	3.49728	qPerS-SID	this study
	TLN1	Talin-1	QELAVFCSPEPPAK	3.49627	qPerS-SID	this study
	MRPL53	39S ribosomal protein L53, mitochondrial	STNLNCSVIADVR	3.49086	qPerS-SID	this study
	PCNA	Proliferating cell nuclear antigen	LMDLDVEQLGIPEQEYSCVVK	3.48855	qPerS-SID	this study
	DIS3	Exosome complex exonuclease RRP44	LACLSEEGNEIESGK	3.48451	qPerS-SID	this study
	RPL12	60S ribosomal protein L12	EILGTAQSVGCNVDGR	3.48402	qPerS-SID	this study
	FLNA	Filamin-A	DGSCGVAYVVQEPGDYEVSVK	3.48271	qPerS-SID	this study
	EIF3L	Eukaryotic translation initiation factor 3 subunit L	GDPQVYEELFSYSCPK	3.47751	qPerS-SID	this study
	RAB14	Ras-related protein Rab-14	SCLLHQFTEK	3.47157	qPerS-SID	this study
	RPL30	60S ribosomal protein L30	LVILANNCPALR	3.47025	qPerS-SID	this study
	HSPD1	60 kDa heat shock protein, mitochondrial	AAVEEGIVLGGGCALLR	3.46968	qPerS-SID	this study
	MCM2	DNA replication licensing factor MCM2	GVCLIDEFDKMNDQDR	3.46744	qPerS-SID	this study
	RPS21	40S ribosomal protein S21	TYAICGAIR	3.46522	qPerS-SID	this study
	RBBP4	Histone-binding protein RBBP4	YMPQNPCIIATK	3.46269	qPerS-SID	this study
	VCP	Transitional endoplasmic reticulum ATPase	EDEEESLNEVGYDDIGGCR	3.4614	qPerS-SID	this study
	ANXA4	Annexin A4	GAGTDEGCLIEILASR	3.45511	qPerS-SID	this study
	RPS3	40S ribosomal protein S3	GLCAIAQAESLR	3.44864	qPerS-SID	this study
	PPA1	Inorganic pyrophosphatase	GISCMNTTLSESPFK	3.43947	qPerS-SID	this study
	EEF2	Elongation factor 2	YRCELLYEGPPDDEAAMGIK	3.43016	qPerS-SID	this study
	VDAC2	Voltage-dependent anion-selective channel protein 2	WNTDNTLGTEIAIEDQICQGLK	3.42312	qPerS-SID	this study
	PSMA4	Proteasome subunit beta type	LNEDMACSVAGITSDANVLTNELR	3.41784	qPerS-SID	this study
	SCRN1	Secernin-1	VECTYISIDQVPR	3.41732	qPerS-SID	this study
	PRMT1	Protein arginine N-methyltransferase 1	QLVTNACLIK	3.41407	qPerS-SID	this study
	ADSS	Adenylosuccinate synthetase isozyme 2	VVDLLAQDADIVCR	3.41368	qPerS-SID	this study
	NDUFV1	NADH dehydrogenase [ubiquinone] flavoprotein 1, mitochondrial	YLVVNADEGEPGTCK	3.4114	qPerS-SID	this study
	COMT	Catechol O-methyltransferase	LITIEINPDCAAITQR	3.40908	qPerS-SID	this study
	IQGAP1	Ras GTPase-activating-like protein IQGAP1	FFQTACDVPELQDK	3.40574	qPerS-SID	this study
	KIF5B	Kinesin-1 heavy chain	VFQSSTSQEQVYNDCAK	3.40548	qPerS-SID	this study
	CKB	Creatine kinase B-type	FCTGLTQIETLFK	3.40297	qPerS-SID	this study
	DUT	Deoxyuridine 5'-triphosphate nucleotidohydrolase, mitochondrial	TDIQIALPSGCYGR	3.40267	qPerS-SID	this study
	CCT7	T-complex protein 1 subunit eta	QLCDNAGFDATNILNK	3.40245	qPerS-SID	this study
	ESD	S-formylglutathione hydrolase	VFEHDSVELNCK	3.40002	qPerS-SID	this study
	DRG1	Developmentally-regulated GTP-binding protein 1	GGINLTATCPQSELDAETVK	3.39996	qPerS-SID	this study
	FLNA	Filamin-A	LQVEPAVDTSGVQCYGPGIEGQGVFR	3.39506	qPerS-SID	this study
	COMT	Catechol O-methyltransferase	YLPDTLLLEECGLLR	3.39433	qPerS-SID	this study
	RCC1	Regulator of chromosome condensation	SGQVYSFGCNDEGALGR	3.39057	qPerS-SID	this study
	POLA2	DNA polymerase alpha subunit B	VLGCPEALTGSYK	3.38883	qPerS-SID	this study
	OSTC	Oligosaccharyltransferase complex subunit OSTC	VPFLVLECPNLK	3.38841	qPerS-SID	this study
	TACO1	Translational activator of cytochrome c oxidase 1	FICDASSLHQVR	3.38505	qPerS-SID	this study
	STK24	Serine/threonine-protein kinase 24	SQACGGNLGSIEELR	3.37876	qPerS-SID	this study
	HSPH1	Heat shock protein 105 kDa	SVLDAAQIVGLNCLR	3.37134	qPerS-SID	this study
	C9orf142	Uncharacterized protein C9orf142	CPGESLINPGFK	3.36887	qPerS-SID	this study
	PRKAR1A	cAMP-dependent protein kinase type I-alpha regulatory subunit	VLGPCSDILK	3.36791	qPerS-SID	this study
	CISD2	CDGSH iron-sulfur domain-containing protein 2	VVNEINIEDLCLTK	3.36346	qPerS-SID	this study
	UQCRC1	Cytochrome b-c1 complex subunit 1, mitochondrial	NALVSHLDGTTPVCEDIGR	3.35158	qPerS-SID	this study
	UBA1	Ubiquitin-like modifier-activating enzyme 1	DNPGVVTCLDEAR	3.35158	qPerS-SID	this study
	TUBA1C	Tubulin alpha-1C chain	TIQFVDWCPTGFK	3.33831	qPerS-SID	this study
	DNAJC7	DnaJ homolog subfamily C member 7	AQCYMDTEQYEEAVR	3.33662	qPerS-SID	this study
	RSL1D1	Ribosomal L1 domain-containing protein 1	EINDCIGGTVLNISK	3.33649	qPerS-SID	this study
	SUGT1	Suppressor of G2 allele of SKP1 homolog	ALEQKPDDAQYYCQR	3.33176	qPerS-SID	this study
	HSD17B10	3-hydroxyacyl-CoA dehydrogenase type-2	LGNNCVFAPADVTSEK	3.33076	qPerS-SID	this study
	VDAC3	Voltage-dependent anion-selective channel protein 3	VCNYGLTFTQK	3.33023	qPerS-SID	this study
	RANBP2	E3 SUMO-protein ligase RanBP2	TGEEDEEEFFCNR	3.32156	qPerS-SID	this study
	RHOG	Rho-related GTP-binding protein RhoG	YLECSALQQDGVK	3.32111	qPerS-SID	this study
	HNRNPH1	Heterogeneous nuclear ribonucleoprotein H	YGDGGSTFQSTTGHCVHMR	3.30933	qPerS-SID	this study
	CPT2	Carnitine O-palmitoyltransferase 2, mitochondrial	TLTIDCVQFQR	3.30558	qPerS-SID	this study
	PLS3	Plastin-3	EGICALGGTSELSSEGTQHSYSEEEK	3.30045	qPerS-SID	this study
	PRPF19	Pre-mRNA-processing factor 19	QELSHALYQHDAACR	3.29919	qPerS-SID	this study
	CSE1L	Exportin-2	NLFEDQNTLTSICEK	3.29669	qPerS-SID	this study
	APRT	Adenine phosphoribosyltransferase	VVVVDDLLATGGTMNAACELLGR	3.29445	qPerS-SID	this study
	DPYSL2	Dihydropyrimidinase-related protein 2	GLYDGPVCEVSVTPK	3.28629	qPerS-SID	this study
	DYNC1H1	Cytoplasmic dynein 1 heavy chain 1	SACDTVDTWLDDTAK	3.27094	qPerS-SID	this study
	RELA	Transcription factor p65	DGFYEAELCPDR	3.26538	qPerS-SID	this study
	EIF4G1	Eukaryotic translation initiation factor 4 gamma 1	LQGINCGPDFTPSFANLGR	3.26129	qPerS-SID	this study
	GART	Trifunctional purine biosynthetic protein adenosine-3	QVLVAPGNAGTACSEK	3.2612	qPerS-SID	this study
	CCT8	T-complex protein 1 subunit theta	QITSYGETCPGLEQYAIK	3.25687	qPerS-SID	this study
	RPL18A	60S ribosomal protein L18a	DLTTAGAVTQCYR	3.24291	qPerS-SID	this study
	CCT5	T-complex protein 1 subunit epsilon	SLHDALCVIR	3.23954	qPerS-SID	this study
	HNRNPF	Heterogeneous nuclear ribonucleoprotein F	DLSYCLSGMYDHR	3.23656	qPerS-SID	this study
	MDH1	Malate dehydrogenase, cytoplasmic	VIVVGNPANTNCLTASK	3.23605	qPerS-SID	this study
	CTPS1	CTP synthase 1	LLETCSIALVGK	3.2358	qPerS-SID	this study
	HNRNPM	Heterogeneous nuclear ribonucleoprotein M	FNECGHVLYADIK	3.23318	qPerS-SID	this study
	CYB5R1	NADH-cytochrome b5 reductase 1	VPEDPTQCFLLFANQTEK	3.22897	qPerS-SID	this study
	RANGAP1	Ran GTPase-activating protein 1	ILAAALTECHR	3.22328	qPerS-SID	this study
	PGP	Phosphoglycolate phosphatase	FIFDCVSQEYGINPER	3.22197	qPerS-SID	this study
	GTF2I	General transcription factor II-I	SILSPGGSCGPIK	3.21938	qPerS-SID	this study
	UBA1	Ubiquitin-like modifier-activating enzyme 1	VLGPYTFSICDTSNFSDYIR	3.21584	qPerS-SID	this study
	FLNC	Filamin-C	AFGPGLEPTGCIVDKPAEFTIDAR	3.20947	qPerS-SID	this study
	HMGCL	Hydroxymethylglutaryl-CoA lyase, mitochondrial	NINCSIEESFQR	3.20902	qPerS-SID	this study
	TLN1	Talin-1	ASAGPQPLLVQSCK	3.20736	qPerS-SID	this study
	RPS11	40S ribosomal protein S11	DVQIGDIVTVGECRPLSK	3.20415	qPerS-SID	this study
	ETFA	Electron transfer flavoprotein subunit alpha, mitochondrial	LGGEVSCLVAGTK	3.19928	qPerS-SID	this study
	CCT3	T-complex protein 1 subunit gamma	TLIQNCGASTIR	3.19867	qPerS-SID	this study
	ACTR3	Actin-related protein 3	YSYVCPDLVK	3.18649	qPerS-SID	this study
	HADHA	Trifunctional enzyme subunit alpha, mitochondrial	TGIEQGSDAGYLCESQK	3.18549	qPerS-SID	this study
	NAPA	Alpha-soluble NSF attachment protein	HDAATCFVDAGNAFK	3.18177	qPerS-SID	this study
	COPB2	Coatomer subunit beta'	TFEVCDLPVR	3.18046	qPerS-SID	this study
	FSCN1	Fascin	LSCFAQTVSPAEK	3.17943	qPerS-SID	this study
	RPS11	40S ribosomal protein S11	NMSVHLSPCFR	3.17895	qPerS-SID	this study
	NIT2	Omega-amidase NIT2	TLSPGDSFSTFDTPYCR	3.17457	qPerS-SID	this study
	RTCB	tRNA-splicing ligase RtcB homolog	NVTDVVNTCHDAGISK	3.16702	qPerS-SID	this study
	PEPD	Xaa-Pro dipeptidase	YCTDTGVLFR	3.16688	qPerS-SID	this study
	ADSS	Adenylosuccinate synthetase isozyme 2	MCDLVSDFDGFSER	3.16664	qPerS-SID	this study
	VPS51	Vacuolar protein sorting-associated protein 51 homolog	AIQDDCQVITAR	3.15678	qPerS-SID	this study
	CCT4	T-complex protein 1 subunit delta	TLSGMESYCVR	3.15423	qPerS-SID	this study
	FLNB	Filamin-B	APSVATVGSICDLNLK	3.15157	qPerS-SID	this study
	PTGES3	Prostaglandin E synthase 3	HLNEIDLFHCIDPNDSK	3.14491	qPerS-SID	this study
	DDX17	Probable ATP-dependent RNA helicase DDX17	CTYLVLDEADR	3.14235	qPerS-SID	this study
	ALDH9A1	4-trimethylaminobutyraldehyde dehydrogenase	SPLIIFSDCDMNNAVK	3.13248	qPerS-SID	this study
	PPP2R1A	Serine/threonine-protein phosphatase 2A 65 kDa regulatory subunit A alpha isoform	NLCSDDTPMVR	3.1323	qPerS-SID	this study
	FUBP3	Far upstream element-binding protein 3	IQIASESSGIPERPCVLTGTPESIEQAK	3.1307	qPerS-SID	this study
	PDCL3	Phosducin-like protein 3	AISTTCIPNYPDR	3.1299	qPerS-SID	this study
	RUVBL1	RuvB-like 1	EACGVIVELIK	3.11792	qPerS-SID	this study
	PSMC1	26S protease regulatory subunit 4	LPLVTPHTQCR	3.11517	qPerS-SID	this study
	OAT	Ornithine aminotransferase, mitochondrial	VLPMNTGVEAGETACK	3.09882	qPerS-SID	this study
	AKR1A1	Alcohol dehydrogenase [NADP(+)]	NADGTICYDSTHYK	3.09821	qPerS-SID	this study
	SLC25A22	Mitochondrial glutamate carrier 1	GVNEDTYSGILDCAR	3.09606	qPerS-SID	this study
	PKM	Pyruvate kinase	NTGIICTIGPASR	3.09548	qPerS-SID	this study
	PSMC6	26S protease regulatory subunit 10B	AVASQLDCNFLK	3.0921	qPerS-SID	this study
	FASN	Fatty acid synthase	TGGAYGEDLGADYNLSQVCDGK	3.09115	qPerS-SID	this study
	SNRNP40	U5 small nuclear ribonucleoprotein 40 kDa protein	RGPQLVCTGSDDGTVK	3.0797	qPerS-SID	this study
	PRDX6	Peroxiredoxin-6	DFTPVCTTELGR	3.06915	qPerS-SID	this study
	TARS	Threonine--tRNA ligase, cytoplasmic	FMADIDLDPGCTLNK	3.05854	qPerS-SID	this study
	CSE1L	Exportin-2	ATIELCSTHANDASALR	3.05078	qPerS-SID	this study
	YWHAQ	14-3-3 protein theta	SICTTVLELLDK	3.04853	qPerS-SID	this study
	APEX1	DNA-(apurinic or apyrimidinic site) lyase	GLDWVKEEAPDILCLQETK	3.04556	qPerS-SID	this study
	ACAT1	Acetyl-CoA acetyltransferase, mitochondrial	QAVLGAGLPISTPCTTINK	3.03937	qPerS-SID	this study
	CCAR2	Cell cycle and apoptosis regulator protein 2	VVTQNICQYR	3.03826	qPerS-SID	this study
	VCP	Transitional endoplasmic reticulum ATPase	QAAPCVLFFDELDSIAK	3.03789	qPerS-SID	this study
	VCP	Transitional endoplasmic reticulum ATPase	GVLFYGPPGCGK	3.03006	qPerS-SID	this study
	TARS	Threonine--tRNA ligase, cytoplasmic	QVMVVPVGPTCDEYAQK	3.02482	qPerS-SID	this study
	GRSF1	G-rich sequence factor 1	YIELFLNSCPK	3.02477	qPerS-SID	this study
	PRPS1	Ribose-phosphate pyrophosphokinase 1	FSNQETCVEIGESVR	3.02054	qPerS-SID	this study
	ACLY	ATP-citrate synthase	FICTTSAIQNR	3.01823	qPerS-SID	this study
	EEF2	Elongation factor 2	YVEPIEDVPCGNIVGLVGVDQFLVK	3.01681	qPerS-SID	this study
	DDB1	DNA damage-binding protein 1	YNACILEYK	3.01317	qPerS-SID	this study
	DYNC1H1	Cytoplasmic dynein 1 heavy chain 1	QDLADVVQVCEGK	3.0126	qPerS-SID	this study
	CAPN1	Calpain-1 catalytic subunit	LEICNLTPDALK	2.99858	qPerS-SID	this study
	VCP	Transitional endoplasmic reticulum ATPase	AIANECQANFISIK	2.99782	qPerS-SID	this study
	EEF2	Elongation factor 2	KIWCFGPDGTGPNILTDITK	2.98433	qPerS-SID	this study
	NARS	Asparagine--tRNA ligase, cytoplasmic	LMTDTINEPILLCR	2.98233	qPerS-SID	this study
	CSE1L	Exportin-2	LLTECPPMMDTEYTK	2.98147	qPerS-SID	this study
	HSPA4	Heat shock 70 kDa protein 4	FLEMCNDLLAR	2.98044	qPerS-SID	this study
	IDH2	Isocitrate dehydrogenase [NADP], mitochondrial	DLAGCIHGLSNVK	2.97166	qPerS-SID	this study
	RPL18A	60S ribosomal protein L18a	SSGEIVYCGQVFEK	2.97015	qPerS-SID	this study
	HSPA1A	Heat shock 70 kDa protein 1A/1B	VLDKCQEVISWLDANTLAEKDEFEHK	2.96955	qPerS-SID	this study
	AIP	AH receptor-interacting protein	EGEIAQFLCDIK	2.9675	qPerS-SID	this study
	RCC2	Protein RCC2	IEYDCELVPR	2.96479	qPerS-SID	this study
	PARP1	Poly [ADP-ribose] polymerase 1	SDAYYCTGDVTAWTK	2.94927	qPerS-SID	this study
	HNRNPUL1	Heterogeneous nuclear ribonucleoprotein U-like protein 1	NCAVEFNFGQR	2.94902	qPerS-SID	this study
	AKR1B1	Aldose reductase	YKPAVNQIECHPYLTQEK	2.94011	qPerS-SID	this study
	PRMT1	Protein arginine N-methyltransferase 1	VIGIECSSISDYAVK	2.93904	qPerS-SID	this study
	IPO7	Importin-7	GIDQCIPLFVEAALER	2.93442	qPerS-SID	this study
	DNAJA1	DnaJ homolog subfamily A member 1	CVLNEGMPIYR	2.91978	qPerS-SID	this study
	NUBP1	Cytosolic Fe-S cluster assembly factor NUBP1	MEEVPHDCPGADSAQAGR	2.91695	qPerS-SID	this study
	PGLS	6-phosphogluconolactonase	LCWFLDEAAAR	2.91245	qPerS-SID	this study
	DHX9	ATP-dependent RNA helicase A	AAECNIVVTQPR	2.91191	qPerS-SID	this study
	CLTC	Clathrin heavy chain 1	YESLELCRPVLQQGR	2.91153	qPerS-SID	this study
	CCT5	T-complex protein 1 subunit epsilon	EMNPALGIDCLHK	2.90024	qPerS-SID	this study
	EEF2	Elongation factor 2	ETVSEESNVLCLSK	2.89856	qPerS-SID	this study
	ECH1	Delta(3,5)-Delta(2,4)-dienoyl-CoA isomerase, mitochondrial	YCAQDAFFQVK	2.88725	qPerS-SID	this study
	GART	Trifunctional purine biosynthetic protein adenosine-3	FGDPECQVILPLLK	2.88551	qPerS-SID	this study
	PSMC6	26S protease regulatory subunit 10B	GCLLYGPPGTGK	2.88321	qPerS-SID	this study
	RPS12	40S ribosomal protein S12	LGEWVGLCK	2.86165	qPerS-SID	this study
	CHORDC1	Cysteine and histidine-rich domain-containing protein 1	TSDFNTFLAQEGCTK	2.86063	qPerS-SID	this study
	EIF2S2	Eukaryotic translation initiation factor 2 subunit 2	TSFVNFTDICK	2.85963	qPerS-SID	this study
	FLNA	Filamin-A	VTYCPTEPGNYIINIK	2.85962	qPerS-SID	this study
	DPYSL2	Dihydropyrimidinase-related protein 2	AITIANQTNCPLYITK	2.85385	qPerS-SID	this study
	SMS	Spermine synthase	YFTQGNCVNLTEALSLYEEQLGR	2.85132	qPerS-SID	this study
	DNM1L	Dynamin-1-like protein	FATEYCNTIEGTAK	2.85118	qPerS-SID	this study
	DYNC1H1	Cytoplasmic dynein 1 heavy chain 1	SSLQSQCLNEVLK	2.84871	qPerS-SID	this study
	GOT2	Aspartate aminotransferase, mitochondrial	TCGFDFTGAVEDISK	2.84567	qPerS-SID	this study
	CLTC	Clathrin heavy chain 1	GQCDLELINVCNENSLFK	2.84543	qPerS-SID	this study
	FLNA	Filamin-A	TPCEEILVK	2.84251	qPerS-SID	this study
	FLNA	Filamin-A	VQVQDNEGCPVEALVK	2.84228	qPerS-SID	this study
	RPL4	60S ribosomal protein L4	RGPCIIYNEDNGIIK	2.84058	qPerS-SID	this study
	HMGCS1	Hydroxymethylglutaryl-CoA synthase, cytoplasmic	ITASLCDLK	2.83064	qPerS-SID	this study
	PPP5C	Serine/threonine-protein phosphatase	GVSCQFGPDVTK	2.82863	qPerS-SID	this study
	ALDH7A1	Alpha-aminoadipic semialdehyde dehydrogenase	GEVITTYCPANNEPIAR	2.82468	qPerS-SID	this study
	HNRNPU	Heterogeneous nuclear ribonucleoprotein U	FDENDVITCFANFESDEVELSYAK	2.8198	qPerS-SID	this study
	FSCN1	Fascin	QIWTLEQPPDEAGSAAVCLR	2.81342	qPerS-SID	this study
	SARS	Serine--tRNA ligase, cytoplasmic	TICAILENYQTEK	2.81048	qPerS-SID	this study
	RRM1	Ribonucleoside-diphosphate reductase large subunit	SAGGIGVAVSCIR	2.80668	qPerS-SID	this study
	CAPN2	Calpain-2 catalytic subunit	LEICNLTPDTLTSDTYK	2.80177	qPerS-SID	this study
	PITRM1	Presequence protease, mitochondrial	EFQITCGPDSFATDPSK	2.80136	qPerS-SID	this study
	FAM98B	Protein FAM98B	SLCNLEESITSAGR	2.7951	qPerS-SID	this study
	PMPCB	Mitochondrial-processing peptidase subunit beta	TNMLLQLDGSTPICEDIGR	2.79317	qPerS-SID	this study
	NOP56	Nucleolar protein 56	IDCFSEVPTSVFGEK	2.79118	qPerS-SID	this study
	RNPEP	Aminopeptidase B	AFFPCFDTPAVK	2.79099	qPerS-SID	this study
	PDCD6IP	Programmed cell death 6-interacting protein	FIQQTYPSGGEEQAQYCR	2.78508	qPerS-SID	this study
	HK1	Hexokinase-1	AAQLCGAGMAAVVDK	2.7844	qPerS-SID	this study
	SMS	Spermine synthase	LYCPVEFSK	2.78238	qPerS-SID	this study
	PRKDC	DNA-dependent protein kinase catalytic subunit	LAGANPAVITCDELLLGHEK	2.77752	qPerS-SID	this study
	RCC2	Protein RCC2	AVQDLCGWR	2.7759	qPerS-SID	this study
	LDHB	L-lactate dehydrogenase B chain	GMYGIENEVFLSLPCILNAR	2.76239	qPerS-SID	this study
	RNH1	Ribonuclease inhibitor	ELDLSNNCLGDAGILQLVESVR	2.75617	qPerS-SID	this study
	FAF2	FAS-associated factor 2	NTLCAPEVISLINTR	2.74565	qPerS-SID	this study
	PRPS1	Ribose-phosphate pyrophosphokinase 1	INNACFEAVVVTNTIPQEDK	2.74463	qPerS-SID	this study
	EXOSC1	Exosome complex component CSL4	LCNLEEGSPGSGTYTR	2.74304	qPerS-SID	this study
	MCM2	DNA replication licensing factor MCM2	TSGVVTSCTGVLPQLSMVK	2.73509	qPerS-SID	this study
	PCBP1	Poly(rC)-binding protein 1	AITIAGVPQSVTECVK	2.7229	qPerS-SID	this study
	FASN	Fatty acid synthase	AALQEELQLCK	2.71701	qPerS-SID	this study
	CLTC	Clathrin heavy chain 1	HSSLAGCQIINYR	2.70798	qPerS-SID	this study
	DYNC1H1	Cytoplasmic dynein 1 heavy chain 1	IQFVGACNPPTDPGR	2.70658	qPerS-SID	this study
	SHMT2	Serine hydroxymethyltransferase, mitochondrial	AALEALGSCLNNK	2.70392	qPerS-SID	this study
	KPNA1	Importin subunit alpha-5	IQAVIDAGVCR	2.703	qPerS-SID	this study
	ACTR3	Actin-related protein 3	KDYEEIGPSICR	2.69597	qPerS-SID	this study
	AP2A1	AP-2 complex subunit alpha-1	LVECLETVLNK	2.68757	qPerS-SID	this study
	TARS	Threonine--tRNA ligase, cytoplasmic	TTPYQIACGISQGLADNTVIAK	2.67581	qPerS-SID	this study
	TLN1	Talin-1	VVAPTISSPVCQEQLVEAGR	2.67511	qPerS-SID	this study
	CPNE3	Copine-3	VALNVSCANLLDKDIGSK	2.67386	qPerS-SID	this study
	CAND1	Cullin-associated NEDD8-dissociated protein 1	TVIGELPPASSGSALAANVCK	2.67327	qPerS-SID	this study
	RPL10	60S ribosomal protein L10	VDEFPLCGHMVSDEYEQLSSEALEAAR	2.67104	qPerS-SID	this study
	PYCR2	Pyrroline-5-carboxylate reductase 2	MLLDSEQHPCQLK	2.66455	qPerS-SID	this study
	RPS2	40S ribosomal protein S2	LLMMAGIDDCYTSAR	2.65395	qPerS-SID	this study
	PRKDC	DNA-dependent protein kinase catalytic subunit	LCYDAFTENMAGENQLLER	2.64669	qPerS-SID	this study
	SNRNP200	U5 small nuclear ribonucleoprotein 200 kDa helicase	AALETDENLLLCAPTGAGK	2.64509	qPerS-SID	this study
	VCP	Transitional endoplasmic reticulum ATPase	MTNGFSGADLTEICQR	2.62767	qPerS-SID	this study
	EEF2	Elongation factor 2	RCLYASVLTAQPR	2.62687	qPerS-SID	this study
	CCT7	T-complex protein 1 subunit eta	CQVFEETQIGGER	2.62049	qPerS-SID	this study
	AKR1A1	Alcohol dehydrogenase [NADP(+)]	AASCVLLHTGQK	2.61255	qPerS-SID	this study
	CHORDC1	Cysteine and histidine-rich domain-containing protein 1	TTDFSDFLSIVGCTK	2.59583	qPerS-SID	this study
	DARS	Aspartate--tRNA ligase, cytoplasmic	LEYCEALAMLR	2.58956	qPerS-SID	this study
	FAM120A	Constitutive coactivator of PPAR-gamma-like protein 1	LLVDADNCLHR	2.5885	qPerS-SID	this study
	LAP3	Cytosol aminopeptidase	QVVDCQLADVNNIGK	2.58609	qPerS-SID	this study
	PHGDH	D-3-phosphoglycerate dehydrogenase	NAGNCLSPAVIVGLLK	2.57139	qPerS-SID	this study
	DLD	Dihydrolipoyl dehydrogenase, mitochondrial	VCHAHPTLSEAFR	2.5702	qPerS-SID	this study
	GART	Trifunctional purine biosynthetic protein adenosine-3	SAGVQCFGPTAEAAQLESSKR	2.56962	qPerS-SID	this study
	PRKDC	DNA-dependent protein kinase catalytic subunit	GYGLFAGPCK	2.56741	qPerS-SID	this study
	RCC2	Protein RCC2	DVACGANHTLVLDSQKR	2.54651	qPerS-SID	this study
	GAPDH	Glyceraldehyde-3-phosphate dehydrogenase	IISNASCTTNCLAPLAK	2.54593	qPerS-SID	this study
	HADHA	Trifunctional enzyme subunit alpha, mitochondrial	EVEAVIPDHCIFASNTSALPISEIAAVSK	2.54483	qPerS-SID	this study
	PRMT1	Protein arginine N-methyltransferase 1	VEDLTFTSPFCLQVK	2.54353	qPerS-SID	this study
	PCBP2	Poly(rC)-binding protein 2	AITIAGIPQSIIECVK	2.54346	qPerS-SID	this study
	ACO2	Aconitate hydratase, mitochondrial	VGLIGSCTNSSYEDMGR	2.53897	qPerS-SID	this study
	FERMT2	Fermitin family homolog 2	GCEVTPDVNISGQK	2.53875	qPerS-SID	this study
	ZYX	Zyxin	QNVAVNELCGR	2.53185	qPerS-SID	this study
	SCRN1	Secernin-1	SSPCIHYFTGTPDPSR	2.52984	qPerS-SID	this study
	DHX9	ATP-dependent RNA helicase A	LAAQSCALSLVR	2.52756	qPerS-SID	this study
	NARS	Asparagine--tRNA ligase, cytoplasmic	LEDLVCDVVDR	2.52482	qPerS-SID	this study
	NSUN2	tRNA (cytosine(34)-C(5))-methyltransferase	NNSGEEFDCAFR	2.5223	qPerS-SID	this study
	ALDH9A1	4-trimethylaminobutyraldehyde dehydrogenase	VLCGGDIYVPEDPK	2.49461	qPerS-SID	this study
	TNPO1	Transportin-1	SECLNNIGDSSPLIR	2.49014	qPerS-SID	this study
	PAICS	Multifunctional protein ADE2	VVVLMGSTSDLGHCEK	2.48198	qPerS-SID	this study
	KIF5B	Kinesin-1 heavy chain	FVCSPDEVMDTIDEGK	2.47471	qPerS-SID	this study
	PRKDC	DNA-dependent protein kinase catalytic subunit	FNNYVDCMK	2.46629	qPerS-SID	this study
	RANGAP1	Ran GTPase-activating protein 1	SSACFTLQELK	2.4604	qPerS-SID	this study
	GDI2	Rab GDP dissociation inhibitor beta	QLICDPSYVK	2.45765	qPerS-SID	this study
	DDB1	DNA damage-binding protein 1	QGQGQLVTCSGAFK	2.45208	qPerS-SID	this study
	ACAT2	Acetyl-CoA acetyltransferase, cytosolic	ATVAPEDVSEVIFGHVLAAGCGQNPVR	2.45095	qPerS-SID	this study
	FLNA	Filamin-A	DNGNGTYSCSYVPR	2.44201	qPerS-SID	this study
	ADAR	Double-stranded RNA-specific adenosine deaminase	GETVNDCHAEIISR	2.44073	qPerS-SID	this study
	LDHA	L-lactate dehydrogenase A chain	GLYGIKDDVFLSVPCILGQNGISDLVK	2.44066	qPerS-SID	this study
	PHGDH	D-3-phosphoglycerate dehydrogenase	ALVDHENVISCPHLGASTK	2.4257	qPerS-SID	this study
	TMED5	Transmembrane emp24 domain-containing protein 5	ECFYQPMPLK	2.42097	qPerS-SID	this study
	DDX39B	Spliceosome RNA helicase DDX39B	NCPHIVVGTPGR	2.41651	qPerS-SID	this study
	CSE1L	Exportin-2	SQICDNAALYAQK	2.39253	qPerS-SID	this study
	TIMM8A	Mitochondrial import inner membrane translocase subunit Tim8 A	AEACFVNCVER	2.37274	qPerS-SID	this study
	IPO5	Importin-5	TKENVNATENCISAVGK	2.37018	qPerS-SID	this study
	AARS	Alanine--tRNA ligase, cytoplasmic	AVYTQDCPLAAAK	2.36962	qPerS-SID	this study
	DCTN1	Dynactin subunit 1	ASEQIYGTPSSSPYECLR	2.36835	qPerS-SID	this study
	CLIC4	Chloride intracellular channel protein 4	AGSDGESIGNCPFSQR	2.35949	qPerS-SID	this study
	IPO5	Importin-5	VCDIAAELAR	2.35468	qPerS-SID	this study
	GDI1	Rab GDP dissociation inhibitor alpha	QLICDPSYIPDR	2.3199	qPerS-SID	this study
	MANF	Mesencephalic astrocyte-derived neurotrophic factor	LCYYIGATDDAATK	2.3176	qPerS-SID	this study
	NUP88	Nuclear pore complex protein Nup88	LASGEDDPFDSDFSCPVK	2.31603	qPerS-SID	this study
	NOP58	Nucleolar protein 58	IISDNLTYCK	2.31581	qPerS-SID	this study
	SPTBN1	Spectrin beta chain, non-erythrocytic 1	FATDGEGYKPCDPQVIR	2.30651	qPerS-SID	this study
	EIF3M	Eukaryotic translation initiation factor 3 subunit M	VAASCGAIQYIPTELDQVR	2.3054	qPerS-SID	this study
	PRKDC	DNA-dependent protein kinase catalytic subunit	NILEESLCELVAK	2.30216	qPerS-SID	this study
	LPCAT1	Lysophosphatidylcholine acyltransferase 1	LPADTCLLEFAR	2.2954	qPerS-SID	this study
	NCAPD2	Condensin complex subunit 1	DLAYCVSQLPLTER	2.29498	qPerS-SID	this study
	PSMA6	Proteasome subunit alpha type	YGYEIPVDMLCK	2.29445	qPerS-SID	this study
	PCBP1	Poly(rC)-binding protein 1	LVVPATQCGSLIGK	2.28361	qPerS-SID	this study
	RPS12	40S ribosomal protein S12	LVEALCAEHQINLIK	2.2655	qPerS-SID	this study
	TBC1D15	TBC1 domain family member 15	NDSPTQIPVSSDVCR	2.26227	qPerS-SID	this study
	BSG	Basigin	SSEHINEGETAMLVCK	2.23611	qPerS-SID	this study
	ACTR2	Actin-related protein 2	VVVCDNGTGFVK	2.23546	qPerS-SID	this study
	LTA4H	Leukotriene A-4 hydrolase	AILPCQDTPSVK	2.23255	qPerS-SID	this study
	STAMBP	STAM-binding protein	LTDHGLEEISSCR	2.2325	qPerS-SID	this study
	CCT7	T-complex protein 1 subunit eta	YNFFTGCPK	2.22074	qPerS-SID	this study
	HUWE1	E3 ubiquitin-protein ligase HUWE1	LLEEICNLGR	2.21445	qPerS-SID	this study
	JAM3	Junctional adhesion molecule C	DDSGQYYCIASNDAGSAR	2.20402	qPerS-SID	this study
	DDX1	ATP-dependent RNA helicase DDX1	FLICTDVAAR	2.17791	qPerS-SID	this study
	TARS	Threonine--tRNA ligase, cytoplasmic	VNNVVWDLDRPLEEDCTLELLK	2.17788	qPerS-SID	this study
	EML4	Echinoderm microtubule-associated protein-like 4	DLLLTCAQDR	2.16091	qPerS-SID	this study
	CCDC58	Coiled-coil domain-containing protein 58	AAPSGGVNCEEFAEFQELLK	2.16053	qPerS-SID	this study
	FKBP2	Peptidyl-prolyl cis-trans isomerase	GWDQGLLGMCEGEK	2.15561	qPerS-SID	this study
	NDUFB7	NADH dehydrogenase [ubiquinone] 1 beta subcomplex subunit 7	DSFPNFLACK	2.15357	qPerS-SID	this study
	PRKDC	DNA-dependent protein kinase catalytic subunit	SQGCSEQVLTVLK	2.153	qPerS-SID	this study
	DDX52	Probable ATP-dependent RNA helicase DDX52	SVANVIQQAGCPVPEYIK	2.15203	qPerS-SID	this study
	NDUFS5	NADH dehydrogenase [ubiquinone] iron-sulfur protein 5	IEYDDFVECLLR	2.15168	qPerS-SID	this study
	CSRP1	Cysteine and glycine-rich protein 1	GLESTTLADKDGEIYCK	2.13755	qPerS-SID	this study
	FHL1	Four and a half LIM domains protein 1	FTAVEDQYYCVDCYK	2.1372	qPerS-SID	this study
	CPVL	Probable serine carboxypeptidase CPVL	CTEPEDQLYYVK	2.13157	qPerS-SID	this study
	CNPY4	Protein canopy homolog 4	LEEALENLCER	2.13152	qPerS-SID	this study
	ALCAM	CD166 antigen	SSPSFSSLHYQDAGNYVCETALQEVEGLK	2.12365	qPerS-SID	this study
	AIMP2	Aminoacyl tRNA synthase complex-interacting multifunctional protein 2	FSIQTMCPIEGEGNIAR	2.11807	qPerS-SID	this study
	RNH1	Ribonuclease inhibitor	ELCQGLGQPGSVLR	2.10671	qPerS-SID	this study
	FKBP10	Peptidyl-prolyl cis-trans isomerase FKBP10	VIEGLDTGLQGMCVGER	2.10315	qPerS-SID	this study
	COX6B1	Cytochrome c oxidase subunit 6B1	VYQSLCPTSWVTDWDEQR	2.09801	qPerS-SID	this study
	ITGB1	Integrin beta-1	FCECDNFNCDR	2.09678	qPerS-SID	this study
	RUVBL1	RuvB-like 1	VPFCPMVGSEVYSTEIK	2.09028	qPerS-SID	this study
	HSPA4	Heat shock 70 kDa protein 4	SVMDATQIAGLNCLR	2.07979	qPerS-SID	this study
	CCT8	T-complex protein 1 subunit theta	IAVYSCPFDGMITETK	2.07209	qPerS-SID	this study
	EIF4G1	Eukaryotic translation initiation factor 4 gamma 1	AISEPNFSVAYANMCR	2.07186	qPerS-SID	this study
	IPO5	Importin-5	VAAAESMPLLLECAR	2.07115	qPerS-SID	this study
	TRIM25	E3 ubiquitin/ISG15 ligase TRIM25	TCSPASLSQASADLEATLR	2.06881	qPerS-SID	this study
	CHCHD3	MICOS complex subunit MIC19	YESHPVCADLQAK	2.05931	qPerS-SID	this study
	NUP155	Nuclear pore complex protein Nup155	YVENPSQVLNCER	2.05707	qPerS-SID	this study
	COX6B1	Cytochrome c oxidase subunit 6B1	GGDISVCEWYQR	2.05049	qPerS-SID	this study
	CD59	CD59 glycoprotein	FEHCNFNDVTTR	2.04848	qPerS-SID	this study
	FAM3C	Protein FAM3C	ICLEDNVLMSGVK	2.04451	qPerS-SID	this study
	PSMD1	26S proteasome non-ATPase regulatory subunit 1	TPEQCPSVVSLLSESYNPHVR	2.04079	qPerS-SID	this study
	EIF2S3	Eukaryotic translation initiation factor 2 subunit 3	SCGSSTPDEFPTDIPGTK	2.03458	qPerS-SID	this study
	RAB21	Ras-related protein Rab-21	GIEELFLDLCK	2.02632	qPerS-SID	this study
	CAND1	Cullin-associated NEDD8-dissociated protein 1	LSTLCPSAVLQR	2.01501	qPerS-SID	this study
	ALCAM	CD166 antigen	QIGDALPVSCTISASR	2.01448	qPerS-SID	this study
	CNPY3	Protein canopy homolog 3	LIEVTETICK	2.00318	qPerS-SID	this study
	CNPY3	Protein canopy homolog 3	DTSCLAEQWSGK	1.99547	qPerS-SID	this study
	EPPK1	Epiplakin	YLEGTSCIAGVLVPAK	1.99362	qPerS-SID	this study
	GPC4	Glypican-4	ICPQGSTCCSQEMEEK	1.97287	qPerS-SID	this study
	BSG	Basigin	VDSDDQWGEYSCVFLPEPMGTANIQLHGPPR	1.9623	qPerS-SID	this study
	NASP	Nuclear autoantigenic sperm protein	LGEVSVESENYVQAVEEFQSCLNLQEQYLEAHDR	1.95698	qPerS-SID	this study
	CD44	CD44 antigen	ALSIGFETCR	1.9551	qPerS-SID	this study
	CKAP4	Cytoskeleton-associated protein 4	SSSSSSASAAAAAAAASSSASCSR	1.94648	qPerS-SID	this study
	CTSD	Cathepsin D	AIGAVPLIQGEYMIPCEK	1.94555	qPerS-SID	this study
	RNH1	Ribonuclease inhibitor	DSPCQLEALK	1.94477	qPerS-SID	this study
	DDX21	Nucleolar RNA helicase 2	LGVCFDVPTASVTEIQEK	1.94024	qPerS-SID	this study
	PRKCSH	Glucosidase 2 subunit beta	YEQGTGCWQGPNR	1.92959	qPerS-SID	this study
	ENO1	Alpha-enolase	VNQIGSVTESLQACK	1.90364	qPerS-SID	this study
	EEF2	Elongation factor 2	DLEEDHACIPIKK	1.8959	qPerS-SID	this study
	FKBP10	Peptidyl-prolyl cis-trans isomerase FKBP10	GMDQGLLGMCPGER	1.88914	qPerS-SID	this study
	ATP1B1	Sodium/potassium-transporting ATPase subunit beta-1	DDMIFEDCGDVPSEPK	1.87557	qPerS-SID	this study
	BRE	BRCA1-A complex subunit BRE	VGLDATNCLR	1.86676	qPerS-SID	this study
	KHSRP	Far upstream element-binding protein 2	VQQACEMVMDILR	1.84467	qPerS-SID	this study
	PHF6	PHD finger protein 6	DKECGQLLISENQK	1.84345	qPerS-SID	this study
	EEF1G	Elongation factor 1-gamma	VPAFEGDDGFCVFESNAIAYYVSNEELR	1.83457	qPerS-SID	this study
	EEF2	Elongation factor 2	STLTDSLVCK	1.83287	qPerS-SID	this study
	CTPS1	CTP synthase 1	GLGLSPDLVVCR	1.83038	qPerS-SID	this study
	MDH2	Malate dehydrogenase, mitochondrial	GYLGPEQLPDCLKGCDVVVIPAGVPR	1.81582	qPerS-SID	this study
	MCM4	DNA replication licensing factor MCM4	LGEINVIGEPFLNVNCEHIK	1.81363	qPerS-SID	this study
	ITGAV	Integrin alpha-V	EPVGTCFLQDGTK	1.81014	qPerS-SID	this study
	IPO5	Importin-5	HFADLLPGFLQAVNDSCYQNDDSVLK	1.80808	qPerS-SID	this study
	FKBP10	Peptidyl-prolyl cis-trans isomerase FKBP10	DAVQLETLELPPGCVR	1.79861	qPerS-SID	this study
	CCT3	T-complex protein 1 subunit gamma	IGDEYFTFITDCKDPK	1.79254	qPerS-SID	this study
	PGP	Phosphoglycolate phosphatase	LDTDILLGATCGLK	1.78243	qPerS-SID	this study
	ITGB1	Integrin beta-1	DKLPQPVQPDPVSHCK	1.76738	qPerS-SID	this study
	ARCN1	Coatomer subunit delta	NTLEWCLPVIDAK	1.75213	qPerS-SID	this study
	RCC2	Protein RCC2	LIEGLSHEVIVSAACGR	1.74665	qPerS-SID	this study
	HNRNPL	Heterogeneous nuclear ribonucleoprotein L	VFNVFCLYGNVEK	1.74545	qPerS-SID	this study
	PRKDC	DNA-dependent protein kinase catalytic subunit	DILPCLDGYLK	1.73635	qPerS-SID	this study
	NSF	Vesicle-fusing ATPase	SQLSCVVVDDIER	1.73136	qPerS-SID	this study
	CHCHD1	Coiled-coil-helix-coiled-coil-helix domain-containing protein 1	EIQGFLDCAAR	1.7302	qPerS-SID	this study
	MCM4	DNA replication licensing factor MCM4	AEINILLCGDPGTSK	1.72981	qPerS-SID	this study
	PREP	Prolyl endopeptidase	ITVPFLEQCPIR	1.69684	qPerS-SID	this study
	PUF60	Poly(U)-binding-splicing factor PUF60	DIDDDLEGEVTEECGK	1.69517	qPerS-SID	this study
	ADK	Adenosine kinase	SLIANLAAANCYK	1.6919	qPerS-SID	this study
	PMM2	Phosphomannomutase	AAPGPALCLFDVDGTLTAPR	1.67238	qPerS-SID	this study
	CTSB	Cathepsin B	EQWPQCPTIK	1.66059	qPerS-SID	this study
	CD276	CD276 antigen	DLRPGDTVTITCSSYR	1.64107	qPerS-SID	this study
	SCARB2	Lysosome membrane protein 2	DEVLYVFPSDFCR	1.61751	qPerS-SID	this study
	EEF2	Elongation factor 2	TFCQLILDPIFK	1.61555	qPerS-SID	this study
	ATP1B1	Sodium/potassium-transporting ATPase subunit beta-1	YNPNVLPVQCTGK	1.61294	qPerS-SID	this study
	UCHL1	Ubiquitin carboxyl-terminal hydrolase isozyme L1	QTIGNSCGTIGLIHAVANNQDK	1.60629	qPerS-SID	this study
	UBA1	Ubiquitin-like modifier-activating enzyme 1	YFLVGAGAIGCELLK	1.60442	qPerS-SID	this study
	IPO7	Importin-7	VLTGVAGEDAECHAAK	1.59958	qPerS-SID	this study
	ILF3	Interleukin enhancer-binding factor 3	GWPLELLCEK	1.59411	qPerS-SID	this study
	ERO1L	ERO1-like protein alpha	YSEEANNLIEECEQAER	1.59392	qPerS-SID	this study
	GART	Trifunctional purine biosynthetic protein adenosine-3	AFTKPEEACSFILSADFPALVVK	1.56008	qPerS-SID	this study
	GLG1	Golgi apparatus protein 1	ALNEACESVIQTACK	1.55718	qPerS-SID	this study
	TXN	Thioredoxin	CMPTFQFFK	1.54967	qPerS-SID	this study
	WARS	Tryptophan--tRNA ligase, cytoplasmic	DIIACGFDINK	1.54244	qPerS-SID	this study
	LMAN2	Vesicular integral-membrane protein VIP36	WTELAGCTADFR	1.54183	qPerS-SID	this study
	PRDX4	Peroxiredoxin-4	SINTEVVACSVDSQFTHLAWINTPR	1.53435	qPerS-SID	this study
	ROMO1	Reactive oxygen species modulator 1	PVAVGPYGQSQPSCFDR	1.52322	qPerS-SID	this study
	RPA1	Replication protein A 70 kDa DNA-binding subunit	DSLVDIIGICK	1.51301	qPerS-SID	this study
	EDC4	Enhancer of mRNA-decapping protein 4	ASCASIDIEDATQHLR	1.50984	qPerS-SID	this study
	CNBP	Cellular nucleic acid-binding protein	GFQFVSSSLPDICYR	1.50655	qPerS-SID	this study
	FASN	Fatty acid synthase	DGLLENQTPEFFQDVCKPK	1.4933	qPerS-SID	this study
	RNH1	Ribonuclease inhibitor	SLDIQSLDIQCEELSDAR	1.48774	qPerS-SID	this study
	GMPS	GMP synthase [glutamine-hydrolyzing]	EDGVFNISVDNTCSLFR	1.4768	qPerS-SID	this study
	PRKDC	DNA-dependent protein kinase catalytic subunit	ELLNPVVEFVSHPSTTCR	1.4469	qPerS-SID	this study
	PEPD	Xaa-Pro dipeptidase	IEEDVVVTDSGIELLTCVPR	1.43887	qPerS-SID	this study
	CCT8	T-complex protein 1 subunit theta	IGLSVSEVIEGYEIACR	1.42261	qPerS-SID	this study
	PPIG	Peptidyl-prolyl cis-trans isomerase G	VVFELFSDVCPK	1.41691	qPerS-SID	this study
	STIM1	Stromal interaction molecule 1	ATGTSSGANSEESTAAEFCR	1.40181	qPerS-SID	this study
	ENO2	Enolase	VNQIGSVTEAIQACK	1.3591	qPerS-SID	this study
	SNX5	Sorting nexin-5	NNVSLLQSCIDLFK	1.35774	qPerS-SID	this study
	TARS	Threonine--tRNA ligase, cytoplasmic	DQELYFFHELSPGSCFFLPK	1.33117	qPerS-SID	this study
	TARS	Threonine--tRNA ligase, cytoplasmic	FQQDDAHIFCAMEQIEDEIK	1.32512	qPerS-SID	this study
	OCIAD1	OCIA domain-containing protein 1	VFAECNDESFWFR	1.31761	qPerS-SID	this study
	GARS	Glycine--tRNA ligase	TSYGWIEIVGCADR	1.30959	qPerS-SID	this study
	RNH1	Ribonuclease inhibitor	WAELLPLLQQCQVVR	1.30309	qPerS-SID	this study
	CD81	CD81 antigen	NNLCPSGSNIISNLFK	1.29705	qPerS-SID	this study
	GULO	L-gulonolactone oxidase	GDDILLSPCFQR	81.5171	BTA	Gao X.H. et al.
	PHGDH	D-3-phosphoglycerate dehydrogenase	ALQSGQCAGAALDVFTEEPPR	74.6921	BTA	Gao X.H. et al.
	AIMP1	aminoacyl tRNA synthase complex-interacting multifunctional protein 1	GVLSQAMVMCASSPEK	49.6513	BTA	Gao X.H. et al.
	DHX9	ATP-dependent RNA helicase A isoform X1	LAAQSCALSLVR	36.9441	BTA	Gao X.H. et al.
	HARS	histidine--tRNA ligase, cytoplasmic	ILDGMFAVCGVPDSK	33.376	BTA	Gao X.H. et al.
	GDI1	rab GDP dissociation inhibitor alpha	QLICDPSYIPDR	25.3335	BTA	Gao X.H. et al.
	VCP	transitional endoplasmic reticulum ATPase	EDEEESLNEVGYDDIGGCR	23.5123	BTA	Gao X.H. et al.
	CAD	CAD protein isoform 2	VVEPELMGTPDGPCYPAPPVPR	19.9338	BTA	Gao X.H. et al.
	ATP1A1	sodium/potassium-transporting ATPase subunit alpha-1 precursor	IAGLCNRAVFQANQENLPILK	18.9352	BTA	Gao X.H. et al.
	PRPS1	ribose-phosphate pyrophosphokinase 1	INNACFEAVVVTNTIPQEDK	17.4391	BTA	Gao X.H. et al.
	TCP1	T-complex protein 1 subunit alpha isoform 2	VLCELADLQDK	17.4032	BTA	Gao X.H. et al.
	ATP1A1	sodium/potassium-transporting ATPase subunit alpha-1 precursor	ACVVHGSDLK	15.431	BTA	Gao X.H. et al.
	DNAJC3	dnaJ homolog subfamily C member 3 precursor	ICHCFSK	14.7388	BTA	Gao X.H. et al.
	LAP3	cytosol aminopeptidase	ADMGGAATICSAIVSAAK	11.9912	BTA	Gao X.H. et al.
	GARS	glycine--tRNA ligase	TSYGWIEIVGCADR	10.1183	BTA	Gao X.H. et al.
	AP2A2	AP-2 complex subunit alpha-2	AVDLLYAMCDR	9.31048	BTA	Gao X.H. et al.
	MCM3	DNA replication licensing factor MCM3	EEPFSSEEIQACLSR	8.86635	BTA	Gao X.H. et al.
	TBCD	tubulin-specific chaperone D isoform X5	ICQTVGVNTR	8.21183	BTA	Gao X.H. et al.
	CAP1	adenylyl cyclase-associated protein 1 isoform X1	LEAVSHTSDMHCGYGDSPSK	7.4667	BTA	Gao X.H. et al.
	SNRNP200	U5 small nuclear ribonucleoprotein 200 kDa helicase	TNVALMCMLR	6.93707	BTA	Gao X.H. et al.
	SHMT2	serine hydroxymethyltransferase, mitochondrial isoform 2	AALEALGSCLNNK	6.62657	BTA	Gao X.H. et al.
	GNPNAT1	glucosamine 6-phosphate N-acetyltransferase isoform X3	VEDVVVSDECR	6.58022	BTA	Gao X.H. et al.
	PHGDH	D-3-phosphoglycerate dehydrogenase	ALQSGQCAGAALDVFTEEPPRDR	5.89294	BTA	Gao X.H. et al.
	PHGDH	D-3-phosphoglycerate dehydrogenase	ALVDHENVISCPHLGASTK	5.88126	BTA	Gao X.H. et al.
	IPO5	importin-5 isoform X4	ENVNATENCISAVGK	5.83586	BTA	Gao X.H. et al.
	CAND1	cullin-associated NEDD8-dissociated protein 1	TYIQCIAAISR	5.66895	BTA	Gao X.H. et al.
	SDHA	succinate dehydrogenase [ubiquinone] flavoprotein subunit, mitochondrial precursor	AAFGLSEAGFNTACLTK	5.47125	BTA	Gao X.H. et al.
	PSPH	phosphoserine phosphatase isoform X1	FCGVEAAVSEMTR	5.34544	BTA	Gao X.H. et al.
	HSPA9	stress-70 protein, mitochondrial	MEEFKDQLPADECNK	5.248	BTA	Gao X.H. et al.
	FAM129A	protein Niban	QYSVAFCNHVR	4.91899	BTA	Gao X.H. et al.
	NARS	asparagine--tRNA ligase, cytoplasmic isoform 2	DVCLYPR	4.53654	BTA	Gao X.H. et al.
	STRN4	striatin-4 isoform X1	TCVQEITAHR	4.2945	BTA	Gao X.H. et al.
	PITPNB	phosphatidylinositol transfer protein beta isoform isoform 3	AWNAYPYCR	4.29276	BTA	Gao X.H. et al.
	TMED7	transmembrane emp24 protein transport domain containing 7 precursor	VSALTQMESACVSIHEALK	4.28903	BTA	Gao X.H. et al.
	SEC23A	protein transport protein Sec23A isoform X1	AVLNPLCQVDYR	4.24332	BTA	Gao X.H. et al.
	MAP1S	microtubule-associated protein 1S isoform X2	ALCYVISGQGQR	4.06165	BTA	Gao X.H. et al.
	SCAF11	factor, arginine/serine-rich 2, interacting protein isoform X2	MESCEGETAQGLDR	4.05247	BTA	Gao X.H. et al.
	IAH1	isoamyl acetate-hydrolyzing esterase 1 homolog isoform X3	VILITPPPLCEAAWEK	4.02332	BTA	Gao X.H. et al.
	PRKAA1	5'-AMP-activated protein kinase catalytic subunit alpha-1 isoform X1	SQSRPNDIMAEVCR	4.01775	BTA	Gao X.H. et al.
	NUP210	nuclear pore membrane glycoprotein 210 isoform X1	SSNLLGECSPAQR	3.98759	BTA	Gao X.H. et al.
	NARS	asparagine--tRNA ligase, cytoplasmic isoform 2	YHIRDVCLYPR	3.95808	BTA	Gao X.H. et al.
	NARS	asparagine--tRNA ligase, cytoplasmic isoform 2	LMTDTINEPILLCR	3.84095	BTA	Gao X.H. et al.
	SSB	lupus La protein homolog isoform X1	FSGDLDDQTCR	3.6774	BTA	Gao X.H. et al.
	USP9X	probable ubiquitin carboxyl-terminal hydrolase FAF-X isoform X8	VVIQSNDDIACR	3.6122	BTA	Gao X.H. et al.
	HSPA4L	heat shock 70 kDa protein 4L isoform X2	AQFEQLCASLLAR	3.57203	BTA	Gao X.H. et al.
	TPI1	triosephosphate isomerase	IAVAAQNCYK	3.55329	BTA	Gao X.H. et al.
	FAM129A	protein Niban	IHPEASHPAAIQQDSCEER	3.54852	BTA	Gao X.H. et al.
	SLC25A4	ADP/ATP translocase 1	GADIMYTGTLDCWR	3.52257	BTA	Gao X.H. et al.
	TSSC1	protein TSSC1 isoform X2	SMSQIYCIENAHGQLVR	3.50062	BTA	Gao X.H. et al.
	KPNB1	importin subunit beta-1	ESCLEAYTGIVQGLK	3.49295	BTA	Gao X.H. et al.
	EPRS	bifunctional glutamate/proline--tRNA ligase isoform X2	SCQFVAVR	3.45679	BTA	Gao X.H. et al.
	ALDH1L2	mitochondrial 10-formyltetrahydrofolate dehydrogenase isoform X3	SCDVKPNDTVDSLYNR	3.43809	BTA	Gao X.H. et al.
	IAH1	isoamyl acetate-hydrolyzing esterase 1 homolog isoform X3	LNSVVGEYANACLQVAR	3.39076	BTA	Gao X.H. et al.
	DENND4C	DENN domain-containing protein 4C	LMPGCEVIQATPYGR	3.35805	BTA	Gao X.H. et al.
	IPO4	importin-4 isoform X2	DNICGALAR	3.28968	BTA	Gao X.H. et al.
	LRPPRC	leucine-rich PPR motif-containing protein, mitochondrial precursor	SCGSLLPELSLAER	3.23699	BTA	Gao X.H. et al.
	RPS3	40S ribosomal protein S3	GLCAIAQAESLR	3.17001	BTA	Gao X.H. et al.
	5330417C22RIK	UPF0577 protein KIAA1324 isoform X3	VAVPHSPGLCTSLPDPVK	3.11831	BTA	Gao X.H. et al.
	NSF	vesicle-fusing ATPase	THPSVVPGCIAFSLPQR	3.09457	BTA	Gao X.H. et al.
	QARS	glutaminyl-tRNA synthetase isoform 2	ANNGICFLR	3.08527	BTA	Gao X.H. et al.
	DPYSL2	dihydropyrimidinase-related protein 2	THNSALEYNIFEGMECR	3.04775	BTA	Gao X.H. et al.
	LSS	lanosterol synthase isoform X3	ETLNQGLDFCR	3.0347	BTA	Gao X.H. et al.
	HSPD1	60 kDa heat shock protein, mitochondrial isoform X1	AAVEEGIVLGGGCALLR	3.0342	BTA	Gao X.H. et al.
	RCC2	protein RCC2 isoform X1	LIEALSHEAIVLAACGR	2.98987	BTA	Gao X.H. et al.
	GOT2	aspartate aminotransferase, mitochondrial	EYLPIGGLAEFCK	2.98843	BTA	Gao X.H. et al.
	AP2A2	AP-2 complex subunit alpha-2	LLQCYPPPDPAVR	2.94335	BTA	Gao X.H. et al.
	TRP53BP1	tumor suppressor p53-binding protein 1 isoform X7	ADVSCEPLEEVEK	2.9239	BTA	Gao X.H. et al.
	PAFAH1B3	platelet-activating factor acetylhydrolase IB subunit gamma	LGYTPVCR	2.91987	BTA	Gao X.H. et al.
	LOC100044627	60S ribosomal protein L23-like	ECADLWPR	2.8975	BTA	Gao X.H. et al.
	APIP	methylthioribulose-1-phosphate dehydratase	MAHAMNEYPDSCAVLVR	2.86995	BTA	Gao X.H. et al.
	PSMD2	26S proteasome non-ATPase regulatory subunit 2	SGALLACGIVNSGVR	2.86427	BTA	Gao X.H. et al.
	EIF3B	eukaryotic translation initiation factor 3 subunit B	YWLEEAECR	2.86316	BTA	Gao X.H. et al.
	CARS	cysteine--tRNA ligase, cytoplasmic isoform 2	TAVHEALCDNIDTR	2.86128	BTA	Gao X.H. et al.
	EIF3D	eukaryotic translation initiation factor 3 subunit D isoform X1	NLAMEATYINHNFSQQCLR	2.85682	BTA	Gao X.H. et al.
	PRNP	major prion protein precursor	VVEQMCVTQYQK	2.84393	BTA	Gao X.H. et al.
	CARS	cysteine--tRNA ligase, cytoplasmic isoform 2	VQPQWSPPAGTEPCR	2.81178	BTA	Gao X.H. et al.
	PPA1	inorganic pyrophosphatase	GISCMNTTVSESPFK	2.80702	BTA	Gao X.H. et al.
	TBL2	transducin (beta)-like 2 isoform X2	FEEASTMPCR	2.80468	BTA	Gao X.H. et al.
	UQCRH	cytochrome b-c1 complex subunit 6, mitochondrial	ERLELCDNR	2.80246	BTA	Gao X.H. et al.
	NARS	asparagine--tRNA ligase, cytoplasmic isoform 2	LEDLVCDVVDR	2.79641	BTA	Gao X.H. et al.
	SARS	serine--tRNA ligase, cytoplasmic isoform 2	IWGDCTVR	2.79051	BTA	Gao X.H. et al.
	UCHL1	ubiquitin carboxyl-terminal hydrolase isozyme L1	NEAIQAAHDSVAQEGQCR	2.76576	BTA	Gao X.H. et al.
	FLNB	filamin-B isoform X2	IEYDDQNDGSCDVK	2.76137	BTA	Gao X.H. et al.
	PDHA1	pyruvate dehydrogenase E1 component subunit alpha, somatic form, mitochondrial	VDGMDILCVR	2.75787	BTA	Gao X.H. et al.
	FAM120C	constitutive coactivator of PPAR-gamma-like protein 2	SDPLPAPSQCALSR	2.72883	BTA	Gao X.H. et al.
	NAPA	alpha-soluble NSF attachment protein isoform X2	IEEACEIYAR	2.72841	BTA	Gao X.H. et al.
	TH	tyrosine 3-monooxygenase isoform X1	VFQCTQYIR	2.71728	BTA	Gao X.H. et al.
	PYCR1	pyrroline-5-carboxylate reductase 1, mitochondrial isoform X1	SLLINAVEASCIR	2.68158	BTA	Gao X.H. et al.
	FLNB	filamin-B isoform X2	VDIQTEDLEDGTCK	2.67839	BTA	Gao X.H. et al.
	COPA	coatomer subunit alpha	AWEVDTCR	2.66724	BTA	Gao X.H. et al.
	CCT3	T-complex protein 1 subunit gamma	NLQDAMQVCR	2.66209	BTA	Gao X.H. et al.
	RCC2	protein RCC2 isoform X1	YGCLSGVR	2.64883	BTA	Gao X.H. et al.
	SUGT1	suppressor of G2 allele of SKP1 homolog	ALEQNPDDAQYYCQR	2.64715	BTA	Gao X.H. et al.
	CLTC	clathrin heavy chain 1	CNEPAVWSQLAK	2.64158	BTA	Gao X.H. et al.
	MCM6	DNA replication licensing factor MCM6	LGFAEYCR	2.62036	BTA	Gao X.H. et al.
	EPRS	bifunctional glutamate/proline--tRNA ligase isoform X2	VACQGEVVR	2.61839	BTA	Gao X.H. et al.
	HNRNPM	heterogeneous nuclear ribonucleoprotein M isoform b	GCAVVEFK	2.61	BTA	Gao X.H. et al.
	PKM	pyruvate kinase PKM isoform M1	AEGSDVANAVLDGADCIMLSGETAK	2.59239	BTA	Gao X.H. et al.
	RPS3	40S ribosomal protein S3	RACYGVLR	2.59128	BTA	Gao X.H. et al.
	ATP1B1	sodium/potassium-transporting ATPase subunit beta-1	YNPNVLPVQCTGK	2.58068	BTA	Gao X.H. et al.
	PMPCB	mitochondrial-processing peptidase subunit beta precursor	LCTDVTESEVAR	2.57811	BTA	Gao X.H. et al.
	RPL5	60S ribosomal protein L5 isoform X1	DIICQIAYAR	2.57265	BTA	Gao X.H. et al.
	DCX	neuronal migration protein doublecortin isoform c	YAQDDFSLDENECR	2.56739	BTA	Gao X.H. et al.
	EMC8	ER membrane protein complex subunit 8	FTMDCAAPTIHVYEQHENR	2.56731	BTA	Gao X.H. et al.
	ATP1A1	sodium/potassium-transporting ATPase subunit alpha-1 precursor	ILDRCSSILLHGK	2.56296	BTA	Gao X.H. et al.
	RPS8	40S ribosomal protein S8	NCIVLIDSTPYR	2.55311	BTA	Gao X.H. et al.
	CNPY2	protein canopy homolog 2 isoform X2	SEAHLTELLEEVCDR	2.55093	BTA	Gao X.H. et al.
	ARCN1	coatomer subunit delta	NTLEWCLPVIDAK	2.54185	BTA	Gao X.H. et al.
	ALDH9A1	4-trimethylaminobutyraldehyde dehydrogenase precursor	VIATFACSGEK	2.54153	BTA	Gao X.H. et al.
	GNB2L1	guanine nucleotide-binding protein subunit beta-2-like 1	YTVQDESHSEWVSCVR	2.53936	BTA	Gao X.H. et al.
	WDR1	WD repeat-containing protein 1 isoform X1	MTVNESEQLVSCSMDDTVR	2.53722	BTA	Gao X.H. et al.
	NAPA	alpha-soluble NSF attachment protein isoform X2	ADPQEAINCLMR	2.53345	BTA	Gao X.H. et al.
	SUPT16	FACT complex subunit SPT16	INFYCPGSALGR	2.52982	BTA	Gao X.H. et al.
	RPL4	60S ribosomal protein L4	SGQGAFGNMCR	2.52527	BTA	Gao X.H. et al.
	DYNC1H1	cytoplasmic dynein 1 heavy chain 1	IQFVGACNPPTDPGR	2.52251	BTA	Gao X.H. et al.
	MCM3	DNA replication licensing factor MCM3	NREEPFSSEEIQACLSR	2.51723	BTA	Gao X.H. et al.
	LGALS3BP	galectin-3-binding protein isoform X1	VDAECMPVVR	2.51489	BTA	Gao X.H. et al.
	MYH9	myosin-9	EDQSILCTGESGAGK	2.51216	BTA	Gao X.H. et al.
	PPP2CB	serine/threonine-protein phosphatase 2A catalytic subunit beta isoform isoform X1	CGNQAAIMELDDTLK	2.50617	BTA	Gao X.H. et al.
	RNPEP	aminopeptidase B isoform 1	AFFPCFDTPAVK	2.49391	BTA	Gao X.H. et al.
	RPL7A	60S ribosomal protein L7a	TCTTVAFTQVNSEDK	2.49276	BTA	Gao X.H. et al.
	HMGCS1	hydroxymethylglutaryl-CoA synthase, cytoplasmic	HSLSYDCIGR	2.49036	BTA	Gao X.H. et al.
	LOC102642679	eukaryotic translation initiation factor 2 subunit 3-like	SFDVNKPGCEVDDLK	2.47678	BTA	Gao X.H. et al.
	PGLS	6-phosphogluconolactonase isoform 1	TGALCWFLDEAAAR	2.47561	BTA	Gao X.H. et al.
	CCT8	T-complex protein 1 subunit theta	IAVYSCPFDGMITETK	2.47259	BTA	Gao X.H. et al.
	HNRNPF	heterogeneous nuclear ribonucleoprotein F isoform X1	YGDSEFTVQSTTGHCVHMR	2.4596	BTA	Gao X.H. et al.
	TBC1D15	TBC1 domain family member 15	YVVLCESPQDSR	2.45556	BTA	Gao X.H. et al.
	HPRT	hypoxanthine-guanine phosphoribosyltransferase	DLNHVCVISETGK	2.45438	BTA	Gao X.H. et al.
	UBR4	E3 ubiquitin-protein ligase UBR4	HNTYLQECTGQR	2.45209	BTA	Gao X.H. et al.
	IGF2R	cation-independent mannose-6-phosphate receptor precursor	TGATEHYLINVCK	2.44994	BTA	Gao X.H. et al.
	TCP1	T-complex protein 1 subunit alpha isoform 2	GANDFMCDEMER	2.44795	BTA	Gao X.H. et al.
	MARS	methionine--tRNA ligase, cytoplasmic isoform X1	ILATSFICTLPAGHR	2.44663	BTA	Gao X.H. et al.
	ALDH18A1	delta-1-pyrroline-5-carboxylate synthase isoform 2	GDECGLALGR	2.44553	BTA	Gao X.H. et al.
	MTHFD1L	monofunctional C1-tetrahydrofolate synthase, mitochondrial	YTQQGFGNLPICMAK	2.4448	BTA	Gao X.H. et al.
	PPP5C	serine/threonine-protein phosphatase 5	TECYGYALGDATR	2.44213	BTA	Gao X.H. et al.
	GLG1	Golgi apparatus protein 1 precursor	LSSDCEDQIR	2.43848	BTA	Gao X.H. et al.
	CTSB	cathepsin B preproprotein	EQWSNCPTIGQIR	2.43805	BTA	Gao X.H. et al.
	DRG2	developmentally-regulated GTP-binding protein 2 isoform X1	VYMPCLYVYNK	2.42066	BTA	Gao X.H. et al.
	PUF60	poly(U)-binding-splicing factor PUF60 isoform c	ALAIMCR	2.40896	BTA	Gao X.H. et al.
	TRAP1	heat shock protein 75 kDa, mitochondrial isoform X1	NIYYLCAPNR	2.4081	BTA	Gao X.H. et al.
	MCM2	DNA replication licensing factor MCM2	FDVLCVVR	2.40577	BTA	Gao X.H. et al.
	UCHL1	ubiquitin carboxyl-terminal hydrolase isozyme L1	FSAVALCK	2.40419	BTA	Gao X.H. et al.
	HYOU1	hypoxia up-regulated protein 1 isoform X4	VEFEELCADLFDR	2.40197	BTA	Gao X.H. et al.
	HSPA4	heat shock 70 kDa protein 4	SVMDATQIAGLNCLR	2.39646	BTA	Gao X.H. et al.
	LIN7C	protein lin-7 homolog C	VLQSEFCNAVR	2.39141	BTA	Gao X.H. et al.
	GM5848	small nuclear ribonucleoprotein Sm D2-like	NNTQVLINCR	2.39141	BTA	Gao X.H. et al.
	CELF2	CUGBP Elav-like family member 2 isoform 7	VMFSPFGQIEECR	2.38725	BTA	Gao X.H. et al.
	TSSC1	protein TSSC1 isoform X2	VQACAAVWR	2.38149	BTA	Gao X.H. et al.
	GM20899	glyceraldehyde-3-phosphate dehydrogenase-like isoform 2	VPTPNVSVVDLTCR	2.37978	BTA	Gao X.H. et al.
	LRG1	leucine-rich alpha-2-glycoprotein precursor	NLADLCR	2.37648	BTA	Gao X.H. et al.
	PA2G4	proliferation-associated protein 2G4	SLVEASSSGVSVLSLCEK	2.3691	BTA	Gao X.H. et al.
	PAFAH1B1	platelet-activating factor acetylhydrolase IB subunit alpha	MVRPNQDGTLIASCSNDQTVR	2.36416	BTA	Gao X.H. et al.
	CCT3	T-complex protein 1 subunit gamma	ACTILLR	2.36349	BTA	Gao X.H. et al.
	EIF3M	eukaryotic translation initiation factor 3 subunit M	LLYEALVDCK	2.35997	BTA	Gao X.H. et al.
	CORO1C	coronin-1C	VTWDSSFCAVNPR	2.35957	BTA	Gao X.H. et al.
	ANXA6	annexin A6 isoform b	ALLALCGGED	2.35793	BTA	Gao X.H. et al.
	CSNK2B	casein kinase II subunit beta isoform X2	YQQGDFGYCPR	2.35569	BTA	Gao X.H. et al.
	FKBP4	peptidyl-prolyl cis-trans isomerase FKBP4	TQLAVCQQR	2.35493	BTA	Gao X.H. et al.
	HNRNPF	heterogeneous nuclear ribonucleoprotein F isoform X1	DLSYCLSGMYDHR	2.35406	BTA	Gao X.H. et al.
	ATP1A1	sodium/potassium-transporting ATPase subunit alpha-1 precursor	NIAFFSTNCVEGTAR	2.35305	BTA	Gao X.H. et al.
	TBC1D15	TBC1 domain family member 15	DDSPTQTLASPNACR	2.34784	BTA	Gao X.H. et al.
	PSMC5	26S protease regulatory subunit 8	AVAHHTDCTFIR	2.34704	BTA	Gao X.H. et al.
	RAB3A	ras-related protein Rab-3A isoform X2	LVDVICEK	2.34077	BTA	Gao X.H. et al.
	GBA2	non-lysosomal glucosylceramidase	DSQVYCEDTGGTEAVR	2.33232	BTA	Gao X.H. et al.
	PGD	6-phosphogluconate dehydrogenase, decarboxylating isoform X1	SAVDNCQDSWR	2.32888	BTA	Gao X.H. et al.
	RPS29	40S ribosomal protein S29	YGLNMCR	2.31469	BTA	Gao X.H. et al.
	NARS	asparagine--tRNA ligase, cytoplasmic isoform 2	YGTCPHGGYGLGLER	2.30651	BTA	Gao X.H. et al.
	ACAD9	acyl-CoA dehydrogenase family member 9, mitochondrial	AYICAHPLDR	2.29895	BTA	Gao X.H. et al.
	SDHB	succinate dehydrogenase [ubiquinone] iron-sulfur subunit, mitochondrial isoform X1	CGPMVLDALIK	2.29863	BTA	Gao X.H. et al.
	VARS	valine--tRNA ligase	ICLQPPPSSR	2.29666	BTA	Gao X.H. et al.
	GNAI3	guanine nucleotide-binding protein G(k) subunit alpha	DGGVQACFSR	2.29652	BTA	Gao X.H. et al.
	MAP4	microtubule-associated protein 4 isoform X8	ETPGSQPSEPCSGVSR	2.28996	BTA	Gao X.H. et al.
	UQCRC1	cytochrome b-c1 complex subunit 1, mitochondrial precursor	VYEEDAVPGLTPCR	2.28969	BTA	Gao X.H. et al.
	CTSL	cathepsin L1 isoform X1	DNHCGLATAASYPVVN	2.28928	BTA	Gao X.H. et al.
	PRKCSH	glucosidase 2 subunit beta isoform 2 precursor	YEQGTGCWQGPNR	2.28902	BTA	Gao X.H. et al.
	VDAC3	voltage-dependent anion-selective channel protein 3 isoform 2	VCNYGLTFTQK	2.288	BTA	Gao X.H. et al.
	RPS12L2	40S ribosomal protein S12-like	LGEWVGLCK	2.28529	BTA	Gao X.H. et al.
	CLTC	clathrin heavy chain 1	HSSLAGCQIINYR	2.28457	BTA	Gao X.H. et al.
	LOC102641764	14-3-3 protein zeta/delta-like, partial	YDDMAACMK	2.2791	BTA	Gao X.H. et al.
	KIF5C	kinesin heavy chain isoform 5C	ILQDSLGGNCR	2.27663	BTA	Gao X.H. et al.
	CAP1	adenylyl cyclase-associated protein 1 isoform X1	NSLDCEIVSAK	2.27564	BTA	Gao X.H. et al.
	DHRS1	dehydrogenase/reductase SDR family member 1 isoform X1	LAADCAHELR	2.27284	BTA	Gao X.H. et al.
	PPP2R1A	serine/threonine-protein phosphatase 2A 65 kDa regulatory subunit A alpha isoform	NLCSDDTPMVR	2.27218	BTA	Gao X.H. et al.
	BSG	basigin isoform 2 precursor	SGEYSCIFLPEPVGR	2.26944	BTA	Gao X.H. et al.
	LMNA	prelamin-A/C isoform X1	AQNTWGCGSSLR	2.26651	BTA	Gao X.H. et al.
	ACLY	ATP-citrate synthase isoform 2	VDATADYICK	2.265	BTA	Gao X.H. et al.
	CTPS	CTP synthase 1 isoform X1	GLGLSPDLVVCR	2.25957	BTA	Gao X.H. et al.
	RCC2	protein RCC2 isoform X1	IEYDCELVPR	2.25768	BTA	Gao X.H. et al.
	GM5803	predicted gene 5803	SHFEQWGTLTDCVVMR	2.25479	BTA	Gao X.H. et al.
	MYL6	myosin light polypeptide 6	ILYSQCGDVMR	2.25388	BTA	Gao X.H. et al.
	COPE	coatomer subunit epsilon	NAFYIGSYQQCINEAQR	2.25152	BTA	Gao X.H. et al.
	PYCRL	pyrroline-5-carboxylate reductase 3 isoform X1	AATMSAVEAATCR	2.25023	BTA	Gao X.H. et al.
	GPD2	glycerol-3-phosphate dehydrogenase, mitochondrial precursor	CKDVLTGQEFDVR	2.24702	BTA	Gao X.H. et al.
	EPRS	bifunctional glutamate/proline--tRNA ligase isoform X2	LNQWCNVVR	2.24462	BTA	Gao X.H. et al.
	IDH3G	isocitrate dehydrogenase [NAD] subunit gamma 1, mitochondrial isoform X2	HACVPVDFEEVHVSSNADEEDIR	2.2419	BTA	Gao X.H. et al.
	DDOST	dolichyl-diphosphooligosaccharide--protein glycosyltransferase 48 kDa subunit precursor	ELGSECGIEFDEEK	2.23921	BTA	Gao X.H. et al.
	MVP	major vault protein	HYCIVANPVSR	2.23704	BTA	Gao X.H. et al.
	PPP5C	serine/threonine-protein phosphatase 5	GVSCQFGPDVTK	2.23273	BTA	Gao X.H. et al.
	NFX1	transcriptional repressor NF-X1 isoform 3	SEDENTRPVAISHTDSSDASCR	2.2312	BTA	Gao X.H. et al.
	SUPT5	transcription elongation factor SPT5 isoform X2	VELHSTCQTISVDR	2.22522	BTA	Gao X.H. et al.
	EXOSC3	exosome complex component RRP40	NRPNVQVGDLIYGQCVVANK	2.22369	BTA	Gao X.H. et al.
	PGRMC2	membrane-associated progesterone receptor component 2	GLCSGPGAGEESPAATLPR	2.22366	BTA	Gao X.H. et al.
	LOC101056029	60S ribosomal protein L9-like	TGVACSVSQAQK	2.22351	BTA	Gao X.H. et al.
	EEF2	elongation factor 2	DLEEDHACIPIK	2.21804	BTA	Gao X.H. et al.
	RARS	arginine--tRNA ligase, cytoplasmic	AAQTSVAYGCIK	2.21571	BTA	Gao X.H. et al.
	RNH1	ribonuclease inhibitor isoform a	LDDCGLTEVR	2.21393	BTA	Gao X.H. et al.
	CHCHD3	MICOS complex subunit Mic19	YEYHPVCADLQTK	2.21312	BTA	Gao X.H. et al.
	PGLS	6-phosphogluconolactonase isoform 1	WTLGFCDER	2.21038	BTA	Gao X.H. et al.
	FBXO2	F-box only protein 2 isoform X1	VLAELPATELVQACR	2.21	BTA	Gao X.H. et al.
	VPS35	vacuolar protein sorting-associated protein 35	NYLLQCTR	2.20481	BTA	Gao X.H. et al.
	RPL4	60S ribosomal protein L4	GPCIIYNEDNGIIK	2.20332	BTA	Gao X.H. et al.
	PFKL	ATP-dependent 6-phosphofructokinase, liver type	VFANAPDSACVIGLR	2.19832	BTA	Gao X.H. et al.
	SEC16A	SEC16 homolog A isoform X6	FTVPHVCAR	2.19824	BTA	Gao X.H. et al.
	FLNB	filamin-B isoform X2	ACIPQSFTVDSSK	2.19301	BTA	Gao X.H. et al.
	SLC25A5	ADP/ATP translocase 2	GTDIMYTGTLDCWR	2.19219	BTA	Gao X.H. et al.
	EEF2	elongation factor 2	EGALCEENMR	2.18916	BTA	Gao X.H. et al.
	USO1	general vesicular transport factor p115	LQTENCELLQR	2.18891	BTA	Gao X.H. et al.
	IPO4	importin-4 isoform X2	TCGSLALQPPGR	2.18861	BTA	Gao X.H. et al.
	NSF	vesicle-fusing ATPase	SQLSCVVVDDIER	2.18813	BTA	Gao X.H. et al.
	LONP1	lon protease homolog, mitochondrial precursor	AGVTCIILPAENR	2.18633	BTA	Gao X.H. et al.
	GFM1	elongation factor G, mitochondrial	YQPCSPSTQEELINK	2.18468	BTA	Gao X.H. et al.
	TM9SF3	transmembrane 9 superfamily member 3 precursor	NLSGQPNFPCR	2.18442	BTA	Gao X.H. et al.
	NCALD	neurocalcin-delta isoform X1	LLQCDPSSAGQF	2.18437	BTA	Gao X.H. et al.
	ABAT	4-aminobutyrate aminotransferase, mitochondrial isoform 2 precursor	GTFCSFDTPDEAIR	2.17666	BTA	Gao X.H. et al.
	RPS4X	40S ribosomal protein S4, X isoform	FDTGNLCMVTGGANLGR	2.16845	BTA	Gao X.H. et al.
	HNRNPK	heterogeneous nuclear ribonucleoprotein K isoform 4	GSDFDCELR	2.16656	BTA	Gao X.H. et al.
	PKM	pyruvate kinase PKM isoform M1	NTGIICTIGPASR	2.16478	BTA	Gao X.H. et al.
	CBS	cystathionine beta-synthase isoform 2	CVVILPDSVR	2.16221	BTA	Gao X.H. et al.
	IDH3A	isocitrate dehydrogenase [NAD] subunit alpha, mitochondrial precursor	IEAACFATIK	2.15714	BTA	Gao X.H. et al.
	ALDOA	fructose-bisphosphate aldolase A isoform X2	YASICQQNGIVPIVEPEILPDGDHDLK	2.15637	BTA	Gao X.H. et al.
	PGP	phosphoglycolate phosphatase	YLQQPDCLLVGTNMDNR	2.15628	BTA	Gao X.H. et al.
	UBA1	ubiquitin-like modifier-activating enzyme 1 isoform 2	VGEFCHSR	2.1552	BTA	Gao X.H. et al.
	ALDOA	fructose-bisphosphate aldolase A isoform X2	ALANSLACQGK	2.15349	BTA	Gao X.H. et al.
	POLR2B	DNA-directed RNA polymerase II subunit RPB2	STYCLLNGLTDR	2.15192	BTA	Gao X.H. et al.
	ATP2A3	sarcoplasmic/endoplasmic reticulum calcium ATPase 3 isoform a	MFVVAEAEAGTCR	2.14877	BTA	Gao X.H. et al.
	DDX17	probable ATP-dependent RNA helicase DDX17 isoform X1	TTSSANNPNLMYQDECDRR	2.14703	BTA	Gao X.H. et al.
	GPD2	glycerol-3-phosphate dehydrogenase, mitochondrial precursor	EYACTAVDMISR	2.14631	BTA	Gao X.H. et al.
	SLC25A22	mitochondrial glutamate carrier 1 isoform X1	GVNEDTYSGFLDCAR	2.14483	BTA	Gao X.H. et al.
	CFL1	cofilin-1	HELQANCYEEVKDR	2.14368	BTA	Gao X.H. et al.
	EEF1A1	elongation factor 1-alpha 1	SGDAAIVDMVPGKPMCVESFSDYPPLGR	2.1432	BTA	Gao X.H. et al.
	ADPGK	ADP-dependent glucokinase isoform X1	VAGTQACATETIDTNR	2.13216	BTA	Gao X.H. et al.
	LOC102643269	rRNA 2'-O-methyltransferase fibrillarin-like	HEGVFICR	2.13006	BTA	Gao X.H. et al.
	EIF4E	eukaryotic translation initiation factor 4E isoform X2	IAIWTTECENR	2.12991	BTA	Gao X.H. et al.
	DDX5	probable ATP-dependent RNA helicase DDX5 isoform X1	ELAQQVQQVAAEYCR	2.12943	BTA	Gao X.H. et al.
	LAP3	cytosol aminopeptidase	SAGACTAAAFLR	2.12915	BTA	Gao X.H. et al.
	ENO1	alpha-enolase isoform X3	VNQIGSVTESIQACK	2.12828	BTA	Gao X.H. et al.
	LOC102642938	heterogeneous nuclear ribonucleoproteins A2/B1-like isoform X2	LTDCVVMR	2.128	BTA	Gao X.H. et al.
	PCX	pyruvate carboxylase, mitochondrial isoform X2	ADFAQACQDAGVR	2.12749	BTA	Gao X.H. et al.
	GM6901	chromobox protein homolog 3-like	LTWHSCPEDEAQ	2.12685	BTA	Gao X.H. et al.
	PCBP1	poly(rC)-binding protein 1	VMTIPYQPMPASSPVICAGGQDR	2.12661	BTA	Gao X.H. et al.
	DHX9	ATP-dependent RNA helicase A isoform X1	AAECNIVVTQPR	2.12514	BTA	Gao X.H. et al.
	IDH2	isocitrate dehydrogenase [NADP], mitochondrial precursor	SSGGFVWACK	2.12171	BTA	Gao X.H. et al.
	TBL2	transducin (beta)-like 2 isoform X2	FVGSCGFTPDVK	2.1217	BTA	Gao X.H. et al.
	CNPY4	protein canopy homolog 4 precursor	HVLPASETACLR	2.11925	BTA	Gao X.H. et al.
	PSMC6	26S protease regulatory subunit 10B	NVCTEAGMFAIR	2.11763	BTA	Gao X.H. et al.
	VRK1	serine/threonine-protein kinase VRK1 isoform X11	SVESQGAIHGSMSQPAAGCSSSDSSR	2.11759	BTA	Gao X.H. et al.
	IMPDH2	inosine-5'-monophosphate dehydrogenase 2	HGFCGIPITDTGR	2.11716	BTA	Gao X.H. et al.
	ATP1A1	sodium/potassium-transporting ATPase subunit alpha-1 precursor	LIIVEGCQR	2.11637	BTA	Gao X.H. et al.
	ATP6V1B2	V-type proton ATPase subunit B, brain isoform	IPIFSAAGLPHNEIAAQICR	2.11342	BTA	Gao X.H. et al.
	SPHKAP	A-kinase anchor protein SPHKAP	TQTLCTESVQR	2.11274	BTA	Gao X.H. et al.
	HNRNPH2	heterogeneous nuclear ribonucleoprotein H2 isoform X1	YGDGGSSFQSTTGHCVHMoR	2.11046	BTA	Gao X.H. et al.
	ARF4	ADP-ribosylation factor 4	NICFTVWDVGGQDK	2.10772	BTA	Gao X.H. et al.
	MDH2	malate dehydrogenase, mitochondrial precursor	TIIPLISQCTPK	2.10679	BTA	Gao X.H. et al.
	NUP93	nuclear pore complex protein Nup93 isoform X2	AVYCIIGR	2.10398	BTA	Gao X.H. et al.
	HNRNPUL2	heterogeneous nuclear ribonucleoprotein U-like 2 isoform X1	NFILDQCNVYNSGQR	2.09681	BTA	Gao X.H. et al.
	SLC22A16	solute carrier family 22 member 16	NFNLVCDQKWYAR	2.09666	BTA	Gao X.H. et al.
	PSMC5	26S protease regulatory subunit 8	NIDINDVTPNCR	2.09082	BTA	Gao X.H. et al.
	AGA	N(4)-(beta-N-acetylglucosaminyl)-L-asparaginase isoform 2 precursor	NCQPNYWR	2.08743	BTA	Gao X.H. et al.
	SLC25A5	ADP/ATP translocase 2	GLGDCLVK	2.08632	BTA	Gao X.H. et al.
	SARS	serine--tRNA ligase, cytoplasmic isoform 2	TICAILENYQAEK	2.08565	BTA	Gao X.H. et al.
	SSU72	RNA polymerase II subunit A C-terminal domain phosphatase SSU	VAVVCSSNQNR	2.08547	BTA	Gao X.H. et al.
	PRPF19	pre-mRNA-processing factor 19 isoform 3	QELSHALYQHDAACR	2.08502	BTA	Gao X.H. et al.
	CLASP2	CLIP-associating protein 2 isoform X9	IPRPSVSQGCSR	2.08486	BTA	Gao X.H. et al.
	ADPRH	ADP-ribosylarginine hydrolase	AMCIGLR	2.08293	BTA	Gao X.H. et al.
	HSP90AB1	heat shock protein HSP 90-beta	FENLCK	2.0817	BTA	Gao X.H. et al.
	CALR	calreticulin precursor	DMHGDSEYNIMFGPDICGPGTK	2.08165	BTA	Gao X.H. et al.
	ANXA5	annexin A5 isoform X1	ALLLLCGGEDD	2.08091	BTA	Gao X.H. et al.
	RPLP0	60S acidic ribosomal protein P0	AGAIAPCEVTVPAQNTGLGPEK	2.08048	BTA	Gao X.H. et al.
	YWHAQ	14-3-3 protein theta	YLAEVACGDDR	2.0741	BTA	Gao X.H. et al.
	CCT3	T-complex protein 1 subunit gamma	IPGGIIEDSCVLR	2.07389	BTA	Gao X.H. et al.
	VCP	transitional endoplasmic reticulum ATPase	MTNGFSGADLTEICQR	2.07389	BTA	Gao X.H. et al.
	HNRNPL	heterogeneous nuclear ribonucleoprotein L isoform X4	LCFSTAQHAS	2.07338	BTA	Gao X.H. et al.
	LOC102642689	40S ribosomal protein SA-like	YVDIAIPCNNK	2.07259	BTA	Gao X.H. et al.
	RPL14	60S ribosomal protein L14	ALVDGPCTR	2.07048	BTA	Gao X.H. et al.
	CHD5	chromodomain helicase DNA binding protein 5 isoform X7	HLCEPGADGAETFADGVPR	2.06784	BTA	Gao X.H. et al.
	PYCR1	pyrroline-5-carboxylate reductase 1, mitochondrial isoform X1	CMTNTPVVVR	2.06639	BTA	Gao X.H. et al.
	ANXA4	annexin A4 isoform X1	GAGTDEGCLIEILASR	2.06605	BTA	Gao X.H. et al.
	RPL4	60S ribosomal protein L4	RGPCIIYNEDNGIIK	2.06265	BTA	Gao X.H. et al.
	EEF2	elongation factor 2	STLTDSLVCK	2.06223	BTA	Gao X.H. et al.
	COPB2	coatomer subunit beta'	DMGSCEIYPQTIQHNPNGR	2.06054	BTA	Gao X.H. et al.
	MCM6	DNA replication licensing factor MCM6	LVFLACHVAPTNPR	2.05998	BTA	Gao X.H. et al.
	HCFC1	host cell factor 1	VAGINACGR	2.05972	BTA	Gao X.H. et al.
	GMPPA	mannose-1-phosphate guanyltransferase alpha isoform X7	LLPAITILGCR	2.05804	BTA	Gao X.H. et al.
	HNRNPH2	heterogeneous nuclear ribonucleoprotein H2 isoform X1	GLPWSCSAEEVMR	2.05737	BTA	Gao X.H. et al.
	DHRS13	dehydrogenase/reductase SDR family member 13 precursor	YFANCHVEEVSPAAR	2.05602	BTA	Gao X.H. et al.
	UGGT1	UDP-glucose:glycoprotein glucosyltransferase 1 isoform X1	DFNLDGAPYGYTPFCDSR	2.05593	BTA	Gao X.H. et al.
	GM12816	60S ribosomal protein L3-like, partial	VACIGAWHPAR	2.05348	BTA	Gao X.H. et al.
	FASN	fatty acid synthase	SFDDSGSGYCR	2.05251	BTA	Gao X.H. et al.
	PCSK2	neuroendocrine convertase 2 precursor	TALYDESCSSTLASTFSNGR	2.05237	BTA	Gao X.H. et al.
	SOD1	superoxide dismutase [Cu-Zn]	LACGVIGIAQ	2.04934	BTA	Gao X.H. et al.
	EIF3B	eukaryotic translation initiation factor 3 subunit B	FSHQGVQLIDFSPCER	2.04836	BTA	Gao X.H. et al.
	NMT2	glycylpeptide N-tetradecanoyltransferase 2 isoform c	AMELLSACQGPAR	2.04779	BTA	Gao X.H. et al.
	SEC31A	protein transport protein Sec31A isoform X16	SAQLQHAVQSQGFIGYCQK	2.04712	BTA	Gao X.H. et al.
	RPS4X	40S ribosomal protein S4, X isoform	ECLPLIIFLR	2.04593	BTA	Gao X.H. et al.
	PGP	phosphoglycolate phosphatase	FIFDCVSQEYGINPER	2.04524	BTA	Gao X.H. et al.
	GOT2	aspartate aminotransferase, mitochondrial	TCGFDFSGALEDISK	2.04352	BTA	Gao X.H. et al.
	HSPA8	heat shock cognate 71 kDa protein	VCNPIITK	2.04346	BTA	Gao X.H. et al.
	HSP90B1	endoplasmin precursor	LTESPCALVASQYGWSGNMER	2.04238	BTA	Gao X.H. et al.
	LOC102642679	eukaryotic translation initiation factor 2 subunit 3-like	SCGSSTPDEFPTDIPGTK	2.04066	BTA	Gao X.H. et al.
	PSMB2	proteasome subunit beta type-2 isoform X1	NLADCLR	2.04019	BTA	Gao X.H. et al.
	ND3	NADH dehydrogenase subunit 3	ANPYECGFDPTSSAR	2.03879	BTA	Gao X.H. et al.
	MCM2	DNA replication licensing factor MCM2	TSGVVTSCTGVLPQLSMVK	2.03557	BTA	Gao X.H. et al.
	ATP1A1	sodium/potassium-transporting ATPase subunit alpha-1 precursor	IAGLCNR	2.03538	BTA	Gao X.H. et al.
	CLTC	clathrin heavy chain 1	YESLELCRPVLQQGR	2.03482	BTA	Gao X.H. et al.
	RPS21	40S ribosomal protein S21 isoform X1	TYGICGAIR	2.03456	BTA	Gao X.H. et al.
	RPS4X	40S ribosomal protein S4, X isoform	LRECLPLIIFLR	2.03347	BTA	Gao X.H. et al.
	PTPRN	protein tyrosine phosphatase, receptor type, N isoform X2	LAALGPEGAHGDTTFEYQDLCR	2.03273	BTA	Gao X.H. et al.
	GNB2	guanine nucleotide-binding protein G(I)/G(S)/G(T) subunit beta-2 isoform X1	ACGDSTLTQITAGLDPVGR	2.03218	BTA	Gao X.H. et al.
	ATP2A3	sarcoplasmic/endoplasmic reticulum calcium ATPase 3 isoform a	KEDMHLDDCSR	2.03138	BTA	Gao X.H. et al.
	UQCRC1	cytochrome b-c1 complex subunit 1, mitochondrial precursor	LCTSATESEVTR	2.02807	BTA	Gao X.H. et al.
	MAPRE1	microtubule-associated protein RP/EB family member 1	NIELICQENEGENDPVLQR	2.02701	BTA	Gao X.H. et al.
	RHOA	transforming protein RhoA isoform X1	IGAFGYMECSAK	2.02614	BTA	Gao X.H. et al.
	SGTA	small glutamine-rich tetratricopeptide repeat-containing protein alpha isoform X1	AIELNPANAVYFCNR	2.02594	BTA	Gao X.H. et al.
	PEG3	paternally-expressed gene 3 protein	MCEETFVPSQSLR	2.02502	BTA	Gao X.H. et al.
	ATP6V0A1	V-type proton ATPase 116 kDa subunit a isoform 1 isoform X8	ASLYPCPETPQER	2.02493	BTA	Gao X.H. et al.
	PPP1CB	serine/threonine-protein phosphatase PP1-beta catalytic	HDLDLICR	2.02235	BTA	Gao X.H. et al.
	GBF1	Golgi-specific brefeldin A-resistance guanine nucleotide exchange factor 1 isoform X3	FSCLLPDPR	2.0211	BTA	Gao X.H. et al.
	GLG1	Golgi apparatus protein 1 precursor	QVSSECQGEMLDYR	2.02087	BTA	Gao X.H. et al.
	LOC102637099	uncharacterized protein FLJ45252 homolog	LGEAALFSESGVCTEPEER	2.02078	BTA	Gao X.H. et al.
	LOC100044627	60S ribosomal protein L23-like	ISLGLPVGAVINCADNTGAK	2.01889	BTA	Gao X.H. et al.
	DNM1L	dynamin 1-like isoform X12	IIQHCSNYSTQELLR	2.0177	BTA	Gao X.H. et al.
	HSPA4	heat shock 70 kDa protein 4	FLEMCDDLLAR	2.01673	BTA	Gao X.H. et al.
	ATP1A1	sodium/potassium-transporting ATPase subunit alpha-1 precursor	IISANGCKVDNSSLTGESEPQTR	2.01663	BTA	Gao X.H. et al.
	ATP2A3	sarcoplasmic/endoplasmic reticulum calcium ATPase 3 isoform a	SMSVYCTPTR	2.01423	BTA	Gao X.H. et al.
	CAD	CAD protein isoform 2	NSVTGGTAAFEPSLDYCVVK	2.01	BTA	Gao X.H. et al.
	PSMC5	26S protease regulatory subunit 8	GVCTEAGMYALR	2.00875	BTA	Gao X.H. et al.
	GSTM5	glutathione S-transferase Mu 5	YICGEAPDYDR	2.00586	BTA	Gao X.H. et al.
	M6PR	cation-dependent mannose-6-phosphate receptor precursor	AVVMISCNR	2.00424	BTA	Gao X.H. et al.
	PFKP	6-phosphofructokinase type C isoform X5	LPLMECVQMTQDVQK	2.00351	BTA	Gao X.H. et al.
	GM8213	60S ribosomal protein L27a-like	NQSFCPTVNLDK	2.00351	BTA	Gao X.H. et al.
	VCL	vinculin	TNLLQVCER	2.0023	BTA	Gao X.H. et al.
	GOT2	aspartate aminotransferase, mitochondrial	VGAFTVVCK	2.00184	BTA	Gao X.H. et al.
	ACO2	aconitate hydratase, mitochondrial precursor	VGLIGSCTNSSYEDMGR	1.99609	BTA	Gao X.H. et al.
	HNRNPH2	heterogeneous nuclear ribonucleoprotein H2 isoform X1	YGDGGSSFQSTTGHCVHMR	1.99275	BTA	Gao X.H. et al.
	CAP1	adenylyl cyclase-associated protein 1 isoform X1	ALLATASQCQQPAGNK	1.99204	BTA	Gao X.H. et al.
	RPS27L	40S ribosomal protein S27-like	LTEGCSFR	1.98934	BTA	Gao X.H. et al.
	NDUFS2	NADH dehydrogenase [ubiquinone] iron-sulfur protein 2, mitochondrial isoform X1	IIEQCLNK	1.98853	BTA	Gao X.H. et al.
	TMED7	transmembrane emp24 protein transport domain containing 7 precursor	QCFYEDITQGTK	1.98818	BTA	Gao X.H. et al.
	PMVK	phosphomevalonate kinase isoform 2	LGGNICALLR	1.98798	BTA	Gao X.H. et al.
	NEDD4	E3 ubiquitin-protein ligase NEDD4	LAVCGNPATSQPVTSSNHSSR	1.98795	BTA	Gao X.H. et al.
	TBCB	tubulin-folding cofactor B	LDQEDALLGSYPVDDGCR	1.98749	BTA	Gao X.H. et al.
	SNRPD3	small nuclear ribonucleoprotein Sm D3	VLHEAEGHIVTCETNTGEVYR	1.9866	BTA	Gao X.H. et al.
	CCT2	T-complex protein 1 subunit beta isoform X1	SLHDALCVLAQTVK	1.9846	BTA	Gao X.H. et al.
	GNAI2	guanine nucleotide-binding protein G(i) subunit alpha-2 isoform X1	LWADHGVQACFGR	1.98407	BTA	Gao X.H. et al.
	COPG1	coatomer subunit gamma-1 isoform 1	ALCQITDSTMLQAVER	1.98175	BTA	Gao X.H. et al.
	CASP6	caspase-6	IFIIQACR	1.98157	BTA	Gao X.H. et al.
	TPI1	triosephosphate isomerase	IIYGGSVTGATCK	1.98083	BTA	Gao X.H. et al.
	CTNNA2	catenin alpha-2 isoform X3	IVAECNAVR	1.98022	BTA	Gao X.H. et al.
	MCM3	DNA replication licensing factor MCM3	GVVCIDEFDK	1.97703	BTA	Gao X.H. et al.
	SRSF1	serine/arginine-rich splicing factor 1 isoform 2	EAGDVCYADVYR	1.97589	BTA	Gao X.H. et al.
	TFRC	transferrin receptor protein 1 isoform X1	WNIDSSCK	1.97444	BTA	Gao X.H. et al.
	YWHAQ	14-3-3 protein theta	YLAEVACGDDRK	1.97306	BTA	Gao X.H. et al.
	HMGB2	high mobility group protein B2 isoform X1	MSSYAFFVQTCR	1.96849	BTA	Gao X.H. et al.
	DNMT1	DNA (cytosine-5)-methyltransferase 1 isoform X3	QFSTLIPWCLPHTGNR	1.96729	BTA	Gao X.H. et al.
	UBE2S	ubiquitin-conjugating enzyme E2 S	LLTEIHGGACSTSSGR	1.96648	BTA	Gao X.H. et al.
	CAPN2	calpain-2 catalytic subunit	RPTEICADPQFIIGGATR	1.96585	BTA	Gao X.H. et al.
	PCX	pyruvate carboxylase, mitochondrial isoform X2	AGTHILCIK	1.96332	BTA	Gao X.H. et al.
	SRP68	signal recognition particle subunit SRP68	LFESMLSECR	1.96316	BTA	Gao X.H. et al.
	LOC1LOC10264101302642679	heterogeneous nuclear ribonucleoprotein A3-like, partial	WGTLTDCVVMR	1.96171	BTA	Gao X.H. et al.
	GNAO1	guanine nucleotide-binding protein G(o) subunit alpha isoform B	LWGDSGIQECFNR	1.96147	BTA	Gao X.H. et al.
	PSMA5	proteasome subunit alpha type-5	GPQLFHMDPSGTFVQCDAR	1.9586	BTA	Gao X.H. et al.
	DDX39B	spliceosome RNA helicase Ddx39b	KNCPHIVVGTPGR	1.95368	BTA	Gao X.H. et al.
	TBL2	transducin (beta)-like 2 isoform X2	FLASCGDR	1.9524	BTA	Gao X.H. et al.
	ACTR3	actin-related protein 3	DYEEIGPSICR	1.95238	BTA	Gao X.H. et al.
	TUBA4A	tubulin alpha-4A chain isoform X1	SIQFVDWCPTGFK	1.95205	BTA	Gao X.H. et al.
	NUDCD2	nudC domain-containing protein 2 isoform 2	AQDIQCGLQSR	1.94492	BTA	Gao X.H. et al.
	RPS20	40S ribosomal protein S20	VCADLIR	1.94463	BTA	Gao X.H. et al.
	HCFC1	host cell factor 1	AGHCAVAINTR	1.94307	BTA	Gao X.H. et al.
	MCM5	DNA replication licensing factor MCM5	HMQLYCDR	1.94134	BTA	Gao X.H. et al.
	PSMC1	26S protease regulatory subunit 4	AICTEAGLMALR	1.94131	BTA	Gao X.H. et al.
	MCM3	DNA replication licensing factor MCM3	TVLIACNVK	1.9394	BTA	Gao X.H. et al.
	IPO9	importin-9 isoform X2	AIWGYCDQLK	1.93782	BTA	Gao X.H. et al.
	DUT	deoxyuridine triphosphatase isoform 2	IAQLICER	1.93657	BTA	Gao X.H. et al.
	ERO1LB	ERO1-like protein beta isoform X3	VWNSIYEENCFKPR	1.93322	BTA	Gao X.H. et al.
	GM5848	small nuclear ribonucleoprotein Sm D2-like	HCNMVLENVK	1.93292	BTA	Gao X.H. et al.
	SMARCC2	SWI/SNF complex subunit SMARCC2 isoform 3	LNPQEYLTSTACR	1.93277	BTA	Gao X.H. et al.
	ATP1A1	sodium/potassium-transporting ATPase subunit alpha-1 precursor	NLEAVETLGSTSTICSDK	1.93239	BTA	Gao X.H. et al.
	NECAB2	N-terminal EF-hand calcium-binding protein 2 isoform X1	NCFHVAAVR	1.93122	BTA	Gao X.H. et al.
	CLTC	clathrin heavy chain 1	DPHLACVAYER	1.92944	BTA	Gao X.H. et al.
	PRPS1	ribose-phosphate pyrophosphokinase 1	VTAVIPCFPYAR	1.92867	BTA	Gao X.H. et al.
	PRKAA1	5'-AMP-activated protein kinase catalytic subunit alpha-1 isoform X1	TSCGSPNYAAPEVISGR	1.92699	BTA	Gao X.H. et al.
	GNB2L1	guanine nucleotide-binding protein subunit beta-2-like 1	FSPNSSNPIIVSCGWDK	1.92531	BTA	Gao X.H. et al.
	CLTC	clathrin heavy chain 1	RDPHLACVAYER	1.92392	BTA	Gao X.H. et al.
	PPP2CB	serine/threonine-protein phosphatase 2A catalytic subunit beta isoform isoform X1	NVVTIFSAPNYCYR	1.92387	BTA	Gao X.H. et al.
	CCT4	T-complex protein 1 subunit delta	TLSGMESYCVR	1.9237	BTA	Gao X.H. et al.
	SRSF7	serine/arginine-rich splicing factor 7 isoform X2	GHYAYDCHR	1.92273	BTA	Gao X.H. et al.
	UROD	uroporphyrinogen decarboxylase isoform X2	AAQDFFSTCR	1.92273	BTA	Gao X.H. et al.
	SNRNP200	U5 small nuclear ribonucleoprotein 200 kDa helicase	WLSCETQLPVSFR	1.91883	BTA	Gao X.H. et al.
	MCM2	DNA replication licensing factor MCM2	GVCLIDEFDK	1.9178	BTA	Gao X.H. et al.
	PSMD13	26S proteasome non-ATPase regulatory subunit 13	FLGCVDIK	1.91496	BTA	Gao X.H. et al.
	RANBP9	ran-binding protein 9	QLCGGSQAAIER	1.9146	BTA	Gao X.H. et al.
	WRNIP1	ATPase WRNIP1	AGEEHYNCISALHK	1.91403	BTA	Gao X.H. et al.
	RPL10	60S ribosomal protein L10	MLSCAGADR	1.9139	BTA	Gao X.H. et al.
	EIF4B	eukaryotic translation initiation factor 4B	VDVVGATQGQAGSCSR	1.91372	BTA	Gao X.H. et al.
	PSMD4	26S proteasome non-ATPase regulatory subunit 4 isoform 2	LQAQQDAVNIVCHSK	1.91289	BTA	Gao X.H. et al.
	MDH1	malate dehydrogenase, cytoplasmic	ENFSCLTR	1.91223	BTA	Gao X.H. et al.
	TARDBP	TAR DNA-binding protein 43 isoform 3	NPVSQCMR	1.90911	BTA	Gao X.H. et al.
	ACTN1	alpha-actinin-1 isoform X5	ELPPDQAEYCIAR	1.90848	BTA	Gao X.H. et al.
	GM10051	60S ribosomal protein L28-like	NCSSFLIK	1.90846	BTA	Gao X.H. et al.
	GNB1	guanine nucleotide-binding protein G(I)/G(S)/G(T) subunit beta-1	LFVSGACDASAK	1.90637	BTA	Gao X.H. et al.
	SERPINB6A	serpin B6 isoform X1	TNGILFCGR	1.90496	BTA	Gao X.H. et al.
	TMPO	lamina-associated polypeptide 2 isoform beta	EMFPYEASTPTGISASCR	1.90369	BTA	Gao X.H. et al.
	TPT1	translationally-controlled tumor protein isoform X1	EIADGLCLEVEGK	1.90364	BTA	Gao X.H. et al.
	PPAT	phosphoribosyl pyrophosphate amidotransferase	DPYGNRPLCIGR	1.90341	BTA	Gao X.H. et al.
	SEL1L	protein sel-1 homolog 1 isoform a precursor	LWCATTYDYK	1.90337	BTA	Gao X.H. et al.
	MDH2	malate dehydrogenase, mitochondrial precursor	GCDVVVIPAGVPR	1.90005	BTA	Gao X.H. et al.
	COPA	coatomer subunit alpha	TTYQALPCLPSMYSYPNR	1.89998	BTA	Gao X.H. et al.
	SLC44A1	choline transporter-like protein 1 isoform B	LVSGYDSYGNICGQR	1.89951	BTA	Gao X.H. et al.
	LOC102641464	prostaglandin E synthase 3-like	LTFSCLGGSDNFK	1.89897	BTA	Gao X.H. et al.
	ERP44	endoplasmic reticulum resident protein 44 precursor	VDCDQHSDIAQR	1.89578	BTA	Gao X.H. et al.
	TCERG1	transcription elongation regulator 1 isoform X6	YLVLDCVPEER	1.8956	BTA	Gao X.H. et al.
	RNF7	RING-box protein 2	VQVMDACLR	1.8948	BTA	Gao X.H. et al.
	SAMM50	sorting and assembly machinery component 50 homolog	LELNYCIPMGVQGGDR	1.89454	BTA	Gao X.H. et al.
	CPE	carboxypeptidase E precursor	AYSSFNPVMSDPNRPPCR	1.89312	BTA	Gao X.H. et al.
	MTAP	S-methyl-5'-thioadenosine phosphorylase	TSLRPQTFYDGSHCSAR	1.89281	BTA	Gao X.H. et al.
	NME1	nucleoside diphosphate kinase A	SCAQNWIYE	1.89277	BTA	Gao X.H. et al.
	USO1	general vesicular transport factor p115	VLVSPTNPPGATSSCQK	1.89051	BTA	Gao X.H. et al.
	GDI2	rab GDP dissociation inhibitor beta	QLICDPSYVK	1.88724	BTA	Gao X.H. et al.
	GDI2	rab GDP dissociation inhibitor beta	VICILSHPIK	1.88646	BTA	Gao X.H. et al.
	TSEN15	tRNA-splicing endonuclease subunit Sen15	SDSKPTPGCSGPGPAPVR	1.88485	BTA	Gao X.H. et al.
	MOGS	mannosyl-oligosaccharide glucosidase	HTCEQGDGVGPYGWEFHDGR	1.88263	BTA	Gao X.H. et al.
	PGP	phosphoglycolate phosphatase	FIAGTGCLVR	1.88237	BTA	Gao X.H. et al.
	PSMC2	26S protease regulatory subunit 7	SVCTEAGMFAIR	1.88225	BTA	Gao X.H. et al.
	RPL12	60S ribosomal protein L12	EILGTAQSVGCNVDGR	1.87993	BTA	Gao X.H. et al.
	CALR	calreticulin precursor	HEQNIDCGGGYVK	1.87858	BTA	Gao X.H. et al.
	FASN	fatty acid synthase	DPETLLGYSMVGCQR	1.8778	BTA	Gao X.H. et al.
	ACTB	actin, cytoplasmic 1	QEYDESGPSIVHRKCF	1.87767	BTA	Gao X.H. et al.
	PNP	purine nucleoside phosphorylase	DHINLPGFCGQNPLR	1.87621	BTA	Gao X.H. et al.
	SRP72	signal recognition particle 72	YDECLAVYR	1.87522	BTA	Gao X.H. et al.
	GM3552	60S ribosomal protein L11-like	IAVHCTVR	1.86934	BTA	Gao X.H. et al.
	GMPR	GMP reductase 1	VGVGPGSVCTTR	1.86373	BTA	Gao X.H. et al.
	EIF6	eukaryotic translation initiation factor 6	LSALGNVTTCNDYVALVHPDLDR	1.86273	BTA	Gao X.H. et al.
	UQCRC1	cytochrome b-c1 complex subunit 1, mitochondrial precursor	NALVSHLDGTTPVCEDIGR	1.8612	BTA	Gao X.H. et al.
	CNBP	cellular nucleic acid-binding protein isoform 3	GFQFVSSSLPDICYR	1.8607	BTA	Gao X.H. et al.
	CCT3	T-complex protein 1 subunit gamma	TLIQNCGASTIR	1.86033	BTA	Gao X.H. et al.
	SNRNP200	U5 small nuclear ribonucleoprotein 200 kDa helicase	MWQSMCPLR	1.85981	BTA	Gao X.H. et al.
	ANXA7	annexin A7	LLVSMCQGNR	1.85966	BTA	Gao X.H. et al.
	PGAP1	GPI inositol-deacylase	LCANDAEDSLR	1.8562	BTA	Gao X.H. et al.
	MANF	mesencephalic astrocyte-derived neurotrophic factor isoform X1	LCYYIGATDDAATK	1.85528	BTA	Gao X.H. et al.
	MCM3	DNA replication licensing factor MCM3	YVLCTAPR	1.85518	BTA	Gao X.H. et al.
	PRDX4	peroxiredoxin-4 precursor	ENECHFYAGGQVYPGEASR	1.85336	BTA	Gao X.H. et al.
	PCBP2	poly(rC)-binding protein 2 isoform X6	LVVPASQCGSLIGK	1.85165	BTA	Gao X.H. et al.
	ANXA6	annexin A6 isoform b	FMTVLCTR	1.85038	BTA	Gao X.H. et al.
	NONO	non-POU domain-containing octamer-binding protein	FACHSASLTVR	1.85016	BTA	Gao X.H. et al.
	RPLP0	60S acidic ribosomal protein P0	CFIVGADNVGSK	1.84954	BTA	Gao X.H. et al.
	UBE2N	ubiquitin-conjugating enzyme E2 N	ICLDILK	1.84749	BTA	Gao X.H. et al.
	PKM	pyruvate kinase PKM isoform M1	GIFPVLCK	1.84715	BTA	Gao X.H. et al.
	RPL18A	60S ribosomal protein L18a	DLTTAGAVTQCYR	1.84559	BTA	Gao X.H. et al.
	COPG1	coatomer subunit gamma-1 isoform 1	CVMDDDNEVR	1.84455	BTA	Gao X.H. et al.
	ETFA	electron transfer flavoprotein subunit alpha, mitochondrial	LGGEVSCLVAGTK	1.84305	BTA	Gao X.H. et al.
	FARSB	phenylalanine--tRNA ligase beta subunit	HLCAVYYNK	1.84157	BTA	Gao X.H. et al.
	LRRC4	leucine-rich repeat-containing protein 4 precursor	YLNLGMCNLK	1.84082	BTA	Gao X.H. et al.
	ACLY	ATP-citrate synthase isoform 2	YICTTSAIQNR	1.83757	BTA	Gao X.H. et al.
	PRPS1	ribose-phosphate pyrophosphokinase 1	FSNQETCVEIGESVR	1.8349	BTA	Gao X.H. et al.
	FASN	fatty acid synthase	SFYGTALFLCR	1.83416	BTA	Gao X.H. et al.
	PPP2R1A	serine/threonine-protein phosphatase 2A 65 kDa regulatory subunit A alpha isoform	ENVIMTQILPCIK	1.833	BTA	Gao X.H. et al.
	HNRNPD	heterogeneous nuclear ribonucleoprotein D0 isoform d	GFCFITFK	1.83289	BTA	Gao X.H. et al.
	AP2A1	AP-2 complex subunit alpha-1 isoform X1	AADLLYAMCDR	1.83184	BTA	Gao X.H. et al.
	CCT7	T-complex protein 1 subunit eta	YNFFTGCPK	1.83036	BTA	Gao X.H. et al.
	GM6570	60S ribosomal protein L30-like	VCTLAIIDPGDSDIIR	1.83024	BTA	Gao X.H. et al.
	RPL24	60S ribosomal protein L24	VELCSFSGYK	1.82933	BTA	Gao X.H. et al.
	ACLY	ATP-citrate synthase isoform 2	AVQGMLDFDYVCSR	1.82811	BTA	Gao X.H. et al.
	RPS5	40S ribosomal protein S5 isoform X1	VNQAIWLLCTGAR	1.82619	BTA	Gao X.H. et al.
	UBA3	NEDD8-activating enzyme E1 catalytic subunit isoform 4	LPEHCIEYVR	1.817	BTA	Gao X.H. et al.
	PSMD1	26S proteasome non-ATPase regulatory subunit 1	TPEQCPSVVSLLSESYNPHVR	1.81674	BTA	Gao X.H. et al.
	GDI1	rab GDP dissociation inhibitor alpha	TDDYLDQPCLETINR	1.81303	BTA	Gao X.H. et al.
	RPL36	60S ribosomal protein L36	EVCGFAPYER	1.81268	BTA	Gao X.H. et al.
	PYCRL	pyrroline-5-carboxylate reductase 3 isoform X1	VSPNLPCVVQEGAMVMAR	1.80878	BTA	Gao X.H. et al.
	NDUFA10	NADH dehydrogenase [ubiquinone] 1 alpha subcomplex subunit 10, mitochondrial precursor	VITVDGNICSGK	1.80819	BTA	Gao X.H. et al.
	SEC23B	protein transport protein Sec23B isoform 1	MVVPLACLLTPLK	1.80817	BTA	Gao X.H. et al.
	GM6570	60S ribosomal protein L30-like	LVILANNCPALR	1.80742	BTA	Gao X.H. et al.
	TUBB4A	tubulin beta-4A chain	EIVHIQAGQCGNQIGAK	1.80628	BTA	Gao X.H. et al.
	HNRNPH1	heterogeneous nuclear ribonucleoprotein H isoform X9	GLPWSCSADEVQR	1.80624	BTA	Gao X.H. et al.
	SEC13	protein SEC13 homolog	DVAWAPSIGLPTSTIASCSQDGR	1.80611	BTA	Gao X.H. et al.
	BPNT1	3'(2'),5'-bisphosphate nucleotidase 1	SHSNQLVTDCISAMNPDTVLR	1.80563	BTA	Gao X.H. et al.
	DPM3	dolichol-phosphate mannosyltransferase subunit 3 isoform X2	VATFHDCEDAAR	1.80484	BTA	Gao X.H. et al.
	VDAC2	voltage-dependent anion-selective channel protein 2	SCSGVEFSTSGSSNTDTGK	1.80115	BTA	Gao X.H. et al.
	TNPO1	transportin-1 isoform X3	SITCWTLSR	1.79897	BTA	Gao X.H. et al.
	PPP2CB	serine/threonine-protein phosphatase 2A catalytic subunit beta isoform isoform X1	AHQLVMEGYNWCHDR	1.7971	BTA	Gao X.H. et al.
	DNMT1	DNA (cytosine-5)-methyltransferase 1 isoform X3	FTSFSVYCSR	1.79418	BTA	Gao X.H. et al.
	HNRNPH1	heterogeneous nuclear ribonucleoprotein H isoform X9	YGDGGSTFQSTTGHCVHMR	1.79139	BTA	Gao X.H. et al.
	TSSC4	protein TSSC4 isoform 1	SQVSHTDYVPSFNQDPSSCGEGR	1.78933	BTA	Gao X.H. et al.
	LMAN2	vesicular integral-membrane protein VIP36 precursor	WSELAGCTADFR	1.78845	BTA	Gao X.H. et al.
	RPS11	40S ribosomal protein S11	NMSVHLSPCFR	1.78584	BTA	Gao X.H. et al.
	LOC102641464	prostaglandin E synthase 3-like	HLNEIDLFHCIDPNDSK	1.78545	BTA	Gao X.H. et al.
	RPS15A	40S ribosomal protein S15a	LNKCGVISPR	1.78115	BTA	Gao X.H. et al.
	GM9234	peptidyl-prolyl cis-trans isomerase A-like	IIPGFMCQGGDFTR	1.78074	BTA	Gao X.H. et al.
	LOC102642868	eukaryotic translation initiation factor 1A-like	LEAMCFDGVR	1.77956	BTA	Gao X.H. et al.
	ACADSB	short/branched chain specific acyl-CoA dehydrogenase, mitochondrial	GITCFLVDR	1.77533	BTA	Gao X.H. et al.
	TCP1	T-complex protein 1 subunit alpha isoform 2	SLHDALCVVK	1.7742	BTA	Gao X.H. et al.
	PSMA4	proteasome subunit alpha type-4 isoform X1	ATCIGNNSAAAVSMLK	1.7727	BTA	Gao X.H. et al.
	NCAPD2	condensin complex subunit 1 isoform X2	DLAYCMSQLPLTER	1.77253	BTA	Gao X.H. et al.
	ADAM10	disintegrin and metalloproteinase domain-containing protein 10 precursor	TITLQPGSPCNDFR	1.77185	BTA	Gao X.H. et al.
	GART	trifunctional purine biosynthetic protein adenosine-3 isoform X4	CFGPTAQAAQLESSK	1.77115	BTA	Gao X.H. et al.
	DDX3X	ATP-dependent RNA helicase DDX3X isoform X1	VRPCVVYGGAEIGQQIR	1.7685	BTA	Gao X.H. et al.
	PPP1CB	serine/threonine-protein phosphatase PP1-beta catalytic	ICGDIHGQYTDLLR	1.7672	BTA	Gao X.H. et al.
	CLTC	clathrin heavy chain 1	AHIAQLCEKAGLLQR	1.76707	BTA	Gao X.H. et al.
	ATP2A2	sarcoplasmic/endoplasmic reticulum calcium ATPase 2 isoform b	SMSVYCTPNKPSR	1.76604	BTA	Gao X.H. et al.
	PPP2CB	serine/threonine-protein phosphatase 2A catalytic subunit beta isoform isoform X1	LQEVPHEGPMCDLLWSDPDDR	1.76435	BTA	Gao X.H. et al.
	MIF	macrophage migration inhibitory factor	LLCGLLSDR	1.76417	BTA	Gao X.H. et al.
	DDX19A	ATP-dependent RNA helicase DDX19A isoform X1	VLVTTNVCAR	1.76331	BTA	Gao X.H. et al.
	PRKAA1	5'-AMP-activated protein kinase catalytic subunit alpha-1 isoform X1	LFQQILSGVDYCHR	1.76297	BTA	Gao X.H. et al.
	PAPPA2	pappalysin 2 isoform X4	YEGDGVCEDFEK	1.76201	BTA	Gao X.H. et al.
	FASN	fatty acid synthase	DCMLGMEFSGR	1.75977	BTA	Gao X.H. et al.
	ACTN1	alpha-actinin-1 isoform X5	EGLLLWCQR	1.75831	BTA	Gao X.H. et al.
	FLNB	filamin-B isoform X2	MDGTYACSYTPLK	1.75812	BTA	Gao X.H. et al.
	MDH2	malate dehydrogenase, mitochondrial precursor	EGVVECSFVQSK	1.75806	BTA	Gao X.H. et al.
	ANXA4	annexin A4 isoform X1	VLLVLCGGDD	1.75675	BTA	Gao X.H. et al.
	UQCRH	cytochrome b-c1 complex subunit 6, mitochondrial	LELCDNR	1.75328	BTA	Gao X.H. et al.
	CLTC	clathrin heavy chain 1	AHIAQLCEK	1.7528	BTA	Gao X.H. et al.
	MCM5	DNA replication licensing factor MCM5	AIACLLFGGSR	1.75076	BTA	Gao X.H. et al.
	DYNLL2	dynein light chain 2, cytoplasmic	YNPTWHCIVGR	1.75025	BTA	Gao X.H. et al.
	TMPO	lamina-associated polypeptide 2 isoform alpha	MSACAMGSSTMGR	1.7499	BTA	Gao X.H. et al.
	DARS	aspartate--tRNA ligase, cytoplasmic isoform 1 [	LEYCEALAMLR	1.74948	BTA	Gao X.H. et al.
	PGM3	phosphoacetylglucosamine mutase isoform 2	LNHLCGADFVK	1.74858	BTA	Gao X.H. et al.
	RPS5	40S ribosomal protein S5 isoform X1	AQCPIVER	1.74517	BTA	Gao X.H. et al.
	GNB2L1	guanine nucleotide-binding protein subunit beta-2-like 1	YWLCAATGPSIK	1.74071	BTA	Gao X.H. et al.
	CAD	CAD protein isoform 2	LCPPELPIPGSGLPPPR	1.74036	BTA	Gao X.H. et al.
	ACLY	ATP-citrate synthase isoform 2	KPASFMTSICDER	1.74021	BTA	Gao X.H. et al.
	DHX15	putative pre-mRNA-splicing factor ATP-dependent RNA helicase DHX15 isoform 1	TTQIPQWCVEYMR	1.73946	BTA	Gao X.H. et al.
	ATP2A2	sarcoplasmic/endoplasmic reticulum calcium ATPase 2 isoform b	ANACNSVIK	1.7377	BTA	Gao X.H. et al.
	SDHA	succinate dehydrogenase [ubiquinone] flavoprotein subunit, mitochondrial precursor	TYFSCTSAHTSTGDGTAMVTR	1.73579	BTA	Gao X.H. et al.
	NUB1	NEDD8 ultimate buster 1	ACDGNVDHAATHISNR	1.73227	BTA	Gao X.H. et al.
	GFPT1	glutamine--fructose-6-phosphate aminotransferase [isomerizing] 1	ETDCGVHINAGPEIGVASTK	1.73198	BTA	Gao X.H. et al.
	ERO1LB	ERO1-like protein beta isoform X3	YDDSQDHFCELDDER	1.73138	BTA	Gao X.H. et al.
	GM9234	peptidyl-prolyl cis-trans isomerase A-like	ITISDCGQL	1.73083	BTA	Gao X.H. et al.
	GNG12	guanine nucleotide-binding protein G(I)/G(S)/G(O) subunit gamma-12 isoform X1	ASADLMSYCEEHAR	1.7293	BTA	Gao X.H. et al.
	SMU1	WD40 repeat-containing protein SMU1	NPEHFVVCNR	1.72773	BTA	Gao X.H. et al.
	COPB2	coatomer subunit beta'	TFEVCDLPVR	1.72565	BTA	Gao X.H. et al.
	YWHAQ	14-3-3 protein theta	YDDMATCMK	1.7246	BTA	Gao X.H. et al.
	UPF1	regulator of nonsense transcripts 1 isoform b	LMQGDEICLR	1.72429	BTA	Gao X.H. et al.
	RPS3	40S ribosomal protein S3	ACYGVLR	1.72256	BTA	Gao X.H. et al.
	EIF3A	eukaryotic translation initiation factor 3 subunit A	HCDLQVR	1.72241	BTA	Gao X.H. et al.
	RDH11	retinol dehydrogenase 11 isoform X1	MLSSGVCTSNVQLPGK	1.72133	BTA	Gao X.H. et al.
	TUBA1A	tubulin alpha-1A chain	TIQFVDWCPTGFK	1.71727	BTA	Gao X.H. et al.
	RPS6	40S ribosomal protein S6	LNISFPATGCQK	1.717	BTA	Gao X.H. et al.
	GDI1	rab GDP dissociation inhibitor alpha	IICILSHPIK	1.71614	BTA	Gao X.H. et al.
	SMARCC2	SWI/SNF complex subunit SMARCC2 isoform 3	NLAGDVCAIMR	1.71436	BTA	Gao X.H. et al.
	LYPLA2	acyl-protein thioesterase 2	YICPHAPR	1.71394	BTA	Gao X.H. et al.
	ARL3	ADP-ribosylation factor-like 3 isoform X1	LSCVPVLIFANK	1.71157	BTA	Gao X.H. et al.
	SAMM50	sorting and assembly machinery component 50 homolog	ICDGVQFGAGIR	1.70633	BTA	Gao X.H. et al.
	LMNA	prelamin-A/C isoform X1	GSHCSGSGDPAEYNLR	1.70625	BTA	Gao X.H. et al.
	AP2A1	AP-2 complex subunit alpha-1 isoform X1	LVECLETVLNK	1.70007	BTA	Gao X.H. et al.
	ELP2	elongator complex protein 2 isoform X1	VNCLQWIR	1.69962	BTA	Gao X.H. et al.
	PA2G4	proliferation-associated protein 2G4	AAHLCAEAALR	1.69923	BTA	Gao X.H. et al.
	DDX5	probable ATP-dependent RNA helicase DDX5 isoform X1	LIDFLECGK	1.69873	BTA	Gao X.H. et al.
	BDH1	D-beta-hydroxybutyrate dehydrogenase, mitochondrial precursor	TIQLNVCNSEEVEK	1.69798	BTA	Gao X.H. et al.
	ACBD5	acyl-CoA-binding domain-containing protein 5 isoform X3	SSEDEKPGDESSQQTGHTIVCAHQDR	1.69752	BTA	Gao X.H. et al.
	CPSF2	cleavage and polyadenylation specificity factor subunit 2 isoform X1	HLSLCHGLSDLAR	1.69335	BTA	Gao X.H. et al.
	CMAS	N-acylneuraminate cytidylyltransferase isoform X1	VGLSAVPADACSGAQK	1.69207	BTA	Gao X.H. et al.
	RPL4	60S ribosomal protein L4	FCIWTESAFR	1.69049	BTA	Gao X.H. et al.
	VCP	transitional endoplasmic reticulum ATPase	LGDVISIQPCPDVK	1.68973	BTA	Gao X.H. et al.
	NDUFA7	NADH dehydrogenase [ubiquinone] 1 alpha subcomplex subunit 7	LSNNYYCTR	1.68875	BTA	Gao X.H. et al.
	PDCD6IP	programmed cell death 6-interacting protein isoform 3	YYDQICSIEPK	1.6798	BTA	Gao X.H. et al.
	ATP5C1	ATP synthase subunit gamma, mitochondrial isoform b	GLCGAIHSSVAK	1.67825	BTA	Gao X.H. et al.
	ATIC	bifunctional purine biosynthesis protein PURH	VVVCNLYPFVK	1.6732	BTA	Gao X.H. et al.
	BAG6	large proline-rich protein BAG6 isoform 3	YCEVLGAAATTDYNNNHEGR	1.66775	BTA	Gao X.H. et al.
	PHF5A	PHD finger-like domain-containing protein 5A	HHPDLIFCR	1.66743	BTA	Gao X.H. et al.
	RPS3A1	40S ribosomal protein S3a	LFCVGFTK	1.66627	BTA	Gao X.H. et al.
	POR	NADPH--cytochrome P450 reductase isoform X1	EVGETLLYYGCR	1.66512	BTA	Gao X.H. et al.
	FBXL15	F-box/LRR-repeat protein 15	ALGALAEGCPR	1.66511	BTA	Gao X.H. et al.
	GCAT	2-amino-3-ketobutyrate coenzyme A ligase, mitochondrial isoform b	FICGTQSIHK	1.66341	BTA	Gao X.H. et al.
	GM4120	hippocalcin-like protein 1-like	LLQCDPSSASQF	1.66321	BTA	Gao X.H. et al.
	TMEM214	transmembrane protein 214 isoform X1	SSGLLPVGQQVCAR	1.6618	BTA	Gao X.H. et al.
	RAC1	ras-related C3 botulinum toxin substrate 1 precursor	YLECSALTQR	1.65727	BTA	Gao X.H. et al.
	KPNA6	importin subunit alpha-7	NAVWALSNLCR	1.65191	BTA	Gao X.H. et al.
	CCT2	T-complex protein 1 subunit beta isoform X1	TVYGGGCSEMLMAHAVTQLANR	1.64766	BTA	Gao X.H. et al.
	PCBP1	poly(rC)-binding protein 1	AITIAGVPQSVTECVK	1.64725	BTA	Gao X.H. et al.
	TARDBP	TAR DNA-binding protein 43 isoform 3	VAQSLCGEDLIIK	1.64215	BTA	Gao X.H. et al.
	RPS3A1	40S ribosomal protein S3a	ACQSIYPLHDVFVR	1.64039	BTA	Gao X.H. et al.
	SAFB2	scaffold attachment factor B2 isoform X4	ILDILGETCK	1.63512	BTA	Gao X.H. et al.
	IDH2	isocitrate dehydrogenase [NADP], mitochondrial precursor	VCVQTVESGAMTK	1.63442	BTA	Gao X.H. et al.
	PSMD13	26S proteasome non-ATPase regulatory subunit 13	LELWCTDVK	1.6335	BTA	Gao X.H. et al.
	DHRS1	dehydrogenase/reductase SDR family member 1 isoform X1	GHYLCSVYGAR	1.63103	BTA	Gao X.H. et al.
	CAD	CAD protein isoform 2	AQGLPVTCEVAPHHLFLNR	1.62765	BTA	Gao X.H. et al.
	CCT4	T-complex protein 1 subunit delta	IGLIQFCLSAPK	1.62754	BTA	Gao X.H. et al.
	TPI1	triosephosphate isomerase	VSHALAEGLGVIACIGEK	1.62741	BTA	Gao X.H. et al.
	MCM7	DNA replication licensing factor MCM7 isoform X1	CSILAAANPAYGR	1.62711	BTA	Gao X.H. et al.
	PPP1CB	serine/threonine-protein phosphatase PP1-beta catalytic	IYGFYDECK	1.62134	BTA	Gao X.H. et al.
	CCT4	T-complex protein 1 subunit delta	SLHDALCVIR	1.61879	BTA	Gao X.H. et al.
	DNAJC3	dnaJ homolog subfamily C member 3 precursor	ICSEVLQMEPDNVNALK	1.61816	BTA	Gao X.H. et al.
	TUBB6	tubulin beta-6 chain	EIVHIQAGQCGNQIGTK	1.61458	BTA	Gao X.H. et al.
	RAB1B	ras-related protein Rab-	SCLLLR	1.61398	BTA	Gao X.H. et al.
	PSMC3	26S protease regulatory subunit 6A	AVCVEAGMIALR	1.61337	BTA	Gao X.H. et al.
	ATP2B1	plasma membrane calcium ATPase 1 isoform X4	TICLAFR	1.61172	BTA	Gao X.H. et al.
	IPO5	importin-5 isoform X4	VAAAESMPLLLECAR	1.61159	BTA	Gao X.H. et al.
	SLC25A4	ADP/ATP translocase 1	EFNGLGDCLTK	1.61088	BTA	Gao X.H. et al.
	HCCS	cytochrome c-type heme lyase isoform X1	AYDYVECPVTGAR	1.61067	BTA	Gao X.H. et al.
	RPL4	60S ribosomal protein L4	YAICSALAASALPALVMSK	1.60823	BTA	Gao X.H. et al.
	ATP1A1	sodium/potassium-transporting ATPase subunit alpha-1 precursor	CSSILLHGK	1.60787	BTA	Gao X.H. et al.
	DLD	dihydrolipoyl dehydrogenase, mitochondrial precursor	VCHAHPTLSEAFR	1.60714	BTA	Gao X.H. et al.
	FLNB	filamin-B isoform X2	VAVTEGCQPSR	1.60282	BTA	Gao X.H. et al.
	KLC1	kinesin light chain 1 isoform 1A	LCQENQWLR	1.60221	BTA	Gao X.H. et al.
	GM6139	40S ribosomal protein S2-like isoform X2	CGSVLVR	1.60218	BTA	Gao X.H. et al.
	NDUFA12	NADH dehydrogenase [ubiquinone] 1 alpha subcomplex subunit 12	WLHCMTDDPPTTNPPTAR	1.59967	BTA	Gao X.H. et al.
	CLPTM1	lip and palate transmembrane protein 1 homolog isoform X1	VAGIFPCPTFK	1.59962	BTA	Gao X.H. et al.
	NDUFS6	NADH dehydrogenase [ubiquinone] iron-sulfur protein 6, mitochondrial precursor	IIACDGGGGALGHPK	1.59929	BTA	Gao X.H. et al.
	MAP1B	microtubule-associated protein 1B isoform X1	ASLTLFCPEEGDWK	1.59858	BTA	Gao X.H. et al.
	PAPSS1	bifunctional 3'-phosphoadenosine 5'-phosphosulfate synthase 1 isoform b	GCTVWLTGLSGAGK	1.59839	BTA	Gao X.H. et al.
	STX12	syntaxin-12	DFNSIIQTCSGNIQR	1.59785	BTA	Gao X.H. et al.
	CCAR2	cell cycle and apoptosis regulator protein 2 isoform X2	VVAQNICQYR	1.59462	BTA	Gao X.H. et al.
	BPNT1	3'(2'),5'-bisphosphate nucleotidase 1	LVQMSICSSLAR	1.59047	BTA	Gao X.H. et al.
	COPB2	coatomer subunit beta'	VWCVASLR	1.58814	BTA	Gao X.H. et al.
	IMPA1	inositol monophosphatase 1	LCSIPIHGIR	1.58316	BTA	Gao X.H. et al.
	HSPH1	heat shock protein 105 kDa isoform X2	NAVEECVYEFR	1.58171	BTA	Gao X.H. et al.
	ACSL5	long-chain-fatty-acid--CoA ligase 5 isoform X1	ADIPVVICDTPQK	1.58119	BTA	Gao X.H. et al.
	DDX1	ATP-dependent RNA helicase DDX1	FLICTDVAAR	1.58031	BTA	Gao X.H. et al.
	GMPPB	mannose-1-phosphate guanyltransferase beta isoform X1	YGVVVCEADTGR	1.57437	BTA	Gao X.H. et al.
	ACBD3	Golgi resident protein GCP60	DCHEEVYAGSHQYPGR	1.56935	BTA	Gao X.H. et al.
	DDX17	probable ATP-dependent RNA helicase DDX17 isoform X1	CTYLVLDEADR	1.56793	BTA	Gao X.H. et al.
	EEF2	elongation factor 2	DLEEDHACIPIKK	1.56773	BTA	Gao X.H. et al.
	SMCHD1	structural maintenance of chromosomes flexible hinge domain-containing protein 1 isoform X1	ANLGVFTVCAPR	1.5664	BTA	Gao X.H. et al.
	RAVER1	ribonucleoprotein PTB-binding 1	VSFCAPGPPGR	1.5656	BTA	Gao X.H. et al.
	SYP	synaptophysin	LHQVYFDAPSCVKGGTTK	1.56283	BTA	Gao X.H. et al.
	PFKM	6-phosphofructokinase, muscle type isoform X3	IFANTPDSGCVLGMR	1.56216	BTA	Gao X.H. et al.
	P4HB	protein disulfide-isomerase precursor	ITEFCHR	1.55611	BTA	Gao X.H. et al.
	MYH9	myosin-9	YADLTEDQLPSCESLK	1.55444	BTA	Gao X.H. et al.
	HMGB2	high mobility group protein B2 isoform X1	RPPSAFFLFCSENRPK	1.5528	BTA	Gao X.H. et al.
	FXR2	fragile X mental retardation syndrome-related protein 2	ANEQEPCGWWLAR	1.55038	BTA	Gao X.H. et al.
	ARL6IP1	ADP-ribosylation factor-like protein 6-interacting protein 1	FHEICSNLVK	1.54549	BTA	Gao X.H. et al.
	CYB5R3	NADH-cytochrome b5 reductase 3 isoform X2	DPNDHTVCYLLFANQSEK	1.53952	BTA	Gao X.H. et al.
	VARS	valine--tRNA ligase	CGEMAQAASAAVTR	1.53875	BTA	Gao X.H. et al.
	PGM2	phosphoglucomutase-2	LSLCGEESFGTGSDHIR	1.53624	BTA	Gao X.H. et al.
	HDLBP	vigilin	ICLEIMQR	1.53314	BTA	Gao X.H. et al.
	CNPY2	protein canopy homolog 2 isoform X2	TDLCDHALHR	1.53181	BTA	Gao X.H. et al.
	CPSF3	cleavage and polyadenylation specificity factor subunit 3 isoform X2	FCNTVHDIVNR	1.52491	BTA	Gao X.H. et al.
	MCM4	DNA replication licensing factor MCM4	AGIICQLNAR	1.52209	BTA	Gao X.H. et al.
	PSMD2	26S proteasome non-ATPase regulatory subunit 2	CALGVFR	1.51807	BTA	Gao X.H. et al.
	UBA6	ubiquitin-like modifier-activating enzyme 6	IWSQCVELAR	1.51686	BTA	Gao X.H. et al.
	TMX1	thioredoxin-related transmembrane protein 1 precursor	FIITALPSIYHCK	1.51422	BTA	Gao X.H. et al.
	MCM3	DNA replication licensing factor MCM3	CSVLAAANPVYGR	1.51322	BTA	Gao X.H. et al.
	COPA	coatomer subunit alpha	GHYNNVSCAVFHPR	1.51309	BTA	Gao X.H. et al.
	ACLY	ATP-citrate synthase isoform 2	GVTIIGPATVGGIKPGCFK	1.511	BTA	Gao X.H. et al.
	HNRNPK	heterogeneous nuclear ribonucleoprotein K isoform 4	VVECIK	1.51072	BTA	Gao X.H. et al.
	HDAC6	histone deacetylase 6 isoform X1	MMSHCNLWDNHHPETPQR	1.50834	BTA	Gao X.H. et al.
	LRPPRC	leucine-rich PPR motif-containing protein, mitochondrial precursor	VFESTCSSGSPGSNQALLLLR	1.50755	BTA	Gao X.H. et al.
	GPD2	glycerol-3-phosphate dehydrogenase, mitochondrial precursor	CVINASGPFTDSVR	1.50713	BTA	Gao X.H. et al.
	PDE1A	calcium/calmodulin-dependent 3',5'-cyclic nucleotide phosphodiesterase 1A isoform PDE1A7	EAELGLPFSPLCDR	1.50191	BTA	Gao X.H. et al.
	FXR1	fragile X mental retardation syndrome-related protein 1 isoform 3	CTVDVPEDLR	1.49244	BTA	Gao X.H. et al.
	GLG1	Golgi apparatus protein 1 precursor	CNVENLPR	1.49183	BTA	Gao X.H. et al.
	SCAF11	factor, arginine/serine-rich 2, interacting protein isoform X2	EFCADHDISPDTSLR	1.48818	BTA	Gao X.H. et al.
	SCRN1	secernin-1 isoform X1	SSPCIHYFTGTPDPSR	1.48564	BTA	Gao X.H. et al.
	SNRPF	small nuclear ribonucleoprotein F	CNNVLYIR	1.48517	BTA	Gao X.H. et al.
	CAPN2	calpain-2 catalytic subunit	LPCQLHQVIVAR	1.48218	BTA	Gao X.H. et al.
	MCM2	DNA replication licensing factor MCM2	CTVIAAANPIGGR	1.48212	BTA	Gao X.H. et al.
	CBS	cystathionine beta-synthase isoform 2	CTWQLGR	1.48082	BTA	Gao X.H. et al.
	ACAT1	acetyl-CoA acetyltransferase, mitochondrial precursor	QATLGAGLPISTPCTTVNK	1.46426	BTA	Gao X.H. et al.
	SRRT	serrate RNA effector molecule homolog isoform X4	EICWNLQNIR	1.46391	BTA	Gao X.H. et al.
	GM4581	60S ribosomal protein L15-like	VRCWQYR	1.46283	BTA	Gao X.H. et al.
	ACLY	ATP-citrate synthase isoform 2	NCGSFTR	1.45612	BTA	Gao X.H. et al.
	NDUFA8	NADH dehydrogenase [ubiquinone] 1 alpha subcomplex subunit 8	LVNGCALNFFR	1.45349	BTA	Gao X.H. et al.
	WDR11	WD repeat-containing protein 11	TGVPFLQVIPCSQR	1.45339	BTA	Gao X.H. et al.
	SUOX	sulfite oxidase, mitochondrial pr	LCDVLAQAGHR	1.45119	BTA	Gao X.H. et al.
	PCNA	proliferating cell nuclear antigen	CAGNEDIITLR	1.44804	BTA	Gao X.H. et al.
	RPL12	60S ribosomal protein L12	CTGGEVGATSALAPK	1.44583	BTA	Gao X.H. et al.
	2610034B18RIK	arpin	YYVLYIQPSCIHR	1.43622	BTA	Gao X.H. et al.
	HDAC6	histone deacetylase 6 isoform X1	IMCHLEEVGLAAR	1.43502	BTA	Gao X.H. et al.
	PCSK2	neuroendocrine convertase 2 precursor	FHCVGGSVQNPEK	1.43231	BTA	Gao X.H. et al.
	RHOA	transforming protein RhoA isoform X1	HFCPNVPIILVGNK	1.42671	BTA	Gao X.H. et al.
	CPE	carboxypeptidase E precursor	SGTAHEYSSCPDDAIFQSLAR	1.42552	BTA	Gao X.H. et al.
	ACTR3	actin-related protein 3	YSYVCPDLVK	1.42056	BTA	Gao X.H. et al.
	MYH9	myosin-9	CNGVLEGIR	1.41796	BTA	Gao X.H. et al.
	IPO5	importin-5 isoform X4	ICDIAAELAR	1.41786	BTA	Gao X.H. et al.
	GSPT2	eukaryotic peptide chain release factor GTP-binding subunit ERF3B	TAGTICLETFK	1.41514	BTA	Gao X.H. et al.
	OSTC	oligosaccharyltransferase complex subunit OSTC	VPFLVLECPNLK	1.41324	BTA	Gao X.H. et al.
	SLC30A7	zinc transporter 7	TPPSLENTLPQCYQR	1.40925	BTA	Gao X.H. et al.
	PPP4R2	serine/threonine-protein phosphatase 4 regulatory subunit 2 isoform X1	LCELLTDPR	1.38952	BTA	Gao X.H. et al.
	CSE1L	exportin-2	SQICDNAALYAQK	1.38402	BTA	Gao X.H. et al.
	RRM1	ribonucleoside-diphosphate reductase large subunit	NTAAMVCSLENR	1.38029	BTA	Gao X.H. et al.
	CAD	CAD protein isoform 2	GHNQPCLLVGTGR	1.37875	BTA	Gao X.H. et al.
	PSMA1	proteasome subunit alpha type-1	LLCNFMR	1.37674	BTA	Gao X.H. et al.
	HNRNPR	heterogeneous nuclear ribonucleoprotein R isoform b [	GYAFITFCGK	1.37376	BTA	Gao X.H. et al.
	REEP5	receptor expression-enhancing protein 5	NCMTDLLAK	1.37221	BTA	Gao X.H. et al.
	SYP	synaptophysin	LHQVYFDAPSCVK	1.36642	BTA	Gao X.H. et al.
	PDXP	pyridoxal phosphate phosphatase	AEQLFSSALCAAR	1.36504	BTA	Gao X.H. et al.
	CTNNB1	catenin beta-1 isoform X1	VAAGVLCELAQDK	1.36345	BTA	Gao X.H. et al.
	PKM	pyruvate kinase PKM isoform M1	CDENILWLDYK	1.3502	BTA	Gao X.H. et al.
	CALR	calreticulin precursor	CKDDEFTHLYTLIVRPDNTYEVK	1.34278	BTA	Gao X.H. et al.
	EEF1G	elongation factor 1-gamma	WFLTCINQPQFR	1.34214	BTA	Gao X.H. et al.
	RPL14	60S ribosomal protein L14	CMQLTDFILK	1.33764	BTA	Gao X.H. et al.
	STRAP	serine-threonine kinase receptor-associated protein	GHFGPIHCVR	1.33762	BTA	Gao X.H. et al.
	EEF2	elongation factor 2	CELLYEGPPDDEAAMGIK	1.33371	BTA	Gao X.H. et al.
	ALG2	alpha-1,3/1,6-mannosyltransferase ALG2	ELSVQCAGDWLPR	1.33323	BTA	Gao X.H. et al.
	CENPV	centromere protein V isoform X1	CGVQSFYTPR	1.33102	BTA	Gao X.H. et al.
	MAPK15	mitogen-activated protein kinase 15 isoform X14	LCDFGLAR	1.32634	BTA	Gao X.H. et al.
	HYOU1	hypoxia up-regulated protein 1 isoform X4	LCQGLFFR	1.31135	BTA	Gao X.H. et al.
	GFPT1	glutamine--fructose-6-phosphate aminotransferase [isomerizing] 1	CQNALQQVVAR	1.30489	BTA	Gao X.H. et al.
	CLTC	clathrin heavy chain 1	IHEGCEEPATHNALAK	1.30188	BTA	Gao X.H. et al.
	DPYSL5	dihydropyrimidinase-related protein 5 isoform X1	CHGVPLVTISR	1.29736	BTA	Gao X.H. et al.
	PFN1	profilin-1	CYEMASHLR	1.29728	BTA	Gao X.H. et al.
	HNRNPU	heterogeneous nuclear ribonucleoprotein U	MCLFAGFQR	1.29526	BTA	Gao X.H. et al.
	GRP78/HSPA5*	78 kDa glucose-regulated potein	n.d.	n.d.	Tag-Switch	Ida T. et al.
	HSP7C/HSPA8*	Heat shock coganate 71 kDa protein	n.d.	n.d.	Tag-Switch	Ida T. et al.
	GRP75/HSPA9*	stress-70 protein, mitochondrial	n.d.	n.d.	Tag-Switch	Ida T. et al.
	CH60/HSPD1*	60 kDa heat shock protein, mitochondrial	n.d.	n.d.	Tag-Switch	Ida T. et al.
	PDIA3*	protein disulfide-isomerase A3	n.d.	n.d.	Tag-Switch	Ida T. et al.
	PDIA6*	protein disulfide-isomerase A6	n.d.	n.d.	Tag-Switch	Ida T. et al.
	PRS6A/PSMC3*	26S protease regulatory subunit 6A	n.d.	n.d.	Tag-Switch	Ida T. et al.
	F10A1/ST13*	Hsc70-interacting protein	n.d.	n.d.	Tag-Switch	Ida T. et al.
	DCTN2*	dynactin subunit 2	n.d.	n.d.	Tag-Switch	Ida T. et al.
	PLIN3*	Perilipin-3	n.d.	n.d.	Tag-Switch	Ida T. et al.
	STML2/STOML2*	Stomatin-like protein 2, mitochondrial	n.d.	n.d.	Tag-Switch	Ida T. et al.
	FUBP1*	Far upstream element-binding protein 1	n.d.	n.d.	Tag-Switch	Ida T. et al.
	ENOA/ENO1*	alpha-enolase	n.d.	n.d.	Tag-Switch	Ida T. et al.
	ENOB/ENO3*	beta-enolase	n.d.	n.d.	Tag-Switch	Ida T. et al.
	ENOG/ENO2*	gamma-enolase	n.d.	n.d.	Tag-Switch	Ida T. et al.
	ALDOA*	Fructose-bisphosphate aldolase	n.d.	n.d.	Tag-Switch	Ida T. et al.
	PGK1*	Phosphoglycerate kinase 1	n.d.	n.d.	Tag-Switch	Ida T. et al.
	PGK2*	Phosphoglycerate kinase 2	n.d.	n.d.	Tag-Switch	Ida T. et al.
	AK1C1/AKR1C1*	aldo-keto reductase family 1 member C1	n.d.	n.d.	Tag-Switch	Ida T. et al.
	AK1C2/AKR1C2*	aldo-keto reductase family 1 member C2	n.d.	n.d.	Tag-Switch	Ida T. et al.
	AK1C3/AKR1C3*	aldo-keto reductase family 1 member C3	n.d.	n.d.	Tag-Switch	Ida T. et al.
	G3P/GAPDH*	glyceraldehyde-3-phosphate dehydrogenase	n.d.	n.d.	Tag-Switch	Ida T. et al.
	ROA2/HNRNPA2B1*	heterogenous nuclear ribonucleoproteins A2/B1	n.d.	n.d.	Tag-Switch	Ida T. et al.
	MDHM/MDH2*	malate dehydrogenase, mitochondrial	n.d.	n.d.	Tag-Switch	Ida T. et al.
	* : alternate gene name/gene name
